# Supplementary material for: Municipal Solid Waste (MSW)-Compost Amendment Increases Diversity, Functional Activities, and Network Connectivity of a Vineyard Soil Microbiota
Source: Microorganisms. 2026 Jun 21;14(6):1372. doi: 10.3390/microorganisms14061372 (PMC13305556; doi:10.3390/microorganisms14061372)
Supplement: Supplementary file 1 [file microorganisms-14-01372-s001.zip]

Archive with 22 entries (22 files):
- STAMP.genera.compost_tilled.xlsx
- STAMP.Picrust2_KO.compost_amendment.xlsx
- STAMP.Picrust2_KO.compost_mulch.xlsx
- STAMP.Picrust2_KO.compost_tilled.xlsx
- STAMP.Picrust2_pathways.compost_amendment.xlsx
- STAMP.Picrust2_pathways.compost_mulch.xlsx
- STAMP.Picrust2_pathways.compost_tilled.xlsx
- Zi-Pi_results.xlsx
- microorganisms-4345652_Supplementary material_proofs.pdf
- ALDEx3.genera.compost_amendment.xlsx
- ALDEx3.genera.compost_mulch.xlsx
- ALDEx3.genera.compost_tilled.xlsx
- ALDEx3.Picrust2_KO.compost_amendment.xlsx
- ALDEx3.Picrust2_KO.compost_mulch.xlsx
- ALDEx3.Picrust2_KO.compost_tilled.xlsx
- ALDEx3.Picrust2_pathways.compost_amendment.xlsx
- ALDEx3.Picrust2_pathways.compost_mulch.xlsx
- ALDEx3.Picrust2_pathways.compost_tilled.xlsx
- Correlations metabarcoding-TBI.xlsx
- LEfSE.genera.compost_amendment.xlsx
- STAMP.genera.compost_amendment.xlsx
- STAMP.genera.compost_mulch.xlsx
