# Supplementary material for: Municipal Solid Waste (MSW)-Compost Amendment Increases Diversity, Functional Activities, and Network Connectivity of a Vineyard Soil Microbiota
Source: Microorganisms. 2026 Jun 21;14(6):1372. doi: 10.3390/microorganisms14061372 (PMC13305556; doi:10.3390/microorganisms14061372)
Supplement: Supplementary file 1 [file microorganisms-14-01372-s001.zip › STAMP.genera.compost_tilled.xlsx]

## Sheet: STAMP.genera.compost_tilled
Parameter	Genus-level taxa	Yes: mean rel. freq. (%)	Yes: std. dev. (%)	No: mean rel. freq. (%)	No: std. dev. (%)	Fold change	p-values (corrected)	Effect of MSW-compost mulch
compost_tilled-yes	Parapedobacter	0.898565	0.883006	0.00164756	0.00546432	545.393	0.0131512	Increased
compost_tilled-yes	Cellulosimicrobium	0.2131	0.129684	0.000826638	0.00274165	257.791	0.000933714	Increased
compost_tilled-yes	Patulibacter	1.68392	1.42298	0.00907332	0.0211642	185.59	0.00620849	Increased
compost_tilled-yes	Alcanivorax	1.00159	1.30306	0.00578083	0.0110268	173.261	0.0423925	Increased
compost_tilled-yes	Taibaiella	0.390654	0.422995	0.00247427	0.00588666	157.886	0.0202177	Increased
compost_tilled-yes	Terrimicrobium	0.122099	0.147118	0.000823778	0.00273216	148.218	0.0324058	Increased
compost_tilled-yes	Melghirimyces	0.102927	0.0644964	0.000826638	0.00274165	124.513	0.00116525	Increased
compost_tilled-yes	Brachybacterium	0.398393	0.536706	0.00330655	0.0109666	120.486	0.0481616	Increased
compost_tilled-yes	Sphingopyxis	0.561759	0.632437	0.00495491	0.0164336	113.374	0.0242702	Increased
compost_tilled-yes	Microtrichaceae	0.084776	0.0449884	0.000826638	0.00274165	102.555	0.000419645	Increased
compost_tilled-yes	Singulisphaera	0.137008	0.0985429	0.00166884	0.0055349	82.098	0.00262149	Increased
compost_tilled-yes	Williamsia	0.315145	0.292582	0.00413794	0.00854836	76.1599	0.0104564	Increased
compost_tilled-yes	Cyclobacteriaceae	0.561293	0.492097	0.00825215	0.0165758	68.0177	0.00791391	Increased
compost_tilled-yes	Luteimonas	0.103835	0.0998773	0.00165608	0.00370312	62.6992	0.0129006	Increased
compost_tilled-yes	Alcaligenaceae	0.709805	0.492898	0.0123632	0.0249227	57.413	0.00225144	Increased
compost_tilled-yes	Planomicrobium	0.083875	0.106228	0.00166767	0.00553103	50.2948	0.0405859	Increased
compost_tilled-yes	Tetragenococcus	0.041557	0.0495842	0.000833834	0.00276551	49.8384	0.0328725	Increased
compost_tilled-yes	Oceanobacillus	0.122947	0.0783185	0.00247991	0.00822494	49.577	0.00139592	Increased
compost_tilled-yes	Olivibacter	0.271615	0.283396	0.00571451	0.0129171	47.5309	0.018402	Increased
compost_tilled-yes	Aminobacter	0.458735	0.313283	0.00989922	0.0193595	46.3405	0.00212252	Increased
compost_tilled-yes	Phyllobacterium	0.112104	0.0819159	0.00247746	0.00821679	45.2496	0.00294876	Increased
compost_tilled-yes	Planococcaceae	0.299018	0.374038	0.00824651	0.00972488	36.2599	0.0399037	Increased
compost_tilled-yes	Achromobacter	1.01551	0.415214	0.028015	0.0272523	36.2488	9.46885e-05	Increased
compost_tilled-yes	Prosthecobacter	0.169426	0.170852	0.00497307	0.00861371	34.0686	0.0163858	Increased
compost_tilled-yes	Devosia	0.885241	0.78788	0.0279545	0.043942	31.6672	0.00941108	Increased
compost_tilled-yes	Verrucomicrobium	0.331395	0.331415	0.0107588	0.0169658	30.8023	0.0161398	Increased
compost_tilled-yes	Stella	0.11528	0.084876	0.00411889	0.0136608	27.9881	0.00323959	Increased
compost_tilled-yes	Saccharopolyspora	0.0681924	0.0527922	0.00247185	0.00428177	27.5876	0.00449799	Increased
compost_tilled-yes	Cupriavidus	0.135199	0.0933464	0.00579243	0.0110557	23.3406	0.00246713	Increased
compost_tilled-yes	Sphingobacteriaceae	0.126055	0.10726	0.00581126	0.010336	21.6916	0.00796979	Increased
compost_tilled-yes	Rhizobiaceae	3.41323	1.35353	0.166275	0.0874344	20.5276	9.64784e-05	Increased
compost_tilled-yes	Pseudomonas	1.81478	1.78254	0.0950532	0.10809	19.0922	0.0162949	Increased
compost_tilled-yes	Vitellibacter	0.155388	0.195452	0.00823778	0.0273216	18.8629	0.0454166	Increased
compost_tilled-yes	Solirubrobacteraceae	0.214153	0.256388	0.0124317	0.0141616	17.2264	0.0387009	Increased
compost_tilled-yes	Thermomonas	0.135254	0.1504	0.00826474	0.0221185	16.3651	0.0298357	Increased
compost_tilled-yes	Chitinophaga	0.18208	0.169611	0.0114923	0.0148562	15.8436	0.0136716	Increased
compost_tilled-yes	Cellvibrio	1.3861	1.06149	0.0898631	0.0809475	15.4246	0.00490705	Increased
compost_tilled-yes	Promicromonospora	0.587855	0.740588	0.0388855	0.023755	15.1176	0.047008	Increased
compost_tilled-yes	Brevundimonas	0.915421	0.836076	0.0624574	0.0697241	14.6567	0.0130389	Increased
compost_tilled-yes	Neorhizobium	0.100573	0.118874	0.00743744	0.0135035	13.5225	0.0393656	Increased
compost_tilled-yes	Microbacteriaceae	2.68832	1.20526	0.211203	0.0657866	12.7286	0.000229923	Increased
compost_tilled-yes	Luteolibacter	1.18021	0.931908	0.0933352	0.0877075	12.6449	0.00652548	Increased
compost_tilled-yes	Pseudoflavitalea	0.169574	0.155655	0.0140475	0.0182965	12.0714	0.0139399	Increased
compost_tilled-yes	Microbacterium	1.88017	0.907632	0.189685	0.070772	9.9121	0.000404021	Increased
compost_tilled-yes	Flavobacterium	1.09338	1.09182	0.112585	0.143656	9.71163	0.0225097	Increased
compost_tilled-yes	Pedobacter	1.69793	1.512	0.175414	0.253252	9.67954	0.0135053	Increased
compost_tilled-yes	Pseudoxanthomonas	0.173997	0.103072	0.0181933	0.0224573	9.5638	0.00149063	Increased
compost_tilled-yes	Xanthobacteraceae3	0.699463	0.473469	0.0748889	0.0448147	9.34001	0.00314593	Increased
compost_tilled-yes	Caulobacter	0.434661	0.265142	0.048436	0.0576878	8.97393	0.00178007	Increased
compost_tilled-yes	Bosea	0.347819	0.142454	0.04119	0.0399629	8.44427	0.000128877	Increased
compost_tilled-yes	Devosiaceae	1.86083	0.857763	0.260401	0.0646183	7.14603	0.000426265	Increased
compost_tilled-yes	Stenotrophomonas	0.23997	0.272689	0.0337618	0.0507175	7.10772	0.0454627	Increased
compost_tilled-yes	Nocardioidaceae	0.0896347	0.0866625	0.0130911	0.0346704	6.847	0.0277501	Increased
compost_tilled-yes	Rhizobiales2	0.258219	0.195464	0.0379633	0.0297132	6.8018	0.00784431	Increased
compost_tilled-yes	Saccharimonadaceae	0.238288	0.150659	0.0371756	0.0389584	6.40979	0.00293615	Increased
compost_tilled-yes	Cellvibrionaceae	0.130471	0.093159	0.020694	0.0488514	6.30477	0.0074648	Increased
compost_tilled-yes	Aeromicrobium	0.786931	0.43577	0.138347	0.0932015	5.68809	0.00160181	Increased
compost_tilled-yes	Rhodococcus	0.300746	0.0882528	0.0535944	0.0403398	5.61153	1.97969e-05	Increased
compost_tilled-yes	Dyadobacter	0.361371	0.384134	0.0657287	0.0678148	5.49791	0.0425343	Increased
compost_tilled-yes	Allorhizobium-Neorhizobium-Pararhizobium-Rhizobium	0.906878	0.6866	0.166023	0.13553	5.46237	0.00993134	Increased
compost_tilled-yes	Sumerlaea	0.124443	0.0726856	0.0231663	0.0191824	5.37172	0.00232209	Increased
compost_tilled-yes	Nocardia	0.199354	0.205205	0.0389105	0.029114	5.12341	0.0397896	Increased
compost_tilled-yes	Roseimicrobium	0.188574	0.143213	0.0395731	0.0356593	4.76521	0.0120872	Increased
compost_tilled-yes	Rhodopirellula	0.232396	0.14214	0.0520191	0.0297068	4.46751	0.00401594	Increased
compost_tilled-yes	Novosphingobium	0.116296	0.08136	0.0262789	0.03165	4.42544	0.00936262	Increased
compost_tilled-yes	Edaphobaculum	0.081401	0.058197	0.0204453	0.0394232	3.9814	0.0181229	Increased
compost_tilled-yes	Psychrobacillus	0.0772595	0.0582978	0.0197993	0.0329497	3.90212	0.0200272	Increased
compost_tilled-yes	Verrucomicrobiaceae	0.230302	0.159345	0.0593883	0.0244365	3.87789	0.0101748	Increased
compost_tilled-yes	Roseomonas	0.337151	0.0518415	0.100517	0.0534763	3.35415	1.28363e-07	Increased
compost_tilled-yes	Mycobacterium	0.785311	0.399083	0.242705	0.079638	3.23566	0.00269762	Increased
compost_tilled-yes	Saccharimonadales1	0.142807	0.111279	0.0494994	0.0461334	2.88502	0.0350368	Increased
compost_tilled-yes	Planctomycetales	0.563356	0.209389	0.215639	0.0573514	2.61249	0.00077444	Increased
compost_tilled-yes	Iamia	0.188849	0.0867401	0.0892697	0.0651902	2.11549	0.0131395	Increased
compost_tilled-yes	Chthoniobacter	1.64184	0.901916	0.816945	0.308906	2.00973	0.0223904	Increased
compost_tilled-yes	Agromyces	0.908835	0.435452	0.453645	0.105014	2.00341	0.0117957	Increased
compost_tilled-yes	Virgisporangium	0.0174476	0.0215525	0.107437	0.0589873	-6.15767	0.0013367	Inhibited
compost_tilled-yes	Segetibacter	0.0188288	0.029901	0.115427	0.071847	-6.13035	0.00290646	Inhibited
compost_tilled-yes	Steroidobacteraceae1	0.0190857	0.0183521	0.0972648	0.0346901	-5.09621	7.40668e-05	Inhibited
compost_tilled-yes	Flavisolibacter	0.122196	0.0834597	0.552592	0.238367	-4.52218	0.000429333	Inhibited
compost_tilled-yes	Myxococcaceae2	0.0785512	0.0577065	0.320139	0.126107	-4.07554	0.000257514	Inhibited
compost_tilled-yes	Rubellimicrobium	0.115709	0.0561315	0.468996	0.151429	-4.05322	6.86971e-05	Inhibited
compost_tilled-yes	Geminicoccaceae	0.0609749	0.0533944	0.241831	0.0740502	-3.96608	4.8391e-05	Inhibited
compost_tilled-yes	Rokubacteriales	0.062677	0.0703773	0.244019	0.0950689	-3.89327	0.00038353	Inhibited
compost_tilled-yes	Vicinamibacter	0.0580678	0.0373495	0.212819	0.0766067	-3.665	0.00016501	Inhibited
compost_tilled-yes	Burkholderiales1	0.0701482	0.049032	0.251675	0.0749495	-3.58776	5.07117e-05	Inhibited
compost_tilled-yes	Micromonosporaceae	0.164113	0.0853516	0.586445	0.243558	-3.57343	0.000523507	Inhibited
compost_tilled-yes	Alysiosphaera	0.0636487	0.0356701	0.227341	0.0998732	-3.57181	0.000794653	Inhibited
compost_tilled-yes	Fictibacillus	0.0880965	0.0931624	0.311665	0.148722	-3.53777	0.00179639	Inhibited
compost_tilled-yes	Entotheonellaceae	0.0777442	0.0826476	0.267754	0.100606	-3.44403	0.00047913	Inhibited
compost_tilled-yes	Beijerinckiaceae1	0.0559953	0.0450368	0.188799	0.0617635	-3.37169	0.000131695	Inhibited
compost_tilled-yes	Fimbriiglobus	0.0423037	0.0429386	0.14128	0.0594775	-3.33966	0.00101062	Inhibited
compost_tilled-yes	Roseiflexaceae	0.113722	0.0900383	0.37673	0.0928584	-3.31271	3.50785e-05	Inhibited
compost_tilled-yes	Beijerinckiaceae2	0.0780471	0.07107	0.257492	0.0659511	-3.29919	6.63593e-05	Inhibited
compost_tilled-yes	Gaiella	0.463176	0.347345	1.51825	0.258724	-3.27792	1.22075e-05	Inhibited
compost_tilled-yes	Domibacillus	0.118809	0.0756252	0.388987	0.113593	-3.27406	5.20227e-05	Inhibited
compost_tilled-yes	Gaiellales2	0.568244	0.43622	1.84489	0.533554	-3.24665	7.09969e-05	Inhibited
compost_tilled-yes	Dongia	0.0628159	0.0691763	0.200652	0.115478	-3.19429	0.00776938	Inhibited
compost_tilled-yes	Kallotenuales	0.136685	0.0829213	0.431123	0.141867	-3.15413	0.000132482	Inhibited
compost_tilled-yes	Gaiellales1	0.16196	0.119171	0.510572	0.0883904	-3.15245	1.08727e-05	Inhibited
compost_tilled-yes	Acidimicrobiia3	0.142453	0.106576	0.444934	0.167412	-3.12337	0.000433859	Inhibited
compost_tilled-yes	Vicinamibacteraceae1	0.0494648	0.0357417	0.15178	0.0399152	-3.06845	5.04057e-05	Inhibited
compost_tilled-yes	Microscillaceae1	0.0332052	0.036749	0.101459	0.0429163	-3.05551	0.00214501	Inhibited
compost_tilled-yes	Pyrinomonadaceae	0.722542	0.750048	2.18821	0.422946	-3.02849	0.000231411	Inhibited
compost_tilled-yes	Rubrobacter	1.64545	1.21358	4.9775	0.84638	-3.025	1.69472e-05	Inhibited
compost_tilled-yes	Frankiales	0.0513003	0.0364417	0.154787	0.0697023	-3.01727	0.00167781	Inhibited
compost_tilled-yes	Acidibacter	0.110296	0.0973062	0.332586	0.121122	-3.01541	0.000567195	Inhibited
compost_tilled-yes	Microlunatus	0.531769	0.386764	1.56238	0.349275	-2.93807	4.87617e-05	Inhibited
compost_tilled-yes	Ilumatobacteraceae1	0.0373152	0.0303971	0.108908	0.0372021	-2.9186	0.000411036	Inhibited
compost_tilled-yes	Haliangium	0.0476632	0.0496176	0.138559	0.0853641	-2.90703	0.0138545	Inhibited
compost_tilled-yes	Chloroflexi3	0.132962	0.104542	0.380187	0.118543	-2.85937	0.000267942	Inhibited
compost_tilled-yes	Thermoleophilia	0.0420965	0.0403534	0.118966	0.0536626	-2.82603	0.00317384	Inhibited
compost_tilled-yes	Azospirillales	0.0809618	0.0651129	0.225311	0.0434938	-2.78293	9.29521e-05	Inhibited
compost_tilled-yes	Bacteria	0.30685	0.278251	0.838639	0.231533	-2.73306	0.000447563	Inhibited
compost_tilled-yes	Sandaracinaceae	0.132561	0.124706	0.360623	0.297982	-2.72043	0.0492803	Inhibited
compost_tilled-yes	Xanthobacteraceae1	0.0661862	0.0563844	0.179301	0.0764428	-2.70903	0.00251388	Inhibited
compost_tilled-yes	Myxococcota	0.0667753	0.0605701	0.18003	0.0675746	-2.69606	0.00167409	Inhibited
compost_tilled-yes	Sphingomonas	1.08954	0.652526	2.93295	1.1103	-2.69192	0.000786314	Inhibited
compost_tilled-yes	Ktedonobacteria	0.0799545	0.0613128	0.213867	0.0531888	-2.67486	0.000160721	Inhibited
compost_tilled-yes	Flaviaesturariibacter	0.074181	0.0493622	0.196853	0.119061	-2.65369	0.0135775	Inhibited
compost_tilled-yes	Solirubrobacterales1	0.468844	0.253949	1.2279	0.177711	-2.61899	9.46616e-06	Inhibited
compost_tilled-yes	Holophagae	0.23078	0.198199	0.594353	0.178477	-2.57541	0.000806217	Inhibited
compost_tilled-yes	Steroidobacteraceae2	0.0640217	0.071957	0.163197	0.0716296	-2.54909	0.00876971	Inhibited
compost_tilled-yes	Vicinamibacteria	0.0960329	0.115201	0.24103	0.109614	-2.50987	0.0132122	Inhibited
compost_tilled-yes	Rhodocytophaga	0.087535	0.0573788	0.216207	0.0825438	-2.46995	0.00161659	Inhibited
compost_tilled-yes	Azotobacter	0.0442749	0.0621091	0.109075	0.0588774	-2.46359	0.0327616	Inhibited
compost_tilled-yes	Puia	0.0404031	0.0332918	0.0988831	0.0375778	-2.44742	0.00268405	Inhibited
compost_tilled-yes	Acidimicrobiia1	0.050327	0.0381555	0.122222	0.0543617	-2.42856	0.0048294	Inhibited
compost_tilled-yes	Craurococcus-Caldovatus	0.0537466	0.0300769	0.129092	0.0592422	-2.40186	0.00451006	Inhibited
compost_tilled-yes	Gemmatimonadaceae2	0.919031	0.585505	2.17045	0.2696	-2.36168	0.000115278	Inhibited
compost_tilled-yes	Actinobacteriota	0.541553	0.439846	1.26951	0.421277	-2.34421	0.00224087	Inhibited
compost_tilled-yes	Vicinamibacterales	1.88327	1.15097	4.34529	0.482303	-2.30731	0.000115902	Inhibited
compost_tilled-yes	Actinoplanes	0.0412371	0.0472071	0.0950135	0.0538288	-2.30408	0.0342329	Inhibited
compost_tilled-yes	Skermanella	0.631385	0.325983	1.43958	0.219198	-2.28003	4.1774e-05	Inhibited
compost_tilled-yes	Intrasporangiaceae	0.0879584	0.0485792	0.198573	0.0535952	-2.25758	0.000329352	Inhibited
compost_tilled-yes	Actinobacteria2	0.0994938	0.12285	0.223183	0.112377	-2.24319	0.0353386	Inhibited
compost_tilled-yes	Nitrosomonadaceae2	0.326871	0.28467	0.732376	0.248239	-2.24056	0.0046804	Inhibited
compost_tilled-yes	Nordella	0.0659369	0.0569727	0.147048	0.0753659	-2.23013	0.0183375	Inhibited
compost_tilled-yes	Chloroflexi1	0.0348963	0.0289818	0.0776466	0.0464343	-2.22507	0.0307622	Inhibited
compost_tilled-yes	Solirubrobacterales2	0.652989	0.392246	1.44626	0.355404	-2.21483	0.000399249	Inhibited
compost_tilled-yes	Geodermatophilaceae	0.197504	0.103644	0.433848	0.0964836	-2.19665	0.000140461	Inhibited
compost_tilled-yes	Blastocatellaceae	0.390112	0.248726	0.851048	0.225917	-2.18155	0.000789371	Inhibited
compost_tilled-yes	Gemmataceae2	0.0742112	0.0630584	0.159871	0.100985	-2.15428	0.0424177	Inhibited
compost_tilled-yes	Gemmatimonas	0.321475	0.177602	0.69089	0.207523	-2.14912	0.000887952	Inhibited
compost_tilled-yes	Chloroflexi2	0.089351	0.0859891	0.18925	0.0724957	-2.11806	0.0149663	Inhibited
compost_tilled-yes	Azospirillaceae	0.0667265	0.0604205	0.14111	0.0496814	-2.11475	0.0105331	Inhibited
compost_tilled-yes	Microvirga	1.15067	0.518783	2.43081	0.322079	-2.11251	4.62296e-05	Inhibited
compost_tilled-yes	Elsterales	0.0776234	0.0797408	0.161146	0.0689291	-2.07599	0.0268326	Inhibited
compost_tilled-yes	Vicinamibacteraceae2	2.16983	1.49713	4.4569	0.856683	-2.05404	0.00147017	Inhibited
compost_tilled-yes	Gemmatimonadaceae1	0.152039	0.0806175	0.305675	0.113552	-2.01051	0.00437574	Inhibited
compost_tilled-yes	Sphingobacterium	1.7365	2.43569	0.00661949	0.0101925	262.332	0.054875	Not significant
compost_tilled-yes	Galbibacter	0.579176	1.74817	0.00826794	0.0175761	70.0509	0.351839	Not significant
compost_tilled-yes	Staphylococcus	0.227778	0.364386	0.00330543	0.0046747	68.9104	0.091331	Not significant
compost_tilled-yes	Brevibacterium	0.501966	0.894327	0.007439	0.0190485	67.4776	0.127166	Not significant
compost_tilled-yes	Nocardiopsis	0.149612	0.291044	0.00329511	0.0109286	45.4042	0.159817	Not significant
compost_tilled-yes	Cytophaga	0.220842	0.290797	0.00901115	0.0189402	24.5077	0.0500347	Not significant
compost_tilled-yes	Glycomyces	0.42091	1.2211	0.0198922	0.0253592	21.1595	0.350399	Not significant
compost_tilled-yes	Acinetobacter	0.186216	0.371902	0.014926	0.0170649	12.4759	0.193912	Not significant
compost_tilled-yes	Paracoccus	0.139001	0.174806	0.0314416	0.0243132	4.42094	0.0930195	Not significant
compost_tilled-yes	Hirschia	0.0405765	0.0315897	0.0156792	0.0281068	2.58791	0.0891264	Not significant
compost_tilled-yes	Actinobacteria1	0.0199487	0.0230755	0.00831902	0.0146299	2.39796	0.213321	Not significant
compost_tilled-yes	Ensifer	0.114219	0.0436186	0.0576433	0.0255833	1.98148	0.00448259	Not significant
compost_tilled-yes	Rubinisphaeraceae	0.237706	0.12265	0.125402	0.0318315	1.89555	0.0214682	Not significant
compost_tilled-yes	Conexibacter	0.0661603	0.0317991	0.0353873	0.0260002	1.86961	0.0348249	Not significant
compost_tilled-yes	Saccharimonadales2	0.254585	0.392922	0.136172	0.0505983	1.86958	0.39206	Not significant
compost_tilled-yes	Abditibacterium	0.0739024	0.0584992	0.0397373	0.0384616	1.85977	0.158282	Not significant
compost_tilled-yes	Tepidisphaera	0.0772145	0.0648152	0.0438434	0.03299	1.76114	0.186503	Not significant
compost_tilled-yes	Isosphaeraceae	0.113787	0.0870055	0.0770327	0.0584683	1.47713	0.307111	Not significant
compost_tilled-yes	Longimicrobiaceae	0.127201	0.0739607	0.0901388	0.041593	1.41117	0.205689	Not significant
compost_tilled-yes	Thermomicrobiales1	0.135396	0.0698159	0.0975072	0.058747	1.38857	0.220365	Not significant
compost_tilled-yes	Microscillaceae2	0.560017	0.29859	0.422623	0.102952	1.3251	0.210858	Not significant
compost_tilled-yes	Bacillales	0.281808	0.280967	0.218445	0.0963601	1.29007	0.546926	Not significant
compost_tilled-yes	Pirellulaceae3	0.564193	0.315021	0.446734	0.12614	1.26293	0.316867	Not significant
compost_tilled-yes	Adhaeribacter	0.728791	0.396847	0.583543	0.267292	1.24891	0.37725	Not significant
compost_tilled-yes	Arenimonas	0.117549	0.109187	0.0941992	0.0796248	1.24788	0.617888	Not significant
compost_tilled-yes	Myxococcaceae1	0.168363	0.282618	0.141742	0.0478383	1.18781	0.798346	Not significant
compost_tilled-yes	Pirellulaceae1	0.0630191	0.0517815	0.0537053	0.0289536	1.17342	0.651868	Not significant
compost_tilled-yes	Variovorax	0.0905617	0.0734275	0.0774206	0.0649672	1.16974	0.699193	Not significant
compost_tilled-yes	Steroidobacter	0.241908	0.132654	0.208807	0.0746558	1.15853	0.537012	Not significant
compost_tilled-yes	Streptomycetaceae	0.277294	0.199455	0.247132	0.0943687	1.12205	0.697054	Not significant
compost_tilled-yes	Streptomyces	1.25396	0.481716	1.15862	0.322949	1.08228	0.635826	Not significant
compost_tilled-yes	Pirellula	0.652965	0.284289	0.63252	0.150916	1.03232	0.85116	Not significant
compost_tilled-yes	Nocardioides	1.60795	0.496755	1.5642	0.240667	1.02797	0.819877	Not significant
compost_tilled-yes	Noviherbaspirillum	0.197839	0.0886927	0.193624	0.0625919	1.02177	0.912099	Not significant
compost_tilled-yes	Microtrichales1	0.116773	0.0783057	0.115127	0.0734469	1.0143	0.970483	Not significant
compost_tilled-yes	Bacillaceae2	0.885122	0.526948	0.87675	0.202294	1.00955	0.968497	Not significant
compost_tilled-yes	Ohtaekwangia	0.143501	0.147804	0.14259	0.0851286	1.00639	0.986072	Not significant
compost_tilled-yes	Comamonadaceae	1.08204	0.706386	1.09277	0.28757	-1.00992	0.96692	Not significant
compost_tilled-yes	Altererythrobacter	0.150687	0.0500057	0.157353	0.0635578	-1.04424	0.813892	Not significant
compost_tilled-yes	Lysobacter	0.16462	0.0939722	0.172331	0.058255	-1.04684	0.837917	Not significant
compost_tilled-yes	Oxalobacteraceae	0.39132	0.168077	0.41999	0.175676	-1.07326	0.737022	Not significant
compost_tilled-yes	Terrimonas	0.0705473	0.0499816	0.0768707	0.0561856	-1.08963	0.812517	Not significant
compost_tilled-yes	Pirellulaceae2	0.410877	0.223133	0.450971	0.170674	-1.09758	0.683173	Not significant
compost_tilled-yes	Caldilineaceae	0.417861	0.202545	0.459178	0.095016	-1.09888	0.599125	Not significant
compost_tilled-yes	Massilia	0.403404	0.331375	0.444429	0.301725	-1.1017	0.79615	Not significant
compost_tilled-yes	Tepidisphaeraceae	0.0864037	0.105388	0.0965324	0.07722	-1.11723	0.820577	Not significant
compost_tilled-yes	Opitutus	0.373238	0.159609	0.419844	0.0993899	-1.12487	0.479017	Not significant
compost_tilled-yes	Microtrichales2	0.0920841	0.0855349	0.104009	0.0566481	-1.1295	0.739063	Not significant
compost_tilled-yes	Chitinophagaceae2	0.207434	0.131868	0.244857	0.0879453	-1.18041	0.499462	Not significant
compost_tilled-yes	Cellulomonas	0.289347	0.202315	0.342934	0.116099	-1.1852	0.512086	Not significant
compost_tilled-yes	Sphingomonadaceae	0.791189	0.209393	0.939398	0.252394	-1.18732	0.18745	Not significant
compost_tilled-yes	Pontibacter	0.0722898	0.0648491	0.0882566	0.0479626	-1.22087	0.570747	Not significant
compost_tilled-yes	Ilumatobacter	0.0861857	0.0781422	0.10575	0.064054	-1.227	0.578098	Not significant
compost_tilled-yes	Ramlibacter	0.239959	0.112031	0.299053	0.126049	-1.24627	0.306879	Not significant
compost_tilled-yes	Archangium	0.0571585	0.0523235	0.0715364	0.0604309	-1.25154	0.605453	Not significant
compost_tilled-yes	Caenimonas	0.222702	0.087113	0.281145	0.121975	-1.26243	0.251992	Not significant
compost_tilled-yes	Phenylobacterium	0.0946187	0.0517336	0.12205	0.0320508	-1.28991	0.190764	Not significant
compost_tilled-yes	Polyangiales	0.0431949	0.0464229	0.0561086	0.0552949	-1.29896	0.6055	Not significant
compost_tilled-yes	Ilumatobacteraceae3	0.157777	0.0929333	0.208147	0.0718508	-1.31925	0.209501	Not significant
compost_tilled-yes	Chitinophagaceae1	0.0552994	0.0451656	0.073393	0.042479	-1.32719	0.392166	Not significant
compost_tilled-yes	Flavitalea	0.108231	0.0533666	0.144296	0.0527563	-1.33322	0.160907	Not significant
compost_tilled-yes	Lacunisphaera	0.0439692	0.0486129	0.0586342	0.0514326	-1.33353	0.55346	Not significant
compost_tilled-yes	Dehalococcoidia	0.0511127	0.0339362	0.0686719	0.0379945	-1.34354	0.31325	Not significant
compost_tilled-yes	Nitrospira	0.302674	0.242525	0.418241	0.119505	-1.38182	0.21345	Not significant
compost_tilled-yes	RCP2-54	0.196011	0.138213	0.275678	0.0855996	-1.40645	0.158646	Not significant
compost_tilled-yes	Paenibacillus	0.0820775	0.0520199	0.119843	0.0757054	-1.46012	0.226046	Not significant
compost_tilled-yes	Rhizobacter	0.0896442	0.0873134	0.132063	0.150523	-1.47318	0.486151	Not significant
compost_tilled-yes	Nonomuraea	0.0871306	0.0784772	0.128848	0.1866	-1.47879	0.557593	Not significant
compost_tilled-yes	Pedosphaeraceae	0.340053	0.25293	0.510837	0.20732	-1.50223	0.131857	Not significant
compost_tilled-yes	Thermomicrobiales2	1.84591	0.905244	2.78576	0.678903	-1.50916	0.021561	Not significant
compost_tilled-yes	Bacillus	0.560112	0.361249	0.855108	0.310508	-1.52667	0.0738069	Not significant
compost_tilled-yes	Labrys	0.040647	0.0414543	0.0626209	0.021872	-1.54061	0.176626	Not significant
compost_tilled-yes	Reyranella	0.16697	0.107389	0.257455	0.0932934	-1.54192	0.0662376	Not significant
compost_tilled-yes	Chloroflexi4	0.515597	0.230899	0.804012	0.0999899	-1.55938	0.00460132	Not significant
compost_tilled-yes	Luteitalea	0.0718559	0.0389238	0.112079	0.0451142	-1.55977	0.0518655	Not significant
compost_tilled-yes	Thermoanaerobaculaceae	0.184078	0.173272	0.287711	0.138784	-1.56299	0.174594	Not significant
compost_tilled-yes	Gemmataceae1	0.0544361	0.0374399	0.0875624	0.0542497	-1.60854	0.148129	Not significant
compost_tilled-yes	Lechevalieria	0.0710534	0.0808851	0.116485	0.0711454	-1.6394	0.213267	Not significant
compost_tilled-yes	Rhizobiales1	0.0427182	0.052045	0.0703822	0.073919	-1.64759	0.374115	Not significant
compost_tilled-yes	Gemmatimonadota	0.155783	0.143597	0.2577	0.11015	-1.65422	0.10461	Not significant
compost_tilled-yes	Chryseolinea	0.0430463	0.0527294	0.0718157	0.0410958	-1.66833	0.208563	Not significant
compost_tilled-yes	Parviterribacter	0.08081	0.0633321	0.137855	0.0517842	-1.70592	0.0459063	Not significant
compost_tilled-yes	Gemmata	0.266274	0.16462	0.46052	0.0805113	-1.72949	0.0070542	Not significant
compost_tilled-yes	Nitrosomonadaceae1	0.332129	0.170788	0.580548	0.131003	-1.74796	0.00294441	Not significant
compost_tilled-yes	Bryobacter	0.415436	0.237897	0.733734	0.103026	-1.76618	0.0029664	Not significant
compost_tilled-yes	Burkholderiales2	0.371001	0.292859	0.660179	0.151262	-1.77945	0.0184512	Not significant
compost_tilled-yes	Ilumatobacteraceae2	0.101602	0.129127	0.181564	0.0573972	-1.78702	0.108778	Not significant
compost_tilled-yes	Pedomicrobium	0.0890579	0.0663654	0.159915	0.0438038	-1.79562	0.0158122	Not significant
compost_tilled-yes	Chitinophagaceae3	0.19206	0.0870751	0.350273	0.125519	-1.82377	0.00664319	Not significant
compost_tilled-yes	Kribbella	0.0676761	0.0438257	0.124809	0.0754101	-1.84421	0.0622384	Not significant
compost_tilled-yes	Xanthobacteraceae2	0.377352	0.212836	0.698564	0.174654	-1.85123	0.00270509	Not significant
compost_tilled-yes	Blastococcus	1.13969	0.349722	2.12893	0.494928	-1.868	0.000230817	Not significant
compost_tilled-yes	Tepidisphaerales	2.61865	1.00961	4.91577	0.819564	-1.87722	9.97902e-05	Not significant
compost_tilled-yes	Sphingoaurantiacus	0.0412379	0.0295072	0.0775757	0.0353073	-1.88117	0.0273359	Not significant
compost_tilled-yes	Acetobacteraceae	0.0531092	0.0343293	0.101633	0.0560997	-1.91366	0.039133	Not significant
compost_tilled-yes	Chloroflexi5	0.76838	0.419901	1.47258	0.310691	-1.91648	0.00100808	Not significant
compost_tilled-yes	Alphaproteobacteria	0.0497493	0.0469937	0.0959946	0.0800359	-1.92957	0.153326	Not significant
compost_tilled-yes	Solirubrobacter	0.683166	0.236197	1.34236	0.302344	-1.9649	0.000129325	Not significant
compost_tilled-yes	Micrococcaceae	3.62796	1.8742	7.13838	1.57537	-1.9676	0.000542124	Not significant
compost_tilled-yes	Geodermatophilus	0.152075	0.0695386	0.302001	0.0689939	-1.98587	0.000325777	Not significant
compost_tilled-yes	Marmoricola	0.195071	0.154258	0.388227	0.0969884	-1.99018	0.00606973	Not significant
compost_tilled-yes	Pseudolabrys	0.048759	0.0399621	0.0974754	0.0516398	-1.99912	0.0355265	Not significant
compost_tilled-yes	Acidimicrobiia2	0.0739948	0.0800407	0.152187	0.0865261	-2.05672	0.055374	Not significant
compost_tilled-yes	Thermomonosporaceae	0.039737	0.0448167	0.0841249	0.0569063	-2.11704	0.0772287	Not significant
compost_tilled-yes	Aeribacillus	0.039007	0.0365097	0	0	#DIV/0!	0.0102944	#DIV/0!
compost_tilled-yes	Algoriphagus	0.360845	0.367051	0	0	#DIV/0!	0.0150193	#DIV/0!
compost_tilled-yes	Arcticibacter	0.146277	0.117867	0	0	#DIV/0!	0.00457109	#DIV/0!
compost_tilled-yes	Bacillaceae1	0.0315262	0.0337418	0	0	#DIV/0!	0.0185624	#DIV/0!
compost_tilled-yes	Chiayiivirga	0.11329	0.137226	0	0	#DIV/0!	0.0323577	#DIV/0!
compost_tilled-yes	Citricoccus	0.0972348	0.184	0	0	#DIV/0!	0.143435	#DIV/0!
compost_tilled-yes	Gracilibacillus	0.0398644	0.021929	0	0	#DIV/0!	0.000470765	#DIV/0!
compost_tilled-yes	Hydrogenophaga	0.382256	0.259851	0	0	#DIV/0!	0.00178819	#DIV/0!
compost_tilled-yes	Kaistia	0.314151	0.219153	0	0	#DIV/0!	0.00209966	#DIV/0!
compost_tilled-yes	Marinococcaceae	0.0141338	0.0160193	0	0	#DIV/0!	0.0241415	#DIV/0!
compost_tilled-yes	Moheibacter	0.249415	0.333695	0	0	#DIV/0!	0.0457791	#DIV/0!
compost_tilled-yes	Novibacillus	0.0356056	0.0188105	0	0	#DIV/0!	0.000403802	#DIV/0!
compost_tilled-yes	Pelagibacterium	0.198522	0.340472	0	0	#DIV/0!	0.108448	#DIV/0!
compost_tilled-yes	Piscibacillus	0.000830924	0.00275586	0	0	#DIV/0!	0.389833	#DIV/0!
compost_tilled-yes	Planifilum	0.0821495	0.0538928	0	0	#DIV/0!	0.00149161	#DIV/0!
compost_tilled-yes	Pseudofulvimonas	0.0132342	0.0259971	0	0	#DIV/0!	0.157176	#DIV/0!
compost_tilled-yes	Pseudohongiella	0.29158	0.288268	0	0	#DIV/0!	0.0132819	#DIV/0!
compost_tilled-yes	Rhabdanaerobium	0.0539426	0.0305647	0	0	#DIV/0!	0.00056192	#DIV/0!
compost_tilled-yes	Saccharomonospora	0.0190795	0.0137214	0	0	#DIV/0!	0.00248631	#DIV/0!
compost_tilled-yes	Salinicola	0.0967946	0.181996	0	0	#DIV/0!	0.141466	#DIV/0!
compost_tilled-yes	Subsaxibacter	0.0182378	0.0360624	0	0	#DIV/0!	0.158529	#DIV/0!
compost_tilled-yes	Verticiella	0.0738066	0.0781951	0	0	#DIV/0!	0.0180244	#DIV/0!
