# Supplementary material for: Municipal Solid Waste (MSW)-Compost Amendment Increases Diversity, Functional Activities, and Network Connectivity of a Vineyard Soil Microbiota
Source: Microorganisms. 2026 Jun 21;14(6):1372. doi: 10.3390/microorganisms14061372 (PMC13305556; doi:10.3390/microorganisms14061372)
Supplement: Supplementary file 1 [file microorganisms-14-01372-s001.zip › STAMP.Picrust2_KO.compost_amendment.xlsx]

## Sheet: STAMP.Picrust2_KO.compost_amend
Parameter	KGGE-orthologs (Picrust2-predicted)	Yes: mean rel. freq. (%)	Yes: std. dev. (%)	No: mean rel. freq. (%)	No: std. dev. (%)	Fold change	p-values (corrected)	Effect of MSW-compost mulch
compost_amendment-yes	O-methyltransferase [EC:2.1.1.-]-2	7.00428e-05	7.48382e-05	1.36173e-06	2.35861e-06	51.4366	0.000367052	Increased
compost_amendment-yes	D-glucosamine PTS system EIICBA component [EC:2.7.1.-]	0.000886472	0.000586751	1.97728e-05	2.26193e-05	44.8329	1.48453e-06	Increased
compost_amendment-yes	not_found-20	0.000886472	0.000586751	1.97728e-05	2.26193e-05	44.8329	1.48587e-06	Increased
compost_amendment-yes	not_found-21	0.000886472	0.000586751	1.97728e-05	2.26193e-05	44.8329	1.48721e-06	Increased
compost_amendment-yes	bifunctional autolysin [EC:3.5.1.28 3.2.1.96]	0.000556638	0.00038212	1.56355e-05	1.62279e-05	35.6008	2.52319e-06	Increased
compost_amendment-yes	cytochrome P450 family 107 subfamily B polypeptide 1	8.4345e-05	7.38963e-05	2.72284e-06	4.2703e-06	30.9768	4.93803e-05	Increased
compost_amendment-yes	penicillin-binding protein 2B-2	0.000448622	0.000367952	1.45404e-05	1.28436e-05	30.8535	2.28166e-05	Increased
compost_amendment-yes	penicillin-binding protein 3 [EC:3.4.-.-]	0.000448622	0.000367952	1.45404e-05	1.28436e-05	30.8535	2.28056e-05	Increased
compost_amendment-yes	penicillin-binding protein H	0.000449747	0.000367404	1.81901e-05	1.67094e-05	24.7249	2.39822e-05	Increased
compost_amendment-yes	ribosome modulation factor	0.0025938	0.00258322	0.000118428	5.44835e-05	21.9019	0.000234062	Increased
compost_amendment-yes	D-erythrose 4-phosphate dehydrogenase [EC:1.2.1.72]	0.00179455	0.00152471	9.5849e-05	4.73965e-05	18.7226	4.46525e-05	Increased
compost_amendment-yes	thiosulfate sulfurtransferase [EC:2.8.1.1]	0.00173992	0.00158208	9.52211e-05	4.63651e-05	18.2724	9.7714e-05	Increased
compost_amendment-yes	Delta3-Delta2-enoyl-CoA isomerase [EC:5.3.3.8]	0.00188539	0.00202265	0.00010376	0.000139015	18.1708	0.00055834	Increased
compost_amendment-yes	uncharacterized protein-251	0.00210336	0.0018233	0.000131055	5.57695e-05	16.0494	6.26863e-05	Increased
compost_amendment-yes	regulator of sigma D	0.00177509	0.00157109	0.000116127	5.2729e-05	15.2858	8.22505e-05	Increased
compost_amendment-yes	minor curlin subunit	0.00216258	0.00129844	0.000144515	9.24566e-05	14.9644	7.75993e-07	Increased
compost_amendment-yes	exopolysaccharide production protein ExoQ	0.00339852	0.00180501	0.000228257	0.000119539	14.889	1.98785e-07	Increased
compost_amendment-yes	benzoate/toluate 1,2-dioxygenase subunit beta [EC:1.14.12.10 1.14.12.-]	0.00122926	0.000944269	8.65407e-05	5.77617e-05	14.2044	1.68129e-05	Increased
compost_amendment-yes	uncharacterized protein-253	0.00196427	0.00167889	0.00013926	5.18553e-05	14.105	5.93342e-05	Increased
compost_amendment-yes	transcriptional regulator of aroF, aroG, tyrA and aromatic amino acid transport	0.00148167	0.00166583	0.000105051	5.46192e-05	14.1044	0.00100707	Increased
compost_amendment-yes	deoxyribonuclease I [EC:3.1.21.1]	0.00227769	0.00237415	0.000165232	8.12177e-05	13.7848	0.000500991	Increased
compost_amendment-yes	exopolysaccharide production repressor protein	0.00181897	0.000992617	0.000135253	7.28286e-05	13.4486	2.88732e-07	Increased
compost_amendment-yes	TetR/AcrR family transcriptional regulator, repressor of the ameABC operon	0.00183471	0.0012857	0.000136668	6.56307e-05	13.4246	5.87526e-06	Increased
compost_amendment-yes	type IV pilus assembly protein PilK	0.00174233	0.00150433	0.00013182	5.08028e-05	13.2175	7.05577e-05	Increased
compost_amendment-yes	lipoprotein YgeR	0.00167154	0.00143209	0.000128552	5.12641e-05	13.0028	6.56772e-05	Increased
compost_amendment-yes	ribonuclease HI / DNA polymerase III subunit epsilon [EC:3.1.26.4 2.7.7.7]	0.00166662	0.0014311	0.000129043	4.92084e-05	12.9153	6.77925e-05	Increased
compost_amendment-yes	cysteine sulfinate desulfinase [EC:4.4.1.-]	0.00172904	0.00140712	0.000134021	4.76628e-05	12.9012	3.65019e-05	Increased
compost_amendment-yes	membrane fusion protein, multidrug efflux system-11	0.00168608	0.0015517	0.000134768	5.50875e-05	12.5109	0.00014963	Increased
compost_amendment-yes	cell division protein FtsN	0.00165237	0.00141353	0.000132579	5.3506e-05	12.4633	6.72788e-05	Increased
compost_amendment-yes	intracellular multiplication protein IcmN	0.00215026	0.00202791	0.000173215	5.93297e-05	12.4139	0.000195087	Increased
compost_amendment-yes	phosphatase NudJ [EC:3.6.1.-]	0.0016648	0.00143484	0.000134982	5.07616e-05	12.3334	7.38291e-05	Increased
compost_amendment-yes	galactose dehydrogenase [EC:1.1.1.48 1.1.1.120]	0.00255542	0.00120064	0.000207513	7.38251e-05	12.3145	6.56759e-08	Increased
compost_amendment-yes	uncharacterized protein-254	0.00193464	0.00171726	0.000158742	7.0604e-05	12.1873	0.000103599	Increased
compost_amendment-yes	TetR/AcrR family transcriptional regulator, repressor of the mexAB-oprM multidrug resistance operon	0.00281915	0.00183052	0.000231983	9.55798e-05	12.1524	2.56562e-06	Increased
compost_amendment-yes	alginate O-acetyltransferase complex protein AlgJ	0.00335259	0.00237894	0.000278097	0.000113047	12.0555	7.69408e-06	Increased
compost_amendment-yes	outer membrane protein, multidrug efflux system-4	0.00206814	0.00134205	0.000174394	6.95536e-05	11.859	2.61938e-06	Increased
compost_amendment-yes	miniconductance mechanosensitive channel-1	0.00624537	0.00489471	0.000545341	0.000214052	11.4522	2.6598e-05	Increased
compost_amendment-yes	epoxyqueuosine reductase [EC:1.17.99.6]-2	0.00253772	0.00174794	0.000222078	6.17144e-05	11.4272	5.69311e-06	Increased
compost_amendment-yes	RHH-type transcriptional regulator, rel operon repressor / antitoxin RelB	0.00201302	0.0015173	0.000185439	6.46801e-05	10.8554	1.78743e-05	Increased
compost_amendment-yes	general secretion pathway protein O [EC:3.4.23.43 2.1.1.-]	0.00172244	0.0014268	0.000159147	5.73989e-05	10.8229	5.41898e-05	Increased
compost_amendment-yes	LuxR family transcriptional regulator, activator of conjugal transfer of Ti plasmids	0.00191785	0.00121704	0.000179849	7.65632e-05	10.6637	2.24528e-06	Increased
compost_amendment-yes	uncharacterized protein-249	0.00213519	0.00161939	0.000200725	8.62988e-05	10.6374	1.97044e-05	Increased
compost_amendment-yes	23S rRNA (adenine1618-N6)-methyltransferase [EC:2.1.1.181]	0.00330616	0.00325147	0.000316835	0.00019792	10.4349	0.000363381	Increased
compost_amendment-yes	xanthine permease XanP	0.00164355	0.00144017	0.000157973	5.7221e-05	10.4039	0.000106438	Increased
compost_amendment-yes	delta1-piperideine-2-carboxylate reductase [EC:1.5.1.21]	0.00288826	0.0017275	0.000278039	0.000106182	10.388	1.10178e-06	Increased
compost_amendment-yes	succinoglycan biosynthesis protein ExoA [EC:2.4.-.-]	0.00287185	0.00150325	0.000280765	0.000112476	10.2287	2.4047e-07	Increased
compost_amendment-yes	protein transport protein HofQ	0.00223909	0.00178126	0.000223054	6.05457e-05	10.0383	3.71881e-05	Increased
compost_amendment-yes	phosphocarrier protein NPr	0.00201648	0.00170373	0.000203341	7.15398e-05	9.91679	7.54182e-05	Increased
compost_amendment-yes	oligogalacturonide transport system permease protein-2	0.00271943	0.00206298	0.000282018	0.000103543	9.64274	2.24187e-05	Increased
compost_amendment-yes	CRP/FNR family transcriptional regulator, anaerobic regulatory protein-2	0.00133961	0.000480036	0.000139155	6.97143e-05	9.62674	7.51895e-09	Increased
compost_amendment-yes	alpha-glucoside transport system ATP-binding protein	0.00415036	0.0021094	0.000433759	7.84887e-05	9.56834	1.98251e-07	Increased
compost_amendment-yes	Na+-transporting NADH:ubiquinone oxidoreductase subunit A [EC:7.2.1.1]	0.00387144	0.00318392	0.000405152	9.51477e-05	9.55554	5.82771e-05	Increased
compost_amendment-yes	erythronate-4-phosphate dehydrogenase [EC:1.1.1.290]	0.00226564	0.00179317	0.000238358	6.04489e-05	9.50521	3.76691e-05	Increased
compost_amendment-yes	D-galactarolactone isomerase [EC:5.4.1.4]	0.00166	0.000958306	0.000184458	7.35231e-05	8.99931	8.63829e-07	Increased
compost_amendment-yes	N-acylmannosamine kinase [EC:2.7.1.60]	0.00258528	0.00139739	0.000295128	6.70415e-05	8.75989	4.26796e-07	Increased
compost_amendment-yes	sugar lactone lactonase	0.00422391	0.00211555	0.000482696	0.000113839	8.75066	1.8664e-07	Increased
compost_amendment-yes	membrane fusion protein-2	0.00178033	0.000935073	0.000204637	7.31235e-05	8.69996	3.06502e-07	Increased
compost_amendment-yes	diaminohydroxyphosphoribosylaminopyrimidine deaminase [EC:3.5.4.26]	0.0016511	0.00141237	0.00018993	6.19201e-05	8.69323	0.000103178	Increased
compost_amendment-yes	Xaa-Xaa-Pro tripeptidyl-peptidase [EC:3.4.14.12]	0.00189683	0.00192614	0.000223302	0.000143622	8.49447	0.000640597	Increased
compost_amendment-yes	sigma-54 dependent transcriptional regulator	0.00243815	0.00244825	0.000289332	9.67017e-05	8.42683	0.000571849	Increased
compost_amendment-yes	oligogalacturonide transport system permease protein-1	0.00304064	0.00170865	0.000376571	0.000111904	8.07455	7.45555e-07	Increased
compost_amendment-yes	TetR/AcrR family transcriptional regulator, repressor for divergent bdcA	0.00170472	0.000966777	0.000211237	7.43027e-05	8.0702	8.30056e-07	Increased
compost_amendment-yes	D-ribulokinase [EC:2.7.1.47]	0.00218218	0.00120135	0.000271593	7.77286e-05	8.03475	6.01091e-07	Increased
compost_amendment-yes	cyclic-di-GMP-binding biofilm dispersal mediator protein	0.00179386	0.000996916	0.000225983	7.01845e-05	7.93803	6.77699e-07	Increased
compost_amendment-yes	NADPH dehydrogenase (quinone) [EC:1.6.5.10]	0.00260361	0.00245999	0.000336846	0.000156728	7.72938	0.000355594	Increased
compost_amendment-yes	LysR family transcriptional regulator, pca operon transcriptional activator	0.00466438	0.00280027	0.00060525	0.000135916	7.70654	1.87622e-06	Increased
compost_amendment-yes	sigma-E factor negative regulatory protein RseC	0.00186794	0.00146748	0.000243106	4.12502e-05	7.68367	4.78852e-05	Increased
compost_amendment-yes	Rrf2 family transcriptional regulator, iron-responsive regulator	0.00458337	0.00215601	0.000598827	0.000108093	7.65392	1.15914e-07	Increased
compost_amendment-yes	high frequency lysogenization protein	0.00321381	0.00214122	0.000420849	0.000138884	7.6365	6.81889e-06	Increased
compost_amendment-yes	exopolysaccharide production protein ExoZ	0.00248413	0.00153264	0.000327801	0.000118673	7.57816	2.67533e-06	Increased
compost_amendment-yes	benzoate/toluate 1,2-dioxygenase subunit alpha [EC:1.14.12.10 1.14.12.-]	0.00162422	0.00107081	0.000217472	7.36014e-05	7.46867	6.25187e-06	Increased
compost_amendment-yes	uncharacterized protein-228	0.00365689	0.0018497	0.000490032	7.92274e-05	7.46255	2.67685e-07	Increased
compost_amendment-yes	MFS transporter, DHA1 family, purine ribonucleoside efflux pump	0.00566752	0.00274361	0.000768841	0.000145223	7.37151	1.695e-07	Increased
compost_amendment-yes	lichenan operon transcriptional antiterminator	0.00241287	0.000911679	0.000330107	5.62989e-05	7.30935	1.202e-08	Increased
compost_amendment-yes	two-component system, OmpR family, response regulator RstA	0.00234401	0.00181818	0.00032233	7.32112e-05	7.27209	4.55583e-05	Increased
compost_amendment-yes	exopolysaccharide production protein ExoY	0.00378572	0.00212767	0.000526007	0.000138038	7.19709	9.29886e-07	Increased
compost_amendment-yes	Na+-transporting NADH:ubiquinone oxidoreductase subunit D [EC:7.2.1.1]	0.00410816	0.00316047	0.000573422	0.00011249	7.16429	4.27596e-05	Increased
compost_amendment-yes	Na+-transporting NADH:ubiquinone oxidoreductase subunit E [EC:7.2.1.1]	0.00410816	0.00316047	0.000573422	0.00011249	7.16429	4.27409e-05	Increased
compost_amendment-yes	Na+-transporting NADH:ubiquinone oxidoreductase subunit C [EC:7.2.1.1]	0.0041087	0.0031603	0.000575492	0.000113424	7.13945	4.28817e-05	Increased
compost_amendment-yes	ADP-ribose diphosphatase [EC:3.6.1.-]	0.00288478	0.00189043	0.000404088	0.000139475	7.139	6.32383e-06	Increased
compost_amendment-yes	membrane fusion protein, multidrug efflux system-9	0.00215185	0.00143298	0.000301989	0.000136137	7.12558	7.70395e-06	Increased
compost_amendment-yes	chemosensory pili system protein ChpB (putative protein-glutamate methylesterase)	0.00269498	0.00184187	0.000378604	0.000127782	7.11821	1.07188e-05	Increased
compost_amendment-yes	salicylate---[aryl-carrier protein] ligase [EC:6.2.1.61]	0.000450943	0.000213378	6.39495e-05	2.71274e-05	7.05154	1.28545e-07	Increased
compost_amendment-yes	uncharacterized protein-237	0.00296801	0.00204162	0.000424445	0.000130481	6.99268	1.20213e-05	Increased
compost_amendment-yes	succinoglycan biosynthesis protein ExoL [EC:2.-.-.-]	0.00292763	0.00145453	0.000421551	0.00010782	6.94489	2.42055e-07	Increased
compost_amendment-yes	endo-1,3-1,4-beta-glycanase ExoK [EC:3.2.1.-]	0.00290125	0.00147436	0.00042302	0.000143549	6.85841	3.06905e-07	Increased
compost_amendment-yes	arginine transport system substrate-binding protein	0.00275551	0.00196488	0.000402211	8.92563e-05	6.85091	1.91163e-05	Increased
compost_amendment-yes	heme oxygenase (biliverdin-IX-beta and delta-forming) [EC:1.14.99.58]	0.00492106	0.00335813	0.000730638	0.000182461	6.7353	1.1801e-05	Increased
compost_amendment-yes	AmpE protein	0.00284881	0.00172413	0.000425049	0.000127251	6.7023	2.70623e-06	Increased
compost_amendment-yes	macrolide phosphotransferase	0.000730192	0.000632702	0.000110206	4.42334e-05	6.62571	0.000186759	Increased
compost_amendment-yes	glutamine transport system ATP-binding protein [EC:7.4.2.1]	0.0032193	0.00147428	0.000486707	0.000180841	6.61446	1.01608e-07	Increased
compost_amendment-yes	succinoglycan biosynthesis protein ExoM [EC:2.4.-.-]	0.00449842	0.0021077	0.000680166	0.000136955	6.6137	1.43379e-07	Increased
compost_amendment-yes	uncharacterized protein-248	0.00213818	0.00164606	0.000325123	0.000128572	6.5765	5.12002e-05	Increased
compost_amendment-yes	carboxynorspermidine decarboxylase [EC:4.1.1.96]	0.00642063	0.0036956	0.00098218	0.000215608	6.53712	1.53857e-06	Increased
compost_amendment-yes	diaminopimelate dehydrogenase [EC:1.4.1.16]	0.000980464	0.000421667	0.000152138	5.8951e-05	6.44458	5.24014e-08	Increased
compost_amendment-yes	valine--pyruvate aminotransferase [EC:2.6.1.66]	0.00161572	0.0010859	0.000252437	0.000103134	6.40047	1.08528e-05	Increased
compost_amendment-yes	outer-membrane receptor for ferric coprogen and ferric-rhodotorulic acid	0.00841044	0.00502637	0.00133064	0.000337412	6.32059	2.64823e-06	Increased
compost_amendment-yes	glycosyltransferase [EC:2.4.1.-]-1	0.000120851	9.84234e-05	1.95641e-05	1.48564e-05	6.17718	0.000115347	Increased
compost_amendment-yes	sarcosine dehydrogenase [EC:1.5.8.3]	0.00217686	0.001153	0.000354028	7.1174e-05	6.14884	6.39251e-07	Increased
compost_amendment-yes	TetR/AcrR family transcriptional regulator, fatty acid biosynthesis regulator	0.00236983	0.00216902	0.000386846	0.000119898	6.12603	0.000384201	Increased
compost_amendment-yes	medium-chain acyl-[acyl-carrier-protein] hydrolase [EC:3.1.2.21]	0.00209258	0.00131643	0.000347105	0.000128486	6.02866	5.53157e-06	Increased
compost_amendment-yes	S-adenosylmethionine-dependent methyltransferase	0.00161702	0.00116082	0.000271336	8.32047e-05	5.95949	2.80807e-05	Increased
compost_amendment-yes	two-component system, OmpR family, sensor histidine kinase RstB [EC:2.7.13.3]	0.002472	0.00185058	0.000422167	0.000156781	5.8555	4.79217e-05	Increased
compost_amendment-yes	succinoglycan biosynthesis protein ExoU [EC:2.4.-.-]	0.00232992	0.00116824	0.00039872	0.000118521	5.8435	3.68414e-07	Increased
compost_amendment-yes	ketoreductase RED1 [EC:1.1.1.-]	0.000479762	0.000829569	8.34873e-05	5.41928e-05	5.74652	0.0412542	Increased
compost_amendment-yes	aromatic amino acid transport protein AroP	0.00202961	0.00216215	0.000356539	0.000209956	5.69254	0.00186615	Increased
compost_amendment-yes	two-component system, NarL family, captular synthesis response regulator RcsB	0.00393223	0.0026092	0.000692424	0.000296389	5.67893	1.24086e-05	Increased
compost_amendment-yes	mycobactin peptide synthetase MbtF	0.000592642	0.000243487	0.000104612	2.6666e-05	5.66515	4.69707e-08	Increased
compost_amendment-yes	inositol transport system ATP-binding protein-2	0.00397646	0.00194994	0.000706712	0.000162633	5.6267	3.21271e-07	Increased
compost_amendment-yes	Au+-exporting ATPase [EC:3.6.1.-]	0.00183836	0.000916173	0.000329012	5.8307e-05	5.58752	3.97e-07	Increased
compost_amendment-yes	trimethylamine monooxygenase [EC:1.14.13.148]	0.00215984	0.00122385	0.000387934	5.89616e-05	5.56754	1.89983e-06	Increased
compost_amendment-yes	tRNA 2-thiouridine synthesizing protein C	0.00202745	0.00163653	0.000370608	6.03432e-05	5.47062	0.000130363	Increased
compost_amendment-yes	galactan 5-O-arabinofuranosyltransferase [EC:2.4.2.46]	0.000717782	0.000308214	0.000132434	3.58974e-05	5.41992	8.11947e-08	Increased
compost_amendment-yes	Na+-transporting NADH:ubiquinone oxidoreductase subunit F [EC:7.2.1.1]	0.00434805	0.00323797	0.000811487	0.000171868	5.35813	5.62839e-05	Increased
compost_amendment-yes	putative hemin transport protein	0.00716507	0.00408118	0.00134763	0.000273002	5.31681	2.28512e-06	Increased
compost_amendment-yes	cytochrome bd-I ubiquinol oxidase subunit X [EC:7.1.1.7]	0.00286861	0.00191458	0.000540171	0.000135736	5.31055	1.58054e-05	Increased
compost_amendment-yes	two-component system, NarL family, capsular synthesis sensor histidine kinase RcsC [EC:2.7.13.3]	0.00242934	0.00121809	0.000466818	0.000132669	5.20403	4.92412e-07	Increased
compost_amendment-yes	arabinosyltransferase C [EC:2.4.2.-]	0.00196782	0.0008	0.000379644	0.00010018	5.18333	4.95518e-08	Increased
compost_amendment-yes	AraC family transcriptional regulator, L-rhamnose operon transcriptional activator RhaR	0.00192617	0.00114426	0.000371846	0.000125929	5.18001	4.0474e-06	Increased
compost_amendment-yes	peptide/bleomycin uptake transporter	0.00438763	0.00218525	0.000847222	0.000161239	5.17885	4.80629e-07	Increased
compost_amendment-yes	2-keto-3-deoxygluconate permease	0.00173841	0.000873573	0.000337246	0.000120037	5.15472	5.01755e-07	Increased
compost_amendment-yes	Fe-S cluster assembly protein SufA	0.00227811	0.00172386	0.000443559	0.000131944	5.13598	7.58491e-05	Increased
compost_amendment-yes	putative membrane protein-16	0.00529917	0.00259564	0.00103192	0.000278195	5.13526	3.8713e-07	Increased
compost_amendment-yes	methylglutamate dehydrogenase subunit D [EC:1.5.99.5]	0.0028268	0.00122261	0.000552921	7.56975e-05	5.11248	1.08316e-07	Increased
compost_amendment-yes	tRNA 2-thiouridine synthesizing protein D [EC:2.8.1.-]	0.00217342	0.00173751	0.000427377	7.48171e-05	5.0855	0.000141395	Increased
compost_amendment-yes	oligogalacturonide transport system substrate-binding protein	0.0038632	0.00253948	0.00077044	0.000210395	5.01428	1.55376e-05	Increased
compost_amendment-yes	uncharacterized protein-172	0.00753268	0.00365578	0.00151631	0.000160903	4.96776	4.08677e-07	Increased
compost_amendment-yes	membrane fusion protein, multidrug efflux system-6	0.00382401	0.00221844	0.000769858	0.000174602	4.96716	3.49813e-06	Increased
compost_amendment-yes	ribose 1,5-bisphosphokinase [EC:2.7.4.23]	0.00847938	0.00397393	0.00170998	0.000217316	4.95875	2.80023e-07	Increased
compost_amendment-yes	cellobionic acid phosphorylase [EC:2.4.1.321]	0.00378835	0.00160369	0.000764798	0.000154301	4.9534	8.90795e-08	Increased
compost_amendment-yes	resorcinol 4-hydroxylase (NADH) [EC:1.14.13.220]	0.0019627	0.000850439	0.000396849	0.00010226	4.9457	1.08708e-07	Increased
compost_amendment-yes	arabinosyltransferase B [EC:2.4.2.-]	0.000990468	0.000351297	0.000201388	6.64583e-05	4.9182	1.06221e-08	Increased
compost_amendment-yes	resorcinol 4-hydroxylase (NADPH) [EC:1.14.13.219]	0.00199972	0.000858125	0.000406835	0.000103466	4.9153	1.01375e-07	Increased
compost_amendment-yes	D-xylulose reductase [EC:1.1.1.9]	0.00374016	0.00183391	0.000761555	0.000181738	4.91121	4.53123e-07	Increased
compost_amendment-yes	flavoprotein hydroxylase	0.00201332	0.000855904	0.000412276	0.000106046	4.88343	9.30858e-08	Increased
compost_amendment-yes	aspartate beta-hydroxylase [EC:1.14.11.16]	0.00195975	0.000840308	0.00040363	7.79481e-05	4.85531	1.08138e-07	Increased
compost_amendment-yes	16S rRNA (guanine1516-N2)-methyltransferase [EC:2.1.1.242]	0.00353511	0.00237884	0.000730821	9.87284e-05	4.83717	2.29903e-05	Increased
compost_amendment-yes	methanesulfonate monooxygenase subunit alpha [EC:1.14.13.111]	0.00190054	0.00127674	0.000396569	0.00013404	4.79246	2.31961e-05	Increased
compost_amendment-yes	uncharacterized protein-180	0.00663739	0.00316729	0.00140161	0.000159734	4.73556	3.85257e-07	Increased
compost_amendment-yes	DnaA initiator-associating protein	0.00231441	0.00173305	0.000488779	9.65974e-05	4.73508	8.46426e-05	Increased
compost_amendment-yes	glutathione transport system ATP-binding protein	0.0129165	0.00650028	0.00273562	0.000559648	4.72159	7.02229e-07	Increased
compost_amendment-yes	AI-2 transport system permease protein	0.00410993	0.00206377	0.00088698	0.000144283	4.63362	7.31136e-07	Increased
compost_amendment-yes	succinoglycan biosynthesis protein ExoO [EC:2.4.-.-]	0.00345126	0.00179097	0.000745679	0.000190969	4.62834	1.06346e-06	Increased
compost_amendment-yes	2-polyprenylphenol 6-hydroxylase [EC:1.14.13.240]	0.00520267	0.00332616	0.00112533	0.000201115	4.62325	1.44392e-05	Increased
compost_amendment-yes	bifunctional N-acetylglutamate synthase/kinase [EC:2.3.1.1 2.7.2.8]	0.00337309	0.00209613	0.000734213	0.000200516	4.59416	1.05594e-05	Increased
compost_amendment-yes	uncharacterized protein-241	0.00249546	0.00139477	0.00054553	0.000161439	4.57437	2.8305e-06	Increased
compost_amendment-yes	diacylglycerol O-acyltransferase / trehalose O-mycolyltransferase [EC:2.3.1.20 2.3.1.122]	0.00349122	0.00150938	0.000763833	0.000205548	4.57066	1.3197e-07	Increased
compost_amendment-yes	DeoR family transcriptional regulator, ulaG and ulaABCDEF operon transcriptional repressor	0.00413242	0.00197681	0.000912412	0.000135408	4.52912	4.53568e-07	Increased
compost_amendment-yes	L-2,4-diaminobutyric acid acetyltransferase [EC:2.3.1.178]	0.00520984	0.00267687	0.00115515	0.00026278	4.51008	1.0382e-06	Increased
compost_amendment-yes	multidrug efflux pump-9	0.00238515	0.00130123	0.000531319	0.000105787	4.48912	2.2819e-06	Increased
compost_amendment-yes	fibronectin-binding autotransporter adhesin	0.00416097	0.00161928	0.000927001	0.000141609	4.48863	4.97707e-08	Increased
compost_amendment-yes	L-ectoine synthase [EC:4.2.1.108]	0.00514863	0.00271346	0.00115173	0.000315982	4.47033	1.45653e-06	Increased
compost_amendment-yes	manganese/iron transport system permease protein-3	0.00377543	0.00156104	0.000848808	9.05036e-05	4.44792	1.00401e-07	Increased
compost_amendment-yes	ansamitocin polyketide synthase A	0.000584636	0.000420508	0.000132256	6.06482e-05	4.42048	6.9482e-05	Increased
compost_amendment-yes	(R)-citramalate synthase [EC:2.3.1.182]	0.00203566	0.00129304	0.000463942	0.00015054	4.38775	1.58877e-05	Increased
compost_amendment-yes	tRNA 2-thiouridine synthesizing protein B	0.00162108	0.00121092	0.000373315	5.4001e-05	4.3424	0.000107716	Increased
compost_amendment-yes	lactose/L-arabinose transport system ATP-binding protein	0.0100145	0.00485542	0.00232256	0.000442726	4.31183	6.11821e-07	Increased
compost_amendment-yes	succinyl-CoA:acetate CoA-transferase [EC:2.8.3.18]	0.00612707	0.00370842	0.00142949	0.000329148	4.2862	9.79435e-06	Increased
compost_amendment-yes	multidrug efflux pump-8	0.00362721	0.00225882	0.00085174	0.000208756	4.25859	1.41421e-05	Increased
compost_amendment-yes	D-galactarolactone cycloisomerase [EC:5.5.1.27]	0.00234496	0.000900976	0.000550832	0.0001213	4.25713	4.64903e-08	Increased
compost_amendment-yes	multidrug efflux pump-7	0.00371686	0.00194265	0.00087935	0.000201064	4.22683	1.64374e-06	Increased
compost_amendment-yes	uncharacterized protein-146	0.0104426	0.00633137	0.00247602	0.000805082	4.2175	1.05912e-05	Increased
compost_amendment-yes	rhamnosyltransferase [EC:2.4.1.-]-3	0.00158146	0.00113789	0.000377109	9.53086e-05	4.19364	8.08318e-05	Increased
compost_amendment-yes	bleomycin hydrolase [EC:3.4.22.40]	0.00331047	0.00243213	0.000797204	0.000194367	4.1526	0.000105362	Increased
compost_amendment-yes	MioC protein	0.00303337	0.00148651	0.000731495	0.000107957	4.14681	8.13873e-07	Increased
compost_amendment-yes	cob(II)yrinic acid a,c-diamide reductase [EC:1.16.8.-]	0.00173953	0.000747718	0.000422948	0.000103165	4.11287	1.7523e-07	Increased
compost_amendment-yes	dipeptidase D [EC:3.4.13.-]	0.00352403	0.00263857	0.000859254	0.000277923	4.10127	0.00013697	Increased
compost_amendment-yes	beta-ketodecanoyl-[acyl-carrier-protein] synthase [EC:2.3.1.207]	0.00396419	0.00225102	0.000973371	0.000228606	4.07264	5.3822e-06	Increased
compost_amendment-yes	5'-methylthioinosine phosphorylase [EC:2.4.2.44]	0.00275946	0.00162283	0.000679465	0.000120733	4.06122	8.48515e-06	Increased
compost_amendment-yes	type IV secretion system protein TrbI	0.00793841	0.00319636	0.00196399	0.000281091	4.04198	1.00463e-07	Increased
compost_amendment-yes	vanillate/4-hydroxybenzoate decarboxylase subunit D [EC:4.1.1.- 4.1.1.61]	8.03731e-05	7.26698e-05	1.99368e-05	8.4131e-06	4.03139	0.000997559	Increased
compost_amendment-yes	uncharacterized protein-236	0.00281558	0.0023974	0.000704207	0.000250226	3.99823	0.000572047	Increased
compost_amendment-yes	itaconate CoA-transferase [EC:2.8.3.- 2.8.3.22]	0.0019369	0.00103186	0.000487595	4.87958e-05	3.97235	2.7697e-06	Increased
compost_amendment-yes	two-component system, sensor histidine kinase SagS [EC:2.7.13.3]	0.00158548	0.00157164	0.000404552	4.58526e-05	3.91909	0.00230661	Increased
compost_amendment-yes	enoyl-[acyl-carrier protein] reductase / trans-2-enoyl-CoA reductase (NAD+) [EC:1.3.1.9 1.3.1.44]	0.00455777	0.00283639	0.00117071	0.000312851	3.89316	1.9743e-05	Increased
compost_amendment-yes	all-trans-retinol 13,14-reductase [EC:1.3.99.23]	0.00280271	0.00183966	0.000723724	0.000158388	3.87262	3.80045e-05	Increased
compost_amendment-yes	phenylalanine dehydrogenase [EC:1.4.1.20]	0.000249469	0.000123431	6.5177e-05	3.69494e-05	3.82756	1.32281e-06	Increased
compost_amendment-yes	aminoacrylate peracid reductase	0.00304738	0.00131036	0.00079873	0.000131852	3.81528	2.43855e-07	Increased
compost_amendment-yes	betaine/carnitine transporter, BCCT family	0.00211004	0.0013998	0.000558298	0.000106605	3.77941	4.74444e-05	Increased
compost_amendment-yes	arsenical resistance protein ArsH	0.0105774	0.00554376	0.00281764	0.000672078	3.75398	2.77657e-06	Increased
compost_amendment-yes	2-iminoacetate synthase [EC:4.1.99.19]	0.00638763	0.00355099	0.00170881	0.000380518	3.73806	5.94278e-06	Increased
compost_amendment-yes	multidrug/hemolysin transport system ATP-binding protein	0.000381929	0.000121381	0.000102382	7.94187e-05	3.73044	9.75468e-08	Increased
compost_amendment-yes	major type 1 subunit fimbrin (pilin)	0.00240937	0.00128065	0.000651866	0.000225792	3.69611	3.52273e-06	Increased
compost_amendment-yes	outer membrane protein, multidrug efflux system-3	0.00294588	0.00220117	0.000797037	0.000243137	3.69604	0.000198445	Increased
compost_amendment-yes	Na+:H+ antiporter, NhaC family	0.00531539	0.00284763	0.00143931	0.000439799	3.693	3.90268e-06	Increased
compost_amendment-yes	ribonuclease T [EC:3.1.13.-]	0.0037628	0.00199118	0.00102064	0.000162045	3.68672	3.47742e-06	Increased
compost_amendment-yes	putative iron-regulated protein	0.00728882	0.00327588	0.00197756	0.00013536	3.68576	4.88101e-07	Increased
compost_amendment-yes	heptose-I-phosphate ethanolaminephosphotransferase [EC:2.7.8.-]	0.00311867	0.00160216	0.000848394	0.000185482	3.67596	2.39327e-06	Increased
compost_amendment-yes	MFS transporter, NHS family, nucleoside permease	0.00281036	0.00256514	0.000766701	0.000398625	3.66552	0.00154736	Increased
compost_amendment-yes	L,D-transpeptidase YcfS	0.00173475	0.00107196	0.000474731	0.000133963	3.65418	2.39317e-05	Increased
compost_amendment-yes	two-component system, sensor histidine kinase RetS	0.00272469	0.00177922	0.000747227	0.000216437	3.6464	4.66414e-05	Increased
compost_amendment-yes	D-glycerate 3-kinase [EC:2.7.1.31]	0.00233638	0.00115308	0.000644726	0.000183665	3.62383	1.4893e-06	Increased
compost_amendment-yes	type IV secretion system protein TrbJ	0.00516986	0.00201597	0.00142869	0.000192645	3.61861	1.05429e-07	Increased
compost_amendment-yes	manganese/iron transport system substrate-binding protein-2	0.00634792	0.00195589	0.00175598	0.000271018	3.61502	8.4966e-09	Increased
compost_amendment-yes	transmembrane protein	0.00209782	0.00097504	0.000581647	0.000114885	3.60668	7.31589e-07	Increased
compost_amendment-yes	GTP 3',8-cyclase / cyclic pyranopterin monophosphate synthase [EC:4.1.99.22 4.6.1.17]	0.00273374	0.00177409	0.000762989	0.000278315	3.58294	4.79727e-05	Increased
compost_amendment-yes	entericidin B	0.00362594	0.00184471	0.00101211	0.000239865	3.58254	2.37578e-06	Increased
compost_amendment-yes	uncharacterized protein-213	0.00444809	0.00249478	0.00125318	0.000338018	3.54945	8.48283e-06	Increased
compost_amendment-yes	L,D-transpeptidase YnhG	0.00194954	0.00111215	0.000552185	0.000127454	3.53059	1.07709e-05	Increased
compost_amendment-yes	fructose-1,6-bisphosphatase I / sedoheptulose-1,7-bisphosphatase [EC:3.1.3.11 3.1.3.37]	0.00242716	0.00118748	0.000690737	0.000142563	3.51387	1.59601e-06	Increased
compost_amendment-yes	chorismate--pyruvate lyase [EC:4.1.3.40]	0.00391542	0.00227711	0.00111585	0.000255603	3.50891	1.40285e-05	Increased
compost_amendment-yes	Na+-translocating ferredoxin:NAD+ oxidoreductase subunit E	0.00222891	0.00147778	0.000636534	0.000118074	3.50164	6.60243e-05	Increased
compost_amendment-yes	uncharacterized protein-224	0.00347891	0.00197205	0.000996981	0.000157365	3.48945	1.06153e-05	Increased
compost_amendment-yes	IclR family transcriptional regulator, KDG regulon repressor	0.00148868	0.000761964	0.000428235	6.98915e-05	3.47632	3.0317e-06	Increased
compost_amendment-yes	cell division protein ZipA	0.0035215	0.0019957	0.00101425	0.000165177	3.47201	1.08081e-05	Increased
compost_amendment-yes	2-ketogluconate reductase [EC:1.1.1.215]	0.00207852	0.000887865	0.000600282	9.77621e-05	3.46258	3.36092e-07	Increased
compost_amendment-yes	mannosyltransferase [EC:2.4.1.-]-2	0.0040628	0.00154253	0.00118103	8.46029e-05	3.44006	1.03754e-07	Increased
compost_amendment-yes	uncharacterized protein-226	0.00335554	0.00188574	0.000976921	0.000150807	3.43482	1.03318e-05	Increased
compost_amendment-yes	2-methylaconitate isomerase [EC:5.3.3.-]	0.00467171	0.00240794	0.00136325	0.000361667	3.4269	3.47769e-06	Increased
compost_amendment-yes	uncharacterized protein-258	0.00160149	0.00128157	0.000471932	0.000212028	3.39348	0.000609741	Increased
compost_amendment-yes	8-amino-8-demethylriboflavin N,N-dimethyltransferase [EC:2.1.1.343]	0.000333641	0.000273888	9.83728e-05	5.57537e-05	3.39159	0.000839955	Increased
compost_amendment-yes	D-alanine transfer protein	0.00195527	0.00085835	0.00057876	0.000173071	3.37838	4.75584e-07	Increased
compost_amendment-yes	uncharacterized protein-221	0.00353962	0.0018409	0.0010484	0.000143747	3.37619	4.29673e-06	Increased
compost_amendment-yes	(S)-citramalyl-CoA lyase [EC:4.1.3.25]	0.00246266	0.00094243	0.000730363	9.3337e-05	3.37182	1.15003e-07	Increased
compost_amendment-yes	type IV secretion system protein TrbL	0.00574553	0.00216672	0.00170548	0.000197565	3.36885	1.01047e-07	Increased
compost_amendment-yes	kanamycin kinase [EC:2.7.1.95]	0.00291318	0.00145689	0.000868679	0.000119878	3.35358	2.75306e-06	Increased
compost_amendment-yes	tellurite methyltransferase [EC:2.1.1.265]	0.001755	0.000729627	0.000524099	9.02123e-05	3.34861	2.87891e-07	Increased
compost_amendment-yes	teichoic acid glycerol-phosphate primase [EC:2.7.8.44]	0.000785107	0.000553972	0.000235111	8.67573e-05	3.3393	0.000172692	Increased
compost_amendment-yes	capsular polysaccharide export protein-1	0.00521425	0.00247799	0.00156496	0.000505989	3.33186	1.40382e-06	Increased
compost_amendment-yes	glutathione transport system permease protein-1	0.00404659	0.00149355	0.00121483	0.000123256	3.33101	8.73556e-08	Increased
compost_amendment-yes	murein DD-endopeptidase / murein LD-carboxypeptidase [EC:3.4.-.- 3.4.17.13]	0.00699026	0.00540188	0.00209899	0.000727008	3.3303	0.000448124	Increased
compost_amendment-yes	thiopurine S-methyltransferase [EC:2.1.1.67]	0.00467346	0.00223465	0.00140425	0.000165028	3.32808	1.6444e-06	Increased
compost_amendment-yes	undecaprenyl phosphate N,N'-diacetylbacillosamine 1-phosphate transferase [EC:2.7.8.36]	0.00306015	0.00204568	0.00092295	0.000196037	3.31562	9.39958e-05	Increased
compost_amendment-yes	putative phosphonate transport system ATP-binding protein	0.00775284	0.00311935	0.00234311	0.000311068	3.30879	2.15077e-07	Increased
compost_amendment-yes	Na+-translocating ferredoxin:NAD+ oxidoreductase subunit G	0.00226453	0.00145617	0.000685006	0.000133243	3.30586	6.14361e-05	Increased
compost_amendment-yes	alpha-D-ribose 1-methylphosphonate 5-triphosphate synthase subunit PhnL [EC:2.7.8.37]	0.00775972	0.00311765	0.00234858	0.000311705	3.30401	2.15143e-07	Increased
compost_amendment-yes	chemotaxis protein MotD	0.00516526	0.00193549	0.00156379	0.000249178	3.30303	9.87947e-08	Increased
compost_amendment-yes	alpha-D-ribose 1-methylphosphonate 5-triphosphate synthase subunit PhnI [EC:2.7.8.37]	0.00776038	0.00311729	0.00234949	0.000312284	3.30301	2.15729e-07	Increased
compost_amendment-yes	arginine/ornithine transport system substrate-binding protein	0.00293475	0.00210045	0.000890045	0.000295734	3.29731	0.000209795	Increased
compost_amendment-yes	2-methylcitrate dehydratase (2-methyl-trans-aconitate forming) [EC:4.2.1.117]	0.00442001	0.00237072	0.00134236	0.000370285	3.2927	7.1294e-06	Increased
compost_amendment-yes	alpha-D-ribose 1-methylphosphonate 5-phosphate C-P lyase [EC:4.7.1.1]	0.00776898	0.00311466	0.00236592	0.0003212	3.2837	2.15181e-07	Increased
compost_amendment-yes	glutamine transport system permease protein	0.00279243	0.0014182	0.000853543	0.000148711	3.27157	3.76093e-06	Increased
compost_amendment-yes	putative ABC transport system permease protein-4	0.000751145	0.000423295	0.000230063	0.000119458	3.26495	1.69118e-05	Increased
compost_amendment-yes	beta-ketoacyl-[acyl-carrier-protein] synthase III [EC:2.3.1.180]	0.0047666	0.0017764	0.00146411	0.000213287	3.25563	1.00161e-07	Increased
compost_amendment-yes	manganese/iron transport system permease protein-2	0.00543692	0.00151236	0.00167327	0.000221807	3.24927	6.00017e-09	Increased
compost_amendment-yes	miniconductance mechanosensitive channel-2	0.00167797	0.00105473	0.000516698	0.000139987	3.24749	5.25405e-05	Increased
compost_amendment-yes	ATP-dependent helicase HepA [EC:3.6.4.-]	0.00305238	0.00177277	0.000944503	0.00013026	3.23173	2.0767e-05	Increased
compost_amendment-yes	bifunctional isochorismate lyase / aryl carrier protein [EC:3.3.2.1 6.3.2.14]	0.00209457	0.00106053	0.00064871	0.000166544	3.22883	3.82665e-06	Increased
compost_amendment-yes	cell division protein ZapB	0.00508535	0.00240508	0.00157631	0.000325845	3.22612	1.62606e-06	Increased
compost_amendment-yes	N-carbamoyl-D-amino-acid hydrolase [EC:3.5.1.77]	0.00420856	0.00178237	0.00130671	0.000177271	3.22072	4.37552e-07	Increased
compost_amendment-yes	chemosensory pili system protein ChpC	0.00309714	0.00171792	0.000961989	0.000145588	3.21952	1.23264e-05	Increased
compost_amendment-yes	apolipoprotein D and lipocalin family protein	0.0140867	0.00757199	0.00440157	0.0010714	3.20039	8.60726e-06	Increased
compost_amendment-yes	rhamnogalacturonan endolyase [EC:4.2.2.23]	0.00265239	0.00181748	0.000833339	0.000199513	3.18284	0.000151786	Increased
compost_amendment-yes	N-acyl-D-glutamate deacylase [EC:3.5.1.82]	0.00221617	0.000845532	0.000696888	0.000111174	3.1801	1.42366e-07	Increased
compost_amendment-yes	alpha-D-ribose 1-methylphosphonate 5-triphosphate synthase subunit PhnH [EC:2.7.8.37]	0.00745446	0.00294698	0.00234587	0.00030706	3.17769	2.15488e-07	Increased
compost_amendment-yes	tRNA pseudouridine65 synthase [EC:5.4.99.26]	0.00564258	0.00312589	0.00177961	0.000469022	3.17068	1.32099e-05	Increased
compost_amendment-yes	4,4'-dithiodibutanoate disulfide reductase [EC:1.8.1.20]	0.00168863	0.000662106	0.000537126	0.000166676	3.14383	1.79367e-07	Increased
compost_amendment-yes	manganese/iron transport system ATP-binding protein-2	0.0082133	0.00222337	0.00261353	0.000175944	3.14261	6.19775e-09	Increased
compost_amendment-yes	alpha-D-ribose 1-methylphosphonate 5-triphosphate synthase subunit PhnG [EC:2.7.8.37]	0.00735855	0.0028021	0.00234357	0.000305745	3.13989	1.53019e-07	Increased
compost_amendment-yes	multicomponent K+:H+ antiporter subunit F	0.0115497	0.00527382	0.0036879	0.000617317	3.13178	1.24144e-06	Increased
compost_amendment-yes	putrescine carbamoyltransferase [EC:2.1.3.6]	0.00215241	0.00128038	0.000687777	0.000222852	3.12952	3.42913e-05	Increased
compost_amendment-yes	type VI secretion system protein VasD	0.00345953	0.00166972	0.00111182	0.000272743	3.11159	2.58657e-06	Increased
compost_amendment-yes	D-alanine--poly(phosphoribitol) ligase subunit 2 [EC:6.1.1.13]	0.00203854	0.000877691	0.000656275	0.000201247	3.10623	5.91526e-07	Increased
compost_amendment-yes	aconitate hydratase 2 / 2-methylisocitrate dehydratase [EC:4.2.1.3 4.2.1.99]	0.00623791	0.00361986	0.00201147	0.000519398	3.10117	2.62025e-05	Increased
compost_amendment-yes	type IV secretion system protein TrbC	0.00492867	0.00184729	0.00159313	0.000150103	3.0937	1.46569e-07	Increased
compost_amendment-yes	small conductance mechanosensitive channel	0.018624	0.00868047	0.00602039	0.000624147	3.09349	1.81079e-06	Increased
compost_amendment-yes	LysR family transcriptional regulator, regulator for metE and metH	0.00495764	0.00263669	0.00160336	0.000468198	3.09204	9.31222e-06	Increased
compost_amendment-yes	type IV secretion system protein TrbD	0.00469915	0.00177001	0.00152057	0.000175876	3.09039	1.50062e-07	Increased
compost_amendment-yes	GntR family transcriptional regulator, gluconate operon transcriptional repressor	0.00148087	0.000649231	0.0004802	0.000119978	3.08386	7.76597e-07	Increased
compost_amendment-yes	LysR family transcriptional regulator, mexEF-oprN operon transcriptional activator	0.00188765	0.00114438	0.000614672	8.09539e-05	3.07098	4.54895e-05	Increased
compost_amendment-yes	putative membrane protein-15	0.00609692	0.00347863	0.00198981	0.00027277	3.06407	2.25688e-05	Increased
compost_amendment-yes	lipid A oxidase	0.0016956	0.000843937	0.000559031	0.000127391	3.03311	4.45144e-06	Increased
compost_amendment-yes	beta-1,2-mannosidase [EC:3.2.1.197]	0.00268393	0.00178065	0.000886945	0.000339789	3.02604	0.000151745	Increased
compost_amendment-yes	putative ABC transport system ATP-binding protein-5	0.00123846	0.000566168	0.000409509	0.000203821	3.02426	2.26352e-06	Increased
compost_amendment-yes	20-O-methyltransferase	0.000339027	0.000272434	0.000112498	5.93576e-05	3.01362	0.00118069	Increased
compost_amendment-yes	toxin YoeB [EC:3.1.-.-]	0.00391247	0.00168647	0.00130021	0.000290387	3.0091	7.31457e-07	Increased
compost_amendment-yes	two-component system, NtrC family, C4-dicarboxylate transport sensor histidine kinase DctB [EC:2.7.13.3]	0.0131198	0.00672098	0.00436327	0.000826619	3.00686	6.81496e-06	Increased
compost_amendment-yes	two-component system, NtrC family, C4-dicarboxylate transport response regulator DctD	0.0121318	0.00625952	0.00403586	0.000746167	3.00599	7.47684e-06	Increased
compost_amendment-yes	beta-ketoacyl ACP synthase [EC:2.3.1.293 2.3.1.294]	0.00150183	0.000629723	0.000499706	0.000124291	3.00542	5.22882e-07	Increased
compost_amendment-yes	N-methyl-L-tryptophan oxidase [EC:1.5.3.-]	0.00150939	0.000537409	0.000502639	0.000130233	3.00293	7.70335e-08	Increased
compost_amendment-yes	type IV secretion system protein TrbE [EC:7.4.2.8]	0.00585258	0.00214878	0.00195284	0.000194704	2.99695	1.35824e-07	Increased
compost_amendment-yes	5'-nucleotidase [EC:3.1.3.5]-4	0.00244249	0.00162728	0.000816043	0.000156129	2.9931	0.00015279	Increased
compost_amendment-yes	multidrug efflux pump-5	0.00648447	0.00275233	0.00216829	0.000336184	2.99059	6.67461e-07	Increased
compost_amendment-yes	7-cyano-7-deazaguanine reductase [EC:1.7.1.13]-2	0.00524312	0.00260888	0.00175388	0.000519684	2.98944	4.92379e-06	Increased
compost_amendment-yes	type IV secretion system protein VirB2	0.00325646	0.00157376	0.00109182	0.000358933	2.98261	3.52114e-06	Increased
compost_amendment-yes	dimethylglycine catabolism A	0.00563459	0.00256105	0.00188965	0.000153061	2.98182	1.67001e-06	Increased
compost_amendment-yes	uncharacterized protein-220	0.00110791	0.000715323	0.000372436	0.00014177	2.97477	0.000124149	Increased
compost_amendment-yes	type III secretion protein S	0.00151337	0.000580465	0.000511102	7.41769e-05	2.96099	2.16796e-07	Increased
compost_amendment-yes	type IV secretion system protein TrbF	0.00565706	0.00197992	0.00192167	0.00019596	2.94383	8.83424e-08	Increased
compost_amendment-yes	tyrosine ammonia-lyase [EC:4.3.1.23]	0.00283505	0.00209223	0.000969492	0.000420643	2.92427	0.000579076	Increased
compost_amendment-yes	choloylglycine hydrolase [EC:3.5.1.24]	0.00414453	0.00148729	0.00142074	0.000200342	2.91717	1.12945e-07	Increased
compost_amendment-yes	neutral ceramidase [EC:3.5.1.23]	0.00212925	0.00140927	0.000729985	0.000151727	2.91684	0.000164946	Increased
compost_amendment-yes	vanillate monooxygenase ferredoxin subunit	0.00252907	0.00159867	0.000867915	0.000268805	2.91396	0.000105552	Increased
compost_amendment-yes	MFS transporter, MHS family, metabolite:H+ symporter	0.00167639	0.000726302	0.000576185	0.000125318	2.90946	9.75453e-07	Increased
compost_amendment-yes	MFS transporter, SP family, sugar:H+ symporter	0.00662149	0.00239071	0.00228443	0.000207415	2.89854	1.36874e-07	Increased
compost_amendment-yes	arginine:pyruvate transaminase [EC:2.6.1.84]	0.00391346	0.00178357	0.00135261	0.000261425	2.89326	1.97758e-06	Increased
compost_amendment-yes	ribonucleoside-triphosphate reductase (formate) [EC:1.1.98.6]	0.00308048	0.00151983	0.00106594	0.00012684	2.88993	5.56297e-06	Increased
compost_amendment-yes	two-component system, OmpR family, response regulator PhoP	0.00378794	0.00200193	0.00131732	0.000192324	2.87549	1.33717e-05	Increased
compost_amendment-yes	NADP-dependent alcohol dehydrogenase [EC:1.1.-.-]	0.0014944	0.00093253	0.000519884	0.000173619	2.87448	0.000101538	Increased
compost_amendment-yes	multicomponent K+:H+ antiporter subunit E	0.00947381	0.00415594	0.0032979	0.00058324	2.87268	1.27318e-06	Increased
compost_amendment-yes	MFS transporter, SP family, arabinose:H+ symporter	0.00341268	0.00206107	0.00118938	0.000265228	2.86929	6.65608e-05	Increased
compost_amendment-yes	glycosyl transferase, family 25	0.004159	0.00169832	0.00145051	0.000276823	2.86726	5.22678e-07	Increased
compost_amendment-yes	GntR family transcriptional regulator, histidine utilization repressor	0.00845874	0.00362803	0.00297177	0.000458142	2.84636	1.03184e-06	Increased
compost_amendment-yes	uncharacterized oxidoreductase [EC:1.-.-.-]	0.00705987	0.00317139	0.00248461	0.000747104	2.84144	1.88382e-06	Increased
compost_amendment-yes	LysR family transcriptional regulator, transcriptional activator for dmlA	0.00194063	0.00098846	0.000686253	0.000305266	2.82787	1.26255e-05	Increased
compost_amendment-yes	protein deglycase [EC:3.5.1.124]	0.00199978	0.00114223	0.000707956	0.000200848	2.82473	3.94974e-05	Increased
compost_amendment-yes	maltoporin	0.00150807	0.00105474	0.000534209	0.000128924	2.823	0.000361805	Increased
compost_amendment-yes	multicomponent K+:H+ antiporter subunit A	0.0102971	0.00439535	0.00364958	0.000661671	2.82144	1.01005e-06	Increased
compost_amendment-yes	multicomponent K+:H+ antiporter subunit G	0.00986286	0.0043514	0.00349777	0.000627184	2.81975	1.55613e-06	Increased
compost_amendment-yes	exodeoxyribonuclease I [EC:3.1.11.1]	0.00416442	0.00237975	0.0014818	0.00053624	2.81038	4.43926e-05	Increased
compost_amendment-yes	MFS transporter, SP family, xylose:H+ symportor	0.00292383	0.00170346	0.00104078	0.000360109	2.80927	5.48553e-05	Increased
compost_amendment-yes	lactose/L-arabinose transport system permease protein-2	0.0025499	0.00101573	0.000909497	0.00012631	2.80364	4.72758e-07	Increased
compost_amendment-yes	rhomboid-like protein [EC:3.4.21.105]	0.00630384	0.00388026	0.00225188	0.000739233	2.79937	0.000103087	Increased
compost_amendment-yes	2,3-dihydroxybenzoate-AMP ligase [EC:6.3.2.14 2.7.7.58]	0.00198252	0.000686232	0.000708465	0.000144435	2.79834	8.70822e-08	Increased
compost_amendment-yes	two-component system, NtrC family, response regulator AlgB	0.00164508	0.00094242	0.000588734	9.67788e-05	2.79426	4.20027e-05	Increased
compost_amendment-yes	exosome complex exonuclease DIS3/RRP44 [EC:3.1.13.-]	0.00628901	0.00388432	0.00225557	0.000741224	2.78821	0.000109814	Increased
compost_amendment-yes	ATP-binding cassette, subfamily C, bacterial PrsD	0.00153799	0.000571125	0.000551776	8.97932e-05	2.78735	2.11485e-07	Increased
compost_amendment-yes	MFS transporter, NHS family, xanthosine permease	0.00333185	0.00268063	0.00119653	0.000507888	2.78459	0.0016409	Increased
compost_amendment-yes	2,5-diketo-D-gluconate reductase B [EC:1.1.1.346]	0.00427298	0.00206382	0.00153802	0.000257413	2.77822	5.53265e-06	Increased
compost_amendment-yes	multicomponent K+:H+ antiporter subunit C	0.00973622	0.00422138	0.00350473	0.000615198	2.77802	1.39004e-06	Increased
compost_amendment-yes	methylglutamate dehydrogenase subunit B [EC:1.5.99.5]	0.00361182	0.0012325	0.00130136	0.000119745	2.77541	9.60575e-08	Increased
compost_amendment-yes	arginine:ornithine antiporter / lysine permease	0.00341774	0.00129201	0.00123333	0.000241937	2.77114	2.57776e-07	Increased
compost_amendment-yes	putative amino acid transporter	0.00218647	0.00169324	0.000790126	0.000259143	2.76725	0.00112721	Increased
compost_amendment-yes	alpha-D-ribose 1-methylphosphonate 5-triphosphate diphosphatase [EC:3.6.1.63]	0.0137399	0.00497694	0.00496663	0.000353652	2.76645	1.89526e-07	Increased
compost_amendment-yes	GntR family transcriptional regulator, phosphonate transport system regulatory protein	0.0078143	0.00282317	0.00282502	0.00023253	2.7661	1.82751e-07	Increased
compost_amendment-yes	two-component system, OmpR family, catabolic regulation response regulator CreB	0.00270737	0.00120462	0.00098097	0.000173757	2.75989	2.02844e-06	Increased
compost_amendment-yes	methylglutamate dehydrogenase subunit A [EC:1.5.99.5]	0.00328173	0.00120916	0.00118952	0.000147779	2.75888	2.14779e-07	Increased
compost_amendment-yes	glutathione-regulated potassium-efflux system ancillary protein KefC	0.00925692	0.00357379	0.00335535	0.000762134	2.75885	3.29517e-07	Increased
compost_amendment-yes	cellobiose PTS system EIIB component [EC:2.7.1.196 2.7.1.205]	0.00318018	0.000747326	0.00115303	0.000328976	2.75812	1.88582e-09	Increased
compost_amendment-yes	membrane-bound lytic murein transglycosylase F [EC:4.2.2.-]	0.00513471	0.0028098	0.00186201	0.000240853	2.75762	2.6575e-05	Increased
compost_amendment-yes	outer membrane lipoprotein SlyB	0.00498908	0.00193224	0.00181497	0.000324691	2.74885	3.63166e-07	Increased
compost_amendment-yes	two-component system, cell cycle sensor histidine kinase DivJ [EC:2.7.13.3]	0.00628633	0.00231003	0.0022958	0.000230598	2.73818	2.27199e-07	Increased
compost_amendment-yes	betaine-homocysteine S-methyltransferase [EC:2.1.1.5]	0.00424449	0.00137228	0.00155468	0.000124889	2.73013	6.12707e-08	Increased
compost_amendment-yes	capsular polysaccharide export protein-2	0.00403108	0.00189581	0.00148737	0.000470335	2.71022	5.01554e-06	Increased
compost_amendment-yes	manganese transport system ATP-binding protein [EC:7.2.2.5]-2	0.00187266	0.000871331	0.000695272	0.000123876	2.69341	4.27727e-06	Increased
compost_amendment-yes	choline oxidase [EC:1.1.3.17]	0.00100062	0.000687865	0.000371971	9.0413e-05	2.69004	0.000406019	Increased
compost_amendment-yes	1,4-dihydroxy-2-naphthoyl-CoA hydrolase [EC:3.1.2.28]-1	0.0081687	0.00453702	0.00303862	0.000643715	2.68829	3.84764e-05	Increased
compost_amendment-yes	putative acetyltransferase [EC:2.3.1.-]-7	0.00260346	0.00104186	0.00097121	0.000215253	2.68064	6.27227e-07	Increased
compost_amendment-yes	uncharacterized protein-148	0.00810693	0.00435557	0.00304269	0.000751445	2.6644	2.81036e-05	Increased
compost_amendment-yes	multicomponent K+:H+ antiporter subunit D	0.0104202	0.00434995	0.00392366	0.000666266	2.65575	1.17803e-06	Increased
compost_amendment-yes	DeoR family transcriptional regulator, copper-sensing transcriptional repressor	0.000194063	8.41665e-05	7.31739e-05	1.71989e-05	2.65208	1.95107e-06	Increased
compost_amendment-yes	myo-inositol catabolism protein IolS [EC:1.1.1.-]	0.00077804	0.000515597	0.000293476	0.000107111	2.65112	0.000341754	Increased
compost_amendment-yes	acyl-CoA dehydrogenase [EC:1.3.99.-]-3	0.00786171	0.00288192	0.00296885	0.000294459	2.64806	2.75002e-07	Increased
compost_amendment-yes	MFS transporter, DHA2 family, multidrug resistance protein-5	0.00127309	0.000981053	0.000481278	0.000186801	2.64523	0.00146271	Increased
compost_amendment-yes	solute carrier family 10 (sodium/bile acid cotransporter), member 7	0.0139279	0.00540768	0.00526838	0.000618347	2.64368	5.23474e-07	Increased
compost_amendment-yes	curli production assembly/transport component CsgG	0.00206957	0.00120881	0.000784437	0.00016767	2.63829	7.9006e-05	Increased
compost_amendment-yes	TetR/AcrR family transcriptional regulator, acrAB operon repressor	0.00544151	0.00278927	0.0020668	0.000584908	2.63283	1.79529e-05	Increased
compost_amendment-yes	3-ketosteroid 9alpha-monooxygenase subunit A [EC:1.14.15.30]	0.0020702	0.000818504	0.000788447	0.000239315	2.62567	6.82903e-07	Increased
compost_amendment-yes	AraC family transcriptional regulator, glycine betaine-responsive activator	0.00504021	0.00265209	0.00192198	0.000275606	2.6224	2.37652e-05	Increased
compost_amendment-yes	Lrp/AsnC family transcriptional regulator	0.0209869	0.00860207	0.00802317	0.00107037	2.61578	1.08114e-06	Increased
compost_amendment-yes	aliphatic nitrilase [EC:3.5.5.7]	0.00179189	0.00103765	0.000685305	8.8331e-05	2.61473	7.4266e-05	Increased
compost_amendment-yes	4-(gamma-glutamylamino)butanal dehydrogenase [EC:1.2.1.99]	0.00742248	0.00310046	0.00284205	0.000214136	2.61167	1.45679e-06	Increased
compost_amendment-yes	aminoacrylate hydrolase [EC:3.5.1.-]	0.00186036	0.000738584	0.000714584	0.000181242	2.60341	7.16938e-07	Increased
compost_amendment-yes	D-alanine--poly(phosphoribitol) ligase subunit 1 [EC:6.1.1.13]	0.00146816	0.000657821	0.000564266	0.000168615	2.60189	3.73233e-06	Increased
compost_amendment-yes	inner membrane protein-3	0.00481722	0.00271758	0.00185146	0.000480882	2.60185	6.0737e-05	Increased
compost_amendment-yes	uncharacterized protein-126	0.0124386	0.00461136	0.00479442	0.000266614	2.59439	3.73191e-07	Increased
compost_amendment-yes	SanA protein	0.00357383	0.00154525	0.00137959	0.000249008	2.5905	2.27999e-06	Increased
compost_amendment-yes	ureidoglycolate lyase [EC:4.3.2.3]-1	0.00907845	0.00375642	0.00352654	0.000260938	2.57432	1.45268e-06	Increased
compost_amendment-yes	universal stress protein E	0.00266725	0.00143013	0.0010383	0.000232852	2.56887	3.57298e-05	Increased
compost_amendment-yes	LuxR family transcriptional regulator, regulator of acetate metabolism	0.00363744	0.00133487	0.00141797	0.000338642	2.56525	3.04177e-07	Increased
compost_amendment-yes	dimethylglycine dehydrogenase [EC:1.5.8.4]	0.00570561	0.00200326	0.00222636	0.000228108	2.56275	2.10868e-07	Increased
compost_amendment-yes	SM-20-related protein	0.00664766	0.00341389	0.0025942	0.000271539	2.5625	2.1108e-05	Increased
compost_amendment-yes	outer membrane protein, adhesin transport system	0.00786488	0.00341337	0.0030706	0.000682628	2.56135	2.62323e-06	Increased
compost_amendment-yes	nicotinamide phosphoribosyltransferase [EC:2.4.2.12]	0.00174917	0.000978895	0.000683064	0.000154547	2.56077	6.09329e-05	Increased
compost_amendment-yes	erythritol transport system substrate-binding protein	0.00194357	0.000834919	0.000762014	0.000106284	2.55057	2.41703e-06	Increased
compost_amendment-yes	citronellol/citronellal dehydrogenase-2	0.00992043	0.00434755	0.00389364	0.000243483	2.54785	3.24985e-06	Increased
compost_amendment-yes	DeoR family transcriptional regulator, glycerol-3-phosphate regulon repressor	0.0147607	0.00518468	0.00579611	0.000262152	2.54665	2.37994e-07	Increased
compost_amendment-yes	pilus assembly protein HofN	0.000989753	0.000393598	0.000388703	8.65715e-05	2.5463	8.67465e-07	Increased
compost_amendment-yes	Na+-transporting NADH:ubiquinone oxidoreductase subunit B [EC:7.2.1.1]	0.00452907	0.0030963	0.0017789	0.000320352	2.546	0.000526289	Increased
compost_amendment-yes	MFS transporter, DHA1 family, chloramphenicol/florfenicol resistance protein	0.0021851	0.000778102	0.000859447	0.00030977	2.54245	3.43002e-07	Increased
compost_amendment-yes	two-component system, NarL family, response regulator DevR	0.00093291	0.000313308	0.000367755	0.00010892	2.53677	1.34137e-07	Increased
compost_amendment-yes	membrane fusion protein, multidrug efflux system-8	0.00243096	0.00114823	0.000958569	0.000184855	2.53603	8.3639e-06	Increased
compost_amendment-yes	general L-amino acid transport system ATP-binding protein [EC:7.4.2.1]	0.0264001	0.00987622	0.0104234	0.00083878	2.53276	4.82444e-07	Increased
compost_amendment-yes	glucose/mannose transport system substrate-binding protein	0.0121199	0.0042466	0.00480121	0.000456527	2.52434	2.29441e-07	Increased
compost_amendment-yes	glutamate:Na+ symporter, ESS family	0.0024071	0.00100504	0.000955687	0.000171543	2.51872	1.82015e-06	Increased
compost_amendment-yes	3-demethoxyubiquinol 3-hydroxylase [EC:1.14.99.60]-2	0.0032947	0.00174587	0.00131272	0.00034472	2.50982	3.87518e-05	Increased
compost_amendment-yes	rubredoxin---NAD+ reductase [EC:1.18.1.1]	0.00635762	0.00375445	0.00254188	0.000560798	2.50115	0.000132514	Increased
compost_amendment-yes	mannitol PTS system EIIA component [EC:2.7.1.197]	0.00844433	0.00231982	0.00337968	0.000387947	2.49856	1.57769e-08	Increased
compost_amendment-yes	beta-lactamase class D [EC:3.5.2.6]	0.00657146	0.0028841	0.0026307	0.000595537	2.49799	3.76245e-06	Increased
compost_amendment-yes	glucose/mannose transport system permease protein-2	0.0111069	0.00427159	0.00444998	0.000414358	2.49595	7.31951e-07	Increased
compost_amendment-yes	tagaturonate reductase [EC:1.1.1.58]	0.00615641	0.00316512	0.00246951	0.000749053	2.49297	3.02658e-05	Increased
compost_amendment-yes	uncharacterized protein-206	0.00457736	0.00217632	0.00183625	0.000299088	2.49278	1.04858e-05	Increased
compost_amendment-yes	hydroxymethylglutaryl-CoA reductase [EC:1.1.1.88]	0.00496783	0.00257383	0.00199464	0.000275434	2.4906	2.93756e-05	Increased
compost_amendment-yes	transmembrane sensor	0.021096	0.00805039	0.00849116	0.000645244	2.48446	7.05679e-07	Increased
compost_amendment-yes	nicotine dehydrogenase subunit A [EC:1.5.99.4]	0.000179054	0.000179602	7.21789e-05	3.38179e-05	2.48069	0.0145636	Increased
compost_amendment-yes	nickel transport system permease protein-2	0.00276265	0.00108902	0.00111613	0.000215462	2.47521	9.89522e-07	Increased
compost_amendment-yes	sterol 3beta-glucosyltransferase [EC:2.4.1.173]	0.00381493	0.00133872	0.00154248	0.000177267	2.47325	2.66565e-07	Increased
compost_amendment-yes	presequence protease [EC:3.4.24.-]	0.00283461	0.00116768	0.00114626	0.000119818	2.47291	1.87248e-06	Increased
compost_amendment-yes	diguanylate cyclase [EC:2.7.7.65]-4	0.00382239	0.00311128	0.00154952	0.000508629	2.46683	0.00326198	Increased
compost_amendment-yes	ATP-dependent RNA helicase DbpA [EC:3.6.4.13]	0.00967565	0.00508589	0.00392777	0.00121524	2.46339	4.43547e-05	Increased
compost_amendment-yes	two-component system, HptB-dependent secretion and biofilm response regulator	0.00299621	0.00121309	0.00121835	0.000188799	2.45924	1.51219e-06	Increased
compost_amendment-yes	putrescine---pyruvate transaminase [EC:2.6.1.113]	0.00704557	0.00312035	0.00286521	0.000310585	2.45901	4.81564e-06	Increased
compost_amendment-yes	erythritol transport system permease protein	0.00512886	0.00178544	0.002091	0.000245961	2.45283	2.54913e-07	Increased
compost_amendment-yes	omega-amidase [EC:3.5.1.3]	0.0112332	0.00548561	0.00458861	0.000920495	2.44806	1.6902e-05	Increased
compost_amendment-yes	(2R)-3-sulfolactate dehydrogenase (NADP+) [EC:1.1.1.338]	0.00513587	0.00170612	0.00209931	0.00022921	2.44646	1.55069e-07	Increased
compost_amendment-yes	thioesterase III [EC:3.1.2.-]	0.00197647	0.000947849	0.000808782	0.000128058	2.44376	1.36906e-05	Increased
compost_amendment-yes	uridine monophosphate synthetase [EC:2.4.2.10 4.1.1.23]	0.00658195	0.00369653	0.00269573	0.000702979	2.44162	9.54294e-05	Increased
compost_amendment-yes	2-methylfumaryl-CoA isomerase [EC:5.4.1.3]	0.00153064	0.000669458	0.000627378	9.65007e-05	2.43975	4.34354e-06	Increased
compost_amendment-yes	uncharacterized zinc-type alcohol dehydrogenase-like protein [EC:1.-.-.-]-2	0.00458125	0.00167788	0.00188461	0.000419914	2.43087	4.63822e-07	Increased
compost_amendment-yes	hemerythrin	0.00274719	0.00110412	0.00113059	0.00019476	2.42988	1.51553e-06	Increased
compost_amendment-yes	poly(glycerol-phosphate) alpha-glucosyltransferase [EC:2.4.1.52]	0.00216666	0.000779661	0.000893394	0.000153002	2.4252	3.77371e-07	Increased
compost_amendment-yes	purine nucleoside transport protein	0.000531875	0.000305187	0.000219513	8.14004e-05	2.42298	0.000155323	Increased
compost_amendment-yes	N-acylglucosamine 2-epimerase [EC:5.1.3.8]	0.00371584	0.00207469	0.00153422	0.000362415	2.42197	9.31322e-05	Increased
compost_amendment-yes	protein PhnA	0.020207	0.00835553	0.00835766	0.00147925	2.41778	2.30461e-06	Increased
compost_amendment-yes	TonB-dependent starch-binding outer membrane protein SusC	0.00369948	0.00292883	0.00153573	0.000568386	2.40895	0.00314286	Increased
compost_amendment-yes	voltage-gated sodium channel	0.00376405	0.00189301	0.00156482	0.000376241	2.40543	2.92644e-05	Increased
compost_amendment-yes	glutamine transport system substrate-binding protein	0.00216468	0.000865203	0.000900181	0.000308935	2.40472	2.28252e-06	Increased
compost_amendment-yes	biotin/methionine sulfoxide reductase [EC:1.-.-.-]	0.00347771	0.00121011	0.00144635	0.00018569	2.40448	2.91835e-07	Increased
compost_amendment-yes	S-adenosylmethionine-diacylglycerol 3-amino-3-carboxypropyl transferase	0.005837	0.00174701	0.00242934	0.000192422	2.40271	6.26167e-08	Increased
compost_amendment-yes	ATP-binding cassette, subfamily B, multidrug efflux pump-3	0.0185089	0.00673307	0.00771218	0.000686618	2.39996	5.23356e-07	Increased
compost_amendment-yes	two-component system, sensor histidine kinase [EC:2.7.13.3]	0.00237065	0.00130482	0.000989806	0.00015088	2.39506	8.21106e-05	Increased
compost_amendment-yes	type IV secretion system protein TrbB [EC:7.4.2.8]	0.00667048	0.00194782	0.00278922	0.000192913	2.39152	4.93126e-08	Increased
compost_amendment-yes	microcin C transport system ATP-binding protein	0.0278708	0.0111609	0.0116585	0.00118888	2.39061	1.76048e-06	Increased
compost_amendment-yes	FKBP-type peptidyl-prolyl cis-trans isomerase SlpA [EC:5.2.1.8]	0.00692588	0.00360578	0.00290311	0.000879031	2.38568	5.26067e-05	Increased
compost_amendment-yes	putative lipoprotein	0.00452974	0.00198619	0.00190755	0.000200847	2.37464	5.81291e-06	Increased
compost_amendment-yes	pyrroloquinoline quinone biosynthesis protein D	0.00770774	0.00332218	0.00325127	0.000244203	2.37068	4.78746e-06	Increased
compost_amendment-yes	homoserine O-succinyltransferase/O-acetyltransferase [EC:2.3.1.46 2.3.1.31]	0.00703213	0.00250585	0.00297424	0.000426123	2.36434	4.28216e-07	Increased
compost_amendment-yes	lantibiotic biosynthesis protein-1	0.00237148	0.00146765	0.00100388	0.000200945	2.36232	0.000334543	Increased
compost_amendment-yes	3-hydroxyacyl-[acyl-carrier protein] dehydratase / trans-2-decenoyl-[acyl-carrier protein] isomerase [EC:4.2.1.59 5.3.3.14]	0.0101671	0.00366129	0.00430959	0.00034011	2.35919	5.40837e-07	Increased
compost_amendment-yes	membrane fusion protein, multidrug efflux system-10	0.001462	0.000686657	0.000620158	0.000120834	2.35746	1.45866e-05	Increased
compost_amendment-yes	anaerobic nitric oxide reductase transcription regulator	0.00330384	0.00142025	0.0014022	0.000204178	2.35619	4.7895e-06	Increased
compost_amendment-yes	uncharacterized protein-244	0.00182886	0.00114681	0.000777544	0.000306927	2.3521	0.000521941	Increased
compost_amendment-yes	fructose-6-phosphate aldolase 2 [EC:4.1.2.-]	0.00721114	0.00407988	0.00306936	0.000702052	2.34939	0.000137726	Increased
compost_amendment-yes	dihydroxycyclohexadiene carboxylate dehydrogenase [EC:1.3.1.25 1.3.1.-]	0.00219168	0.00097456	0.000933172	0.000118197	2.34864	7.63354e-06	Increased
compost_amendment-yes	3-dehydroquinate dehydratase I [EC:4.2.1.10]	0.0046671	0.00212908	0.00198954	0.000501931	2.34582	1.15716e-05	Increased
compost_amendment-yes	3-hydroxyacyl-CoA dehydrogenase / enoyl-CoA hydratase / 3-hydroxybutyryl-CoA epimerase / enoyl-CoA isomerase [EC:1.1.1.35 4.2.1.17 5.1.2.3 5.3.3.8]	0.00568458	0.00189087	0.00243015	0.00034988	2.33919	2.11943e-07	Increased
compost_amendment-yes	phospholipase A1/A2 [EC:3.1.1.32 3.1.1.4]	0.00337968	0.00203045	0.00144526	0.000491077	2.33845	0.000321655	Increased
compost_amendment-yes	3-oxoacyl-[acyl-carrier-protein] synthase I [EC:2.3.1.41]	0.0244931	0.00976887	0.0105042	0.0011408	2.33175	2.08769e-06	Increased
compost_amendment-yes	AraC family transcriptional regulator, transcriptional activator of pobA	0.00702746	0.00267771	0.00301883	0.000305114	2.32788	1.18023e-06	Increased
compost_amendment-yes	acetyl-CoA hydrolase [EC:3.1.2.1]	0.00324376	0.00209943	0.00139369	0.000124998	2.32746	0.000553864	Increased
compost_amendment-yes	licheninase [EC:3.2.1.73]	0.00379389	0.00165329	0.001632	0.000265262	2.32469	6.49463e-06	Increased
compost_amendment-yes	alkane 1-monooxygenase [EC:1.14.15.3]	0.00704232	0.00392532	0.00302943	0.000310772	2.32463	0.000118465	Increased
compost_amendment-yes	manganese/zinc/iron transport system permease protein-1	0.0115455	0.00283891	0.00497357	0.000351823	2.32138	9.42009e-09	Increased
compost_amendment-yes	multidrug efflux pump-4	0.00621765	0.00268126	0.00267848	0.000646621	2.32134	6.17598e-06	Increased
compost_amendment-yes	colanic acid biosynthesis glycosyl transferase WcaI	0.00287771	0.001139	0.00124027	0.000158979	2.32023	1.95321e-06	Increased
compost_amendment-yes	ribonuclease VapC [EC:3.1.-.-]	0.00763487	0.0023133	0.00329227	0.000280347	2.31903	8.8927e-08	Increased
compost_amendment-yes	beta-glucoside PTS system EIIA component [EC:2.7.1.-]	0.000802332	0.000503689	0.000346026	0.000106119	2.3187	0.000504056	Increased
compost_amendment-yes	probable lipoprotein NlpC	0.0115046	0.00661243	0.00496188	0.0012101	2.3186	0.000186257	Increased
compost_amendment-yes	cutinase [EC:3.1.1.74]	0.00352934	0.00143192	0.00152356	0.000347243	2.3165	2.81677e-06	Increased
compost_amendment-yes	mannitol-1-phosphate 5-dehydrogenase [EC:1.1.1.17]	0.009181	0.00346367	0.00396609	0.000924779	2.31487	1.09339e-06	Increased
compost_amendment-yes	fatty acid CoA ligase FadD32	0.00229472	0.000828704	0.000992529	0.000233299	2.31199	6.3572e-07	Increased
compost_amendment-yes	ascorbate PTS system EIIB component [EC:2.7.1.194]	0.00230097	0.00074562	0.000999182	0.00027892	2.30285	2.21492e-07	Increased
compost_amendment-yes	beta-hydroxylase [EC:1.14.11.-]	0.00675732	0.00264619	0.00293711	0.00044036	2.30067	1.83029e-06	Increased
compost_amendment-yes	molybdate transport system ATP-binding protein	0.00526851	0.00291374	0.00229321	0.000395422	2.29744	0.000123759	Increased
compost_amendment-yes	MFS transporter, FHS family, L-fucose permease	0.0224612	0.0122655	0.00978215	0.00324806	2.29614	0.00013769	Increased
compost_amendment-yes	serine/threonine transporter	0.00194178	0.00140596	0.000847185	0.000232825	2.29204	0.0019236	Increased
compost_amendment-yes	pimeloyl-[acyl-carrier protein] methyl ester esterase [EC:3.1.1.85]	0.00444199	0.00159927	0.00193966	0.000188146	2.29008	6.87695e-07	Increased
compost_amendment-yes	MFS transporter, DHA1 family, arabinose polymer utilization protein	0.0044025	0.0032165	0.00192267	0.000589636	2.28978	0.00215639	Increased
compost_amendment-yes	cell division inhibitor SulA	0.00361063	0.00172681	0.0015818	0.000160036	2.28261	2.39416e-05	Increased
compost_amendment-yes	lantibiotic transport system permease protein	0.00158695	0.000637497	0.000696134	0.000171417	2.27967	3.0492e-06	Increased
compost_amendment-yes	3-oxoacid CoA-transferase [EC:2.8.3.5]	0.00643999	0.00319281	0.00283396	0.000639026	2.27244	4.14774e-05	Increased
compost_amendment-yes	two-component system, OmpR family, heavy metal sensor histidine kinase CusS [EC:2.7.13.3]	0.00863996	0.00366064	0.00381178	0.000621026	2.26665	5.8329e-06	Increased
compost_amendment-yes	ribosomal protein S6--L-glutamate ligase [EC:6.3.2.-]	0.0148039	0.00567818	0.00654113	0.000414746	2.26319	1.75936e-06	Increased
compost_amendment-yes	tRNA 5-methylaminomethyl-2-thiouridine biosynthesis bifunctional protein [EC:2.1.1.61 1.5.-.-]	0.00807927	0.00365688	0.00357093	0.000525261	2.26251	1.35958e-05	Increased
compost_amendment-yes	GntR family transcriptional regulator, uxu operon transcriptional repressor	0.00191829	0.000632502	0.000848686	9.99274e-05	2.2603	2.67599e-07	Increased
compost_amendment-yes	GlpG protein	0.003663	0.00129997	0.00162247	0.000348009	2.25767	6.30888e-07	Increased
compost_amendment-yes	non-specific riboncleoside hydrolase [EC:3.2.-.-]	0.00249938	0.000822652	0.00110739	0.000154858	2.25701	2.54984e-07	Increased
compost_amendment-yes	erythritol transport system ATP-binding protein	0.00167028	0.00070993	0.000740334	9.5134e-05	2.25611	6.35265e-06	Increased
compost_amendment-yes	S-adenosylmethionine-diacylgycerolhomoserine-N-methlytransferase	0.00474207	0.00144228	0.00210605	0.000201563	2.25164	1.14321e-07	Increased
compost_amendment-yes	phosphatidylglycerophosphatase C [EC:3.1.3.27]	0.00320818	0.00101661	0.0014249	0.000274434	2.25152	1.62098e-07	Increased
compost_amendment-yes	3-phytase [EC:3.1.3.8]	0.010244	0.00387931	0.00455152	0.000405099	2.25068	1.54317e-06	Increased
compost_amendment-yes	ATP synthase in type III secretion protein N [EC:7.4.2.8]	0.00327342	0.00112144	0.00145461	0.000180621	2.25038	4.26323e-07	Increased
compost_amendment-yes	LacI family transcriptional regulator, gluconate utilization system Gnt-I transcriptional repressor	0.0125951	0.00492658	0.00559778	0.000999762	2.25002	2.275e-06	Increased
compost_amendment-yes	uncharacterized protein-204	0.000983472	0.000340333	0.000437148	0.000160645	2.24974	1.40262e-06	Increased
compost_amendment-yes	two-component system, OmpR family, response regulator BaeR	0.00295622	0.00118313	0.00131673	0.000173956	2.24512	3.12081e-06	Increased
compost_amendment-yes	type IV secretion system protein VirB6	0.00434419	0.001578	0.0019373	0.000339966	2.24239	8.79175e-07	Increased
compost_amendment-yes	allantoin racemase [EC:5.1.99.3]	0.0070182	0.00180919	0.00315004	0.000219865	2.22797	2.24806e-08	Increased
compost_amendment-yes	selenoprotein W-related protein	0.011054	0.00387317	0.00496725	0.000446414	2.22537	6.52869e-07	Increased
compost_amendment-yes	acetaldehyde dehydrogenase [EC:1.2.1.10]	0.00395901	0.00144517	0.00178248	0.00024332	2.22107	1.04978e-06	Increased
compost_amendment-yes	type IV secretion system protein TrbG	0.0059194	0.00187633	0.00267379	0.000357556	2.21386	1.98022e-07	Increased
compost_amendment-yes	lactose/L-arabinose transport system substrate-binding protein	0.00398071	0.00125965	0.00180169	0.000209207	2.20943	2.05529e-07	Increased
compost_amendment-yes	purine/pyrimidine-nucleoside phosphorylase [EC:2.4.2.1 2.4.2.2]	0.00571251	0.0026054	0.00258786	0.000480827	2.20743	1.94387e-05	Increased
compost_amendment-yes	D-serine dehydratase [EC:4.3.1.18]	0.00506353	0.00205057	0.00229632	0.000409713	2.20507	4.37112e-06	Increased
compost_amendment-yes	diphosphomevalonate decarboxylase [EC:4.1.1.33]	0.00347627	0.00199015	0.00157692	0.000233455	2.20447	0.000254417	Increased
compost_amendment-yes	ion channel-forming bestrophin family protein	0.0178605	0.00799622	0.00810513	0.00192259	2.20361	1.69833e-05	Increased
compost_amendment-yes	lysozyme [EC:3.2.1.17]	0.00360041	0.00130709	0.0016353	0.000113918	2.20169	1.15081e-06	Increased
compost_amendment-yes	hippurate hydrolase [EC:3.5.1.32]	0.00689608	0.00242474	0.00313341	0.000524709	2.20082	7.06321e-07	Increased
compost_amendment-yes	outer membrane protein, multidrug efflux system-2	0.00326223	0.00191196	0.00148249	0.000658149	2.2005	0.00060606	Increased
compost_amendment-yes	uncharacterized protein-134	0.0111035	0.00437531	0.00504617	0.00115581	2.20039	3.41783e-06	Increased
compost_amendment-yes	AraC family transcriptional regulator-3	0.00674519	0.00201835	0.00306724	0.000396491	2.1991	1.08034e-07	Increased
compost_amendment-yes	paraquat-inducible protein A	0.0065636	0.00315509	0.00299027	0.000492763	2.19499	3.8108e-05	Increased
compost_amendment-yes	uncharacterized protein-188	0.00541847	0.00206091	0.00247554	0.00041722	2.1888	2.10854e-06	Increased
compost_amendment-yes	subtilase-type serine protease [EC:3.4.21.-]	0.00387869	0.00119685	0.00177214	0.000288375	2.1887	1.54858e-07	Increased
compost_amendment-yes	oligopeptidase A [EC:3.4.24.70]	0.0120844	0.00527739	0.00552264	0.000501654	2.18815	1.22508e-05	Increased
compost_amendment-yes	3-ketosteroid 9alpha-monooxygenase subunit B [EC:1.14.15.30]	0.00270059	0.00106126	0.0012347	0.000160579	2.18724	3.25226e-06	Increased
compost_amendment-yes	methyl-accepting chemotaxis protein II, aspartate sensor receptor	0.00898573	0.00432124	0.00411332	0.00134123	2.18454	5.78563e-05	Increased
compost_amendment-yes	4-deoxy-L-threo-5-hexosulose-uronate ketol-isomerase [EC:5.3.1.17]	0.0122925	0.00519637	0.00563237	0.00103254	2.18247	8.61091e-06	Increased
compost_amendment-yes	colanic acid/amylovoran biosynthesis glycosyltransferase [EC:2.4.-.-]	0.00244095	0.00145833	0.00111852	0.000167601	2.1823	0.000432607	Increased
compost_amendment-yes	TetR/AcrR family transcriptional regulator, transcriptional repressor of bet genes	0.00413458	0.00212739	0.00189549	0.0003237	2.18127	8.98047e-05	Increased
compost_amendment-yes	two-component system, oxyanion-binding sensor	0.0099761	0.00366779	0.00458858	0.000678139	2.17412	1.45173e-06	Increased
compost_amendment-yes	type IV secretion system protein VirB8	0.00369311	0.00142086	0.00169927	0.000306135	2.17335	2.67561e-06	Increased
compost_amendment-yes	multiple sugar transport system ATP-binding protein [EC:3.6.3.-]	0.0295124	0.0112676	0.0135807	0.0017723	2.17312	2.41219e-06	Increased
compost_amendment-yes	acyl homoserine lactone synthase [EC:2.3.1.184]	0.00148859	0.001049	0.000685018	0.000155112	2.17306	0.002152	Increased
compost_amendment-yes	manganese transport system ATP-binding protein [EC:7.2.2.5]-1	0.00306724	0.00133009	0.00141376	0.000193897	2.16957	1.23039e-05	Increased
compost_amendment-yes	diguanylate cyclase [EC:2.7.7.65]-2	0.015304	0.00565566	0.00705415	0.000411208	2.1695	1.70756e-06	Increased
compost_amendment-yes	N-succinyl-L-ornithine transcarbamylase [EC:2.1.3.11]	0.00589785	0.00342394	0.00272051	0.000676716	2.16792	0.000382714	Increased
compost_amendment-yes	membrane fusion protein, multidrug efflux system-7	0.00323828	0.000984824	0.00149427	0.000159534	2.16713	1.56561e-07	Increased
compost_amendment-yes	imidazole glycerol-phosphate synthase [EC:4.3.2.10]	0.00186399	0.00118551	0.000860799	0.000182896	2.16542	0.000887147	Increased
compost_amendment-yes	chloramphenicol O-acetyltransferase type A [EC:2.3.1.28]	0.00142824	0.00117092	0.000660237	0.000344826	2.16323	0.00985509	Increased
compost_amendment-yes	D-lactate dehydrogenase	0.00525363	0.00186291	0.00242922	0.000237296	2.16268	9.98441e-07	Increased
compost_amendment-yes	two-component system, repressor protein LuxO	0.00228054	0.000743743	0.00105469	0.000135926	2.16229	3.42466e-07	Increased
compost_amendment-yes	outer membrane protein-3	0.0120976	0.00580413	0.00560365	0.00107968	2.15888	4.54314e-05	Increased
compost_amendment-yes	mannitol PTS system EIICBA or EIICB component [EC:2.7.1.197]	0.0054276	0.00142619	0.00251521	0.00035095	2.15791	2.7777e-08	Increased
compost_amendment-yes	SlyX protein	0.0123798	0.00412582	0.00574138	0.000680791	2.15624	4.73772e-07	Increased
compost_amendment-yes	membrane fusion protein, multidrug efflux system-4	0.00660211	0.00263987	0.0030696	0.00053098	2.1508	4.89769e-06	Increased
compost_amendment-yes	bilirubin oxidase [EC:1.3.3.5]	0.0014697	0.000513219	0.000683678	0.000244271	2.1497	2.86187e-06	Increased
compost_amendment-yes	DNA excision repair protein ERCC-2 [EC:3.6.4.12]	0.00412639	0.00188977	0.0019196	0.000323303	2.1496	2.66042e-05	Increased
compost_amendment-yes	tRNA threonylcarbamoyladenosine dehydratase	0.0109917	0.00462652	0.00512101	0.0010831	2.14639	1.0299e-05	Increased
compost_amendment-yes	tRNA-dihydrouridine synthase C [EC:1.-.-.-]	0.00551041	0.00230221	0.0025716	0.000212384	2.1428	8.8727e-06	Increased
compost_amendment-yes	IclR family transcriptional regulator, blcABC operon repressor	0.00538683	0.00175743	0.00251672	0.000212253	2.14042	4.11793e-07	Increased
compost_amendment-yes	general bacterial porin, GBP family	0.0023699	0.00111974	0.00110769	0.000435698	2.13949	8.83631e-05	Increased
compost_amendment-yes	D-lyxose ketol-isomerase [EC:5.3.1.15]	0.00163406	0.000533856	0.000766323	0.000113464	2.13233	3.97374e-07	Increased
compost_amendment-yes	uncharacterized protein-150	0.0091406	0.0042979	0.00428881	0.00054785	2.13126	3.89252e-05	Increased
compost_amendment-yes	regulator of nucleoside diphosphate kinase	0.0156865	0.00557518	0.00737702	0.00104456	2.1264	1.18739e-06	Increased
compost_amendment-yes	multidrug efflux pump-10	0.00163931	0.000700464	0.000771339	9.79584e-05	2.12528	1.27502e-05	Increased
compost_amendment-yes	CBS domain-containing membrane protein	0.00844953	0.00330254	0.00398477	0.000413893	2.12046	4.27211e-06	Increased
compost_amendment-yes	aminobenzoyl-glutamate transport protein	0.00569165	0.00228733	0.00268571	0.00037121	2.11923	6.10741e-06	Increased
compost_amendment-yes	capsular polysaccharide transport system permease protein-1	0.00574611	0.0022314	0.00271423	0.000706556	2.11703	5.17232e-06	Increased
compost_amendment-yes	uncharacterized protein-250	0.00167941	0.00105938	0.00079411	0.000126841	2.11483	0.000956253	Increased
compost_amendment-yes	N-acetylmuramoyl-L-alanine amidase [EC:3.5.1.28]-4	0.00762468	0.00440089	0.00363085	0.000781958	2.09997	0.000465426	Increased
compost_amendment-yes	ArsR family transcriptional regulator, virulence genes transcriptional regulator	0.00708032	0.0027048	0.00337344	0.000275438	2.09885	3.65238e-06	Increased
compost_amendment-yes	potassium-dependent mechanosensitive channel	0.0142101	0.00449181	0.00678694	0.000434394	2.09374	3.72394e-07	Increased
compost_amendment-yes	sulfite reductase (NADPH) flavoprotein alpha-component [EC:1.8.1.2]	0.0175305	0.00668565	0.00837405	0.00120841	2.09343	3.61458e-06	Increased
compost_amendment-yes	DTW domain-containing protein	0.00588866	0.0026523	0.00281412	0.000343073	2.09254	2.83636e-05	Increased
compost_amendment-yes	L-cystine transport system ATP-binding protein [EC:7.4.2.1]	0.0096862	0.00330853	0.00462942	0.000529581	2.09231	8.76436e-07	Increased
compost_amendment-yes	uncharacterized protein-169	0.00663935	0.00266645	0.0031745	0.000909789	2.09146	1.07011e-05	Increased
compost_amendment-yes	putative phosphoserine phosphatase / 1-acylglycerol-3-phosphate O-acyltransferase [EC:3.1.3.3 2.3.1.51]	0.00149224	0.00049561	0.000713888	0.00011568	2.0903	6.12713e-07	Increased
compost_amendment-yes	dipeptide transport system permease protein-3	0.00203217	0.000777532	0.000974151	0.000302378	2.0861	7.48082e-06	Increased
compost_amendment-yes	MarR family transcriptional regulator, temperature-dependent positive regulator of motility	0.00145165	0.000677719	0.000695876	0.000156612	2.08608	5.1283e-05	Increased
compost_amendment-yes	FKBP-type peptidyl-prolyl cis-trans isomerase FklB [EC:5.2.1.8]	0.0174221	0.00732299	0.00835213	0.00113939	2.08594	1.28737e-05	Increased
compost_amendment-yes	ribosome-dependent ATPase	0.00406677	0.00193809	0.00194975	0.000265633	2.08579	5.7795e-05	Increased
compost_amendment-yes	uncharacterized protein-208	0.00438831	0.00221173	0.00211	0.000285287	2.07976	0.000111899	Increased
compost_amendment-yes	tRNA 2-thiouridine synthesizing protein E [EC:2.8.1.-]	0.00233335	0.00128442	0.00112363	0.000169169	2.07661	0.000296949	Increased
compost_amendment-yes	two-component system, sensor histidine kinase FlrB [EC:2.7.13.3]	0.00202539	0.000911668	0.000975629	0.000179226	2.07599	3.25087e-05	Increased
compost_amendment-yes	tRNA-(ms[2]io[6]A)-hydroxylase [EC:1.-.-.-]	0.0113414	0.00457927	0.00546722	0.000500695	2.07443	8.31871e-06	Increased
compost_amendment-yes	putrescine transport system substrate-binding protein	0.013486	0.006211	0.00650351	0.000423802	2.07365	4.03382e-05	Increased
compost_amendment-yes	MarR family transcriptional regulator, transcriptional regulator for hemolysin	0.0164577	0.0056361	0.00793756	0.000586115	2.0734	1.05687e-06	Increased
compost_amendment-yes	23S rRNA (uridine2479-2'-O)-methyltransferase [EC:2.1.1.208]	0.00158048	0.00120923	0.000762486	0.000134326	2.07279	0.00552046	Increased
compost_amendment-yes	diaminobutyrate-2-oxoglutarate transaminase [EC:2.6.1.76]	0.00836603	0.00281021	0.00403765	0.000477009	2.072	7.92151e-07	Increased
compost_amendment-yes	5-dehydro-4-deoxyglucarate dehydratase [EC:4.2.1.41]	0.0107196	0.00385115	0.00517433	0.000476953	2.07168	1.93433e-06	Increased
compost_amendment-yes	recombination associated protein RdgC	0.00599964	0.00232247	0.00290553	0.00053192	2.0649	5.37143e-06	Increased
compost_amendment-yes	2,5-dioxopentanoate dehydrogenase [EC:1.2.1.26]	0.012219	0.00400295	0.0059279	0.00109946	2.06128	6.27013e-07	Increased
compost_amendment-yes	acid phosphatase (class A) [EC:3.1.3.2]	0.00344494	0.000996033	0.00167316	0.000296721	2.05895	1.42815e-07	Increased
compost_amendment-yes	type IV secretion system protein VirB9	0.00417351	0.00144269	0.00203012	0.000360266	2.0558	1.27653e-06	Increased
compost_amendment-yes	metalloprotease [EC:3.4.24.-]	0.00146805	0.000801975	0.000714142	0.000248464	2.05569	0.000469975	Increased
compost_amendment-yes	ureidoglycolate lyase [EC:4.3.2.3]-2	0.00326314	0.00151133	0.00158752	0.000325775	2.0555	5.33284e-05	Increased
compost_amendment-yes	DNA-entry nuclease	0.00197365	0.000777625	0.00096028	0.000178412	2.05528	7.16203e-06	Increased
compost_amendment-yes	3',5'-cyclic-AMP phosphodiesterase [EC:3.1.4.53]	0.0227715	0.00534104	0.0111003	0.000958946	2.05144	1.49689e-08	Increased
compost_amendment-yes	TRAP-type transport system large permease protein	0.00677028	0.0027562	0.00330203	0.000754726	2.05034	1.25143e-05	Increased
compost_amendment-yes	dipeptide transport system ATP-binding protein-3	0.0014172	0.000419194	0.000692082	0.000226079	2.04774	9.71446e-07	Increased
compost_amendment-yes	Gnt-I system high-affinity gluconate transporter	0.0050689	0.00243837	0.00248378	0.000734407	2.0408	0.000116971	Increased
compost_amendment-yes	two-component system, NarL family, sensor histidine kinase EvgS [EC:2.7.13.3]	0.00207435	0.000845661	0.00101651	0.000175307	2.04065	1.18648e-05	Increased
compost_amendment-yes	LysR family transcriptional regulator, putative pyruvate carboxylase regulator	0.00134643	0.000932421	0.000660139	0.000154634	2.03961	0.00308159	Increased
compost_amendment-yes	dihydroanticapsin dehydrogenase [EC:1.1.1.385]	0.00175759	0.000633756	0.000862186	0.00015343	2.03853	2.52044e-06	Increased
compost_amendment-yes	ribitol 2-dehydrogenase [EC:1.1.1.56]	0.00167949	0.000872455	0.000823958	0.000167054	2.03832	0.000208049	Increased
compost_amendment-yes	manganese/zinc/iron transport system permease protein-2	0.01026	0.00251563	0.00503876	0.000354272	2.03622	2.94014e-08	Increased
compost_amendment-yes	methionine transaminase [EC:2.6.1.88]	0.0112883	0.0048424	0.0055461	0.00115066	2.03535	2.42286e-05	Increased
compost_amendment-yes	penicillin-binding protein 1C [EC:2.4.1.129]	0.016026	0.00528509	0.00787932	0.000649927	2.03393	8.17821e-07	Increased
compost_amendment-yes	TetR/AcrR family transcriptional regulator, mexJK operon transcriptional repressor	0.00308192	0.00150591	0.00151584	0.000249904	2.03314	0.000104409	Increased
compost_amendment-yes	two-component system, NarL family, invasion response regulator UvrY	0.00378061	0.00179826	0.00185951	0.000293179	2.03313	7.6477e-05	Increased
compost_amendment-yes	maltose phosphorylase [EC:2.4.1.8]	0.00629419	0.00314094	0.00309793	0.00104064	2.03174	0.000214467	Increased
compost_amendment-yes	putative GTP pyrophosphokinase [EC:2.7.6.5]	0.00701595	0.00203956	0.00345457	0.0005426	2.03092	1.71036e-07	Increased
compost_amendment-yes	two-component system, OmpR family, sensor histidine kinase PhoQ [EC:2.7.13.3]	0.00467113	0.0017889	0.00230211	0.000278853	2.02907	5.54741e-06	Increased
compost_amendment-yes	c-di-GMP-specific phosphodiesterase [EC:3.1.4.52]	0.0066848	0.00209047	0.00329526	0.000227802	2.02861	4.58026e-07	Increased
compost_amendment-yes	thiol:disulfide interchange protein DsbC [EC:5.3.4.1]	0.00784216	0.00334667	0.0038665	0.000512854	2.02823	2.12943e-05	Increased
compost_amendment-yes	Tat-targeted selenate reductase subunit YnfF [EC:1.97.1.9]	0.000826287	0.000362843	0.000407397	0.000100152	2.02821	3.77679e-05	Increased
compost_amendment-yes	MSHA biogenesis protein MshL	0.00201685	0.000913694	0.000995303	0.000162956	2.02637	4.54094e-05	Increased
compost_amendment-yes	heme iron utilization protein-2	0.00320418	0.00151162	0.00158217	0.000163029	2.02518	6.99588e-05	Increased
compost_amendment-yes	lactose/L-arabinose transport system permease protein-1	0.00450396	0.00157282	0.00222568	0.000189596	2.02364	1.8016e-06	Increased
compost_amendment-yes	succinylornithine aminotransferase [EC:2.6.1.81]	0.00156874	0.00125439	0.000775682	0.00023993	2.0224	0.00989468	Increased
compost_amendment-yes	50S ribosomal protein L16 3-hydroxylase [EC:1.14.11.47]	0.00623296	0.00249045	0.00308256	0.000513896	2.02201	1.02944e-05	Increased
compost_amendment-yes	uncharacterized protein-88	0.0164549	0.00573377	0.00814404	0.000886838	2.02048	1.75188e-06	Increased
compost_amendment-yes	MFS transporter, DHA2 family, multidrug resistance protein-4	0.000371406	0.000235281	0.00018399	7.81309e-05	2.01862	0.00252075	Increased
compost_amendment-yes	uncharacterized protein-138	0.0102535	0.0037328	0.00508363	0.000713738	2.01696	3.12844e-06	Increased
compost_amendment-yes	cytochrome c oxidase subunit I+III [EC:7.1.1.9]	0.00958392	0.00319807	0.00475492	0.000590894	2.01558	1.01002e-06	Increased
compost_amendment-yes	heat shock protein HslJ	0.00612397	0.00242973	0.00303844	0.000335979	2.0155	9.42388e-06	Increased
compost_amendment-yes	type IV secretion system protein VirB11 [EC:7.4.2.8]	0.00414557	0.00146165	0.00205865	0.000409657	2.01374	2.34145e-06	Increased
compost_amendment-yes	type III secretion protein T	0.00164413	0.000634806	0.000816641	0.000151926	2.01328	7.26146e-06	Increased
compost_amendment-yes	zinc transporter	0.00741739	0.00289609	0.0036873	0.000235736	2.0116	7.94716e-06	Increased
compost_amendment-yes	nitrite transporter	0.00207496	0.000773171	0.00103223	0.000181454	2.01018	4.5695e-06	Increased
compost_amendment-yes	4-guanidinobutyraldehyde dehydrogenase / NAD-dependent aldehyde dehydrogenase [EC:1.2.1.54 1.2.1.-]	0.00241172	0.00139955	0.00120129	0.000205157	2.0076	0.000714773	Increased
compost_amendment-yes	N-acetylcysteine deacetylase [EC:3.5.1.-]	0.00509155	0.00233834	0.00253666	0.000868332	2.00718	0.000115384	Increased
compost_amendment-yes	enolase-phosphatase E1 [EC:3.1.3.77]	0.00362672	0.00118431	0.0018074	0.000232875	2.0066	8.10575e-07	Increased
compost_amendment-yes	L-rhamnose isomerase / sugar isomerase [EC:5.3.1.14 5.3.1.-]	0.0158705	0.00452235	0.00791591	0.000646917	2.00489	1.75789e-07	Increased
compost_amendment-yes	glycine betaine/proline transport system permease protein	0.0223595	0.00614594	0.0111567	0.000738357	2.00414	1.21832e-07	Increased
compost_amendment-yes	LysR family transcriptional regulator, nitrogen assimilation regulatory protein	0.00817306	0.00221383	0.00407834	0.000536365	2.00402	8.76848e-08	Increased
compost_amendment-yes	nitrate/nitrite transport system substrate-binding protein	0.0156645	0.00531187	0.00781869	0.000635445	2.00346	1.40543e-06	Increased
compost_amendment-yes	amino-acid N-acetyltransferase [EC:2.3.1.1]-2	0.00745829	0.00288809	0.00372544	0.000520578	2.00199	7.61734e-06	Increased
compost_amendment-yes	arginine/ornithine transport system ATP-binding protein [EC:7.4.2.1]	0.00276291	0.00134877	0.00138037	7.13897e-05	2.00158	0.000114315	Increased
compost_amendment-yes	isocitrate dehydrogenase kinase/phosphatase [EC:2.7.11.5 3.1.3.-]	0.00435552	0.00167953	0.0021766	0.000450062	2.00106	8.25003e-06	Increased
compost_amendment-yes	halorhodopsin	0.00076595	0.000620488	0.00245066	0.000396546	-3.19951	1.07016e-08	Reduced
compost_amendment-yes	energy-coupling factor transport system substrate-specific component-5	0.00091943	0.000739306	0.00286152	0.000464827	-3.11227	1.34619e-08	Reduced
compost_amendment-yes	cypemycin N-terminal methyltransferase [EC:2.1.1.301]	0.000916148	0.000713673	0.00277702	0.000468675	-3.0312	2.22213e-08	Reduced
compost_amendment-yes	light-independent protochlorophyllide reductase subunit N [EC:1.3.7.7]	0.00203335	0.00145537	0.00608334	0.000909782	-2.99178	7.16526e-09	Reduced
compost_amendment-yes	cyclic 2,3-diphosphoglycerate synthetase [EC:4.6.1.-]	0.00174237	0.00137391	0.00520309	0.00075479	-2.98622	8.36795e-09	Reduced
compost_amendment-yes	2-phosphoglycerate kinase [EC:2.7.2.16]	0.00174817	0.0013754	0.00521855	0.000760564	-2.98515	8.45544e-09	Reduced
compost_amendment-yes	flavin reductase	0.00109774	0.000788924	0.00324282	0.000442749	-2.95408	8.17941e-09	Reduced
compost_amendment-yes	CRP/FNR family transcriptional regulator, global nitrogen regulator	0.00698328	0.0052479	0.0204732	0.00324413	-2.93175	1.51923e-08	Reduced
compost_amendment-yes	oxidoreductase	0.00108075	0.000800228	0.00316547	0.000435075	-2.92895	6.57574e-09	Reduced
compost_amendment-yes	light-independent protochlorophyllide reductase subunit B [EC:1.3.7.7]	0.0011492	0.000746757	0.00334258	0.000449341	-2.90862	4.60749e-09	Reduced
compost_amendment-yes	2-hydroxy-6-oxohepta-2,4-dienoate hydrolase [EC:3.7.1.25]	0.000969747	0.00073151	0.00281888	0.000465512	-2.90682	2.52378e-08	Reduced
compost_amendment-yes	2-hydroxy-6-oxo-6-(2'-aminophenyl)hexa-2,4-dienoate hydrolase [EC:3.7.1.13]	0.000983369	0.000723337	0.00282161	0.000466547	-2.86933	2.60278e-08	Reduced
compost_amendment-yes	MarR family transcriptional regulator, multiple antibiotic resistance protein MarR	0.000993982	0.000723586	0.00283895	0.000467742	-2.85614	2.5894e-08	Reduced
compost_amendment-yes	D-proline reductase (dithiol) PrdB [EC:1.21.4.1]	0.00291585	0.00214166	0.00828183	0.000989788	-2.84028	6.90141e-09	Reduced
compost_amendment-yes	N-glycosylase/DNA lyase [EC:3.2.2.- 4.2.99.18]-2	0.000653226	0.00051307	0.00183989	0.000209304	-2.81662	9.26791e-09	Reduced
compost_amendment-yes	chlorosome envelope protein I	0.000681899	0.000533481	0.0018922	0.000201172	-2.7749	8.94265e-09	Reduced
compost_amendment-yes	chlorosome envelope protein J	0.000681899	0.000533481	0.0018922	0.000201172	-2.7749	8.67166e-09	Reduced
compost_amendment-yes	chlorosome envelope protein X	0.000681899	0.000533481	0.0018922	0.000201172	-2.7749	8.41661e-09	Reduced
compost_amendment-yes	rhizoxin biosynthesis acyltransferase	0.00105902	0.000752099	0.00290523	0.000468079	-2.74331	2.91932e-08	Reduced
compost_amendment-yes	phosphocarrier protein HPr	0.00110918	0.000710647	0.00302758	0.000401767	-2.72958	6.32314e-09	Reduced
compost_amendment-yes	adenine-specific DNA-methyltransferase [EC:2.1.1.72]-3	0.00140999	0.000967105	0.00382942	0.000554776	-2.71592	1.19814e-08	Reduced
compost_amendment-yes	trans-AT polyketide synthase, acyltransferase and oxidoreductase domains	0.00107155	0.000704632	0.00286653	0.000477438	-2.67514	3.94489e-08	Reduced
compost_amendment-yes	peroxisomal 2,4-dienoyl-CoA reductase [EC:1.3.1.34]	0.000712368	0.000522924	0.00188782	0.000203322	-2.65007	1.02938e-08	Reduced
compost_amendment-yes	1,4-dihydroxy-2-naphthoyl-CoA hydrolase [EC:3.1.2.28]-2	0.00101699	0.000776687	0.00266254	0.000481076	-2.61807	1.74486e-07	Reduced
compost_amendment-yes	nitrogenase molybdenum-cofactor synthesis protein NifE	0.00235024	0.00140746	0.00611567	0.000925308	-2.60215	1.56426e-08	Reduced
compost_amendment-yes	4-hydroxybenzoyl-CoA reductase subunit alpha [EC:1.3.7.9]	0.000798597	0.000639625	0.00206047	0.000438007	-2.58011	9.94581e-07	Reduced
compost_amendment-yes	heterodisulfide reductase subunit B2 [EC:1.8.7.3 1.8.98.4 1.8.98.5 1.8.98.6]	0.00101316	0.00072335	0.00260875	0.00045365	-2.57486	1.14183e-07	Reduced
compost_amendment-yes	ferredoxin-3	0.00120165	0.000728623	0.00306627	0.00055151	-2.55171	1.0397e-07	Reduced
compost_amendment-yes	energy-converting hydrogenase B subunit Q	0.00160074	0.00113903	0.00406132	0.000469101	-2.53715	1.9107e-08	Reduced
compost_amendment-yes	formiminotetrahydrofolate cyclodeaminase [EC:4.3.1.4]	0.00139173	0.000951423	0.00349607	0.000513331	-2.51204	4.20487e-08	Reduced
compost_amendment-yes	LuxR family transcriptional regulator, transcriptional activator of the bioluminescence operon	0.00339833	0.00180836	0.00852291	0.00135335	-2.50797	2.94338e-08	Reduced
compost_amendment-yes	phenylalanine ammonia-lyase [EC:4.3.1.24]	0.00119188	0.000777487	0.00298787	0.000540047	-2.50686	1.5479e-07	Reduced
compost_amendment-yes	CRP/FNR family transcriptional regulator, LitR-dependent transcriptional activator	0.0013731	0.000959326	0.00339711	0.000500745	-2.47405	6.25538e-08	Reduced
compost_amendment-yes	lycopene epsilon-cyclase [EC:5.5.1.18]	0.00253149	0.00176037	0.00625295	0.000679565	-2.47007	2.2642e-08	Reduced
compost_amendment-yes	manganese oxidase [EC:1.16.3.3]-2	0.0044641	0.0031054	0.0110216	0.00153333	-2.46893	4.65622e-08	Reduced
compost_amendment-yes	uncharacterized protein-231	0.00142901	0.000942419	0.00352664	0.000511864	-2.46789	3.96663e-08	Reduced
compost_amendment-yes	4-hydroxybenzoate decarboxylase subunit C [EC:4.1.1.61]	0.00374178	0.00267377	0.00916884	0.00102758	-2.4504	3.57472e-08	Reduced
compost_amendment-yes	fumarate hydratase subunit alpha [EC:4.2.1.2]	0.00233786	0.00137125	0.00570449	0.000820543	-2.44005	2.21011e-08	Reduced
compost_amendment-yes	NADH oxidase (H2O-forming) [EC:1.6.3.4]	0.00141131	0.000882053	0.00344139	0.000501829	-2.43843	3.33566e-08	Reduced
compost_amendment-yes	beta-carotene 15,15'-dioxygenase [EC:1.13.11.63]	0.00105704	0.000540402	0.00255833	0.00040424	-2.42029	3.61705e-08	Reduced
compost_amendment-yes	ethylbenzene dioxygenase ferredoxin component	0.00124235	0.000682398	0.00298583	0.000442938	-2.40337	2.61023e-08	Reduced
compost_amendment-yes	cysteine dioxygenase [EC:1.13.11.20]	0.00107646	0.000830178	0.00258316	0.000286566	-2.39967	1.21876e-07	Reduced
compost_amendment-yes	putative membrane protein PagO	0.001056	0.000631338	0.00253088	0.000299498	-2.39667	1.04185e-08	Reduced
compost_amendment-yes	c-di-GMP phosphodiesterase [EC:3.1.4.52]	0.00109809	0.000781783	0.00262962	0.000478635	-2.39473	4.25126e-07	Reduced
compost_amendment-yes	sarcosine/dimethylglycine N-methyltransferase [EC:2.1.1.157]	0.0011332	0.000738388	0.00270232	0.000485243	-2.38468	2.67445e-07	Reduced
compost_amendment-yes	cation transport regulator	0.00126259	0.000728313	0.00300256	0.000483227	-2.3781	7.03259e-08	Reduced
compost_amendment-yes	carbon dioxide concentrating mechanism protein CcmL	0.00307704	0.00219966	0.00728128	0.000758812	-2.36633	6.66175e-08	Reduced
compost_amendment-yes	glycine/sarcosine N-methyltransferase [EC:2.1.1.156]	0.00121315	0.000776703	0.00286017	0.000479695	-2.35764	1.68257e-07	Reduced
compost_amendment-yes	2-furoyl-CoA dehydrogenase large subunit [EC:1.3.99.8]	0.00113656	0.000666746	0.00266799	0.000493192	-2.34742	2.96542e-07	Reduced
compost_amendment-yes	formate-dependent nitrite reductase complex subunit NrfG	0.00198127	0.00112316	0.00464547	0.000573861	-2.34469	1.17522e-08	Reduced
compost_amendment-yes	(R)-citramalyl-CoA lyase [EC:4.1.3.46]	0.00277998	0.00162984	0.00649144	0.000883647	-2.33507	2.96826e-08	Reduced
compost_amendment-yes	L(+)-tartrate dehydratase alpha subunit [EC:4.2.1.32]	0.00161252	0.000961774	0.00375255	0.000561952	-2.32713	6.36073e-08	Reduced
compost_amendment-yes	glycerate dehydrogenase [EC:1.1.1.29]-2	0.000997626	0.0007053	0.00231948	0.000447633	-2.325	1.02746e-06	Reduced
compost_amendment-yes	uncharacterized protein-223	0.00171455	0.00097758	0.00397972	0.000557854	-2.32115	3.09639e-08	Reduced
compost_amendment-yes	extracellular matrix protein	0.000760917	0.000445575	0.00176136	0.000188685	-2.31478	1.20581e-08	Reduced
compost_amendment-yes	formate dehydrogenase (NADP+) alpha subunit [EC:1.17.1.10]	0.00227689	0.00154121	0.00526371	0.000600673	-2.3118	6.6159e-08	Reduced
compost_amendment-yes	trehalose synthase [EC:2.4.1.245]	0.00392538	0.00253195	0.00907293	0.00124269	-2.31135	7.31825e-08	Reduced
compost_amendment-yes	formylaminopyrimidine deformylase / aminopyrimidine aminohydrolase [EC:3.5.1.- 3.5.99.-]	0.00121777	0.000661575	0.00279933	0.000463162	-2.29874	1.09027e-07	Reduced
compost_amendment-yes	GumC protein	0.00277235	0.001906	0.00635437	0.000551582	-2.29205	7.32578e-08	Reduced
compost_amendment-yes	propionyl-CoA carboxylase [EC:6.4.1.3 2.1.3.15]	0.00368061	0.0025371	0.00834999	0.00104733	-2.26864	1.41886e-07	Reduced
compost_amendment-yes	short/branched chain acyl-CoA dehydrogenase [EC:1.3.99.12]-2	0.00318033	0.00225052	0.00717613	0.000913177	-2.25641	2.14582e-07	Reduced
compost_amendment-yes	not_found-18	0.00197843	0.00133263	0.00442668	0.000632764	-2.23747	2.27683e-07	Reduced
compost_amendment-yes	succinyl-CoA---D-citramalate CoA-transferase [EC:2.8.3.20]	0.00170167	0.000943312	0.00380156	0.000528712	-2.23402	4.68728e-08	Reduced
compost_amendment-yes	polyketide biosynthesis malonyl-CoA-[acyl-carrier-protein] transacylase	0.00177273	0.000888633	0.00395753	0.000458895	-2.23245	8.85108e-09	Reduced
compost_amendment-yes	glucitol operon activator protein	0.00106089	0.000548135	0.00236716	0.000445405	-2.23129	4.9558e-07	Reduced
compost_amendment-yes	tocopherol O-methyltransferase [EC:2.1.1.95]	0.0010376	0.000571854	0.00230978	0.000209288	-2.22607	1.09668e-08	Reduced
compost_amendment-yes	acyl transferase [EC:2.3.1.-]	0.00268491	0.00185827	0.00596874	0.000680564	-2.22307	1.86197e-07	Reduced
compost_amendment-yes	aquaglyceroporin related protein, invertebrate	0.00230275	0.00158349	0.00510646	0.000709698	-2.21755	2.95195e-07	Reduced
compost_amendment-yes	aquaporin-3	0.00230275	0.00158349	0.00510646	0.000709698	-2.21755	2.96814e-07	Reduced
compost_amendment-yes	aquaporin-9	0.00230275	0.00158349	0.00510646	0.000709698	-2.21755	2.96273e-07	Reduced
compost_amendment-yes	kinesin family member 26	0.00230275	0.00158349	0.00510646	0.000709698	-2.21755	2.95733e-07	Reduced
compost_amendment-yes	RNA ligase [EC:6.5.1.3]	0.00501542	0.0032436	0.0110905	0.00143679	-2.21128	1.39265e-07	Reduced
compost_amendment-yes	spore coat protein A, manganese oxidase [EC:1.16.3.3]	0.00163992	0.000975852	0.00362533	0.000490536	-2.21067	8.10313e-08	Reduced
compost_amendment-yes	cytochrome c-type biogenesis protein NrfE	0.0010545	0.000683648	0.00232412	0.000148205	-2.204	8.68564e-08	Reduced
compost_amendment-yes	acetaldehyde dehydrogenase (acetylating) [EC:1.2.1.10]	0.00236203	0.00160996	0.00519861	0.000691302	-2.20091	2.75445e-07	Reduced
compost_amendment-yes	NifU-like protein	0.00133436	0.000695106	0.00293355	0.000190005	-2.19846	7.11639e-09	Reduced
compost_amendment-yes	two-component system, NtrC family, response regulator HupR/HoxA	0.00313749	0.0020208	0.00687844	0.000620295	-2.19234	8.8993e-08	Reduced
compost_amendment-yes	cyclohexa-1,5-dienecarbonyl-CoA hydratase [EC:4.2.1.100]	0.00312198	0.00222926	0.00681762	0.000926871	-2.18375	5.53625e-07	Reduced
compost_amendment-yes	formaldehyde dismutase / methanol dehydrogenase [EC:1.2.98.1 1.1.99.37]	0.00127897	0.000625063	0.00279043	0.000457888	-2.18177	1.49312e-07	Reduced
compost_amendment-yes	plastocyanin	0.000826534	0.000518592	0.00179546	0.000212382	-2.17228	1.13561e-07	Reduced
compost_amendment-yes	glutamate formiminotransferase / formiminotetrahydrofolate cyclodeaminase [EC:2.1.2.5 4.3.1.4]	0.0056139	0.00333646	0.0120643	0.00118163	-2.14901	5.92612e-08	Reduced
compost_amendment-yes	small glutamine-rich tetratricopeptide repeat-containing protein alpha	0.00148209	0.000981832	0.00318452	0.000418392	-2.14867	3.28624e-07	Reduced
compost_amendment-yes	acetate---CoA ligase (ADP-forming) subunit alpha [EC:6.2.1.13]	0.00531754	0.00378123	0.0113429	0.00158268	-2.13311	9.79192e-07	Reduced
compost_amendment-yes	4-hydroxybenzoyl-CoA reductase subunit beta [EC:1.3.7.9]	0.00102404	0.000647553	0.0021843	0.000346909	-2.13303	5.76158e-07	Reduced
compost_amendment-yes	acetate---CoA ligase (ADP-forming) subunit beta [EC:6.2.1.13]	0.00538873	0.00383646	0.0114765	0.00162612	-2.12971	1.08151e-06	Reduced
compost_amendment-yes	solute carrier family 7 (L-type amino acid transporter), member 9	0.00209472	0.00146535	0.00445557	0.000428488	-2.12705	4.74492e-07	Reduced
compost_amendment-yes	mannose-1-phosphate guanylyltransferase / phosphomannomutase [EC:2.7.7.13 5.4.2.8]	0.00816181	0.0047277	0.0173295	0.00188287	-2.12325	6.79437e-08	Reduced
compost_amendment-yes	xanthine dehydrogenase FAD-binding subunit [EC:1.17.1.4]	0.00190223	0.00125402	0.00402805	0.000492911	-2.11754	3.55685e-07	Reduced
compost_amendment-yes	thiosulfate reductase cytochrome b subunit	0.00250063	0.00162478	0.00528652	0.000723219	-2.11408	4.37136e-07	Reduced
compost_amendment-yes	putative pyruvate formate lyase activating enzyme [EC:1.97.1.4]	0.00108971	0.000718294	0.00229225	0.00024172	-2.10355	3.24206e-07	Reduced
compost_amendment-yes	mannose PTS system EIIAB component [EC:2.7.1.191]	0.00334852	0.00190691	0.0070419	0.000747478	-2.10299	6.65835e-08	Reduced
compost_amendment-yes	digeranylgeranylglycerophospholipid reductase [EC:1.3.1.101 1.3.7.11]	0.00167878	0.00109641	0.00352631	0.000456897	-2.10052	4.50711e-07	Reduced
compost_amendment-yes	serine-aspartate repeat-containing protein C/D/E	0.00260288	0.00160745	0.00545377	0.000722423	-2.09528	2.93852e-07	Reduced
compost_amendment-yes	glucitol/sorbitol PTS system EIIB component [EC:2.7.1.198]	0.00113401	0.000517021	0.00237219	0.000445812	-2.09185	8.9318e-07	Reduced
compost_amendment-yes	glucitol/sorbitol PTS system EIIC component	0.00226746	0.00103377	0.00474278	0.000891157	-2.09167	8.92719e-07	Reduced
compost_amendment-yes	2-hydroxy-6-oxo-octa-2,4-dienoate hydrolase [EC:3.7.1.-]	0.00148504	0.000707677	0.00309314	0.000444812	-2.08286	8.25711e-08	Reduced
compost_amendment-yes	mannosyl-oligosaccharide alpha-1,2-mannosidase [EC:3.2.1.113]	0.000856399	0.000449942	0.00178362	0.000200786	-2.0827	4.37631e-08	Reduced
compost_amendment-yes	beta-1,4-mannosyltransferase [EC:2.4.1.142]	0.00135465	0.000901217	0.00281965	0.000368981	-2.08147	6.95625e-07	Reduced
compost_amendment-yes	flavin-dependent halogenase	0.00147954	0.000990294	0.0030712	0.00042261	-2.07578	9.23034e-07	Reduced
compost_amendment-yes	N-acetylgalactosamine PTS system EIIA component [EC:2.7.1.-]	0.00086176	0.000543435	0.00177356	0.000225142	-2.05807	4.73082e-07	Reduced
compost_amendment-yes	alpha-aminoadipate/glutamate carrier protein LysW	0.00474291	0.00308412	0.00973573	0.00084034	-2.05269	4.26885e-07	Reduced
compost_amendment-yes	acetyl-CoA acyltransferase 2 [EC:2.3.1.16]	0.00165479	0.00101877	0.00339242	0.000438506	-2.05006	4.20305e-07	Reduced
compost_amendment-yes	aminosugar N-oxygenase [EC:1.14.15.-]	0.000146491	0.000104805	0.00029973	0.000183186	-2.04607	0.0281543	Reduced
compost_amendment-yes	methanethiol oxidase [EC:1.8.3.4]	0.00280254	0.00136547	0.00571663	0.000553937	-2.03981	2.19387e-08	Reduced
compost_amendment-yes	2-dehydro-3-deoxy-D-pentonate aldolase [EC:4.1.2.28]	0.00289221	0.00152968	0.00586362	0.000754475	-2.02738	1.31842e-07	Reduced
compost_amendment-yes	glucitol/sorbitol PTS system EIIA component [EC:2.7.1.198]	0.00117263	0.000504264	0.00237106	0.000445282	-2.02201	1.3045e-06	Reduced
compost_amendment-yes	mannosylglycerate hydrolase [EC:3.2.1.170]	0.00207671	0.00116874	0.00418556	0.000605442	-2.01548	4.28413e-07	Reduced
compost_amendment-yes	alcohol dehydrogenase (quinone), dehydrogenase subunit [EC:1.1.5.5]	0.00178799	0.00116134	0.00359068	0.000400271	-2.00822	9.08418e-07	Reduced
compost_amendment-yes	LysR family transcriptional regulator, regulator of gene expression of beta-lactamase	0.00171171	0.000929983	0.00085607	0.000103269	1.9995	0.000371619	Not significant
compost_amendment-yes	penicillin-binding protein 1B	0.00171655	0.000825727	0.000858619	0.000274279	1.9992	0.000169838	Not significant
compost_amendment-yes	NADH-dependent peroxiredoxin subunit F [EC:1.8.1.-]	0.00846702	0.00343339	0.00424048	0.000751741	1.99671	1.45443e-05	Not significant
compost_amendment-yes	dTDP-4-amino-4,6-dideoxygalactose transaminase [EC:2.6.1.59]	0.00180355	0.00076689	0.000904007	0.000162112	1.99507	2.64854e-05	Not significant
compost_amendment-yes	L-cystine transport system permease protein	0.0118709	0.00323881	0.00595195	0.000763315	1.99445	1.00766e-07	Not significant
compost_amendment-yes	monofunctional glycosyltransferase [EC:2.4.1.129]-2	0.00171066	0.00081978	0.000858619	0.000274279	1.99234	0.000171147	Not significant
compost_amendment-yes	cardiolipin synthase C [EC:2.7.8.-]	0.00658397	0.00222302	0.00330735	0.000768791	1.99071	1.90814e-06	Not significant
compost_amendment-yes	osmotically inducible lipoprotein OsmB	0.00225027	0.00093901	0.0011309	0.000412472	1.9898	6.24729e-05	Not significant
compost_amendment-yes	outer membrane usher protein	0.00508098	0.00185871	0.00255761	0.00039149	1.98661	4.084e-06	Not significant
compost_amendment-yes	branched-chain amino acid:cation transporter, LIVCS family	0.00526021	0.00297248	0.00265341	0.000873277	1.98244	0.000890705	Not significant
compost_amendment-yes	threo-3-hydroxy-D-aspartate ammonia-lyase [EC:4.3.1.27]	0.00313248	0.000764291	0.00158073	0.000197131	1.98166	2.91474e-08	Not significant
compost_amendment-yes	MFS transporter, DHA3 family, macrolide efflux protein	0.00349288	0.00174612	0.00176276	0.000133785	1.98148	0.000166051	Not significant
compost_amendment-yes	solute carrier family 5 (high affinity choline transporter), member 7	0.0017877	0.000408855	0.000905339	0.000170321	1.97462	1.99704e-08	Not significant
compost_amendment-yes	Tat-targeted selenate reductase subunit YnfE [EC:1.97.1.9]	0.00083118	0.000364192	0.000421004	0.000104112	1.97428	5.32916e-05	Not significant
compost_amendment-yes	fimbrial chaperone protein	0.00249226	0.00105156	0.0012648	0.000133378	1.97047	2.61367e-05	Not significant
compost_amendment-yes	lipid A 3-O-deacylase [EC:3.1.1.-]	0.00353064	0.0017011	0.00179318	0.000449563	1.96892	0.000157821	Not significant
compost_amendment-yes	lipid A ethanolaminephosphotransferase [EC:2.7.8.43]	0.00522185	0.00213313	0.00265261	0.000610731	1.96857	2.27722e-05	Not significant
compost_amendment-yes	mevalonate kinase [EC:2.7.1.36]	0.00374715	0.0019888	0.00190476	0.000275779	1.96726	0.000355699	Not significant
compost_amendment-yes	unsaturated rhamnogalacturonyl hydrolase [EC:3.2.1.172]	0.00663621	0.00354419	0.00337701	0.000717397	1.96512	0.000425007	Not significant
compost_amendment-yes	putative chitobiose transport system substrate-binding protein	0.00120094	0.000505408	0.000612372	0.000144022	1.96113	3.48291e-05	Not significant
compost_amendment-yes	tRNA (cmo5U34)-methyltransferase [EC:2.1.1.-]	0.0119241	0.00500801	0.00608744	0.000447707	1.95881	2.63939e-05	Not significant
compost_amendment-yes	not_found-10	0.00562285	0.00142275	0.00287211	0.000388969	1.95774	5.16812e-08	Not significant
compost_amendment-yes	putrescine transport system ATP-binding protein	0.0127279	0.00443988	0.00650293	0.000399996	1.95725	2.77107e-06	Not significant
compost_amendment-yes	type IV secretion system protein VirB3	0.00277051	0.00110666	0.0014156	0.000279481	1.95713	1.66874e-05	Not significant
compost_amendment-yes	C4-dicarboxylate-binding protein DctP	0.00959874	0.00442257	0.00490588	0.000419505	1.95658	7.87718e-05	Not significant
compost_amendment-yes	alpha-1,4-digalacturonate transport system substrate-binding protein	0.00180516	0.00058919	0.000924813	0.000105389	1.95192	1.1575e-06	Not significant
compost_amendment-yes	N-acetyl-D-muramate 6-phosphate phosphatase [EC:3.1.3.105]	0.00615719	0.00236583	0.00315826	0.000493341	1.94955	1.00432e-05	Not significant
compost_amendment-yes	polysaccharide biosynthesis protein PelG	0.00233124	0.00107682	0.00119624	0.000344889	1.9488	0.00013597	Not significant
compost_amendment-yes	UPF0176 protein	0.0270409	0.00815777	0.0138774	0.0026383	1.94855	5.02274e-07	Not significant
compost_amendment-yes	nickel/cobalt transporter (NicO) family protein	0.0073208	0.00205593	0.00375811	0.000227244	1.948	2.14597e-07	Not significant
compost_amendment-yes	outer membrane lipoprotein LolB	0.00621295	0.00239194	0.00319068	0.000525342	1.94722	1.06174e-05	Not significant
compost_amendment-yes	type VI secretion system protein ImpM	0.00272303	0.00106355	0.00139885	0.000343659	1.94662	1.70748e-05	Not significant
compost_amendment-yes	starch-binding outer membrane protein, SusD/RagB family	0.0666393	0.0318577	0.0343056	0.00676066	1.94252	0.000148282	Not significant
compost_amendment-yes	diphosphate-dependent phosphofructokinase [EC:2.7.1.90]	0.00508864	0.00131801	0.0026205	0.000250061	1.94186	8.18828e-08	Not significant
compost_amendment-yes	4-O-beta-D-mannosyl-D-glucose phosphorylase [EC:2.4.1.281]	0.00210215	0.00117209	0.00108312	0.000374822	1.94083	0.00107373	Not significant
compost_amendment-yes	glucan 1,4-alpha-glucosidase [EC:3.2.1.3]	0.00315097	0.00161281	0.00162359	0.000589287	1.94074	0.000562234	Not significant
compost_amendment-yes	S-adenosylmethionine uptake transporter	0.0344105	0.0118951	0.0177496	0.00248	1.93866	2.72999e-06	Not significant
compost_amendment-yes	bifunctional diaminopimelate decarboxylase / aspartate kinase [EC:4.1.1.20 2.7.2.4]	0.00255676	0.000937553	0.0013197	0.000146521	1.93739	5.8054e-06	Not significant
compost_amendment-yes	L-rhamnose mutarotase [EC:5.1.3.32]	0.023775	0.0067257	0.0122742	0.00109174	1.93699	2.31505e-07	Not significant
compost_amendment-yes	ascorbate PTS system EIIC component	0.00114604	0.000488091	0.000593164	0.000245974	1.93209	0.000195222	Not significant
compost_amendment-yes	SH3 domain protein	0.00258306	0.00116891	0.00133702	0.000200039	1.93194	7.91135e-05	Not significant
compost_amendment-yes	uncharacterized protein-147	0.00768117	0.00197673	0.00397606	0.00050459	1.93185	7.59441e-08	Not significant
compost_amendment-yes	superoxide oxidase [EC:1.10.3.17]	0.023731	0.00838924	0.0123008	0.00159709	1.92923	3.86682e-06	Not significant
compost_amendment-yes	DNA-directed RNA polymerase [EC:2.7.7.6]	0.00287657	0.00164704	0.00149126	0.000383194	1.92895	0.00110016	Not significant
compost_amendment-yes	sarcosine oxidase, subunit gamma [EC:1.5.3.1]	0.00950868	0.00327777	0.00493738	0.000229163	1.92586	2.98739e-06	Not significant
compost_amendment-yes	starch-binding outer membrane protein SusE/F	0.00689217	0.00410598	0.00357901	0.00125561	1.92572	0.00202893	Not significant
compost_amendment-yes	3,4-dihydroxy-9,10-secoandrosta-1,3,5(10)-triene-9,17-dione 4,5-dioxygenase [EC:1.13.11.25]	0.00189589	0.000660628	0.000984545	0.000261067	1.92565	6.42802e-06	Not significant
compost_amendment-yes	23S rRNA (guanine2445-N2)-methyltransferase / 23S rRNA (guanine2069-N7)-methyltransferase [EC:2.1.1.173 2.1.1.264]	0.00560488	0.00221415	0.00291135	0.000257658	1.92518	1.57436e-05	Not significant
compost_amendment-yes	sarcosine oxidase, subunit alpha [EC:1.5.3.1]	0.0127888	0.00372793	0.00665661	0.000351255	1.92121	3.90191e-07	Not significant
compost_amendment-yes	adenine deaminase [EC:3.5.4.2]-2	0.00526015	0.00242305	0.00274169	0.000573577	1.91858	0.00011936	Not significant
compost_amendment-yes	ubiquinone biosynthesis protein UbiJ	0.00679324	0.00276096	0.00355073	0.000464654	1.9132	2.47774e-05	Not significant
compost_amendment-yes	dipeptide transport system ATP-binding protein-1	0.00859339	0.00293988	0.00450152	0.000359838	1.909	2.98133e-06	Not significant
compost_amendment-yes	single-strand selective monofunctional uracil DNA glycosylase [EC:3.2.2.-]	0.00194124	0.000816768	0.00101799	0.00029926	1.90694	7.4308e-05	Not significant
compost_amendment-yes	LuxR family transcriptional regulator, quorum-sensing system regulator SinR	0.0033355	0.00185648	0.00175059	0.000245468	1.90535	0.000792866	Not significant
compost_amendment-yes	periplasmic mercuric ion binding protein	0.00663967	0.0034858	0.00348589	0.001008	1.90473	0.000643494	Not significant
compost_amendment-yes	putative colanic acid biosynthesis acetyltransferase WcaF [EC:2.3.1.-]	0.00722923	0.00274215	0.00379642	0.000945666	1.90422	1.77135e-05	Not significant
compost_amendment-yes	uncharacterized protein-114	0.0133449	0.00511063	0.00701207	0.00132604	1.90313	1.45294e-05	Not significant
compost_amendment-yes	saccharopine dehydrogenase (NADP+, L-glutamate forming) [EC:1.5.1.10]	0.0040439	0.00210516	0.00212497	0.000610657	1.90304	0.000597667	Not significant
compost_amendment-yes	ribosomal protein L3 glutamine methyltransferase [EC:2.1.1.298]	0.00853378	0.00297401	0.00448982	0.000441927	1.90069	3.95766e-06	Not significant
compost_amendment-yes	isochorismate synthase [EC:5.4.4.2]	0.00664021	0.00249848	0.0034946	0.000332256	1.90014	1.0538e-05	Not significant
compost_amendment-yes	type IV secretion system protein VirB4 [EC:7.4.2.8]	0.00430154	0.00140669	0.00226394	0.0003947	1.90002	1.919e-06	Not significant
compost_amendment-yes	type IV pilus assembly protein PilX	0.00430368	0.00174181	0.00226822	0.000390403	1.89739	2.83537e-05	Not significant
compost_amendment-yes	phosphate:Na+ symporter	0.0151727	0.00420405	0.0080049	0.000484479	1.89543	2.57647e-07	Not significant
compost_amendment-yes	dTDP-4-amino-4,6-dideoxy-D-glucose transaminase [EC:2.6.1.33]	0.00215623	0.00123839	0.00113822	0.000391129	1.89439	0.00178582	Not significant
compost_amendment-yes	methylglutamate dehydrogenase subunit C [EC:1.5.99.5]	0.00327956	0.000930137	0.00173137	0.00027475	1.8942	3.14479e-07	Not significant
compost_amendment-yes	4-amino-4-deoxy-L-arabinose transferase [EC:2.4.2.43]	0.00189585	0.00109878	0.00100097	0.000359882	1.89402	0.00203146	Not significant
compost_amendment-yes	porin	0.00492147	0.00150037	0.00259844	0.000301294	1.89401	7.25717e-07	Not significant
compost_amendment-yes	glutathione transport system permease protein-2	0.00157461	0.000500464	0.000831888	0.000118189	1.89282	1.2765e-06	Not significant
compost_amendment-yes	limonene-1,2-epoxide hydrolase [EC:3.3.2.8]	0.00262529	0.00121758	0.00138753	0.000318307	1.89206	0.000164979	Not significant
compost_amendment-yes	heptosyltransferase I [EC:2.4.-.-]-2	0.00506119	0.0015589	0.00267649	0.000267834	1.89098	8.58924e-07	Not significant
compost_amendment-yes	uncharacterized protein-177	0.00624989	0.00296033	0.00330516	0.000325543	1.89095	0.000162146	Not significant
compost_amendment-yes	MFS transporter, DHA1 family, purine base/nucleoside efflux pump	0.00383513	0.00171912	0.00202913	0.000354212	1.89004	9.8927e-05	Not significant
compost_amendment-yes	bile acid:Na+ symporter, BASS family	0.0188073	0.00434295	0.00996257	0.000658147	1.88779	3.44448e-08	Not significant
compost_amendment-yes	nondiscriminating aspartyl-tRNA synthetase [EC:6.1.1.23]	0.00294423	0.000853009	0.00155978	0.000297244	1.8876	5.09131e-07	Not significant
compost_amendment-yes	MFS transporter, SP family, inositol transporter	0.00107667	0.000465536	0.000571544	9.33701e-05	1.88379	6.72677e-05	Not significant
compost_amendment-yes	fructose transport system ATP-binding protein	0.00714012	0.00207054	0.00379113	0.00027248	1.88338	4.5825e-07	Not significant
compost_amendment-yes	putative transcriptional regulator-5	0.00684933	0.00218861	0.00363755	0.000318766	1.88295	1.49391e-06	Not significant
compost_amendment-yes	serine/threonine-protein kinase HipA [EC:2.7.11.1]	0.0269669	0.00750566	0.0143394	0.000795693	1.88062	3.00497e-07	Not significant
compost_amendment-yes	putrescine transport system permease protein-2	0.00991169	0.00300318	0.00527595	0.00032968	1.87866	8.14311e-07	Not significant
compost_amendment-yes	tRNA1Val (adenine37-N6)-methyltransferase [EC:2.1.1.223]	0.0154453	0.00503355	0.00823033	0.000874724	1.87663	2.00022e-06	Not significant
compost_amendment-yes	antitoxin ParD1/3/4	0.0204376	0.00699738	0.0108921	0.000881921	1.87637	3.82706e-06	Not significant
compost_amendment-yes	1-pyrroline-4-hydroxy-2-carboxylate deaminase [EC:3.5.4.22]	0.0114572	0.00336013	0.00610874	0.000294804	1.87555	5.80848e-07	Not significant
compost_amendment-yes	malate-CoA ligase subunit beta [EC:6.2.1.9]	0.00259226	0.00109842	0.00138431	0.000210953	1.8726	5.65135e-05	Not significant
compost_amendment-yes	iron/zinc/manganese/copper transport system permease protein	0.000734502	0.000401734	0.000392274	0.000150225	1.87242	0.00166305	Not significant
compost_amendment-yes	4-hydroxybenzoate polyprenyltransferase [EC:2.5.1.39]-2	0.00669918	0.00194473	0.00358673	0.000235698	1.86777	5.23044e-07	Not significant
compost_amendment-yes	oligogalacturonide transporter	0.00153322	0.000734281	0.000821418	0.00012628	1.86656	0.000228798	Not significant
compost_amendment-yes	NAD(P)H dehydrogenase (quinone) [EC:1.6.5.2]-2	0.0132703	0.00346298	0.00711637	0.000656638	1.86475	1.47192e-07	Not significant
compost_amendment-yes	glycine betaine/proline transport system ATP-binding protein [EC:7.6.2.9]	0.0209286	0.00568797	0.0112254	0.000736929	1.8644	2.49788e-07	Not significant
compost_amendment-yes	phosphogluconate dehydratase [EC:4.2.1.12]	0.0122557	0.00404317	0.00657639	0.00111521	1.86359	2.88115e-06	Not significant
compost_amendment-yes	DnaJ like chaperone protein	0.0106338	0.00344684	0.00570645	0.000316026	1.86347	2.16586e-06	Not significant
compost_amendment-yes	chloramphenicol O-acetyltransferase type B [EC:2.3.1.28]	0.00903261	0.0024123	0.00485236	0.000338309	1.86149	2.09019e-07	Not significant
compost_amendment-yes	tRNA (adenine22-N1)-methyltransferase [EC:2.1.1.217]	0.00277991	0.00133992	0.00149368	0.000439986	1.86112	0.000406756	Not significant
compost_amendment-yes	mannonate dehydratase [EC:4.2.1.8]-1	0.0219855	0.00505715	0.0118203	0.0013561	1.85998	3.18384e-08	Not significant
compost_amendment-yes	transforming growth factor-beta-induced protein	0.00225946	0.00153943	0.00121552	0.000338554	1.85884	0.00643224	Not significant
compost_amendment-yes	nitrate/nitrite transport system ATP-binding protein [EC:3.6.3.-]	0.0107073	0.00340204	0.00576096	0.000415491	1.85859	1.71475e-06	Not significant
compost_amendment-yes	UDP-MurNAc hydroxylase	0.00270933	0.00133119	0.00145835	0.000284805	1.8578	0.000346813	Not significant
compost_amendment-yes	23S rRNA (cytidine2498-2'-O)-methyltransferase [EC:2.1.1.186]	0.00609035	0.00160003	0.00327852	0.000244682	1.85765	1.75052e-07	Not significant
compost_amendment-yes	ATP-dependent DNA helicase Rep [EC:3.6.4.12]	0.00645271	0.00246959	0.00347617	0.000542774	1.85627	1.9119e-05	Not significant
compost_amendment-yes	malonate decarboxylase gamma subunit [EC:4.1.1.87]	0.00161128	0.00123181	0.000869918	0.000263714	1.85222	0.0142243	Not significant
compost_amendment-yes	NADP-dependent aldehyde dehydrogenase [EC:1.2.1.4]	0.00782664	0.00313183	0.00422611	0.000353458	1.85197	3.1147e-05	Not significant
compost_amendment-yes	polysaccharide biosynthesis protein PslA	0.00710311	0.00213867	0.00384249	0.000265315	1.84857	9.32583e-07	Not significant
compost_amendment-yes	D-ribose pyranase [EC:5.4.99.62]	0.00323031	0.00105512	0.00174817	0.000258994	1.84783	2.72674e-06	Not significant
compost_amendment-yes	outer membrane lipase/esterase	0.00304623	0.00137852	0.00164892	0.000343674	1.8474	0.000164427	Not significant
compost_amendment-yes	RpiR family transcriptional regulator, carbohydrate utilization regulator	0.00560628	0.00293501	0.00303486	0.000844073	1.84729	0.000879454	Not significant
compost_amendment-yes	MtfA peptidase	0.0150171	0.00525294	0.00812926	0.000711457	1.84729	6.29262e-06	Not significant
compost_amendment-yes	toxin CcdB	0.0018958	0.000677804	0.00102643	0.000150244	1.847	8.75376e-06	Not significant
compost_amendment-yes	putrescine transport system permease protein-1	0.0108898	0.00295969	0.005898	0.000397807	1.84635	2.84043e-07	Not significant
compost_amendment-yes	tropinone reductase I [EC:1.1.1.206]	0.00258259	0.000744969	0.00139971	0.000159519	1.84508	5.2895e-07	Not significant
compost_amendment-yes	two-component system, OmpR family, response regulator TctD	0.0100955	0.00356134	0.005472	0.00105257	1.84494	8.88562e-06	Not significant
compost_amendment-yes	microcin C transport system permease protein-2	0.0115335	0.00399759	0.0062516	0.000446437	1.84488	5.74551e-06	Not significant
compost_amendment-yes	N-acetylmannosamine-6-phosphate 2-epimerase / N-acetylmannosamine kinase [EC:5.1.3.9 2.7.1.60]	0.00331608	0.00105567	0.0017984	0.000286324	1.84391	2.08485e-06	Not significant
compost_amendment-yes	multidomain signaling protein FimX	0.00432131	0.00188033	0.0023454	0.000237052	1.84246	8.95577e-05	Not significant
compost_amendment-yes	2-pyrone-4,6-dicarboxylate lactonase [EC:3.1.1.57]	0.00272164	0.000742439	0.00147819	0.000237746	1.84121	3.06263e-07	Not significant
compost_amendment-yes	cobalamin biosynthesis protein CobW	0.00891271	0.00244393	0.00484082	0.000283194	1.84116	3.30261e-07	Not significant
compost_amendment-yes	carnitine 3-dehydrogenase [EC:1.1.1.108]	0.00528617	0.00182674	0.0028718	0.000412455	1.84072	5.91724e-06	Not significant
compost_amendment-yes	replication initiation protein RepC	0.0108416	0.00386839	0.00588995	0.000934041	1.8407	9.27584e-06	Not significant
compost_amendment-yes	glutamate/aspartate transport system substrate-binding protein	0.00993768	0.00323759	0.00540237	0.00093476	1.8395	3.10211e-06	Not significant
compost_amendment-yes	putative acetyltransferase [EC:2.3.1.-]-2	0.0117814	0.00328986	0.00640977	0.00116675	1.83804	4.83235e-07	Not significant
compost_amendment-yes	nitric oxide reductase subunit B [EC:1.7.2.5]	0.00532245	0.00144425	0.00289648	0.000322504	1.83756	2.70852e-07	Not significant
compost_amendment-yes	3-deoxy-alpha-D-manno-octulosonate 8-oxidase [EC:1.1.3.48]	0.00423386	0.0035754	0.00230604	0.000735004	1.83599	0.0262359	Not significant
compost_amendment-yes	scyllo-inositol 2-dehydrogenase (NADP+) [EC:1.1.1.371]	0.00625643	0.00260655	0.00341969	0.000799228	1.82953	8.7858e-05	Not significant
compost_amendment-yes	glutathione-regulated potassium-efflux system protein KefB	0.0200073	0.00619639	0.0109381	0.00148952	1.82914	1.54812e-06	Not significant
compost_amendment-yes	dipeptide transport system ATP-binding protein-2	0.00723164	0.00264544	0.00395378	0.000268832	1.82905	1.27428e-05	Not significant
compost_amendment-yes	lysophospholipase [EC:3.1.1.5]	0.0165906	0.00411966	0.00907524	0.000789463	1.82812	1.08175e-07	Not significant
compost_amendment-yes	colanic acid/amylovoran biosynthesis protein	0.00189303	0.000479546	0.00103623	0.000112522	1.82684	1.30735e-07	Not significant
compost_amendment-yes	fructuronate reductase [EC:1.1.1.57]	0.018843	0.00534655	0.0103452	0.00116561	1.82143	5.23751e-07	Not significant
compost_amendment-yes	LacI family transcriptional regulator, fructose operon transcriptional repressor	0.00392834	0.00148607	0.00215679	0.000223288	1.82138	2.03788e-05	Not significant
compost_amendment-yes	beta-agarase [EC:3.2.1.81]	0.00173644	0.000797687	0.000955649	0.000163388	1.81703	0.000217576	Not significant
compost_amendment-yes	uncharacterized protein-179	0.00404791	0.00213736	0.00222892	0.000572093	1.81608	0.00108891	Not significant
compost_amendment-yes	guanidinobutyrase [EC:3.5.3.7]	0.00733961	0.00378137	0.00404441	0.000931714	1.81475	0.00081265	Not significant
compost_amendment-yes	toxin ParE1/3/4	0.0141931	0.0041341	0.00783385	0.000572006	1.81177	8.28798e-07	Not significant
compost_amendment-yes	MerR family transcriptional regulator, copper efflux regulator-1	0.0166877	0.00476394	0.00921848	0.000675058	1.81025	6.53323e-07	Not significant
compost_amendment-yes	flagella synthesis protein FlgN	0.00387479	0.00175328	0.00214144	0.000313352	1.80943	0.000186667	Not significant
compost_amendment-yes	dipeptide transport system substrate-binding protein-1	0.00767586	0.00298566	0.00424309	0.000372207	1.80902	3.12042e-05	Not significant
compost_amendment-yes	two-component system, OmpR family, sensor histidine kinase CpxA [EC:2.7.13.3]	0.00485217	0.00201466	0.0026822	0.000486613	1.80902	7.98286e-05	Not significant
compost_amendment-yes	D-psicose/D-tagatose/L-ribulose 3-epimerase [EC:5.1.3.30 5.1.3.31]	0.0114166	0.00259579	0.00631263	0.000427289	1.80853	4.95768e-08	Not significant
compost_amendment-yes	uncharacterized protein-196	0.00465348	0.00186463	0.00257322	0.000782832	1.80842	0.000122251	Not significant
compost_amendment-yes	MipA family protein	0.00490863	0.00153569	0.00271565	0.000342015	1.80753	2.13e-06	Not significant
compost_amendment-yes	acetate CoA/acetoacetate CoA-transferase alpha subunit [EC:2.8.3.8 2.8.3.9]	0.00827322	0.0034222	0.00457802	0.000924306	1.80716	8.4313e-05	Not significant
compost_amendment-yes	N-acetylmuramoyl-L-alanine amidase [EC:3.5.1.28]-2	0.0231858	0.00846082	0.0128384	0.00160878	1.80598	1.52586e-05	Not significant
compost_amendment-yes	alanine or glycine:cation symporter, AGCS family	0.0223109	0.00832702	0.012366	0.000724204	1.80422	1.97181e-05	Not significant
compost_amendment-yes	glycoside/pentoside/hexuronide:cation symporter, GPH family	0.00715529	0.00200786	0.00396665	0.000409754	1.80386	5.28991e-07	Not significant
compost_amendment-yes	cobalamin biosynthetic protein CobC	0.00720601	0.00272166	0.00399759	0.000491053	1.80259	2.38904e-05	Not significant
compost_amendment-yes	formate dehydrogenase subunit delta [EC:1.17.1.9]	0.00610068	0.00143243	0.00338454	0.000194985	1.80252	8.03353e-08	Not significant
compost_amendment-yes	galactitol 2-dehydrogenase [EC:1.1.1.16]	0.00167501	0.000640289	0.00092998	8.47273e-05	1.80113	2.71233e-05	Not significant
compost_amendment-yes	L-idonate 5-dehydrogenase [EC:1.1.1.264]	0.00660106	0.00200406	0.00366537	0.000287052	1.80093	1.53126e-06	Not significant
compost_amendment-yes	large subunit ribosomal protein L7A	0.00193054	0.000983637	0.00107214	0.000330671	1.80064	0.00111133	Not significant
compost_amendment-yes	MFS transporter, ACS family, D-galactonate transporter	0.00427117	0.00110883	0.00237302	0.000275446	1.79989	2.15678e-07	Not significant
compost_amendment-yes	not_found-12	0.00662899	0.00180217	0.00368609	0.000230255	1.79838	4.08267e-07	Not significant
compost_amendment-yes	protochlorophyllide reductase [EC:1.3.1.33]	0.00201434	0.000630366	0.00112034	0.000243443	1.79797	4.09342e-06	Not significant
compost_amendment-yes	cobalt-precorrin 5A hydrolase [EC:3.7.1.12]	0.00649386	0.00211476	0.0036155	0.000465798	1.79612	3.99504e-06	Not significant
compost_amendment-yes	membrane fusion protein, adhesin transport system	0.00692388	0.00284324	0.00385594	0.00076693	1.79564	8.47531e-05	Not significant
compost_amendment-yes	glycerol transport system substrate-binding protein	0.00653875	0.00199238	0.00364348	0.000394094	1.79464	1.67453e-06	Not significant
compost_amendment-yes	uncharacterized protein-211	0.0040894	0.00162351	0.00228016	0.000290529	1.79347	4.72897e-05	Not significant
compost_amendment-yes	chemotaxis protein MotC	0.00371345	0.00107493	0.00207207	0.000183714	1.79215	8.79595e-07	Not significant
compost_amendment-yes	coniferyl-aldehyde dehydrogenase [EC:1.2.1.68]	0.00814645	0.00305721	0.00454649	0.000836816	1.79181	2.92054e-05	Not significant
compost_amendment-yes	two-component system, sensor histidine kinase RegB [EC:2.7.13.3]	0.0140392	0.00446286	0.00783712	0.000520546	1.79137	3.04821e-06	Not significant
compost_amendment-yes	hypothetical chaperone protein	0.0129345	0.0046635	0.00723147	0.00102144	1.78865	1.58167e-05	Not significant
compost_amendment-yes	hydroxymethylglutaryl-CoA reductase (NADPH) [EC:1.1.1.34]	0.00213268	0.000799412	0.00119252	0.000128391	1.78838	2.41847e-05	Not significant
compost_amendment-yes	1-aminocyclopropane-1-carboxylate deaminase [EC:3.5.99.7]	0.0146156	0.00483552	0.00817751	0.000886057	1.78729	5.19316e-06	Not significant
compost_amendment-yes	acetyltransferase EpsM [EC:2.3.1.-]	0.00161021	0.000673673	0.000900937	0.000200252	1.78726	0.000124668	Not significant
compost_amendment-yes	type III secretion protein L	0.00164744	0.000351788	0.000922606	0.000114615	1.78564	2.55754e-08	Not significant
compost_amendment-yes	malate dehydrogenase (quinone) [EC:1.1.5.4]	0.0171799	0.00539507	0.00962234	0.00174611	1.78542	3.51168e-06	Not significant
compost_amendment-yes	3-oxoadipyl-CoA thiolase [EC:2.3.1.174]	0.0091316	0.00281537	0.00511683	0.000547052	1.78462	2.14043e-06	Not significant
compost_amendment-yes	phosphoenolpyruvate phosphomutase [EC:5.4.2.9]	0.00708372	0.00131269	0.00397527	0.000309254	1.78195	6.48991e-09	Not significant
compost_amendment-yes	flagellar protein FlbT	0.00782015	0.00220209	0.00438945	0.00031321	1.78158	7.03367e-07	Not significant
compost_amendment-yes	ureidomalonase [EC:3.5.1.95]	0.000212849	0.000136696	0.000119537	5.84219e-05	1.78061	0.012152	Not significant
compost_amendment-yes	DnaA-homolog protein	0.00639721	0.00225726	0.00359421	0.0004586	1.77986	1.29042e-05	Not significant
compost_amendment-yes	glucans biosynthesis protein C [EC:2.1.-.-]	0.00330531	0.000788384	0.00185799	0.000197623	1.77897	9.6112e-08	Not significant
compost_amendment-yes	uncharacterized protein-145	0.00910235	0.0046135	0.00511931	0.000765929	1.77804	0.000746758	Not significant
compost_amendment-yes	uncharacterized protein-168	0.0064153	0.00226349	0.00360878	0.000463716	1.77769	1.31824e-05	Not significant
compost_amendment-yes	uncharacterized protein-107	0.0140707	0.00595639	0.00791751	0.00106329	1.77716	0.000114331	Not significant
compost_amendment-yes	geranyl-CoA carboxylase alpha subunit [EC:6.4.1.5]	0.00274691	0.00154949	0.00154646	0.000173654	1.77626	0.00187229	Not significant
compost_amendment-yes	tRNA (uracil-5-)-methyltransferase [EC:2.1.1.35]	0.00924643	0.00300709	0.00520703	0.000421487	1.77576	4.60481e-06	Not significant
compost_amendment-yes	TRAP-type transport system periplasmic protein	0.019434	0.00552161	0.0109469	0.0013749	1.77529	8.13344e-07	Not significant
compost_amendment-yes	general secretion pathway protein N	0.00629456	0.00215481	0.00354592	0.000612943	1.77516	1.082e-05	Not significant
compost_amendment-yes	outer membrane protein assembly factor BamC	0.00504824	0.00196699	0.00284391	0.000387821	1.77511	4.52907e-05	Not significant
compost_amendment-yes	galacturonosyltransferase WbtD [EC:2.4.1.-]	0.00218534	0.00102007	0.00123361	0.000297725	1.77149	0.00047416	Not significant
compost_amendment-yes	inhibitor of cysteine peptidase	0.00257055	0.00122149	0.00145197	0.000193992	1.77039	0.000411075	Not significant
compost_amendment-yes	4-hydroxy 2-oxovalerate aldolase [EC:4.1.3.39]	0.0050161	0.00133634	0.00283418	0.000320124	1.76986	3.75079e-07	Not significant
compost_amendment-yes	microcin C transport system permease protein-1	0.0117365	0.00392089	0.00663435	0.000421704	1.76905	6.93586e-06	Not significant
compost_amendment-yes	4-hydroxyproline epimerase [EC:5.1.1.8]	0.00825147	0.00266671	0.00466757	0.000284441	1.76783	4.62316e-06	Not significant
compost_amendment-yes	4-aminobutyrate---pyruvate transaminase [EC:2.6.1.96]	0.00488359	0.00123044	0.00276471	0.000258565	1.7664	2.05323e-07	Not significant
compost_amendment-yes	tRNA-dihydrouridine synthase A [EC:1.-.-.-]	0.0134678	0.00415511	0.00762987	0.000668905	1.76514	2.61828e-06	Not significant
compost_amendment-yes	phosphoserine / homoserine phosphotransferase [EC:3.1.3.3 2.7.1.39]	0.00345327	0.00143494	0.00195648	0.000217899	1.76504	9.9395e-05	Not significant
compost_amendment-yes	glyoxylate/hydroxypyruvate reductase [EC:1.1.1.79 1.1.1.81]	0.0161435	0.00427295	0.00915673	0.000821487	1.76302	3.7472e-07	Not significant
compost_amendment-yes	sigma-E factor negative regulatory protein RseA	0.00480494	0.0019646	0.00272697	0.000406646	1.76201	9.16378e-05	Not significant
compost_amendment-yes	glutamate/aspartate transport system permease protein-1	0.00546317	0.00217488	0.00310248	0.000299915	1.7609	6.22313e-05	Not significant
compost_amendment-yes	conjugal transfer pilus assembly protein TraF	0.00153016	0.000803582	0.000869565	0.000110215	1.75968	0.00113589	Not significant
compost_amendment-yes	two-component system, sporulation sensor kinase C [EC:2.7.13.3]	0.000743193	0.000354858	0.000422623	0.000147962	1.75853	0.00120041	Not significant
compost_amendment-yes	uncharacterized protein-149	0.00880012	0.00225202	0.00500475	0.000509755	1.75836	2.59845e-07	Not significant
compost_amendment-yes	dipeptide transport system permease protein-2	0.00635544	0.00233712	0.00361905	0.000328599	1.7561	2.52862e-05	Not significant
compost_amendment-yes	lysozyme	0.0172439	0.00484458	0.00982254	0.000656857	1.75554	8.69894e-07	Not significant
compost_amendment-yes	MSHA biogenesis protein MshI	0.00155525	0.000762089	0.000886335	0.000148418	1.7547	0.000668398	Not significant
compost_amendment-yes	spore maturation protein B	0.00269725	0.00115727	0.00153807	0.00038435	1.75366	0.00025826	Not significant
compost_amendment-yes	cell division protein FtsL	0.00641679	0.00224547	0.00366268	0.000460347	1.75194	1.49675e-05	Not significant
compost_amendment-yes	ribosome-associated protein-4	0.00647977	0.002243	0.00370121	0.000469177	1.75072	1.33939e-05	Not significant
compost_amendment-yes	capsular polysaccharide transport system permease protein-2	0.00418073	0.00149027	0.00239084	0.000727508	1.74865	8.46707e-05	Not significant
compost_amendment-yes	chloramphenicol 3-O phosphotransferase [EC:2.7.1.-]	0.00294771	0.000713066	0.00168664	0.000356306	1.74768	4.73744e-07	Not significant
compost_amendment-yes	1,2-dihydroxy-3-keto-5-methylthiopentene dioxygenase [EC:1.13.11.53 1.13.11.54]	0.00509786	0.00157437	0.00291726	0.000392238	1.74748	3.29855e-06	Not significant
compost_amendment-yes	exodeoxyribonuclease V [EC:3.1.11.5]	0.0147125	0.0045065	0.00841942	0.000612433	1.74745	2.8412e-06	Not significant
compost_amendment-yes	choline/glycine/proline betaine transport protein	0.0140802	0.00575732	0.00806167	0.00108429	1.74656	0.000101529	Not significant
compost_amendment-yes	rhamnulose-1-phosphate aldolase [EC:4.1.2.19]	0.0059546	0.00189024	0.00341155	0.000335805	1.74542	4.50835e-06	Not significant
compost_amendment-yes	O-antigen biosynthesis protein WbqP	0.00340515	0.00108896	0.00195148	0.000455315	1.74491	1.20286e-05	Not significant
compost_amendment-yes	twitching motility two-component system response regulator PilH	0.00812703	0.00279424	0.00465856	0.000529813	1.74454	1.27941e-05	Not significant
compost_amendment-yes	methylglyoxal synthase [EC:4.2.3.3]	0.0143087	0.00363266	0.00820273	0.00100033	1.74438	2.72837e-07	Not significant
compost_amendment-yes	NADH dehydrogenase (ubiquinone) Fe-S protein 8 [EC:7.1.1.2 1.6.99.3]	0.00664055	0.00186892	0.0038071	0.00024495	1.74425	9.95339e-07	Not significant
compost_amendment-yes	uncharacterized protein-190	0.00503468	0.00184148	0.00288871	0.000262396	1.74288	2.67573e-05	Not significant
compost_amendment-yes	uncharacterized protein-97	0.0157563	0.00401678	0.00904604	0.00084033	1.74179	2.92035e-07	Not significant
compost_amendment-yes	alpha-L-fucosidase 2 [EC:3.2.1.51]	0.0225185	0.00799489	0.0129338	0.00155275	1.74106	1.97129e-05	Not significant
compost_amendment-yes	microbial collagenase [EC:3.4.24.3]	0.00238177	0.00060805	0.00136884	0.000152889	1.73999	2.95985e-07	Not significant
compost_amendment-yes	geranyl-CoA carboxylase beta subunit [EC:6.4.1.5]	0.00218954	0.00109913	0.00125861	0.00020198	1.73966	0.000922576	Not significant
compost_amendment-yes	pseudouridine kinase [EC:2.7.1.83]	0.00542373	0.00150842	0.00311826	0.000374445	1.73934	8.71354e-07	Not significant
compost_amendment-yes	putative permease	0.00851569	0.00246445	0.00489981	0.00025006	1.73796	1.54557e-06	Not significant
compost_amendment-yes	pyrimidine oxygenase [EC:1.14.99.46]	0.00224532	0.000677676	0.0012931	0.000268732	1.73639	5.01405e-06	Not significant
compost_amendment-yes	polyketide synthase PksJ	0.00143354	0.000507302	0.000825883	0.000248684	1.73577	8.9325e-05	Not significant
compost_amendment-yes	cytochrome o ubiquinol oxidase subunit I [EC:7.1.1.3]	0.0100424	0.00339411	0.00578621	0.00108281	1.73558	1.52652e-05	Not significant
compost_amendment-yes	flagellar protein FlaF	0.0072943	0.00196649	0.00420408	0.000281541	1.73505	6.32793e-07	Not significant
compost_amendment-yes	CRP/FNR family transcriptional regulator, nitrogen fixation regulation protein	0.00394868	0.000976536	0.00227752	0.000213569	1.73376	2.15579e-07	Not significant
compost_amendment-yes	uncharacterized protein-128	0.011221	0.00344202	0.00647648	0.0007689	1.73257	3.40378e-06	Not significant
compost_amendment-yes	ectoine hydroxylase [EC:1.14.11.55]	0.0060683	0.00189418	0.00350398	0.000424499	1.73183	4.29605e-06	Not significant
compost_amendment-yes	protein involved in ribonucleotide reduction	0.00846037	0.00253089	0.00488647	0.000891337	1.73139	3.58966e-06	Not significant
compost_amendment-yes	uncharacterized protein-199	0.00281977	0.000910173	0.0016287	0.000236596	1.7313	7.18363e-06	Not significant
compost_amendment-yes	phosphomevalonate kinase [EC:2.7.4.2]	0.00147885	0.000470088	0.000854695	0.00024694	1.73027	3.30279e-05	Not significant
compost_amendment-yes	L-fucose dehydrogenase	0.00446515	0.00226763	0.00258206	0.000792546	1.7293	0.00187488	Not significant
compost_amendment-yes	two-component system, OmpR family, sensor histidine kinase TctE [EC:2.7.13.3]	0.0135114	0.0047812	0.00781812	0.00180398	1.72822	4.11186e-05	Not significant
compost_amendment-yes	L-2,4-diaminobutyrate transaminase [EC:2.6.1.76]	0.00247515	0.000811464	0.00143288	0.00010599	1.7274	8.16712e-06	Not significant
compost_amendment-yes	16S rRNA (adenine(1408)-N(1))-methyltransferase [EC:2.1.1.180]	0.00011091	7.74786e-05	6.42102e-05	2.45911e-05	1.7273	0.0180501	Not significant
compost_amendment-yes	23S rRNA (adenine2030-N6)-methyltransferase [EC:2.1.1.266]	0.0133888	0.00389451	0.0077519	0.000710725	1.72716	1.76299e-06	Not significant
compost_amendment-yes	nicotinate dehydrogenase subunit A [EC:1.17.2.1]	0.00137922	0.000501388	0.000799643	0.000111054	1.72479	3.22716e-05	Not significant
compost_amendment-yes	arginine decarboxylase [EC:4.1.1.19]-2	0.00513317	0.00199981	0.00299102	0.000573842	1.71619	9.82143e-05	Not significant
compost_amendment-yes	nitrate/nitrite transport system permease protein	0.00945072	0.0026397	0.00551121	0.000350767	1.71482	1.20585e-06	Not significant
compost_amendment-yes	DNA mismatch endonuclease, patch repair protein [EC:3.1.-.-]	0.0052147	0.00141367	0.00304174	0.000344314	1.71438	8.10382e-07	Not significant
compost_amendment-yes	galactoside O-acetyltransferase [EC:2.3.1.18]	0.00151618	0.000679266	0.000884987	0.000141788	1.71322	0.000386078	Not significant
compost_amendment-yes	malonate decarboxylase delta subunit	0.00163223	0.00122575	0.000953485	0.000296535	1.71186	0.0243284	Not significant
compost_amendment-yes	(heptosyl)LPS beta-1,4-glucosyltransferase [EC:2.4.1.-]	0.00273737	0.000979365	0.00159957	0.000396237	1.71132	6.7244e-05	Not significant
compost_amendment-yes	outer membrane receptor for ferrienterochelin and colicins	0.0274875	0.0126737	0.0160657	0.00223002	1.71094	0.000497991	Not significant
compost_amendment-yes	transposase, IS30 family	0.00205718	0.00132591	0.0012024	0.000150214	1.7109	0.00776566	Not significant
compost_amendment-yes	TRAP-type transport system small permease protein	0.00707845	0.00194018	0.00413756	0.000920758	1.71078	3.27937e-06	Not significant
compost_amendment-yes	phospholipase C [EC:3.1.4.3]	0.0135026	0.00362872	0.00790529	0.000693521	1.70804	7.65512e-07	Not significant
compost_amendment-yes	Fis family transcriptional regulator, factor for inversion stimulation protein	0.00665432	0.00213231	0.0038978	0.000457401	1.7072	7.81103e-06	Not significant
compost_amendment-yes	LysR family transcriptional regulator, cys regulon transcriptional activator-1	0.00536513	0.00216473	0.00314703	0.000476708	1.70482	0.000135254	Not significant
compost_amendment-yes	sn-glycerol 3-phosphate transport system ATP-binding protein [EC:7.6.2.10]	0.0174794	0.00510162	0.0102551	0.000571027	1.70446	2.41818e-06	Not significant
compost_amendment-yes	septum site-determining protein MinC	0.0128151	0.00348044	0.00753194	0.00108053	1.70144	1.08642e-06	Not significant
compost_amendment-yes	subtilisin [EC:3.4.21.62]	0.00139316	0.000550899	0.000819272	0.000188227	1.70049	0.000172574	Not significant
compost_amendment-yes	23S rRNA pseudouridine2604 synthase [EC:5.4.99.21]	0.014749	0.00450911	0.00867798	0.00143071	1.69959	5.87606e-06	Not significant
compost_amendment-yes	two-component system, NarL family, sensor histidine kinase BarA [EC:2.7.13.3]	0.00430869	0.00166602	0.00253526	0.000248357	1.69951	7.85757e-05	Not significant
compost_amendment-yes	cytochrome o ubiquinol oxidase subunit II [EC:7.1.1.3]	0.00757305	0.00295437	0.0044596	0.00112089	1.69815	0.000185667	Not significant
compost_amendment-yes	malonate decarboxylase alpha subunit [EC:2.3.1.187]	0.00163378	0.00122496	0.000962593	0.000298196	1.69727	0.0258314	Not significant
compost_amendment-yes	nitrate reductase (cytochrome), electron transfer subunit	0.00257181	0.000952244	0.00151554	0.00019924	1.69696	5.24351e-05	Not significant
compost_amendment-yes	periplasmic nitrate reductase NapD	0.00245862	0.000934311	0.00145009	0.00020533	1.6955	7.40231e-05	Not significant
compost_amendment-yes	cytochrome o ubiquinol oxidase subunit IV	0.00744341	0.00294529	0.0043934	0.00115516	1.69422	0.000245031	Not significant
compost_amendment-yes	rhamnose transport system permease protein-2	0.00874076	0.00206623	0.00518093	0.000324801	1.6871	2.15709e-07	Not significant
compost_amendment-yes	two-component system, response regulator RegA	0.0143622	0.00431263	0.00851439	0.000617414	1.68681	4.08594e-06	Not significant
compost_amendment-yes	uncharacterized protein-161	0.00538435	0.0016517	0.00319264	0.000436349	1.68649	6.01862e-06	Not significant
compost_amendment-yes	cation-transporting P-type ATPase B [EC:7.2.2.-]	8.72307e-05	7.8439e-05	5.17293e-05	3.27279e-05	1.68629	0.0885569	Not significant
compost_amendment-yes	glutaminase [EC:3.5.1.2]	0.0175391	0.00267149	0.0104048	0.00124105	1.68567	3.08096e-09	Not significant
compost_amendment-yes	Fe(3+) dicitrate transport protein	0.00667923	0.00248739	0.00396422	0.000522988	1.68488	6.37207e-05	Not significant
compost_amendment-yes	LysR family transcriptional regulator, regulator for bpeEF and oprC	0.00218909	0.000949974	0.00130011	0.000399794	1.68378	0.000867423	Not significant
compost_amendment-yes	LuxR family transcriptional regulator, quorum-sensing system regulator BjaR1	0.00432613	0.00147569	0.00257284	0.000400762	1.68146	2.59098e-05	Not significant
compost_amendment-yes	fructose transport system substrate-binding protein	0.00880046	0.00224237	0.0052341	0.000459711	1.68137	5.23564e-07	Not significant
compost_amendment-yes	ATP-binding cassette, subfamily C, bacterial CydC	0.0117583	0.00309972	0.00699563	0.000633393	1.68081	8.07469e-07	Not significant
compost_amendment-yes	uncharacterized protein-194	0.00469487	0.0018142	0.00279555	0.000221278	1.67941	9.31267e-05	Not significant
compost_amendment-yes	dipeptide transport system substrate-binding protein-2	0.000456555	0.000157183	0.000271863	0.000110529	1.67936	0.000746497	Not significant
compost_amendment-yes	glucose-1-phosphatase [EC:3.1.3.10]	0.0102883	0.00332885	0.00613077	0.000742878	1.67814	1.23472e-05	Not significant
compost_amendment-yes	cytochrome c oxidase cbb3-type subunit IV	0.0130008	0.00380075	0.00775619	0.000761745	1.67618	3.29959e-06	Not significant
compost_amendment-yes	protein dithiol oxidoreductase (disulfide-forming) [EC:1.8.4.15]	0.00898859	0.00256222	0.00536597	0.000663858	1.67511	2.56534e-06	Not significant
compost_amendment-yes	uncharacterized protein-142	0.00914178	0.00246164	0.00545982	0.000513568	1.67437	1.13677e-06	Not significant
compost_amendment-yes	CreA protein	0.00835535	0.00264843	0.0049991	0.000331825	1.67137	9.68659e-06	Not significant
compost_amendment-yes	phosphoribosyl-dephospho-CoA transferase [EC:2.7.7.66]	0.00165057	0.00121849	0.000987684	0.000310919	1.67115	0.0274774	Not significant
compost_amendment-yes	general secretion pathway protein C	0.00761936	0.00293858	0.00455937	0.000475363	1.67114	0.000102323	Not significant
compost_amendment-yes	2-amino-1-hydroxyethylphosphonate dioxygenase (glycine-forming) [EC:1.13.11.78]	0.00174551	0.000731042	0.00104616	0.000256028	1.6685	0.000469607	Not significant
compost_amendment-yes	sulfate/thiosulfate transport system permease protein-2	0.0218997	0.0053628	0.0131265	0.000447784	1.66836	4.23362e-07	Not significant
compost_amendment-yes	GMP reductase [EC:1.7.1.7]	0.00932092	0.00271227	0.0055872	0.000546812	1.66826	3.40388e-06	Not significant
compost_amendment-yes	L-lysine 6-transaminase [EC:2.6.1.36]	0.00381955	0.00168036	0.00229133	0.000390272	1.66696	0.00051031	Not significant
compost_amendment-yes	cephalosporin-C deacetylase [EC:3.1.1.41]	0.01041	0.00274468	0.00625118	0.000660423	1.66529	9.74514e-07	Not significant
compost_amendment-yes	paraquat-inducible protein B	0.0121998	0.00466987	0.00732862	0.000554904	1.66467	9.67783e-05	Not significant
compost_amendment-yes	acarbose 7IV-phosphotransferase [EC:2.7.1.187]	0.00240511	0.00118488	0.0014448	0.000264762	1.66467	0.00151425	Not significant
compost_amendment-yes	NAD(P)H dehydrogenase (quinone) [EC:1.6.5.2]-3	0.00869551	0.00255852	0.00522507	0.000581538	1.66419	4.20066e-06	Not significant
compost_amendment-yes	fructose-1,6-bisphosphatase I [EC:3.1.3.11]	0.0174135	0.00556319	0.0104649	0.000851779	1.66399	1.16437e-05	Not significant
compost_amendment-yes	beta-carotene 3-hydroxylase [EC:1.14.15.24]	0.00747415	0.00351427	0.00449185	0.00152584	1.66394	0.00235793	Not significant
compost_amendment-yes	two-component system, response regulator / RNA-binding antiterminator	0.0105062	0.00288889	0.00631519	0.000317927	1.66363	1.78274e-06	Not significant
compost_amendment-yes	nitrilase [EC:3.5.5.1]	0.00793599	0.00197304	0.00477364	0.000502644	1.66246	4.80212e-07	Not significant
compost_amendment-yes	sn-glycerol 3-phosphate transport system substrate-binding protein	0.0212192	0.00473971	0.0127672	0.000555372	1.66201	1.56105e-07	Not significant
compost_amendment-yes	topoisomerase IV subunit A [EC:5.6.2.2]	0.0260842	0.00784203	0.015699	0.00206105	1.66152	6.17708e-06	Not significant
compost_amendment-yes	MFS transporter, AAHS family, benzoate transport protein	0.00480238	0.00167496	0.00289082	0.00047585	1.66125	4.48262e-05	Not significant
compost_amendment-yes	undecaprenyl-phosphate galactose phosphotransferase [EC:2.7.8.6]	0.00474102	0.00159859	0.00285506	0.000464692	1.66057	3.01597e-05	Not significant
compost_amendment-yes	linoleoyl-CoA desaturase [EC:1.14.19.3]	0.0197054	0.00596783	0.0118748	0.00169226	1.65943	7.40452e-06	Not significant
compost_amendment-yes	fatty acid synthase, bacteria type [EC:2.3.1.-]	0.00147669	0.000470797	0.000889929	0.000199661	1.65933	3.11846e-05	Not significant
compost_amendment-yes	cysteine desulfuration protein SufE	0.0292898	0.00697733	0.0176517	0.00229419	1.65932	3.30443e-07	Not significant
compost_amendment-yes	stringent starvation protein B	0.0067583	0.00218898	0.00407677	0.000415428	1.65776	1.49502e-05	Not significant
compost_amendment-yes	periplasmic nitrate reductase NapE	0.00214598	0.000853418	0.00129553	0.000205961	1.65645	0.00019492	Not significant
compost_amendment-yes	DNA oxidative demethylase [EC:1.14.11.33]	0.00816326	0.00195726	0.00492991	0.000260469	1.65586	3.55306e-07	Not significant
compost_amendment-yes	cell division topological specificity factor	0.0110624	0.00322748	0.00668098	0.000972749	1.65581	4.92288e-06	Not significant
compost_amendment-yes	inositol transport system permease protein-2	0.00168413	0.000614688	0.00101718	0.000138519	1.65569	7.05339e-05	Not significant
compost_amendment-yes	uncharacterized protein-109	0.0136553	0.0053864	0.00824988	0.000996125	1.65522	0.000159662	Not significant
compost_amendment-yes	Fe/S biogenesis protein NfuA	0.00474318	0.00158127	0.00286748	0.000543139	1.65413	3.54973e-05	Not significant
compost_amendment-yes	alpha-1,4-digalacturonate transport system permease protein-1	0.00836401	0.00194823	0.00505936	0.000484126	1.65318	2.3964e-07	Not significant
compost_amendment-yes	uncharacterized protein-247	0.00170128	0.00054698	0.00102914	0.000179721	1.65311	2.08389e-05	Not significant
compost_amendment-yes	DNA-binding protein H-NS	0.00617003	0.00270283	0.00373338	0.0011462	1.65267	0.00127515	Not significant
compost_amendment-yes	sigma-54 dependent transcriptional regulator, acetoin dehydrogenase operon transcriptional activator AcoR	0.00948644	0.00327313	0.00574087	0.000506735	1.65244	3.35895e-05	Not significant
compost_amendment-yes	putative acetyltransferase [EC:2.3.1.-]-3	0.00708202	0.00216429	0.00428601	0.000531207	1.65235	8.28643e-06	Not significant
compost_amendment-yes	sorbitol/mannitol transport system substrate-binding protein	0.0101722	0.00257242	0.00616034	0.000475517	1.65124	6.75385e-07	Not significant
compost_amendment-yes	xylan 1,4-beta-xylosidase [EC:3.2.1.37]	0.0191514	0.00502922	0.0115996	0.000937427	1.65105	1.0827e-06	Not significant
compost_amendment-yes	uncharacterized protein-159	0.00605585	0.00160213	0.00367302	0.000288678	1.64874	1.22345e-06	Not significant
compost_amendment-yes	3-dehydro-4-phosphotetronate decarboxylase [EC:4.1.1.104]	0.00645319	0.00164071	0.00391441	0.000389195	1.64857	7.31827e-07	Not significant
compost_amendment-yes	uroporphyrin-III C-methyltransferase [EC:2.1.1.107]-2	0.0066113	0.00192401	0.004012	0.000461044	1.64788	4.50343e-06	Not significant
compost_amendment-yes	alpha-galactosidase [EC:3.2.1.22]-2	0.00768933	0.00153374	0.0046666	0.000374905	1.64774	4.35351e-08	Not significant
compost_amendment-yes	putative membrane protein-8	0.0211265	0.00689414	0.012824	0.00186631	1.64742	2.17082e-05	Not significant
compost_amendment-yes	sulfite dehydrogenase (quinone) subunit SoeB	0.00189003	0.00072552	0.0011479	0.000151745	1.64651	0.000134768	Not significant
compost_amendment-yes	uncharacterized protein-119	0.012146	0.00349343	0.0073801	0.000821551	1.64577	3.95386e-06	Not significant
compost_amendment-yes	heme exporter protein D	0.0110529	0.00283927	0.00671669	0.000347744	1.64558	9.16395e-07	Not significant
compost_amendment-yes	zinc-binding alcohol dehydrogenase/oxidoreductase	0.000779543	0.00040945	0.000473954	0.000154173	1.64477	0.00517743	Not significant
compost_amendment-yes	D-methionine transport system substrate-binding protein	0.0287236	0.00746358	0.0174704	0.00229237	1.64413	1.17786e-06	Not significant
compost_amendment-yes	nonribosomal peptide synthetase DhbF	0.00166805	0.000485088	0.00101463	0.000276029	1.644	4.278e-05	Not significant
compost_amendment-yes	FKBP-type peptidyl-prolyl cis-trans isomerase SlyD [EC:5.2.1.8]	0.0167117	0.00590915	0.0101673	0.00128934	1.64367	5.43064e-05	Not significant
compost_amendment-yes	D-glycero-beta-D-manno-heptose-7-phosphate kinase [EC:2.7.1.167]	0.00380574	0.00141355	0.00231543	0.000311889	1.64364	9.7688e-05	Not significant
compost_amendment-yes	xanthine dehydrogenase large subunit [EC:1.17.1.4]	0.0120472	0.00284752	0.00732968	0.000780027	1.64363	3.22179e-07	Not significant
compost_amendment-yes	UDP-2,3-diacylglucosamine hydrolase [EC:3.6.1.54]	0.0145262	0.00516163	0.00883942	0.000899563	1.64334	5.4035e-05	Not significant
compost_amendment-yes	GST-like protein	0.00143204	0.000447878	0.000871827	0.000132915	1.64257	1.44564e-05	Not significant
compost_amendment-yes	C4-dicarboxylate transporter, DctQ subunit	0.00413638	0.00105832	0.0025185	0.000292582	1.6424	9.03843e-07	Not significant
compost_amendment-yes	D-methionine transport system permease protein	0.0248179	0.00584781	0.0151129	0.00193924	1.64216	3.55494e-07	Not significant
compost_amendment-yes	ribonuclease T2 [EC:4.6.1.19]	0.00802479	0.00225465	0.00488917	0.000380699	1.64134	2.96883e-06	Not significant
compost_amendment-yes	two-component system, OmpR family, flagellar system response regulator FtcR	0.0043711	0.00137057	0.00266326	0.000262624	1.64126	1.22518e-05	Not significant
compost_amendment-yes	benzoate/toluate 1,2-dioxygenase reductase component [EC:1.18.1.-]	0.00231993	0.000828662	0.00141511	0.00029217	1.63941	0.000104916	Not significant
compost_amendment-yes	MFS transporter, DHA1 family, multidrug resistance protein-3	0.000899915	0.000273544	0.000548985	0.000166733	1.63923	0.000118398	Not significant
compost_amendment-yes	chitin deacetylase [EC:3.5.1.41]	0.0121352	0.00368613	0.00740315	0.00104046	1.63919	9.91493e-06	Not significant
compost_amendment-yes	putative mRNA 3-end processing factor	0.0210341	0.00630179	0.01284	0.00164346	1.63817	7.84615e-06	Not significant
compost_amendment-yes	D-methionine transport system ATP-binding protein	0.0245325	0.00565237	0.0149799	0.00177155	1.6377	2.72292e-07	Not significant
compost_amendment-yes	RNA methyltransferase, TrmH family [EC:2.1.1.-]	0.00199645	0.000619901	0.00122011	0.000197715	1.63628	1.55181e-05	Not significant
compost_amendment-yes	uncharacterized protein-232	0.00263548	0.00087054	0.0016118	0.000205553	1.63512	2.68422e-05	Not significant
compost_amendment-yes	coproporphyrinogen III oxidase [EC:1.3.3.3]	0.022051	0.00691841	0.0135053	0.00193101	1.63277	1.59938e-05	Not significant
compost_amendment-yes	uncharacterized protein-143	0.00903074	0.00247739	0.00553316	0.000350991	1.63211	2.47275e-06	Not significant
compost_amendment-yes	type III secretion protein Q	0.00395978	0.00127769	0.00242835	0.000526959	1.63065	4.76087e-05	Not significant
compost_amendment-yes	sugar fermentation stimulation protein A	0.00707855	0.0020275	0.0043416	0.000224747	1.6304	4.36281e-06	Not significant
compost_amendment-yes	bacillopeptidase F [EC:3.4.21.-]	0.00191207	0.00114692	0.00117277	0.000283287	1.63039	0.00977004	Not significant
compost_amendment-yes	LacI family transcriptional regulator, repressor for deo operon, udp, cdd, tsx, nupC, and nupG	0.0172112	0.0048513	0.0105566	0.00099494	1.63038	3.57603e-06	Not significant
compost_amendment-yes	not_found-16	0.00555781	0.0016418	0.0034091	0.000232631	1.63028	6.42235e-06	Not significant
compost_amendment-yes	HptB-dependent secretion and biofilm anti anti-sigma factor	0.00187731	0.00112455	0.00115175	0.000216185	1.62996	0.00862506	Not significant
compost_amendment-yes	ubiquinol-cytochrome c reductase cytochrome b/c1 subunit	0.00680034	0.00174425	0.00417254	0.000285882	1.62978	1.04912e-06	Not significant
compost_amendment-yes	glutathione-specific gamma-glutamylcyclotransferase [EC:4.3.2.7]	0.0151063	0.00384937	0.00927121	0.000623598	1.62938	9.73772e-07	Not significant
compost_amendment-yes	phosphoribosylglycinamide formyltransferase 2 [EC:2.1.2.2]	0.00942332	0.00273198	0.00578424	0.00134509	1.62914	2.29836e-05	Not significant
compost_amendment-yes	glutathione-regulated potassium-efflux system ancillary protein KefG	0.00356706	0.00194399	0.00219122	0.000598467	1.62789	0.00599021	Not significant
compost_amendment-yes	DtxR family transcriptional regulator, manganese transport regulator	0.00170194	0.000586593	0.00104549	0.000117163	1.62788	4.62251e-05	Not significant
compost_amendment-yes	isochorismate pyruvate lyase [EC:4.2.99.21]	0.00616589	0.00201447	0.0037893	0.000527929	1.62718	2.74896e-05	Not significant
compost_amendment-yes	tRNA pseudouridine32 synthase / 23S rRNA pseudouridine746 synthase [EC:5.4.99.28 5.4.99.29]	0.0317123	0.0103526	0.0195118	0.00280214	1.62529	2.86076e-05	Not significant
compost_amendment-yes	not_found-15	0.0055633	0.00163896	0.0034247	0.000235244	1.62446	6.65712e-06	Not significant
compost_amendment-yes	succinylglutamate desuccinylase [EC:3.5.1.96]	0.0018095	0.00111619	0.0011143	0.000312845	1.62389	0.0133568	Not significant
compost_amendment-yes	putative endonuclease-2	0.0313484	0.0080264	0.0193087	0.00209376	1.62354	1.13822e-06	Not significant
compost_amendment-yes	Rrf2 family transcriptional regulator, nitric oxide-sensitive transcriptional repressor	0.0127315	0.00292355	0.0078433	0.000413459	1.62323	3.05796e-07	Not significant
compost_amendment-yes	L-arabinonolactonase [EC:3.1.1.15]	0.0109136	0.00358197	0.00673359	0.000905369	1.62077	3.0765e-05	Not significant
compost_amendment-yes	multicomponent Na+:H+ antiporter subunit B	0.0122078	0.00342356	0.00753653	0.000757698	1.61981	3.87669e-06	Not significant
compost_amendment-yes	AMP nucleosidase [EC:3.2.2.4]	0.0176229	0.00525144	0.0108808	0.00211313	1.61963	1.7993e-05	Not significant
compost_amendment-yes	ATP-dependent RNA helicase RhlB [EC:3.6.4.13]	0.0116813	0.00317307	0.0072147	0.000327663	1.6191	2.61935e-06	Not significant
compost_amendment-yes	fructose transport system permease protein	0.00708955	0.00173683	0.00438418	0.000291766	1.61707	6.92112e-07	Not significant
compost_amendment-yes	D-lactate dehydrogenase [EC:1.1.1.28]	0.0105448	0.00358489	0.00652551	0.000884751	1.61594	4.98642e-05	Not significant
compost_amendment-yes	ubiquinone biosynthesis protein COQ4	0.00128715	0.000587892	0.000796546	0.000228509	1.61591	0.00215491	Not significant
compost_amendment-yes	octopine/nopaline transport system ATP-binding protein [EC:7.4.2.1]	0.00442496	0.00137498	0.0027384	0.000339044	1.61589	1.60326e-05	Not significant
compost_amendment-yes	serine protease DegS [EC:3.4.21.-]	0.00585936	0.00236122	0.00362642	0.000329562	1.61574	0.000286724	Not significant
compost_amendment-yes	arsenate reductase (glutaredoxin) [EC:1.20.4.1]	0.0427546	0.0111993	0.0264682	0.00223723	1.61532	1.65716e-06	Not significant
compost_amendment-yes	D-xylose 1-dehydrogenase [EC:1.1.1.175]	0.00855114	0.00217444	0.00530123	0.000547981	1.61305	1.17759e-06	Not significant
compost_amendment-yes	HTH-type transcriptional regulator, quorum sensing regulator NprR	0.00189143	0.000969674	0.0011729	0.000386394	1.61261	0.00601722	Not significant
compost_amendment-yes	uncharacterized protein-127	0.0111294	0.00346346	0.00690786	0.000863442	1.61113	1.75698e-05	Not significant
compost_amendment-yes	5,6-dimethylbenzimidazole synthase [EC:1.13.11.79]	0.00698754	0.00207542	0.00434022	0.00031359	1.60995	8.91759e-06	Not significant
compost_amendment-yes	type III secretion protein J	0.0017477	0.000528327	0.00108564	0.000193031	1.60983	1.95968e-05	Not significant
compost_amendment-yes	uncharacterized protein-187	0.0045513	0.00210957	0.00282727	0.000437443	1.60979	0.0013515	Not significant
compost_amendment-yes	type IV secretion system protein VirD4 [EC:7.4.2.8]	0.0127308	0.00302311	0.00791066	0.000543268	1.60933	5.16757e-07	Not significant
compost_amendment-yes	uncharacterized protein-207	0.00413278	0.00178221	0.00256839	0.00032232	1.60909	0.000651198	Not significant
compost_amendment-yes	outer membrane protein assembly factor BamE	0.00682421	0.0020113	0.00424128	0.000444788	1.609	8.6061e-06	Not significant
compost_amendment-yes	uncharacterized protein-176	0.00605383	0.00172954	0.00376328	0.000285518	1.60866	5.54461e-06	Not significant
compost_amendment-yes	glyceraldehyde-3-phosphate dehydrogenase (NADP+) [EC:1.2.1.9]	0.00522747	0.0020962	0.00325261	0.000257292	1.60716	0.000293507	Not significant
compost_amendment-yes	opine dehydrogenase [EC:1.5.1.28]	0.00204464	0.000531179	0.00127361	0.0002273	1.60538	4.00777e-06	Not significant
compost_amendment-yes	O-succinylhomoserine sulfhydrylase [EC:2.5.1.-]	0.0204104	0.00536843	0.0127139	0.00103927	1.60536	1.99224e-06	Not significant
compost_amendment-yes	lipoprotein NlpD	0.011196	0.00287203	0.00697579	0.00048809	1.60498	1.45301e-06	Not significant
compost_amendment-yes	uncharacterized protein-255	0.00147538	0.000690106	0.000919422	8.48678e-05	1.60468	0.00134297	Not significant
compost_amendment-yes	two-component system, OmpR family, response regulator QseB	0.0134054	0.00449499	0.0083571	0.00140373	1.60407	6.1398e-05	Not significant
compost_amendment-yes	PqqA peptide cyclase [EC:1.21.98.4]	0.00702435	0.00213487	0.00437917	0.000338778	1.60404	1.28332e-05	Not significant
compost_amendment-yes	flagellar transcriptional activator FlhC	0.00247607	0.00108671	0.00154367	0.000500095	1.60402	0.00247785	Not significant
compost_amendment-yes	2-methylcitrate synthase [EC:2.3.3.5]	0.0145038	0.00247618	0.00904416	0.000919602	1.60366	1.1911e-08	Not significant
compost_amendment-yes	proclavaminate amidinohydrolase [EC:3.5.3.22]	0.000114204	7.24611e-05	7.12185e-05	4.20147e-05	1.60357	0.0467869	Not significant
compost_amendment-yes	(methylthio)acryloyl-CoA hydratase [EC:4.2.1.155]	0.00204475	0.000636155	0.00127585	0.000323569	1.60266	9.37903e-05	Not significant
compost_amendment-yes	fructan beta-fructosidase [EC:3.2.1.80]	0.00809559	0.00249776	0.00505442	0.000579619	1.60168	1.7132e-05	Not significant
compost_amendment-yes	N-acetylornithine carbamoyltransferase [EC:2.1.3.9]	0.0114292	0.00453361	0.00713824	0.000703233	1.60112	0.000289611	Not significant
compost_amendment-yes	two-component system, LytTR family, response regulator AlgR	0.00563531	0.00198322	0.00352237	0.000448501	1.59987	8.76298e-05	Not significant
compost_amendment-yes	6-phospho-5-dehydro-2-deoxy-D-gluconate aldolase [EC:4.1.2.29]	0.00128576	0.000708279	0.000804091	0.000252027	1.59902	0.00940927	Not significant
compost_amendment-yes	lsr operon transcriptional repressor	0.00291079	0.00109011	0.00182097	0.000154937	1.59848	0.000157538	Not significant
compost_amendment-yes	uroporphyrinogen III methyltransferase / synthase [EC:2.1.1.107 4.2.1.75]-2	0.00579544	0.00180879	0.0036264	0.000356718	1.59813	1.97083e-05	Not significant
compost_amendment-yes	MFS transporter, DHA2 family, multidrug resistance protein-3	0.00334675	0.00091752	0.00209493	0.000312261	1.59754	5.44777e-06	Not significant
compost_amendment-yes	spore maturation protein A	0.00570885	0.00218375	0.00357492	0.000865659	1.59692	0.000481125	Not significant
compost_amendment-yes	type III secretion protein U	0.00157209	0.000452227	0.000984712	0.000164159	1.5965	1.20796e-05	Not significant
compost_amendment-yes	triphosphoribosyl-dephospho-CoA synthase [EC:2.4.2.52]-2	0.00217856	0.00119479	0.00136466	0.000254289	1.59642	0.00614168	Not significant
compost_amendment-yes	pilus assembly protein FimV	0.0079879	0.00280601	0.00500428	0.000689482	1.59621	9.40726e-05	Not significant
compost_amendment-yes	L-arabinose transport system ATP-binding protein [EC:7.5.2.12]	0.00313377	0.00130197	0.00196345	0.000382495	1.59605	0.000698999	Not significant
compost_amendment-yes	carnitine O-acetyltransferase [EC:2.3.1.7]	0.00029272	0.000147861	0.000183457	6.39792e-05	1.59558	0.00714623	Not significant
compost_amendment-yes	carnitine O-palmitoyltransferase 1, liver isoform [EC:2.3.1.21]	0.00029272	0.000147861	0.000183457	6.39792e-05	1.59558	0.00714822	Not significant
compost_amendment-yes	HIP---CoA ligase [EC:6.2.1.41]	0.00281623	0.000949152	0.00176576	0.000488631	1.59491	0.00027986	Not significant
compost_amendment-yes	2-dehydro-3-deoxygalactonokinase [EC:2.7.1.58]	0.0124976	0.00294756	0.00783974	0.00127301	1.59413	1.21684e-06	Not significant
compost_amendment-yes	putative membrane protein-17	0.00380198	0.0010411	0.00238582	0.000215384	1.59357	3.98311e-06	Not significant
compost_amendment-yes	filamentous hemagglutinin	0.0174588	0.00559295	0.0109626	0.00133233	1.59257	3.1461e-05	Not significant
compost_amendment-yes	arginine:agmatine antiporter	0.00283879	0.00111636	0.00178269	0.00054667	1.59242	0.0012076	Not significant
compost_amendment-yes	uncharacterized protein-158	0.00774426	0.00212521	0.00486402	0.000478017	1.59215	4.24178e-06	Not significant
compost_amendment-yes	inositol-phosphate transport system substrate-binding protein	0.00198468	0.000699295	0.00124667	0.000329782	1.59198	0.000341411	Not significant
compost_amendment-yes	FMN hydrolase / 5-amino-6-(5-phospho-D-ribitylamino)uracil phosphatase [EC:3.1.3.102 3.1.3.104]	0.00685328	0.0020757	0.00430488	0.000464511	1.59198	1.51874e-05	Not significant
compost_amendment-yes	meromycolic acid enoyl-[acyl-carrier-protein] reductase [EC:1.3.1.118]	0.00184058	0.00111323	0.0011566	0.000218214	1.59137	0.0120764	Not significant
compost_amendment-yes	general secretion pathway protein M	0.00697187	0.00218338	0.00438163	0.000538962	1.59116	2.46419e-05	Not significant
compost_amendment-yes	steroid Delta-isomerase [EC:5.3.3.1]	0.00369753	0.000944791	0.00232413	0.00025448	1.59093	1.78792e-06	Not significant
compost_amendment-yes	type VI secretion system protein ImpK	0.00620647	0.00147672	0.00390147	0.000495361	1.5908	8.14653e-07	Not significant
compost_amendment-yes	heavy-metal exporter, HME family	0.00403021	0.00115287	0.00253381	0.000250725	1.59057	7.44681e-06	Not significant
compost_amendment-yes	glucose-6-phosphate 1-epimerase [EC:5.1.3.15]	0.00708909	0.00293035	0.00445747	0.000885398	1.59038	0.000728284	Not significant
compost_amendment-yes	starvation-inducible DNA-binding protein	0.0386658	0.0075709	0.0243221	0.00155776	1.58974	7.02192e-08	Not significant
compost_amendment-yes	antitoxin CcdA	0.00240162	0.000687562	0.00151275	0.000154491	1.58758	7.90603e-06	Not significant
compost_amendment-yes	LysR family transcriptional regulator, glycine cleavage system transcriptional activator	0.0420542	0.00976658	0.0265073	0.00164393	1.58651	5.27678e-07	Not significant
compost_amendment-yes	N-acetyl-anhydromuramoyl-L-alanine amidase [EC:3.5.1.28]	0.0100853	0.00265115	0.00635738	0.00034941	1.58639	2.61781e-06	Not significant
compost_amendment-yes	general L-amino acid transport system substrate-binding protein	0.021034	0.00404428	0.0132634	0.000621106	1.58587	6.58716e-08	Not significant
compost_amendment-yes	D-threo-aldose 1-dehydrogenase [EC:1.1.1.122]	0.0209381	0.0042153	0.0132093	0.000491824	1.58511	1.14842e-07	Not significant
compost_amendment-yes	flagellar transcriptional activator FlhD	0.00253321	0.00109989	0.00159832	0.000506309	1.58492	0.00269212	Not significant
compost_amendment-yes	copper homeostasis protein	0.0161547	0.00396909	0.010199	0.0004964	1.58395	1.13808e-06	Not significant
compost_amendment-yes	5-carboxymethyl-2-hydroxymuconate isomerase [EC:5.3.3.10]	0.00894089	0.00222803	0.00564568	0.000361309	1.58367	1.33557e-06	Not significant
compost_amendment-yes	MSHA biogenesis protein MshO	0.00147882	0.000527806	0.00093405	0.000245904	1.58323	0.000418899	Not significant
compost_amendment-yes	protein-glutamine gamma-glutamyltransferase [EC:2.3.2.13]-1	0.00660436	0.00186636	0.00417177	0.000487952	1.58311	7.62017e-06	Not significant
compost_amendment-yes	3-oxoadipate CoA-transferase, beta subunit [EC:2.8.3.6]	0.0184959	0.0043987	0.0116851	0.00185226	1.58286	1.51265e-06	Not significant
compost_amendment-yes	poly(beta-D-mannuronate) lyase [EC:4.2.2.3]	0.00601942	0.00252704	0.0038048	0.000346853	1.58206	0.000620975	Not significant
compost_amendment-yes	polysaccharide biosynthesis protein PelF	0.00427082	0.00130976	0.00270324	0.000343729	1.57989	2.29135e-05	Not significant
compost_amendment-yes	sulfate/thiosulfate transport system substrate-binding protein	0.0243921	0.00573827	0.0154431	0.000506585	1.57948	7.30443e-07	Not significant
compost_amendment-yes	xanthine dehydrogenase small subunit [EC:1.17.1.4]	0.0117892	0.00276646	0.00746515	0.00081628	1.57923	7.02789e-07	Not significant
compost_amendment-yes	benzoate membrane transport protein	0.0168082	0.00407226	0.0106496	0.001004	1.57828	1.00278e-06	Not significant
compost_amendment-yes	rhamnosyltransferase [EC:2.4.1.-]-2	0.00178129	0.000791279	0.00112921	0.000222149	1.57747	0.00153696	Not significant
compost_amendment-yes	L-ornithine Nalpha-acyltransferase [EC:2.3.2.30]	0.00477819	0.00112836	0.00302964	0.000208829	1.57715	7.23971e-07	Not significant
compost_amendment-yes	tyrosine decarboxylase / aspartate 1-decarboxylase [EC:4.1.1.25 4.1.1.11]	0.00326462	0.000887758	0.00207027	0.000310084	1.57691	6.89396e-06	Not significant
compost_amendment-yes	taurine-pyruvate aminotransferase [EC:2.6.1.77]	0.00201755	0.000700014	0.00127948	0.000161106	1.57685	9.9838e-05	Not significant
compost_amendment-yes	glycerol transport system ATP-binding protein-2	0.00608788	0.00145075	0.00386237	0.000386185	1.5762	8.51657e-07	Not significant
compost_amendment-yes	DNA-directed RNA polymerase subunit beta-beta' [EC:2.7.7.6]	0.00676206	0.00171862	0.00429311	0.000239782	1.5751	1.97134e-06	Not significant
compost_amendment-yes	glycerol transport system ATP-binding protein-1	0.00621178	0.00144149	0.00394454	0.000301569	1.57478	6.02132e-07	Not significant
compost_amendment-yes	uncharacterized protein-219	0.00309307	0.00195022	0.00196555	0.000254583	1.57364	0.0160108	Not significant
compost_amendment-yes	polysaccharide biosynthesis protein VpsM	0.00216585	0.000846487	0.00137663	0.000252213	1.5733	0.00048864	Not significant
compost_amendment-yes	neurotransmitter:Na+ symporter, NSS family	0.0121812	0.00296456	0.00774914	0.0010772	1.57194	1.70738e-06	Not significant
compost_amendment-yes	putative membrane protein-14	0.00699617	0.00164045	0.00445156	0.000310516	1.57162	7.15008e-07	Not significant
compost_amendment-yes	1-carboxybiuret hydrolase [EC:3.5.1.131]	0.001805	0.000454369	0.00114856	0.000171214	1.57154	2.99488e-06	Not significant
compost_amendment-yes	teichuronic acid biosynthesis protein TuaE	0.000693498	0.000371762	0.000441525	0.000104676	1.57069	0.00754329	Not significant
compost_amendment-yes	triacylglycerol lipase [EC:3.1.1.3]	0.0193516	0.00379113	0.0123206	0.000754418	1.57067	8.81805e-08	Not significant
compost_amendment-yes	ATP-binding cassette, subfamily C, bacterial LapB	0.00701848	0.00249033	0.00446869	0.000736656	1.57059	0.000171695	Not significant
compost_amendment-yes	uncharacterized protein-163	0.00698819	0.00163945	0.00445111	0.000309567	1.56999	7.3204e-07	Not significant
compost_amendment-yes	triphosphatase [EC:3.6.1.25]	0.00173945	0.00128969	0.00110797	0.000207939	1.56994	0.0398174	Not significant
compost_amendment-yes	cyanate lyase [EC:4.2.1.104]	0.00366864	0.000720786	0.00233864	0.000252844	1.5687	1.01914e-07	Not significant
compost_amendment-yes	endo-alpha-N-acetylgalactosaminidase [EC:3.2.1.97]	0.00133973	0.000595617	0.000855207	0.000181004	1.56656	0.00187474	Not significant
compost_amendment-yes	(S)-ureidoglycine aminohydrolase [EC:3.5.3.26]	0.00904588	0.00144217	0.0057774	0.000860612	1.56574	5.86923e-08	Not significant
compost_amendment-yes	8-oxoguanine deaminase [EC:3.5.4.32]	0.00318124	0.00115161	0.00203269	0.000283239	1.56504	0.000195393	Not significant
compost_amendment-yes	formiminoglutamase [EC:3.5.3.8]	0.0235964	0.00771969	0.0150841	0.0024153	1.56432	7.68244e-05	Not significant
compost_amendment-yes	sorbitol/mannitol transport system permease protein-1	0.0105098	0.00229868	0.00671985	0.000492497	1.564	3.35653e-07	Not significant
compost_amendment-yes	benzil reductase ((S)-benzoin forming) [EC:1.1.1.320]	0.00212397	0.000625595	0.00135813	0.000287846	1.56389	5.2571e-05	Not significant
compost_amendment-yes	paired small multidrug resistance pump-2	0.00204295	0.000984498	0.00130657	0.000386536	1.56359	0.00545715	Not significant
compost_amendment-yes	glycerol transport system permease protein-2	0.00607942	0.00145086	0.00388826	0.000394799	1.56353	1.05595e-06	Not significant
compost_amendment-yes	not_found-7	0.00451711	0.00102966	0.00288947	0.000398901	1.5633	8.84257e-07	Not significant
compost_amendment-yes	paired small multidrug resistance pump-1	0.00245117	0.00112669	0.00156958	0.000538434	1.56167	0.00581264	Not significant
compost_amendment-yes	homoserine/homoserine lactone efflux protein	0.00857573	0.00275973	0.00549232	0.00113727	1.5614	0.000114194	Not significant
compost_amendment-yes	two-component system, chemotaxis family, chemotaxis protein CheV	0.00677757	0.00287474	0.00434515	0.000655666	1.5598	0.00102742	Not significant
compost_amendment-yes	4-hydroxybenzoyl-CoA thioesterase [EC:3.1.2.23]	0.00900069	0.00224533	0.00577067	0.000421728	1.55973	1.90903e-06	Not significant
compost_amendment-yes	trimethylamine---corrinoid protein Co-methyltransferase [EC:2.1.1.250]	0.00874719	0.00230413	0.00561247	0.000471682	1.55853	3.97022e-06	Not significant
compost_amendment-yes	multicomponent Na+:H+ antiporter subunit C	0.0262155	0.00529408	0.0168234	0.000869878	1.55827	1.54198e-07	Not significant
compost_amendment-yes	flagellar basal-body rod protein FlgF	0.0152945	0.00334668	0.00982111	0.000503417	1.55731	3.89538e-07	Not significant
compost_amendment-yes	transposase-5	0.00128601	0.000585269	0.000826789	0.000232443	1.55543	0.0038082	Not significant
compost_amendment-yes	inositol-phosphate phosphatase / L-galactose 1-phosphate phosphatase / histidinol-phosphatase [EC:3.1.3.25 3.1.3.93 3.1.3.15]	0.00757075	0.00177318	0.00487394	0.00029066	1.55331	9.29584e-07	Not significant
compost_amendment-yes	TetR/AcrR family transcriptional regulator, transcriptional repressor for nem operon	0.0284296	0.00788252	0.0183162	0.000821411	1.55216	8.30948e-06	Not significant
compost_amendment-yes	23S rRNA pseudouridine2457 synthase [EC:5.4.99.20]	0.0161243	0.00396177	0.0103943	0.00114957	1.55126	2.00443e-06	Not significant
compost_amendment-yes	LacI family transcriptional regulator, sucrose operon repressor	0.00293726	0.00111163	0.00189409	0.000414865	1.55075	0.0006451	Not significant
compost_amendment-yes	FMN-dependent NADH-azoreductase [EC:1.7.1.17]	0.020613	0.00514534	0.0132968	0.00154792	1.55023	2.63033e-06	Not significant
compost_amendment-yes	3-oxoadipate CoA-transferase, alpha subunit [EC:2.8.3.6]	0.0179283	0.00444076	0.0115651	0.00183279	1.5502	4.27489e-06	Not significant
compost_amendment-yes	aerotaxis receptor	0.0144197	0.00608851	0.0093036	0.00233623	1.5499	0.00197709	Not significant
compost_amendment-yes	guanine deaminase [EC:3.5.4.3]	0.0275355	0.00594231	0.0177849	0.00155597	1.54825	3.56272e-07	Not significant
compost_amendment-yes	rhamnose transport system permease protein-1	0.00917546	0.00174479	0.00593073	0.000367322	1.5471	8.61014e-08	Not significant
compost_amendment-yes	xanthine phosphoribosyltransferase [EC:2.4.2.22]-2	0.00308388	0.00139117	0.00199381	0.000428984	1.54673	0.00265184	Not significant
compost_amendment-yes	aminomuconate-semialdehyde/2-hydroxymuconate-6-semialdehyde dehydrogenase [EC:1.2.1.32 1.2.1.85]	0.00494883	0.00149563	0.00319976	0.000308789	1.54663	2.72443e-05	Not significant
compost_amendment-yes	allophanate hydrolase [EC:3.5.1.54]	0.0185331	0.00454872	0.011993	0.000623203	1.54533	1.95461e-06	Not significant
compost_amendment-yes	glucosylglycerol-phosphate synthase [EC:2.4.1.213]	0.00126776	0.000692314	0.000820568	0.000259057	1.54498	0.0141848	Not significant
compost_amendment-yes	D-amino-acid dehydrogenase [EC:1.4.5.1]	0.0433805	0.00858145	0.0280919	0.00191524	1.54424	1.36346e-07	Not significant
compost_amendment-yes	sodium/proline symporter	0.00858093	0.00264322	0.00555882	0.000972885	1.54366	6.5259e-05	Not significant
compost_amendment-yes	ethanolamine ammonia-lyase small subunit [EC:4.3.1.7]	0.00667489	0.00180395	0.00432454	0.000382538	1.54349	7.01727e-06	Not significant
compost_amendment-yes	inositol transport system ATP-binding protein-1	0.00629521	0.00181244	0.00408207	0.000557776	1.54216	2.06782e-05	Not significant
compost_amendment-yes	molybdate transport system regulatory protein	0.0127288	0.0028324	0.00826293	0.000398413	1.54047	6.12773e-07	Not significant
compost_amendment-yes	ectoine hydrolase [EC:3.5.4.44]	0.00699641	0.00135346	0.00454226	0.000324006	1.54029	1.08835e-07	Not significant
compost_amendment-yes	two-component system, OmpR family, sensor histidine kinase QseC [EC:2.7.13.3]	0.0078279	0.00324696	0.00508593	0.0011219	1.53913	0.00157938	Not significant
compost_amendment-yes	malonate decarboxylase beta subunit [EC:4.1.1.87]	0.00171439	0.00118761	0.00111388	0.000309378	1.53912	0.0399674	Not significant
compost_amendment-yes	flavodoxin I	0.00262469	0.000979798	0.00170556	0.000442055	1.53891	0.00102026	Not significant
compost_amendment-yes	glutathione transport system substrate-binding protein	0.00200238	0.000498969	0.00130151	0.000106463	1.53851	2.63733e-06	Not significant
compost_amendment-yes	cyclohexadieny/prephenate dehydrogenase [EC:1.3.1.43 1.3.1.12]	0.0116542	0.0024969	0.00757553	0.000245781	1.5384	4.23068e-07	Not significant
compost_amendment-yes	ethanolamine ammonia-lyase large subunit [EC:4.3.1.7]	0.00711549	0.00181167	0.00462567	0.000394241	1.53826	3.51991e-06	Not significant
compost_amendment-yes	urea transport system ATP-binding protein-1	0.01623	0.00345397	0.0105582	0.000552564	1.53719	3.69639e-07	Not significant
compost_amendment-yes	MurE/MurF fusion protein [EC:6.3.2.13 6.3.2.10]	0.0090672	0.00226184	0.00589891	0.000509624	1.5371	2.76209e-06	Not significant
compost_amendment-yes	alanine-synthesizing transaminase [EC:2.6.1.66 2.6.1.2]	0.0199449	0.00575621	0.0129791	0.00188797	1.53669	2.54074e-05	Not significant
compost_amendment-yes	uncharacterized protein-210	0.003968	0.00104802	0.00258651	0.000336875	1.53412	7.98993e-06	Not significant
compost_amendment-yes	nitrite reductase (cytochrome c-552) [EC:1.7.2.2]	0.00179735	0.000759298	0.00117249	0.000134166	1.53293	0.00119458	Not significant
compost_amendment-yes	LysR family transcriptional regulator, hypochlorite-specific transcription factor HypT	0.0052096	0.00183172	0.00339993	0.000657351	1.53227	0.000345314	Not significant
compost_amendment-yes	LysR family transcriptional regulator, hydrogen peroxide-inducible genes activator	0.0271584	0.00667223	0.0177418	0.00136544	1.53075	2.47151e-06	Not significant
compost_amendment-yes	2-amino-4-deoxychorismate synthase [EC:2.6.1.86]	0.00454389	0.00131556	0.00297125	0.000426358	1.52929	2.92512e-05	Not significant
compost_amendment-yes	ribonuclease I (enterobacter ribonuclease) [EC:4.6.1.21]	0.00477992	0.00118467	0.00312562	0.000217019	1.52927	2.81727e-06	Not significant
compost_amendment-yes	sulfite dehydrogenase (quinone) subunit SoeA [EC:1.8.5.6]	0.00194097	0.000709753	0.00126986	0.000179378	1.52849	0.000359275	Not significant
compost_amendment-yes	chorismate mutase [EC:5.4.99.5]-2	0.013212	0.00213486	0.00864944	0.000662243	1.5275	1.55839e-08	Not significant
compost_amendment-yes	inositol transport system substrate-binding protein	0.00861395	0.00218605	0.00564156	0.000899805	1.52687	8.87843e-06	Not significant
compost_amendment-yes	small multidrug resistance family-3 protein	0.0161783	0.00364986	0.0105963	0.000772262	1.52679	8.5251e-07	Not significant
compost_amendment-yes	BolA family transcriptional regulator, general stress-responsive regulator	0.0174799	0.00489306	0.0114489	0.00120518	1.52678	1.50915e-05	Not significant
compost_amendment-yes	D-lactate dehydrogenase (quinone) [EC:1.1.5.12]	0.00708054	0.00176764	0.00463868	0.000915112	1.52641	1.8096e-05	Not significant
compost_amendment-yes	uncharacterized protein-154	0.00793865	0.00209121	0.00520278	0.000392456	1.52585	6.51357e-06	Not significant
compost_amendment-yes	aldehyde dehydrogenase [EC:1.2.1.-]-2	0.00137454	0.000421476	0.000901011	0.000180907	1.52556	0.000120175	Not significant
compost_amendment-yes	uncharacterized protein-234	0.00250935	0.000970209	0.00164522	0.000251366	1.52523	0.000680085	Not significant
compost_amendment-yes	uracil-DNA glycosylase [EC:3.2.2.27]-2	0.0314363	0.00649777	0.0206339	0.00214494	1.52352	3.44759e-07	Not significant
compost_amendment-yes	thiamine pyrophosphokinase [EC:2.7.6.2]	0.0134111	0.00339055	0.00880345	0.000482333	1.52339	3.98824e-06	Not significant
compost_amendment-yes	flagellar FliJ protein	0.0101008	0.00211886	0.00663125	0.000580955	1.52321	3.72093e-07	Not significant
compost_amendment-yes	2,4-dienoyl-CoA reductase (NADPH2) [EC:1.3.1.34]	0.0184869	0.00538908	0.0121542	0.00155218	1.52103	3.13859e-05	Not significant
compost_amendment-yes	GTP cyclohydrolase IB [EC:3.5.4.16]	0.00772315	0.00182464	0.00507926	0.000383544	1.52053	1.74685e-06	Not significant
compost_amendment-yes	uncharacterized protein-91	0.0130977	0.00275734	0.00861567	0.00107104	1.52022	6.11336e-07	Not significant
compost_amendment-yes	putative glycerol-1-phosphate prenyltransferase [EC:2.5.1.-]	0.00534137	0.00183805	0.00351369	0.000818953	1.52016	0.000542617	Not significant
compost_amendment-yes	uncharacterized protein-252	0.00148438	0.000525036	0.000976924	0.000110686	1.51944	0.000253964	Not significant
compost_amendment-yes	CysZ protein	0.0134343	0.00303641	0.00885314	0.000569774	1.51746	1.01976e-06	Not significant
compost_amendment-yes	nitrite reductase (NADH) large subunit [EC:1.7.1.15]	0.0268357	0.00560507	0.0176892	0.00107059	1.51706	3.82771e-07	Not significant
compost_amendment-yes	urea transport system permease protein-1	0.0161868	0.00325723	0.0106713	0.000593708	1.51685	2.54721e-07	Not significant
compost_amendment-yes	general L-amino acid transport system permease protein-2	0.0125542	0.00250891	0.00828506	0.000376523	1.51529	2.49934e-07	Not significant
compost_amendment-yes	chorismate mutase [EC:5.4.99.5]-4	0.00824359	0.00350528	0.00544162	0.000499252	1.51491	0.00147476	Not significant
compost_amendment-yes	sucrose phosphorylase [EC:2.4.1.7]	0.00130951	0.000381073	0.000864502	0.000165449	1.51476	7.77375e-05	Not significant
compost_amendment-yes	6-phosphogluconolactonase [EC:3.1.1.31]-2	0.0212774	0.00348829	0.0140489	0.000842375	1.51453	2.38225e-08	Not significant
compost_amendment-yes	methyl-accepting chemotaxis protein I, serine sensor receptor	0.0134298	0.00585786	0.00886791	0.00286717	1.51442	0.0063915	Not significant
compost_amendment-yes	L-serine dehydratase [EC:4.3.1.17]	0.0331481	0.00664213	0.0219178	0.00218328	1.51239	2.81725e-07	Not significant
compost_amendment-yes	inhibitor of KinA	0.00541197	0.00201281	0.00358073	0.000762766	1.51142	0.00090753	Not significant
compost_amendment-yes	alpha-glucoside transport system permease protein-2	0.0101992	0.0020767	0.00674911	0.000840888	1.5112	5.03298e-07	Not significant
compost_amendment-yes	rhamnose transport system substrate-binding protein	0.00988381	0.0017829	0.00654195	0.000395491	1.51084	7.81332e-08	Not significant
compost_amendment-yes	N-acetylglucosamine kinase [EC:2.7.1.59]	0.00505106	0.00132743	0.00334376	0.000327752	1.51059	8.82613e-06	Not significant
compost_amendment-yes	urea transport system ATP-binding protein-2	0.0156864	0.00316129	0.0103863	0.000635405	1.5103	2.80847e-07	Not significant
compost_amendment-yes	dimethylamine monooxygenase subunit A [EC:1.14.13.238]	0.00260893	0.000668807	0.00172814	0.000210448	1.50968	7.85743e-06	Not significant
compost_amendment-yes	competence protein CoiA	0.00206429	0.00105439	0.00136751	0.000422518	1.50952	0.0135037	Not significant
compost_amendment-yes	7-alpha-hydroxysteroid dehydrogenase [EC:1.1.1.159]	0.00535482	0.00107773	0.00354928	0.000225487	1.50871	2.81501e-07	Not significant
compost_amendment-yes	vitamin B12 transport system substrate-binding protein	0.00380124	0.00145573	0.00252199	0.000481061	1.50724	0.00101329	Not significant
compost_amendment-yes	glucose/mannose transport system permease protein-1	0.0158028	0.0032822	0.0104853	0.00109823	1.50714	4.94168e-07	Not significant
compost_amendment-yes	small membrane protein	0.00403918	0.00101251	0.0026801	0.000408352	1.5071	1.00211e-05	Not significant
compost_amendment-yes	elongation factor P--(R)-beta-lysine ligase [EC:6.3.1.-]	0.0105562	0.00217333	0.00700546	0.000312621	1.50685	3.96822e-07	Not significant
compost_amendment-yes	ATP-binding cassette, subfamily C, bacteriocin exporter	0.00305927	0.00125649	0.00203142	0.000361264	1.50597	0.0016812	Not significant
compost_amendment-yes	molecular chaperone IbpA	0.0224476	0.00645724	0.0149057	0.00162662	1.50597	3.03616e-05	Not significant
compost_amendment-yes	N-hydroxyarylamine O-acetyltransferase [EC:2.3.1.118]	0.00683257	0.00134827	0.00453714	0.000347811	1.50592	2.29261e-07	Not significant
compost_amendment-yes	precorrin-6A synthase [EC:2.1.1.152]	0.00652975	0.00164698	0.00433757	0.000500898	1.50539	6.5104e-06	Not significant
compost_amendment-yes	glycogen debranching enzyme [EC:3.2.1.196]	0.0159304	0.00332081	0.0105834	0.000984421	1.50522	4.80516e-07	Not significant
compost_amendment-yes	glucoamylase [EC:3.2.1.3]	0.0103878	0.0029222	0.00690221	0.000445453	1.505	2.02846e-05	Not significant
compost_amendment-yes	two-component system, response regulator FlrC	0.00560486	0.00147975	0.00372689	0.000314797	1.5039	9.9372e-06	Not significant
compost_amendment-yes	acyl-CoA hydrolase [EC:3.1.2.20]	0.00242949	0.0009782	0.00161589	0.000441915	1.5035	0.0030865	Not significant
compost_amendment-yes	6 kDa early secretory antigenic target	0.00104772	0.000310809	0.000698361	0.000173037	1.50026	0.000335886	Not significant
compost_amendment-yes	acyl-lipid omega-6 desaturase (Delta-12 desaturase) [EC:1.14.19.23 1.14.19.45]	0.0102771	0.00203648	0.00685449	0.0004463	1.49933	2.70346e-07	Not significant
compost_amendment-yes	two-component system, sensor histidine kinase LadS	0.00597236	0.00165826	0.00398392	0.000672417	1.49912	4.5103e-05	Not significant
compost_amendment-yes	N-acetylglucosamine PTS system EIIB component [EC:2.7.1.193]	0.00554638	0.00129614	0.00370006	0.000452972	1.499	3.12999e-06	Not significant
compost_amendment-yes	hexosaminidase [EC:3.2.1.52]	0.0312133	0.00902206	0.0208298	0.00164436	1.49849	3.21293e-05	Not significant
compost_amendment-yes	membrane fusion protein, multidrug efflux system-5	0.00548242	0.00158406	0.00365932	0.000288888	1.49821	3.21197e-05	Not significant
compost_amendment-yes	putative spermidine/putrescine transport system permease protein-1	0.0555007	0.0116798	0.0370716	0.0013965	1.49712	6.21585e-07	Not significant
compost_amendment-yes	two-component system, OmpR family, phosphate regulon response regulator OmpR	0.0140735	0.00364621	0.00940621	0.000616083	1.4962	8.5896e-06	Not significant
compost_amendment-yes	protein ImuA	0.0204196	0.00489857	0.0136527	0.00150463	1.49565	3.97468e-06	Not significant
compost_amendment-yes	circadian clock protein KaiB	0.00238931	0.00131253	0.00159776	0.000619749	1.49541	0.0297906	Not significant
compost_amendment-yes	type VI secretion system secreted protein VgrG	0.0163156	0.00502346	0.0109115	0.00143239	1.49527	9.28375e-05	Not significant
compost_amendment-yes	not_found-19	0.00314859	0.00167059	0.00210747	0.000696911	1.49402	0.0204619	Not significant
compost_amendment-yes	AsmA protein	0.0214959	0.00456813	0.0143916	0.000640414	1.49365	7.18731e-07	Not significant
compost_amendment-yes	putative ABC transport system ATP-binding protein-4	0.00309999	0.000804641	0.0020755	0.000177794	1.49361	9.62768e-06	Not significant
compost_amendment-yes	membrane glycosyltransferase [EC:2.4.1.-]	0.00902546	0.00253228	0.00604639	0.000689217	1.4927	2.93721e-05	Not significant
compost_amendment-yes	outer membrane lipoprotein	0.00187072	0.000576439	0.0012538	0.00023692	1.49204	0.000188659	Not significant
compost_amendment-yes	saccharopine dehydrogenase (NAD+, L-lysine forming) [EC:1.5.1.7]	0.018775	0.00379829	0.0125928	0.000473803	1.49092	4.26771e-07	Not significant
compost_amendment-yes	neutral amino acid transport system ATP-binding protein	0.00299026	0.000781519	0.00200711	0.000197936	1.48984	1.19488e-05	Not significant
compost_amendment-yes	4-oxalocrotonate tautomerase [EC:5.3.2.6]	0.0151579	0.00342707	0.0101753	0.000898821	1.48967	1.76143e-06	Not significant
compost_amendment-yes	bacitracin transport system ATP-binding protein-2	0.000270253	0.000129991	0.000181511	8.19623e-05	1.48891	0.0283787	Not significant
compost_amendment-yes	putative spermidine/putrescine transport system permease protein-2	0.0490895	0.0101521	0.0329792	0.00113337	1.4885	5.87363e-07	Not significant
compost_amendment-yes	kumamolisin	0.00141637	0.000454568	0.000951583	0.000161468	1.48844	0.000229364	Not significant
compost_amendment-yes	long-chain fatty acid transport protein	0.0211715	0.00455874	0.0142244	0.00109396	1.48839	8.98513e-07	Not significant
compost_amendment-yes	Lrp/AsnC family transcriptional regulator, leucine-responsive regulatory protein	0.0643782	0.0143762	0.0432565	0.00311763	1.48829	1.45401e-06	Not significant
compost_amendment-yes	iduronate 2-sulfatase [EC:3.1.6.13]	0.00451756	0.00168714	0.00303633	0.000422442	1.48783	0.000763733	Not significant
compost_amendment-yes	L-rhamnose-H+ transport protein	0.00402371	0.00189397	0.00270499	0.000605372	1.48751	0.00701685	Not significant
compost_amendment-yes	L,D-transpeptidase ErfK/SrfK	0.00818434	0.0018066	0.00550237	0.000254958	1.48742	1.28794e-06	Not significant
compost_amendment-yes	ferredoxin-nitrate reductase [EC:1.7.7.2]	0.00273597	0.00129247	0.00184014	0.000388476	1.48683	0.00681081	Not significant
compost_amendment-yes	surfeit locus 1 family protein	0.0205493	0.00553718	0.013845	0.00165153	1.48424	2.2241e-05	Not significant
compost_amendment-yes	phosphonate transport system permease protein	0.0287247	0.0066892	0.0193537	0.00123807	1.48419	2.70582e-06	Not significant
compost_amendment-yes	uncharacterized protein involved in response to NO	0.00941276	0.00241686	0.00634212	0.000410187	1.48417	9.43684e-06	Not significant
compost_amendment-yes	uncharacterized protein-67	0.0221799	0.00581517	0.0149526	0.00268014	1.48335	4.34584e-05	Not significant
compost_amendment-yes	3-dehydrotetronate 4-kinase [EC:2.7.1.217]	0.00626646	0.00113146	0.00422677	0.000425988	1.48256	1.51634e-07	Not significant
compost_amendment-yes	nitric oxide reductase NorE protein	0.0027014	0.00103661	0.00182292	0.00018945	1.48191	0.000915743	Not significant
compost_amendment-yes	4-hydroxy-4-methyl-2-oxoglutarate aldolase [EC:4.1.3.17]	0.0130334	0.00192221	0.00879618	0.000722098	1.48171	1.18163e-08	Not significant
compost_amendment-yes	prophage regulatory protein	0.00604681	0.00180195	0.00408221	0.000593735	1.48126	9.51606e-05	Not significant
compost_amendment-yes	vitamin B12/bleomycin/antimicrobial peptide transport system ATP-binding/permease protein	0.0131151	0.00323553	0.00885735	0.000415243	1.4807	6.00264e-06	Not significant
compost_amendment-yes	taurine transport system ATP-binding protein [EC:7.6.2.7]	0.00374241	0.00061607	0.00252849	0.000369221	1.4801	3.35542e-07	Not significant
compost_amendment-yes	AsmA family protein	0.00722032	0.00183658	0.00487945	0.000716441	1.47974	1.82113e-05	Not significant
compost_amendment-yes	putative spermidine/putrescine transport system substrate-binding protein	0.0575397	0.0117563	0.0388852	0.00143698	1.47973	5.81035e-07	Not significant
compost_amendment-yes	alcohol dehydrogenase [EC:1.1.1.-]-4	0.00126593	0.000820032	0.000855903	0.000219151	1.47906	0.0426569	Not significant
compost_amendment-yes	ribonucleoside-diphosphate reductase beta chain [EC:1.17.4.1]	0.0302276	0.00588541	0.0204466	0.00180819	1.47837	3.28217e-07	Not significant
compost_amendment-yes	isopentenyl-diphosphate Delta-isomerase [EC:5.3.3.2]	0.018519	0.0040395	0.0125286	0.000685517	1.47813	1.28158e-06	Not significant
compost_amendment-yes	malonyl-CoA O-methyltransferase [EC:2.1.1.197]	0.0113569	0.00262157	0.00768595	0.000554928	1.47762	2.7437e-06	Not significant
compost_amendment-yes	two-component system, LuxR family, response regulator TtrR	0.00218945	0.000622321	0.00148274	0.000269515	1.47663	0.000108622	Not significant
compost_amendment-yes	uncharacterized protein-98	0.0148714	0.00402706	0.0100715	0.000839208	1.47658	2.15893e-05	Not significant
compost_amendment-yes	uncharacterized protein-99	0.0147674	0.00365816	0.0100027	0.000969316	1.47634	7.75425e-06	Not significant
compost_amendment-yes	30S ribosomal protein S31	0.00238243	0.00115814	0.00161444	0.000368339	1.4757	0.00983502	Not significant
compost_amendment-yes	glutathione synthase [EC:6.3.2.3]	0.0200392	0.00509111	0.0135882	0.00110861	1.47476	1.02267e-05	Not significant
compost_amendment-yes	sigma-54 dependent transcriptional regulator, flagellar regulatory protein	0.00578199	0.00211205	0.00392322	0.00049764	1.47379	0.000717065	Not significant
compost_amendment-yes	uridine phosphorylase [EC:2.4.2.3]	0.00754831	0.00251496	0.00512241	0.000439741	1.47359	0.000242498	Not significant
compost_amendment-yes	glutamate/aspartate transport system ATP-binding protein [EC:7.4.2.1]	0.00669586	0.00271671	0.00454519	0.000412641	1.47318	0.00162706	Not significant
compost_amendment-yes	alpha-1,4-digalacturonate transport system permease protein-2	0.00580046	0.00133647	0.00393743	0.000420901	1.47316	3.62367e-06	Not significant
compost_amendment-yes	formate transporter-1	0.00477342	0.00114699	0.00324067	0.000376171	1.47297	6.81759e-06	Not significant
compost_amendment-yes	multidrug efflux pump-1	0.049601	0.012711	0.0336911	0.00302493	1.47223	1.23266e-05	Not significant
compost_amendment-yes	aldose sugar dehydrogenase [EC:1.1.5.-]	0.0303907	0.00860564	0.0206573	0.00110618	1.47118	3.80967e-05	Not significant
compost_amendment-yes	catecholate siderophore receptor	0.0126146	0.00375977	0.00857451	0.00200184	1.47118	0.000449983	Not significant
compost_amendment-yes	L-arabinose isomerase [EC:5.3.1.4]	0.0130003	0.00276057	0.00883727	0.000533497	1.47108	1.02367e-06	Not significant
compost_amendment-yes	putative membrane protein-9	0.0138851	0.00244066	0.0094428	0.000763114	1.47044	1.08379e-07	Not significant
compost_amendment-yes	transcription attenuation protein (tryptophan RNA-binding attenuator protein)	0.00151878	0.000680003	0.00103313	0.000339416	1.47007	0.0123228	Not significant
compost_amendment-yes	membrane fusion protein, multidrug efflux system-1	0.0742298	0.0194938	0.0505266	0.0041177	1.46912	1.68372e-05	Not significant
compost_amendment-yes	aspartate aminotransferase [EC:2.6.1.1]-2	0.00549573	0.00120041	0.00374439	0.000194935	1.46772	1.59818e-06	Not significant
compost_amendment-yes	tRNA (mo5U34)-methyltransferase [EC:2.1.1.-]	0.00617259	0.00184492	0.00420573	0.000352932	1.46766	8.13603e-05	Not significant
compost_amendment-yes	sarcosine oxidase, subunit delta [EC:1.5.3.1]	0.0101517	0.00279883	0.00692018	0.000508741	1.46698	3.08707e-05	Not significant
compost_amendment-yes	deoxyribodipyrimidine photolyase-related protein	0.00630398	0.00185462	0.00429737	0.000426772	1.46694	7.37329e-05	Not significant
compost_amendment-yes	4-amino-4-deoxychorismate lyase [EC:4.1.3.38]	0.0252465	0.00516391	0.0172138	0.00142576	1.46664	7.17219e-07	Not significant
compost_amendment-yes	MFS transporter, YQGE family, putative transporter	0.0022056	0.000586278	0.00150391	0.000366848	1.46658	0.000309101	Not significant
compost_amendment-yes	bis(5'-nucleosyl)-tetraphosphatase (symmetrical) [EC:3.6.1.41]	0.0081245	0.00210641	0.005545	0.000588886	1.46519	1.80064e-05	Not significant
compost_amendment-yes	N-acylneuraminate cytidylyltransferase [EC:2.7.7.43]	0.00476451	0.000957729	0.00325326	0.000311548	1.46453	6.76867e-07	Not significant
compost_amendment-yes	sulfate/thiosulfate transport system permease protein-1	0.023235	0.00498912	0.0158651	0.000578419	1.46453	1.4071e-06	Not significant
compost_amendment-yes	molecular chaperone HtpG	0.0252503	0.00590244	0.017255	0.00117018	1.46336	4.1646e-06	Not significant
compost_amendment-yes	octopine/nopaline transport system permease protein-1	0.0046293	0.00124859	0.00316396	0.00020961	1.46314	2.49886e-05	Not significant
compost_amendment-yes	urea transport system permease protein-2	0.0160232	0.00301992	0.010954	0.000632954	1.46278	2.75363e-07	Not significant
compost_amendment-yes	glucuronate isomerase [EC:5.3.1.12]	0.016319	0.00364071	0.0111574	0.000870332	1.46261	2.39285e-06	Not significant
compost_amendment-yes	copper resistance protein B	0.00709335	0.00157773	0.00485074	0.000599205	1.46232	3.82827e-06	Not significant
compost_amendment-yes	uncharacterized protein-23	0.0423247	0.00932821	0.0289482	0.00399944	1.46208	4.77716e-06	Not significant
compost_amendment-yes	flagellar biosynthesis protein	0.00754592	0.00184484	0.00516172	0.000537918	1.4619	9.31154e-06	Not significant
compost_amendment-yes	putative (di)nucleoside polyphosphate hydrolase [EC:3.6.1.-]	0.0187777	0.00450235	0.0128479	0.0014038	1.46153	7.76887e-06	Not significant
compost_amendment-yes	putative acetyltransferase [EC:2.3.1.-]-6	0.00415994	0.00167352	0.00284653	0.000525356	1.46141	0.00266964	Not significant
compost_amendment-yes	sn-glycerol 3-phosphate transport system permease protein-2	0.0234273	0.00399424	0.0160321	0.00106793	1.46127	8.70403e-08	Not significant
compost_amendment-yes	alpha-glucoside transport system substrate-binding protein	0.0103501	0.00208141	0.00708858	0.000921781	1.46011	1.51998e-06	Not significant
compost_amendment-yes	uncharacterized protein-174	0.00581436	0.00213882	0.00398369	0.00076711	1.45954	0.00148012	Not significant
compost_amendment-yes	uncharacterized protein-8	0.0620167	0.01418	0.0425092	0.00242795	1.4589	3.40491e-06	Not significant
compost_amendment-yes	two-component system, NarL family, sensor histidine kinase LiaS [EC:2.7.13.3]	0.00229299	0.000919349	0.00157254	0.000418567	1.45814	0.00511647	Not significant
compost_amendment-yes	ATP-binding cassette, subfamily C, bacterial exporter for protease/lipase	0.00271637	0.00111778	0.00186321	0.00051327	1.4579	0.0063825	Not significant
compost_amendment-yes	ribosome biogenesis GTPase A	0.00409102	0.00124687	0.00280795	0.00064045	1.45694	0.000614903	Not significant
compost_amendment-yes	putative transcriptional regulator-3	0.0204128	0.00427076	0.0140123	0.00162295	1.45678	1.81766e-06	Not significant
compost_amendment-yes	xanthine phosphoribosyltransferase [EC:2.4.2.22]-1	0.00740828	0.00165458	0.00508549	0.000296262	1.45675	2.62887e-06	Not significant
compost_amendment-yes	BolA-like protein 1	0.00739728	0.00158503	0.00508038	0.000295746	1.45605	1.54285e-06	Not significant
compost_amendment-yes	multicomponent Na+:H+ antiporter subunit E	0.0233228	0.00433227	0.0160187	0.000941994	1.45597	2.60087e-07	Not significant
compost_amendment-yes	uncharacterized protein-132	0.00752352	0.00123972	0.00517382	0.000816847	1.45415	1.20642e-06	Not significant
compost_amendment-yes	alpha-glucuronidase [EC:3.2.1.139]	0.00504384	0.00118933	0.00346972	0.000419473	1.45367	8.82734e-06	Not significant
compost_amendment-yes	spore germination protein-6	0.000736373	0.000216384	0.000506692	0.000196956	1.4533	0.00741374	Not significant
compost_amendment-yes	chemotaxis protein CheD [EC:3.5.1.44]	0.0137753	0.00288989	0.00947921	0.000585938	1.45321	1.22586e-06	Not significant
compost_amendment-yes	peptidyl-prolyl isomerase F (cyclophilin D) [EC:5.2.1.8]	0.0100792	0.00228028	0.00693659	0.000443261	1.45304	3.34274e-06	Not significant
compost_amendment-yes	para-aminobenzoate synthetase / 4-amino-4-deoxychorismate lyase [EC:2.6.1.85 4.1.3.38]	0.027169	0.00530496	0.0187016	0.00219608	1.45277	9.24888e-07	Not significant
compost_amendment-yes	beta-carotene/zeaxanthin 4-ketolase [EC:1.14.99.63 1.14.99.64]	0.00153964	0.000451257	0.00105993	0.000341516	1.45258	0.00282016	Not significant
compost_amendment-yes	N-acetylglucosamine PTS system EIICBA or EIICB component [EC:2.7.1.193]	0.00623264	0.00132265	0.00429485	0.000479904	1.45119	2.27886e-06	Not significant
compost_amendment-yes	methylthioribulose-1-phosphate dehydratase [EC:4.2.1.109]	0.00435775	0.00110133	0.00300296	0.000410744	1.45115	2.61582e-05	Not significant
compost_amendment-yes	3alpha(or 20beta)-hydroxysteroid dehydrogenase [EC:1.1.1.53]	0.00916594	0.00187731	0.00631634	0.000556555	1.45115	1.04102e-06	Not significant
compost_amendment-yes	multicomponent Na+:H+ antiporter subunit G	0.0239051	0.00437977	0.0164847	0.00090431	1.45014	2.46174e-07	Not significant
compost_amendment-yes	kynurenine 3-monooxygenase [EC:1.14.13.9]	0.00551466	0.00208701	0.00380345	0.000367263	1.44991	0.00123257	Not significant
compost_amendment-yes	long-chain-acyl-CoA dehydrogenase [EC:1.3.8.8]	0.00351092	0.000932383	0.00242258	0.000214679	1.44925	2.91435e-05	Not significant
compost_amendment-yes	translation initiation factor 1	0.0142939	0.00371531	0.00986491	0.000527614	1.44897	2.03237e-05	Not significant
compost_amendment-yes	uncharacterized protein-14	0.0516175	0.0106702	0.0356324	0.00249693	1.44861	1.12287e-06	Not significant
compost_amendment-yes	multifunctional cyclase / dehydratase / O-methyltransferase [EC:2.3.1.235]	0.000494948	0.000275765	0.000341837	8.58937e-05	1.44791	0.028107	Not significant
compost_amendment-yes	N-acetylneuraminate lyase [EC:4.1.3.3]	0.00673442	0.00170626	0.00465135	0.000327125	1.44784	1.56174e-05	Not significant
compost_amendment-yes	uncharacterized protein-191	0.00210223	0.00085088	0.00145229	0.0004352	1.44753	0.00821218	Not significant
compost_amendment-yes	two-component system, cell cycle sensor histidine kinase PleC [EC:2.7.13.3]	0.0187512	0.00394745	0.0129558	0.000718679	1.44732	1.46042e-06	Not significant
compost_amendment-yes	OmpA-OmpF porin, OOP family	0.0427002	0.0153933	0.0295096	0.00247708	1.44699	0.000794719	Not significant
compost_amendment-yes	general L-amino acid transport system permease protein-1	0.0129492	0.00229399	0.00895016	0.000483189	1.44681	1.77949e-07	Not significant
compost_amendment-yes	2-octaprenyl-6-methoxyphenol hydroxylase [EC:1.14.13.-]	0.0230274	0.00537657	0.0159189	0.00127803	1.44654	5.99567e-06	Not significant
compost_amendment-yes	conjugal transfer ATP-binding protein TraC	0.00138572	0.000637107	0.000958069	0.000139689	1.44637	0.00691775	Not significant
compost_amendment-yes	putative protein-disulfide isomerase	0.00371091	0.00154239	0.00256584	0.000661388	1.44627	0.00678383	Not significant
compost_amendment-yes	S-formylglutathione hydrolase [EC:3.1.2.12]	0.017286	0.00457894	0.0119624	0.00136133	1.44502	3.72878e-05	Not significant
compost_amendment-yes	MarR family transcriptional regulator, lower aerobic nicotinate degradation pathway regulator	0.002654	0.000716713	0.00183689	0.000183634	1.44483	4.16435e-05	Not significant
compost_amendment-yes	uncharacterized protein-72	0.0179247	0.0047554	0.0124072	0.00114004	1.4447	3.2018e-05	Not significant
compost_amendment-yes	two-component system, OmpR family, sensor histidine kinase VicK [EC:2.7.13.3]	0.00213406	0.000847346	0.0014779	0.000427814	1.44398	0.00720739	Not significant
compost_amendment-yes	transcriptional pleiotropic repressor	0.00205601	0.000906553	0.00142445	0.00043525	1.44337	0.0133189	Not significant
compost_amendment-yes	dihydrofolate reductase [EC:1.5.1.3]	0.0466456	0.0107948	0.0323345	0.00430912	1.4426	1.15236e-05	Not significant
compost_amendment-yes	muconate cycloisomerase [EC:5.5.1.1]	0.00535226	0.000974024	0.0037104	0.000336337	1.4425	3.06394e-07	Not significant
compost_amendment-yes	sorbitol/mannitol transport system permease protein-2	0.00945004	0.0019948	0.00655186	0.000606497	1.44234	1.96508e-06	Not significant
compost_amendment-yes	oxaloacetate decarboxylase [EC:4.1.1.112]	0.00175007	0.000744833	0.00121384	0.000174968	1.44177	0.0042462	Not significant
compost_amendment-yes	GntR family transcriptional regulator, rspAB operon transcriptional repressor	0.0111434	0.0025315	0.00772962	0.000563538	1.44165	4.50369e-06	Not significant
compost_amendment-yes	antitoxin CptB	0.0157219	0.00380888	0.0109058	0.00124858	1.44161	1.43377e-05	Not significant
compost_amendment-yes	GntR family transcriptional regulator / MocR family aminotransferase	0.0372488	0.00788747	0.0258404	0.0010912	1.4415	1.81276e-06	Not significant
compost_amendment-yes	raffinose/stachyose/melibiose transport system substrate-binding protein	0.0415769	0.00764337	0.0288431	0.00116072	1.44148	3.14877e-07	Not significant
compost_amendment-yes	TetR/AcrR family transcriptional regulator, transcriptional repressor of aconitase	0.0011172	0.000707829	0.000775089	0.00020043	1.44139	0.0512698	Not significant
compost_amendment-yes	preprotein translocase subunit SecB	0.0157327	0.00380547	0.010915	0.00125089	1.44139	1.42282e-05	Not significant
compost_amendment-yes	two-component system, OmpR family, osmolarity sensor histidine kinase EnvZ [EC:2.7.13.3]	0.0130293	0.00299806	0.00905368	0.000592463	1.43912	5.53443e-06	Not significant
compost_amendment-yes	glycine betaine/proline transport system substrate-binding protein	0.0356516	0.00822263	0.0247796	0.00226566	1.43874	6.50148e-06	Not significant
compost_amendment-yes	uncharacterized protein-86	0.0175826	0.00324577	0.0122395	0.000498799	1.43655	3.59865e-07	Not significant
compost_amendment-yes	D-galactose 1-dehydrogenase [EC:1.1.1.48]	0.00669541	0.001776	0.00466217	0.00087691	1.43612	0.000158373	Not significant
compost_amendment-yes	uncharacterized protein-105	0.0137048	0.00345019	0.0095452	0.000624481	1.43578	1.813e-05	Not significant
compost_amendment-yes	tRNA (cytidine32/uridine32-2'-O)-methyltransferase [EC:2.1.1.200]	0.00506491	0.00150532	0.00352946	0.000395098	1.43504	0.000159369	Not significant
compost_amendment-yes	cellulose 1,4-beta-cellobiosidase [EC:3.2.1.91]	0.00330727	0.00139048	0.00230549	0.000426866	1.43452	0.00521612	Not significant
compost_amendment-yes	nucleoside transport protein	0.00128773	0.000623805	0.000897742	0.000278544	1.43441	0.0223114	Not significant
compost_amendment-yes	toxin CptA	0.00256738	0.00102348	0.00179001	0.000104965	1.43428	0.00219575	Not significant
compost_amendment-yes	lysine decarboxylase [EC:4.1.1.18]	0.00220717	0.000912911	0.00153893	0.00028388	1.43423	0.00467338	Not significant
compost_amendment-yes	phosphopantothenate---cysteine ligase (CTP) [EC:6.3.2.5]	0.00716227	0.00175665	0.0049941	0.000255674	1.43415	1.3389e-05	Not significant
compost_amendment-yes	microcin C transport system substrate-binding protein	0.0171251	0.00420655	0.0119454	0.000580998	1.43361	1.37842e-05	Not significant
compost_amendment-yes	outer membrane protein, multidrug efflux system-1	0.0118519	0.00395928	0.00826723	0.00162459	1.4336	0.0011303	Not significant
compost_amendment-yes	two-component system, cell cycle response regulator CpdR	0.00829086	0.00198544	0.00578401	0.000796968	1.43341	2.22974e-05	Not significant
compost_amendment-yes	cytochrome c oxidase cbb3-type subunit I [EC:7.1.1.9]	0.0198822	0.00406623	0.013873	0.000891107	1.43315	1.33989e-06	Not significant
compost_amendment-yes	putative lysine transport system permease protein	0.000698351	0.000306497	0.000487369	0.0001733	1.4329	0.0206989	Not significant
compost_amendment-yes	RIO kinase 1 [EC:2.7.11.1]	0.00745708	0.00169448	0.00520883	0.000395522	1.43162	5.69819e-06	Not significant
compost_amendment-yes	NADP-reducing hydrogenase subunit HndC [EC:1.12.1.3]	0.00664695	0.00254357	0.0046435	0.000500199	1.43145	0.00184013	Not significant
compost_amendment-yes	TetR/AcrR family transcriptional regulator-2	0.003445	0.00113828	0.00240749	0.000355913	1.43095	0.000653436	Not significant
compost_amendment-yes	nitric oxide reductase subunit C	0.00618753	0.00172268	0.00432513	0.000430233	1.4306	7.8055e-05	Not significant
compost_amendment-yes	galactofuranosylgalactofuranosylrhamnosyl-N-acetylglucosaminyl-diphospho-decaprenol beta-1,5/1,6-galactofuranosyltransferase [EC:2.4.1.288]	0.0048234	0.00128482	0.00337211	0.000464231	1.43038	7.30201e-05	Not significant
compost_amendment-yes	small multidrug resistance pump	0.0192923	0.00373441	0.0134897	0.000910776	1.43016	7.03003e-07	Not significant
compost_amendment-yes	lantibiotic transport system ATP-binding protein	0.00183844	0.000573897	0.00128554	0.000167865	1.43009	0.000336691	Not significant
compost_amendment-yes	molybdenum transport protein [EC:2.4.2.-]	0.0015299	0.000546417	0.00107019	0.000119955	1.42957	0.00106166	Not significant
compost_amendment-yes	cytochrome c oxidase cbb3-type subunit II	0.0218637	0.00427667	0.0152943	0.000627507	1.42953	8.31541e-07	Not significant
compost_amendment-yes	fumarylpyruvate hydrolase [EC:3.7.1.20]	0.0147823	0.00292884	0.0103438	0.000956094	1.4291	1.17551e-06	Not significant
compost_amendment-yes	23S rRNA pseudouridine955/2504/2580 synthase [EC:5.4.99.24]	0.0234449	0.00597313	0.0164117	0.00192229	1.42855	3.51325e-05	Not significant
compost_amendment-yes	multidrug efflux pump-3	0.00820288	0.00208025	0.00574467	0.000614967	1.42791	3.00871e-05	Not significant
compost_amendment-yes	MFS transporter, PPP family, 3-phenylpropionic acid transporter	0.0153159	0.00273097	0.0107284	0.000768666	1.4276	2.76648e-07	Not significant
compost_amendment-yes	putative Mg2+ transporter-C (MgtC) family protein	0.0270635	0.00614694	0.0189635	0.00108509	1.42713	5.9172e-06	Not significant
compost_amendment-yes	flavin reductase [EC:1.5.1.-]	0.00456477	0.00114502	0.00319886	0.000208521	1.427	2.06909e-05	Not significant
compost_amendment-yes	arabinan endo-1,5-alpha-L-arabinosidase [EC:3.2.1.99]	0.00955895	0.00398871	0.00669979	0.000701625	1.42675	0.00387909	Not significant
compost_amendment-yes	dipeptide transport system permease protein-1	0.00762435	0.00188111	0.00534884	0.000346474	1.42542	1.74275e-05	Not significant
compost_amendment-yes	riboflavin biosynthesis RibT protein	0.00186892	0.00101781	0.00131125	0.000401715	1.4253	0.0376468	Not significant
compost_amendment-yes	holin-like protein	0.00709861	0.00325769	0.00498089	0.000631282	1.42517	0.00821438	Not significant
compost_amendment-yes	HTH-type transcriptional regulator, glycine betaine synthesis regulator	0.000708392	0.000298548	0.000497099	0.000135181	1.42505	0.0106094	Not significant
compost_amendment-yes	alpha,alpha-trehalase [EC:3.2.1.28]	0.00552533	0.00164468	0.00388077	0.000405235	1.42377	0.000190201	Not significant
compost_amendment-yes	glycerate dehydrogenase [EC:1.1.1.29]-1	0.0118318	0.00358826	0.00831185	0.000453705	1.42348	0.000190754	Not significant
compost_amendment-yes	porphyrinogen peroxidase [EC:1.11.1.-]	0.00393396	0.000825432	0.00276458	0.000293927	1.42299	3.5061e-06	Not significant
compost_amendment-yes	glutamate dehydrogenase [EC:1.4.1.2]-2	0.00452665	0.00152371	0.00318295	0.000960474	1.42215	0.00552262	Not significant
compost_amendment-yes	(2R)-sulfolactate sulfo-lyase subunit beta [EC:4.4.1.24]	0.00682012	0.00137786	0.0047969	0.000695772	1.42178	6.90672e-06	Not significant
compost_amendment-yes	modulator of FtsH protease	0.00637404	0.0017571	0.00448474	0.000488799	1.42127	9.10519e-05	Not significant
compost_amendment-yes	regulator of ribonuclease activity A	0.0147743	0.00265018	0.0104054	0.0011146	1.41986	6.21056e-07	Not significant
compost_amendment-yes	UDP-N-acetylglucosamine pyrophosphorylase [EC:2.7.7.23]	0.00899893	0.00147612	0.00633814	0.000439224	1.41981	1.19331e-07	Not significant
compost_amendment-yes	glycine betaine catabolism B	0.00508352	0.00149185	0.00358364	0.000255547	1.41853	0.000153386	Not significant
compost_amendment-yes	3-hydroxy acid dehydrogenase / malonic semialdehyde reductase [EC:1.1.1.381 1.1.1.-]	0.00687477	0.00222193	0.00484708	0.000526501	1.41833	0.000499744	Not significant
compost_amendment-yes	heme oxygenase (biliverdin-producing, ferredoxin) [EC:1.14.15.20]	0.00859138	0.00215035	0.0060585	0.000535053	1.41807	2.70769e-05	Not significant
compost_amendment-yes	MerR family transcriptional regulator, redox-sensitive transcriptional activator SoxR	0.0219987	0.00375389	0.0155139	0.000726734	1.418	2.00414e-07	Not significant
compost_amendment-yes	itaconyl-CoA hydratase / mesaconyl-C4 CoA hydratase [EC:4.2.1.56 4.2.1.-]	0.00314203	0.000866018	0.00221604	0.00036139	1.41786	0.000198651	Not significant
compost_amendment-yes	4-oxalomesaconate tautomerase [EC:5.3.2.8]	0.00367468	0.000653097	0.00259197	0.000365505	1.41772	2.28146e-06	Not significant
compost_amendment-yes	ATP-binding cassette, subfamily B, tetracycline resistant protein-2	0.00149188	0.000682702	0.00105242	0.000333112	1.41758	0.0221097	Not significant
compost_amendment-yes	hyaluronan synthase [EC:2.4.1.212]	0.00194211	0.000760354	0.00137019	0.000218203	1.4174	0.00346628	Not significant
compost_amendment-yes	L-cystine transport system substrate-binding protein	0.0181655	0.00345208	0.0128171	0.0007282	1.41728	7.19376e-07	Not significant
compost_amendment-yes	lipoyl-dependent peroxiredoxin subunit D [EC:1.11.1.28]	0.00558117	0.00123239	0.00394024	0.000213972	1.41645	5.17229e-06	Not significant
compost_amendment-yes	polysaccharide transporter, PST family	0.0221931	0.00393747	0.0156711	0.000974741	1.41618	3.16301e-07	Not significant
compost_amendment-yes	phosphotransferase system, enzyme I, PtsP [EC:2.7.3.9]	0.0117481	0.00304096	0.00830565	0.000764169	1.41448	4.48049e-05	Not significant
compost_amendment-yes	glutathione peroxidase [EC:1.11.1.9]	0.0437989	0.00956391	0.0309946	0.00251425	1.41311	5.35707e-06	Not significant
compost_amendment-yes	imidazoleglycerol-phosphate dehydratase / histidinol-phosphatase [EC:4.2.1.19 3.1.3.15]	0.0270566	0.00484145	0.0191603	0.00141774	1.41212	4.00144e-07	Not significant
compost_amendment-yes	2-dehydro-3-deoxyphosphogalactonate aldolase [EC:4.1.2.21]	0.00937766	0.00202479	0.00664452	0.00110292	1.41134	3.22895e-05	Not significant
compost_amendment-yes	cellulose synthase operon protein B	0.0058937	0.00208716	0.00417635	0.000705813	1.41121	0.00193793	Not significant
compost_amendment-yes	uncharacterized protein-133	0.00984768	0.00237871	0.00698389	0.000759778	1.41006	2.61418e-05	Not significant
compost_amendment-yes	uncharacterized protein-85	0.0165732	0.00375115	0.011758	0.00117545	1.40952	1.10473e-05	Not significant
compost_amendment-yes	DNA (cytosine-5)-methyltransferase 1 [EC:2.1.1.37]	0.0305498	0.0047282	0.0216746	0.000893352	1.40947	8.05053e-08	Not significant
compost_amendment-yes	N-formylglutamate deformylase [EC:3.5.1.68]	0.0153243	0.00282412	0.0108782	0.000927075	1.40872	7.02717e-07	Not significant
compost_amendment-yes	gamma-glutamylputrescine oxidase [EC:1.4.3.-]	0.0138454	0.00400587	0.00982974	0.000604406	1.40852	0.000154404	Not significant
compost_amendment-yes	sugar PTS system EIIA component [EC:2.7.1.-]	0.00457259	0.00111188	0.00324666	0.000518116	1.4084	7.68249e-05	Not significant
compost_amendment-yes	lipopolysaccharide export system protein LptC	0.015872	0.00367184	0.0112697	0.00124097	1.40838	1.67842e-05	Not significant
compost_amendment-yes	ureidoacrylate peracid hydrolase [EC:3.5.1.110]	0.00410449	0.000599143	0.00291459	0.000477177	1.40826	4.14137e-06	Not significant
compost_amendment-yes	undecaprenol kinase [EC:2.7.1.66]	0.00806944	0.00291903	0.00573142	0.00056211	1.40793	0.0015722	Not significant
compost_amendment-yes	8-amino-3,8-dideoxy-alpha-D-manno-octulosonate transaminase [EC:2.6.1.109]	0.00232579	0.00174461	0.00165271	0.000318177	1.40726	0.103916	Not significant
compost_amendment-yes	translocation and assembly module TamA	0.0162177	0.00394084	0.011527	0.0013814	1.40693	3.52482e-05	Not significant
compost_amendment-yes	Fur family transcriptional regulator, zinc uptake regulator-1	0.0146475	0.00337152	0.0104129	0.00128074	1.40667	2.07187e-05	Not significant
compost_amendment-yes	aromatic-amino-acid transaminase [EC:2.6.1.57]	0.0100001	0.00313774	0.00710912	0.00129439	1.40665	0.000963689	Not significant
compost_amendment-yes	glycerol transport system permease protein-1	0.00675813	0.00146334	0.00480445	0.000565274	1.40664	9.59096e-06	Not significant
compost_amendment-yes	Fur family transcriptional regulator, iron response regulator	0.00727912	0.00154726	0.00517925	0.000283503	1.40544	4.04884e-06	Not significant
compost_amendment-yes	septum site-determining protein MinD	0.0146322	0.00315225	0.0104115	0.00125792	1.40539	1.00635e-05	Not significant
compost_amendment-yes	aminoglycoside 6'-N-acetyltransferase I [EC:2.3.1.82]-2	0.0015359	0.000431955	0.00109289	0.00010657	1.40536	0.000142869	Not significant
compost_amendment-yes	taurine transport system substrate-binding protein	0.00377846	0.000550931	0.00269128	0.000332092	1.40396	3.42961e-07	Not significant
compost_amendment-yes	phosphate-selective porin OprO and OprP	0.0121963	0.00227629	0.00869437	0.000579524	1.40278	8.10119e-07	Not significant
compost_amendment-yes	pilus assembly protein CpaD	0.00631313	0.00144408	0.00450087	0.000685339	1.40265	4.30734e-05	Not significant
compost_amendment-yes	AraC family transcriptional regulator-2	0.00823157	0.00161582	0.00587006	0.000829934	1.4023	8.08884e-06	Not significant
compost_amendment-yes	uncharacterized protein-89	0.0144749	0.00238715	0.0103254	0.000467426	1.40187	1.86161e-07	Not significant
compost_amendment-yes	ribonuclease M5 [EC:3.1.26.8]	0.00199369	0.000865504	0.00142274	0.000444526	1.4013	0.021331	Not significant
compost_amendment-yes	ornithine--oxo-acid transaminase [EC:2.6.1.13]	0.0211889	0.00331408	0.0151234	0.00074243	1.40106	1.00272e-07	Not significant
compost_amendment-yes	L-fucose mutarotase [EC:5.1.3.29]	0.010939	0.00199334	0.00780792	0.000778128	1.40101	9.88041e-07	Not significant
compost_amendment-yes	dehydratase [EC:4.2.1.-]	0.000322659	0.000146679	0.000230319	8.91308e-05	1.40092	0.039068	Not significant
compost_amendment-yes	primosomal protein DnaI	0.00198834	0.00087096	0.00141985	0.000434716	1.40039	0.0213786	Not significant
compost_amendment-yes	not_found-5	0.0152899	0.00266615	0.0109217	0.000605077	1.39995	3.59856e-07	Not significant
compost_amendment-yes	azobenzene reductase [EC:1.7.1.6]	0.000606231	0.000396983	0.000433091	0.000180949	1.39978	0.109021	Not significant
compost_amendment-yes	ATP-binding cassette, subfamily B, tetracycline resistant protein-1	0.00151566	0.000680163	0.00108337	0.000361989	1.39903	0.0281434	Not significant
compost_amendment-yes	toxin FitB [EC:3.1.-.-]	0.013178	0.00193933	0.00941969	0.000910569	1.39899	1.08461e-07	Not significant
compost_amendment-yes	D-sorbitol dehydrogenase (acceptor) [EC:1.1.99.21]	0.00190374	0.000612502	0.00136139	0.000133855	1.39838	0.000645957	Not significant
compost_amendment-yes	lipopolysaccharide exporter	0.00214133	0.000681061	0.00153174	0.000167847	1.39797	0.000623604	Not significant
compost_amendment-yes	urease accessory protein-5	0.00962382	0.00243376	0.00688739	0.000479481	1.39731	4.35142e-05	Not significant
compost_amendment-yes	glutathione reductase (NADPH) [EC:1.8.1.7]	0.0154203	0.00323218	0.0110381	0.000798827	1.397	4.34864e-06	Not significant
compost_amendment-yes	type VI secretion system protein ImpI	0.0036022	0.000954821	0.00257873	0.000262259	1.39689	9.33883e-05	Not significant
compost_amendment-yes	2-aminomuconate deaminase [EC:3.5.99.5]	0.00363496	0.00110961	0.00260325	0.00025801	1.39632	0.000406127	Not significant
compost_amendment-yes	UDP-N-acetyl-D-galactosamine dehydrogenase [EC:1.1.1.-]	0.0190033	0.00520028	0.0136177	0.001163	1.39548	0.000120525	Not significant
compost_amendment-yes	Mce-associated membrane protein	0.0143974	0.00360052	0.0103198	0.000844183	1.39512	4.27715e-05	Not significant
compost_amendment-yes	cyclohexadienyl dehydratase [EC:4.2.1.51 4.2.1.91]	0.00297311	0.000689541	0.00213153	0.000254545	1.39482	2.83222e-05	Not significant
compost_amendment-yes	alkanesulfonate monooxygenase [EC:1.14.14.5]	0.0283693	0.00419827	0.0203511	0.00131856	1.394	6.25576e-08	Not significant
compost_amendment-yes	putative proteasome-type protease	0.00963732	0.00214066	0.00691823	0.000622858	1.39303	1.17311e-05	Not significant
compost_amendment-yes	sigma-E factor negative regulatory protein RseB	0.00530812	0.00132061	0.00381069	0.00029908	1.39296	4.14658e-05	Not significant
compost_amendment-yes	ribosomal-protein-serine acetyltransferase [EC:2.3.1.-]	0.00272879	0.000972505	0.00195971	0.00035225	1.39245	0.00303948	Not significant
compost_amendment-yes	lactate 2-monooxygenase [EC:1.13.12.4]	0.00636723	0.0020784	0.0045729	0.000373451	1.39238	0.00076363	Not significant
compost_amendment-yes	N2-acetyl-L-2,4-diaminobutanoate deacetylase [EC:3.5.1.125]	0.00203121	0.000374922	0.00145897	0.000215273	1.39222	8.61548e-06	Not significant
compost_amendment-yes	alditol oxidase [EC:1.1.3.41]	0.00715056	0.0016044	0.00513611	0.000444085	1.39221	1.29751e-05	Not significant
compost_amendment-yes	uncharacterized protein-230	0.00134518	0.000640972	0.000966732	0.000282294	1.39148	0.029838	Not significant
compost_amendment-yes	thiol peroxidase, atypical 2-Cys peroxiredoxin [EC:1.11.1.15]	0.0127697	0.00305827	0.00917892	0.000742806	1.3912	2.78139e-05	Not significant
compost_amendment-yes	GntR family transcriptional regulator, vanillate catabolism transcriptional regulator	0.00635899	0.00110054	0.0045765	0.00047934	1.38949	8.84422e-07	Not significant
compost_amendment-yes	L-lysine exporter family protein LysE/ArgO	0.0181882	0.00333046	0.0130965	0.00146539	1.38878	2.12138e-06	Not significant
compost_amendment-yes	two-component system, response regulator	0.00698676	0.00146941	0.00503175	0.0005408	1.38853	8.95696e-06	Not significant
compost_amendment-yes	uncharacterized protein-35	0.0360223	0.00569355	0.0259487	0.00222256	1.38821	2.05694e-07	Not significant
compost_amendment-yes	two-component system, response regulator, stage 0 sporulation protein F	0.00231039	0.000960953	0.0016645	0.000431862	1.38804	0.0147003	Not significant
compost_amendment-yes	stringent starvation protein A	0.00734445	0.00181831	0.00529418	0.000466236	1.38727	4.76497e-05	Not significant
compost_amendment-yes	multicomponent Na+:H+ antiporter subunit D	0.0265657	0.00412486	0.0191548	0.000754103	1.3869	1.29571e-07	Not significant
compost_amendment-yes	aspartate 1-decarboxylase [EC:4.1.1.11]	0.0277888	0.005624	0.0200439	0.0013753	1.3864	3.53629e-06	Not significant
compost_amendment-yes	zinc D-Ala-D-Ala carboxypeptidase [EC:3.4.17.14]-2	0.000972731	0.000448281	0.000701656	0.000160353	1.38633	0.0199908	Not significant
compost_amendment-yes	type IV pilus assembly protein PilZ	0.00601198	0.00171708	0.00433814	0.000551655	1.38584	0.000333875	Not significant
compost_amendment-yes	3-oxosteroid 1-dehydrogenase [EC:1.3.99.4]	0.00336785	0.000861728	0.00243077	0.000393417	1.38551	0.000215626	Not significant
compost_amendment-yes	tartronate-semialdehyde synthase [EC:4.1.1.47]	0.00446925	0.000933709	0.00322695	0.000208076	1.38498	5.42606e-06	Not significant
compost_amendment-yes	urease subunit beta [EC:3.5.1.5]	0.0137959	0.00229179	0.00996161	0.000375853	1.38491	2.96446e-07	Not significant
compost_amendment-yes	flagellar L-ring protein precursor FlgH	0.0169343	0.00315496	0.01223	0.000543446	1.38465	1.18674e-06	Not significant
compost_amendment-yes	phospholipase D1/2 [EC:3.1.4.4]	0.00569026	0.00159154	0.00410979	0.000519431	1.38456	0.000277132	Not significant
compost_amendment-yes	sulfate adenylyltransferase subunit 1 [EC:2.7.7.4]	0.0272687	0.00538799	0.0196964	0.00147321	1.38445	2.85159e-06	Not significant
compost_amendment-yes	exodeoxyribonuclease V beta subunit [EC:3.1.11.5]	0.0117718	0.00298655	0.0085042	0.00038048	1.38424	5.63435e-05	Not significant
compost_amendment-yes	type III secretion protein R	0.00188267	0.000584698	0.00136123	0.000222735	1.38306	0.0011172	Not significant
compost_amendment-yes	xanthocillin biosynthesis cytochrome P450 monooxygenase [EC:1.14.-.-]	0.00970812	0.00208131	0.00701989	0.000588542	1.38294	9.1143e-06	Not significant
compost_amendment-yes	beta-1,4-glucosyltransferase [EC:2.4.1.-]	0.00129609	0.000691085	0.000937359	0.000385081	1.3827	0.0760667	Not significant
compost_amendment-yes	ribonuclease III family protein [EC:3.1.26.-]	0.00205867	0.000859693	0.00148903	0.000451391	1.38256	0.0217613	Not significant
compost_amendment-yes	flagellin	0.0437752	0.00933494	0.0316753	0.00118063	1.382	7.26482e-06	Not significant
compost_amendment-yes	inositol transport system permease protein-1	0.00427992	0.00122367	0.00309779	0.0005481	1.38161	0.000745042	Not significant
compost_amendment-yes	uncharacterized protein-222	0.00146317	0.000785958	0.00105909	0.000394674	1.38154	0.0679108	Not significant
compost_amendment-yes	acyl-[acyl-carrier-protein] desaturase [EC:1.14.19.2 1.14.19.11 1.14.19.26]	0.00890543	0.0028526	0.00644624	0.000338662	1.38149	0.000714295	Not significant
compost_amendment-yes	deoxyribonucleoside regulator	0.00686043	0.00125954	0.00496766	0.000854506	1.38102	3.51712e-05	Not significant
compost_amendment-yes	MFS transporter, MHS family, proline/betaine transporter	0.0135106	0.00410065	0.00978466	0.00124415	1.3808	0.00064991	Not significant
compost_amendment-yes	methylisocitrate lyase [EC:4.1.3.30]	0.0161179	0.00204133	0.0116757	0.000414237	1.38046	1.46744e-08	Not significant
compost_amendment-yes	O-acetylserine/cysteine efflux transporter	0.0126891	0.0024186	0.00919338	0.000743983	1.38025	2.14096e-06	Not significant
compost_amendment-yes	uncharacterized protein-192	0.00202366	0.00086171	0.00146683	0.000441383	1.37961	0.0238155	Not significant
compost_amendment-yes	dimethylsulfone monooxygenase [EC:1.14.14.35]	0.00325018	0.000710002	0.00235797	0.000185458	1.37838	1.23287e-05	Not significant
compost_amendment-yes	sn-glycerol 3-phosphate transport system permease protein-1	0.0260631	0.00376947	0.0189115	0.00140616	1.37817	8.08216e-08	Not significant
compost_amendment-yes	purine operon repressor	0.00197526	0.000879822	0.00143409	0.000435185	1.37737	0.0290762	Not significant
compost_amendment-yes	anhydro-N-acetylmuramic acid kinase [EC:2.7.1.170]	0.0268286	0.0053653	0.0194847	0.00120143	1.37691	3.74359e-06	Not significant
compost_amendment-yes	3-oxocholest-4-en-26-oate---CoA ligase [EC:6.2.1.42]	0.00495788	0.00149486	0.00360154	0.000805172	1.3766	0.00245403	Not significant
compost_amendment-yes	lia operon protein LiaF	0.00208872	0.000842766	0.00151785	0.000389032	1.3761	0.0147142	Not significant
compost_amendment-yes	penicillin-binding protein 1 [EC:3.4.-.-]	0.00169935	0.000803161	0.00123495	0.000379299	1.37605	0.0367975	Not significant
compost_amendment-yes	penicillin-binding protein 2X	0.00169935	0.000803161	0.00123495	0.000379299	1.37605	0.0368068	Not significant
compost_amendment-yes	LysR family transcriptional regulator, cys regulon transcriptional activator-2	0.00228482	0.000928668	0.00166049	0.000434341	1.37599	0.015836	Not significant
compost_amendment-yes	uncharacterized protein-173	0.00493263	0.00100318	0.00358562	0.000226362	1.37567	4.78846e-06	Not significant
compost_amendment-yes	twitching motility protein PilU	0.0102234	0.00300992	0.00743516	0.000900931	1.375	0.000524465	Not significant
compost_amendment-yes	catalase [EC:1.11.1.6]	0.0421892	0.0079797	0.0306985	0.00305826	1.37431	3.27447e-06	Not significant
compost_amendment-yes	multicomponent Na+:H+ antiporter subunit F	0.0225604	0.00340973	0.0164163	0.000918661	1.37427	1.16249e-07	Not significant
compost_amendment-yes	LysR family transcriptional regulator, transcriptional activator for bauABCD operon	0.00198279	0.00120723	0.00144308	0.000174818	1.37399	0.058388	Not significant
compost_amendment-yes	macrolide transport system ATP-binding/permease protein-1	0.00449337	0.00157573	0.00327037	0.000331533	1.37397	0.00215236	Not significant
compost_amendment-yes	LacI family transcriptional regulator	0.209149	0.0321037	0.152239	0.00640338	1.37382	1.49296e-07	Not significant
compost_amendment-yes	TetR/AcrR family transcriptional regulator, cholesterol catabolism regulator-2	0.00216621	0.000709007	0.00157699	0.000365298	1.37364	0.00445044	Not significant
compost_amendment-yes	fructose PTS system EIIBC or EIIC component [EC:2.7.1.202]	0.00965167	0.00174768	0.00702832	0.000636209	1.37325	1.61873e-06	Not significant
compost_amendment-yes	polar amino acid transport system permease protein	0.136855	0.0213272	0.0996699	0.0030413	1.37308	1.94102e-07	Not significant
compost_amendment-yes	DNA polymerase III subunit chi [EC:2.7.7.7]	0.0163511	0.00350241	0.0119112	0.00118342	1.37275	1.44538e-05	Not significant
compost_amendment-yes	ProP effector	0.00197896	0.000719621	0.00144161	0.000463788	1.37274	0.0182867	Not significant
compost_amendment-yes	general secretion pathway protein L	0.00990417	0.0019868	0.00721899	0.000522886	1.37196	4.68849e-06	Not significant
compost_amendment-yes	manganese/zinc/iron transport system substrate-binding protein	0.00592592	0.00200042	0.00432049	0.000412667	1.37158	0.0015882	Not significant
compost_amendment-yes	sulfonate transport system permease protein	0.0217851	0.00347713	0.0159067	0.00116121	1.36956	2.88185e-07	Not significant
compost_amendment-yes	murein DD-endopeptidase [EC:3.4.-.-]	0.00304436	0.000834805	0.00222301	0.000302035	1.36948	0.000366904	Not significant
compost_amendment-yes	competence protein ComK	0.00268675	0.00127407	0.00196238	0.000605182	1.36912	0.0403089	Not significant
compost_amendment-yes	uncharacterized protein-116	0.0123647	0.00310049	0.00903129	0.0013427	1.3691	0.000207784	Not significant
compost_amendment-yes	glucosamine kinase [EC:2.7.1.8]	0.00667377	0.0014865	0.00487627	0.000382436	1.36862	1.98121e-05	Not significant
compost_amendment-yes	bacterial leucyl aminopeptidase [EC:3.4.11.10]	0.00160539	0.000530367	0.00117314	0.000181449	1.36846	0.00214753	Not significant
compost_amendment-yes	ATP-binding cassette, subfamily B, bacterial IrtA [EC:3.6.3.-]	0.00164566	0.000817701	0.00120268	0.000177587	1.36833	0.0261009	Not significant
compost_amendment-yes	endothelin-converting enzyme [EC:3.4.24.71]	0.0115309	0.00296723	0.00843534	0.000684374	1.36698	0.000112699	Not significant
compost_amendment-yes	glutamyl aminopeptidase [EC:3.4.11.7]	0.00188072	0.000841392	0.00137593	0.000417767	1.36687	0.0332908	Not significant
compost_amendment-yes	KDO2-lipid IV(A) palmitoleoyltransferase [EC:2.3.1.242]	0.00295068	0.00119001	0.00215988	0.000257644	1.36614	0.00737639	Not significant
compost_amendment-yes	sulfate/thiosulfate transport system ATP-binding protein [EC:7.3.2.3]	0.0214266	0.00384419	0.0156938	0.000593466	1.36529	1.19726e-06	Not significant
compost_amendment-yes	NADH dehydrogenase (ubiquinone) flavoprotein 2 [EC:7.1.1.2 1.6.99.3]	0.00804581	0.0013738	0.00589408	0.000327367	1.36507	6.31403e-07	Not significant
compost_amendment-yes	beta-lactamase class C [EC:3.5.2.6]	0.00468033	0.00100476	0.00343039	0.00081585	1.36437	0.00105789	Not significant
compost_amendment-yes	N-acetyl-alpha-D-muramate 1-phosphate uridylyltransferase [EC:2.7.7.99]	0.016603	0.00359753	0.0121762	0.00103556	1.36357	1.73438e-05	Not significant
compost_amendment-yes	simple sugar transport system substrate-binding protein	0.0572626	0.00959998	0.0420089	0.00186883	1.36311	5.28728e-07	Not significant
compost_amendment-yes	CRP/FNR family transcriptional regulator, dissimilatory nitrate respiration regulator	0.00334834	0.000727909	0.00245715	0.00026367	1.36269	2.61459e-05	Not significant
compost_amendment-yes	putative protease [EC:3.4.-.-]	0.0162534	0.00476009	0.0119302	0.00138198	1.36238	0.000621255	Not significant
compost_amendment-yes	2'-hydroxyisoflavone reductase [EC:1.3.1.45]	0.00172955	0.000464908	0.00127007	0.000145082	1.36177	0.000274231	Not significant
compost_amendment-yes	aminoglycoside 6'-N-acetyltransferase I [EC:2.3.1.82]-1	0.00368844	0.0011891	0.0027092	0.000379957	1.36145	0.00178398	Not significant
compost_amendment-yes	DNA-directed RNA polymerase subunit delta	0.00190439	0.000848214	0.00139932	0.000436995	1.36094	0.0368267	Not significant
compost_amendment-yes	30S ribosome assembly GTPase	0.00190985	0.000846643	0.00140341	0.000435145	1.36087	0.0358696	Not significant
compost_amendment-yes	3-hexulose-6-phosphate synthase [EC:4.1.2.43]	0.0041809	0.0013123	0.00307402	0.000577055	1.36007	0.00256698	Not significant
compost_amendment-yes	acrylyl-CoA reductase (NADPH) [EC:1.3.1.-]	0.0112933	0.00160133	0.00830644	0.000438285	1.35959	8.06905e-08	Not significant
compost_amendment-yes	type III secretion protein V	0.00179222	0.0005942	0.00131867	0.000220844	1.35911	0.00296668	Not significant
compost_amendment-yes	diamine N-acetyltransferase [EC:2.3.1.57]-2	0.0108952	0.00204212	0.00801696	0.00116168	1.35902	2.35506e-05	Not significant
compost_amendment-yes	2-keto-3-deoxy-L-fuconate dehydrogenase [EC:1.1.1.-]	0.00943088	0.00189694	0.00694338	0.000392908	1.35825	6.42407e-06	Not significant
compost_amendment-yes	putative aldouronate transport system substrate-binding protein	0.00880869	0.00436193	0.0064872	0.000569848	1.35786	0.0254136	Not significant
compost_amendment-yes	MFS transporter, DHA2 family, methylenomycin A resistance protein	0.00159642	0.000454299	0.0011758	0.000178492	1.35773	0.00082236	Not significant
compost_amendment-yes	cholest-4-en-3-one 26-monooxygenase [EC:1.14.15.28]	0.00128359	0.000710192	0.000946322	0.000327358	1.3564	0.0826629	Not significant
compost_amendment-yes	fructose PTS system EIIB component [EC:2.7.1.202]	0.00987387	0.00180566	0.00727963	0.000667262	1.35637	3.10369e-06	Not significant
compost_amendment-yes	universal stress protein A	0.00315172	0.00131936	0.00232369	0.00034755	1.35634	0.0121667	Not significant
compost_amendment-yes	uncharacterized protein-96	0.0148585	0.00244811	0.0109606	0.000868039	1.35563	6.75623e-07	Not significant
compost_amendment-yes	chorismate mutase [EC:5.4.99.5]-5	0.00168466	0.000787923	0.0012431	0.000395635	1.35521	0.0469927	Not significant
compost_amendment-yes	two-component system, OmpR family, sensor histidine kinase CreC [EC:2.7.13.3]	0.00304617	0.000724336	0.00224827	0.000236574	1.35489	8.28264e-05	Not significant
compost_amendment-yes	salicylate hydroxylase [EC:1.14.13.1]	0.0105885	0.00174774	0.00781938	0.000572544	1.35413	6.44091e-07	Not significant
compost_amendment-yes	beta-alanine--pyruvate transaminase [EC:2.6.1.18]	0.0132185	0.002418	0.00976471	0.0004791	1.3537	2.09797e-06	Not significant
compost_amendment-yes	5-methylcytosine-specific restriction enzyme A [EC:3.1.21.-]	0.0213779	0.00335207	0.0158039	0.00136335	1.3527	5.03632e-07	Not significant
compost_amendment-yes	3-dehydro-bile acid Delta4,6-reductase [EC:1.3.1.114]	0.0445766	0.00905893	0.0329552	0.00277876	1.35265	1.08434e-05	Not significant
compost_amendment-yes	serine protease SohB [EC:3.4.21.-]	0.0100789	0.00260287	0.00745235	0.000466726	1.35245	0.000149129	Not significant
compost_amendment-yes	N-ethylmaleimide reductase [EC:1.-.-.-]	0.018877	0.00412988	0.0139598	0.00155284	1.35224	4.08246e-05	Not significant
compost_amendment-yes	urea transport system substrate-binding protein	0.0183929	0.00263264	0.013603	0.000656574	1.35212	1.0449e-07	Not significant
compost_amendment-yes	cyclomaltodextrinase / maltogenic alpha-amylase / neopullulanase [EC:3.2.1.54 3.2.1.133 3.2.1.135]	0.00544292	0.00152565	0.0040256	0.000458354	1.35208	0.000511373	Not significant
compost_amendment-yes	uncharacterized protein-181	0.00263094	0.000729065	0.00194625	0.00048785	1.3518	0.00430905	Not significant
compost_amendment-yes	3-keto-5-aminohexanoate cleavage enzyme [EC:2.3.1.247]	0.00341625	0.000680799	0.0025277	0.000333044	1.35153	2.93365e-05	Not significant
compost_amendment-yes	neopullulanase [EC:3.2.1.135]	0.00445783	0.00218884	0.00329846	0.000524923	1.35149	0.0305845	Not significant
compost_amendment-yes	tRNA 2-thiouridine synthesizing protein A [EC:2.8.1.-]	0.0183533	0.00427921	0.013582	0.000771038	1.3513	4.70658e-05	Not significant
compost_amendment-yes	chaperone modulatory protein CbpM	0.003644	0.00116355	0.00269709	0.000256352	1.35109	0.00144755	Not significant
compost_amendment-yes	uncharacterized protein-186	0.0025763	0.000861088	0.00190688	0.000572949	1.35106	0.0158789	Not significant
compost_amendment-yes	regulator of CtrA degradation	0.00851641	0.00188779	0.00630416	0.000824563	1.35092	7.59512e-05	Not significant
compost_amendment-yes	urea carboxylase [EC:6.3.4.6]	0.0097457	0.00249148	0.00721554	0.000674946	1.35065	0.000172246	Not significant
compost_amendment-yes	uncharacterized protein-102	0.0120048	0.0027586	0.008889	0.00116366	1.35053	0.000107055	Not significant
compost_amendment-yes	mannitol 2-dehydrogenase [EC:1.1.1.67]	0.0112664	0.00231208	0.00834642	0.00115629	1.34985	4.98752e-05	Not significant
compost_amendment-yes	deoxyadenosine/deoxycytidine kinase [EC:2.7.1.76 2.7.1.74]	0.00148277	0.000743277	0.00109924	0.000359904	1.3489	0.0636663	Not significant
compost_amendment-yes	23S rRNA (uridine2552-2'-O)-methyltransferase [EC:2.1.1.166]	0.0165558	0.00347095	0.012277	0.00107199	1.34853	1.83548e-05	Not significant
compost_amendment-yes	non-heme chloroperoxidase [EC:1.11.1.10]	0.0301072	0.00543484	0.0223385	0.000887556	1.34777	2.08634e-06	Not significant
compost_amendment-yes	uncharacterized protein-185	0.00500416	0.00195702	0.0037146	0.000249514	1.34716	0.00677922	Not significant
compost_amendment-yes	biopolymer transport protein ExbB	0.0666775	0.0128585	0.0494964	0.00266236	1.34712	5.01663e-06	Not significant
compost_amendment-yes	cystathionine beta-synthase (O-acetyl-L-serine) [EC:2.5.1.134]	0.00148637	0.000677909	0.00110338	0.000336446	1.3471	0.0444689	Not significant
compost_amendment-yes	uncharacterized protein-140	0.00893256	0.00190336	0.00663165	0.00076468	1.34696	3.96184e-05	Not significant
compost_amendment-yes	central glycolytic genes regulator	0.00193123	0.000879235	0.00143409	0.000435185	1.34666	0.0441214	Not significant
compost_amendment-yes	MFS transporter, DHA2 family, multidrug resistance protein-2	0.0167136	0.00386925	0.0124115	0.000842401	1.34663	5.17215e-05	Not significant
compost_amendment-yes	dihydropyrimidine dehydrogenase (NAD+) subunit PreT [EC:1.3.1.1]	0.00573776	0.00146993	0.00426117	0.000639417	1.34652	0.000454721	Not significant
compost_amendment-yes	zinc transport system substrate-binding protein	0.0379502	0.0069857	0.0281916	0.000768845	1.34615	2.86212e-06	Not significant
compost_amendment-yes	3-methylfumaryl-CoA hydratase [EC:4.2.1.153]	0.00604521	0.0009276	0.00449078	0.000362142	1.34614	4.08186e-07	Not significant
compost_amendment-yes	thiamine transport system substrate-binding protein	0.00921807	0.00150481	0.00684875	0.000394206	1.34595	6.076e-07	Not significant
compost_amendment-yes	probable blue pigment (indigoidine) exporter	0.00442936	0.00142277	0.00329134	0.000345739	1.34576	0.00179212	Not significant
compost_amendment-yes	DNA end-binding protein Ku	0.0412711	0.0059043	0.0306739	0.0013109	1.34548	1.23695e-07	Not significant
compost_amendment-yes	uncharacterized protein-101	0.0109106	0.00254474	0.0081095	0.00133459	1.34541	0.000323126	Not significant
compost_amendment-yes	cell volume regulation protein A	0.0126257	0.00204565	0.00938649	0.000567923	1.34509	5.76104e-07	Not significant
compost_amendment-yes	glyoxylate/hydroxypyruvate/2-ketogluconate reductase [EC:1.1.1.79 1.1.1.81 1.1.1.215]	0.00472655	0.00172603	0.00351547	0.000740332	1.3445	0.0101418	Not significant
compost_amendment-yes	putative aldouronate transport system permease protein-2	0.00822089	0.0038974	0.00611528	0.000615835	1.34432	0.0242149	Not significant
compost_amendment-yes	peptidyl-dipeptidase Dcp [EC:3.4.15.5]	0.0260829	0.00616773	0.0194104	0.00243545	1.34376	0.000150078	Not significant
compost_amendment-yes	phospholipid-binding lipoprotein MlaA	0.0105198	0.0028467	0.00783038	0.000436121	1.34347	0.000294513	Not significant
compost_amendment-yes	molecular chaperone Hsp33	0.0217263	0.00451478	0.01619	0.00132318	1.34196	1.85215e-05	Not significant
compost_amendment-yes	raffinose/stachyose/melibiose transport system permease protein-2	0.0437137	0.00841021	0.0326069	0.00139387	1.34062	5.7448e-06	Not significant
compost_amendment-yes	S-(hydroxymethyl)glutathione synthase [EC:4.4.1.22]	0.00173123	0.000387418	0.0012921	0.000143199	1.33986	7.33095e-05	Not significant
compost_amendment-yes	transcriptional regulator of stress and heat shock response	0.0019177	0.000848911	0.00143157	0.000434323	1.33957	0.0439075	Not significant
compost_amendment-yes	altronate hydrolase [EC:4.2.1.7]	0.0235062	0.00447181	0.0175501	0.00110392	1.33938	5.54643e-06	Not significant
compost_amendment-yes	twitching motility protein PilI	0.00571183	0.00164017	0.0042658	0.000504568	1.33898	0.000891502	Not significant
compost_amendment-yes	alpha-glucoside transport system permease protein-1	0.0110079	0.00199016	0.00822488	0.00108546	1.33836	2.03837e-05	Not significant
compost_amendment-yes	uncharacterized protein-68	0.0192911	0.00375757	0.0144202	0.00126797	1.33779	1.08066e-05	Not significant
compost_amendment-yes	16S rRNA (guanine1207-N2)-methyltransferase [EC:2.1.1.172]	0.0290477	0.00363804	0.0217287	0.0016513	1.33684	6.24771e-08	Not significant
compost_amendment-yes	cholesterol transport system auxiliary component	0.012406	0.00236586	0.00928083	0.00112882	1.33673	2.24045e-05	Not significant
compost_amendment-yes	DNA transformation protein and related proteins	0.00859121	0.00197375	0.00642709	0.000374808	1.33672	5.83695e-05	Not significant
compost_amendment-yes	UPF0716 protein FxsA	0.0148968	0.00211877	0.0111525	0.000580268	1.33574	1.49394e-07	Not significant
compost_amendment-yes	glucosylceramidase [EC:3.2.1.45]	0.00882408	0.00401031	0.00660652	0.00102489	1.33566	0.0252235	Not significant
compost_amendment-yes	XRE family transcriptional regulator, fatty acid utilization regulator-1	0.00950795	0.00205363	0.00712029	0.00120743	1.33533	0.000302524	Not significant
compost_amendment-yes	cell division protein ZapE	0.0269609	0.00449945	0.0201936	0.00229068	1.33512	5.14587e-06	Not significant
compost_amendment-yes	D-threonate/D-erythronate kinase [EC:2.7.1.219 2.7.1.220]	0.00763962	0.00155719	0.00572356	0.000521712	1.33477	2.11106e-05	Not significant
compost_amendment-yes	competence protein ComFA	0.00190865	0.000846349	0.00143048	0.000434373	1.33428	0.0469217	Not significant
compost_amendment-yes	SprT-like protein	0.00185306	0.000848721	0.00138952	0.000435041	1.33359	0.054431	Not significant
compost_amendment-yes	MFS transporter, DHA1 family, multidrug resistance protein-1	0.0547583	0.00863789	0.0410761	0.00267624	1.33309	6.12818e-07	Not significant
compost_amendment-yes	adenosylhomocysteine nucleosidase [EC:3.2.2.9]	0.0223116	0.00243144	0.0167463	0.00054273	1.33234	8.80355e-09	Not significant
compost_amendment-yes	hexaprenyl-diphosphate synthase large subunit [EC:2.5.1.83]	0.0018638	0.000815769	0.00139932	0.000436995	1.33193	0.0486497	Not significant
compost_amendment-yes	cytochrome c oxidase assembly protein subunit 11	0.0149289	0.00320685	0.0112091	0.00119513	1.33185	5.58581e-05	Not significant
compost_amendment-yes	uncharacterized protein-118	0.0120657	0.00226051	0.00906393	0.000678414	1.33118	6.62308e-06	Not significant
compost_amendment-yes	bacillolysin [EC:3.4.24.28]	0.0041274	0.00128927	0.00310198	0.000646984	1.33057	0.00581709	Not significant
compost_amendment-yes	molecular chaperone HscA	0.00680267	0.00197157	0.00511601	0.000509451	1.32968	0.00100687	Not significant
compost_amendment-yes	exodeoxyribonuclease V gamma subunit [EC:3.1.11.5]	0.00778092	0.00185487	0.00585209	0.000466784	1.3296	0.000123429	Not significant
compost_amendment-yes	O-antigen polymerase [EC:2.4.1.-]	0.00178097	0.000869644	0.00134004	0.000177293	1.32904	0.0357333	Not significant
compost_amendment-yes	aminopeptidase YwaD [EC:3.4.11.6 3.4.11.10]	0.000761222	0.000394885	0.000572779	0.000221035	1.329	0.103004	Not significant
compost_amendment-yes	histidine phosphotransferase ChpT	0.00909202	0.00194009	0.00684237	0.000897033	1.32878	0.000105382	Not significant
compost_amendment-yes	aspartate/glutamate/glutamine transport system permease protein	0.00242814	0.000732873	0.00182742	0.000450261	1.32873	0.00857713	Not significant
compost_amendment-yes	putative N6-adenine-specific DNA methylase [EC:2.1.1.-]	0.0149057	0.00324514	0.0112181	0.000771924	1.32872	4.14219e-05	Not significant
compost_amendment-yes	chemotaxis protein CheX	0.00681717	0.00114253	0.00513075	0.000362307	1.32869	1.65566e-06	Not significant
compost_amendment-yes	pectinesterase [EC:3.1.1.11]	0.0104212	0.00281603	0.00784354	0.000971308	1.32864	0.000722368	Not significant
compost_amendment-yes	drug/metabolite transporter, DME family	0.010903	0.00212367	0.00820735	0.00059331	1.32844	1.13771e-05	Not significant
compost_amendment-yes	uncharacterized protein-239	0.00212347	0.000617016	0.00160017	0.000390561	1.32702	0.0074687	Not significant
compost_amendment-yes	serine/threonine protein phosphatase 1 [EC:3.1.3.16]	0.0180932	0.00261927	0.0136351	0.000680015	1.32696	2.29763e-07	Not significant
compost_amendment-yes	topoisomerase IV subunit B [EC:5.6.2.2]	0.0299373	0.00609793	0.0225612	0.00156806	1.32694	1.97484e-05	Not significant
compost_amendment-yes	putative colanic acid biosysnthesis UDP-glucose lipid carrier transferase	0.024358	0.00440022	0.0183823	0.00102232	1.32508	4.16082e-06	Not significant
compost_amendment-yes	aspartyl protease family protein	0.0165349	0.0041854	0.0124831	0.00165147	1.32458	0.000524569	Not significant
compost_amendment-yes	4-hydroxybutyrate dehydrogenase [EC:1.1.1.61]	0.00693628	0.00140593	0.00524021	0.000535821	1.32366	3.54586e-05	Not significant
compost_amendment-yes	flagellar protein FlaG	0.00697484	0.0016438	0.00527121	0.000420777	1.32319	0.000130143	Not significant
compost_amendment-yes	2,4-didehydro-3-deoxy-L-rhamnonate hydrolase [EC:3.7.1.26]	0.0025753	0.000992296	0.00194672	0.000307464	1.32289	0.0130294	Not significant
compost_amendment-yes	thiamine transport system permease protein	0.00935074	0.0014544	0.00707809	0.000392856	1.32108	6.7461e-07	Not significant
compost_amendment-yes	aspartate racemase [EC:5.1.1.13]	0.0181892	0.00319982	0.0137684	0.00173263	1.32108	2.29621e-05	Not significant
compost_amendment-yes	NADH dehydrogenase [ubiquinone] 1 alpha subcomplex assembly factor 7	0.00786828	0.00166515	0.00595761	0.000861103	1.32071	0.000187721	Not significant
compost_amendment-yes	epsilon-lactone hydrolase [EC:3.1.1.83]	0.0040042	0.00175763	0.00303208	0.000421852	1.32061	0.0243817	Not significant
compost_amendment-yes	uncharacterized protein-198	0.0042108	0.000942235	0.00318855	0.000209826	1.3206	7.02639e-05	Not significant
compost_amendment-yes	LysR family transcriptional regulator, cyn operon transcriptional activator	0.00617686	0.00181058	0.00467939	0.000303944	1.32001	0.00112261	Not significant
compost_amendment-yes	multidrug resistance protein, MATE family	0.0476452	0.00968628	0.0361039	0.00203976	1.31967	2.17441e-05	Not significant
compost_amendment-yes	cobaltochelatase CobS [EC:6.6.1.2]	0.00994342	0.00199475	0.00753506	0.000887334	1.31962	5.55126e-05	Not significant
compost_amendment-yes	DamX protein	0.00467934	0.00101366	0.0035463	0.000348596	1.3195	7.54736e-05	Not significant
compost_amendment-yes	two-component system, NarL family, response regulator LiaR	0.00216272	0.0008469	0.00163946	0.000375683	1.31916	0.0236246	Not significant
compost_amendment-yes	alpha-D-xyloside xylohydrolase [EC:3.2.1.177]	0.0121743	0.00271371	0.00923542	0.00059121	1.31822	7.10255e-05	Not significant
compost_amendment-yes	streptogrisin B [EC:3.4.21.81]	0.00136635	0.000721708	0.00103657	0.00028752	1.31814	0.0823271	Not significant
compost_amendment-yes	cellobiose transport system permease protein-2	0.0103059	0.00325378	0.00782104	0.000856188	1.31772	0.0028352	Not significant
compost_amendment-yes	RHH-type transcriptional regulator, proline utilization regulon repressor / proline dehydrogenase / delta 1-pyrroline-5-carboxylate dehydrogenase [EC:1.5.5.2 1.2.1.88]	0.034666	0.00483118	0.026318	0.00180777	1.3172	2.54697e-07	Not significant
compost_amendment-yes	2-dehydro-3-deoxy-L-rhamnonate dehydrogenase (NAD+) [EC:1.1.1.401]	0.00875235	0.00145712	0.00664509	0.000441241	1.31712	2.0905e-06	Not significant
compost_amendment-yes	enterobactin synthetase component F [EC:6.3.2.14]	0.00170364	0.000358169	0.00129373	0.000147264	1.31684	8.46524e-05	Not significant
compost_amendment-yes	MFS transporter, DHA2 family, multidrug resistance protein-1	0.0312121	0.0075812	0.0237041	0.00280923	1.31674	0.000357845	Not significant
compost_amendment-yes	N,N'-diacetylchitobiose transport system permease protein-1	0.00653208	0.00207057	0.00496235	0.000791051	1.31633	0.00468823	Not significant
compost_amendment-yes	type VI secretion system protein	0.00213007	0.000613563	0.00161845	0.000248409	1.31612	0.00235754	Not significant
compost_amendment-yes	ElaA protein	0.0167921	0.00415994	0.0127663	0.00220961	1.31534	0.00129065	Not significant
compost_amendment-yes	lipoyl amidotransferase [EC:2.3.1.200]	0.0018246	0.000835914	0.00138865	0.00043544	1.31394	0.0676515	Not significant
compost_amendment-yes	malate dehydrogenase (oxaloacetate-decarboxylating)(NADP+) [EC:1.1.1.40]	0.036076	0.00711635	0.0274603	0.00201893	1.31375	2.11172e-05	Not significant
compost_amendment-yes	anthranilate synthase [EC:4.1.3.27]	0.00591595	0.000949544	0.00450431	0.000619572	1.3134	2.99632e-05	Not significant
compost_amendment-yes	intracellular septation protein	0.0128731	0.00265986	0.00980524	0.00117699	1.31288	9.66152e-05	Not significant
compost_amendment-yes	neprilysin [EC:3.4.24.11]	0.0077602	0.00140585	0.00591138	0.000837831	1.31276	7.65183e-05	Not significant
compost_amendment-yes	formyltetrahydrofolate deformylase [EC:3.5.1.10]	0.0353408	0.00516339	0.0269215	0.00162447	1.31274	4.25015e-07	Not significant
compost_amendment-yes	Rrf2 family transcriptional regulator, cysteine metabolism repressor	0.00183566	0.000809706	0.00139886	0.000436818	1.31225	0.0621555	Not significant
compost_amendment-yes	UDP-glucose:(heptosyl)LPS alpha-1,3-glucosyltransferase [EC:2.4.1.-]	0.0077648	0.00207591	0.00591856	0.000664508	1.31194	0.000861792	Not significant
compost_amendment-yes	two-component system, OmpR family, sensor histidine kinase ResE [EC:2.7.13.3]	0.00199187	0.000875756	0.00151829	0.000425183	1.31192	0.0523191	Not significant
compost_amendment-yes	cellobiose epimerase [EC:5.1.3.11]	0.00309165	0.00118953	0.00235758	0.000573049	1.31137	0.0272817	Not significant
compost_amendment-yes	urease accessory protein-4	0.0127588	0.00245924	0.00973018	0.000674535	1.31126	1.64125e-05	Not significant
compost_amendment-yes	membrane-bound lytic murein transglycosylase B [EC:4.2.2.-]	0.0245252	0.00481429	0.0187102	0.00114799	1.31079	1.92702e-05	Not significant
compost_amendment-yes	MFS transporter, YNFM family, putative membrane transport protein	0.0137877	0.0029896	0.010522	0.00120615	1.31037	0.000141121	Not significant
compost_amendment-yes	phosphonoacetaldehyde hydrolase [EC:3.11.1.1]	0.00362744	0.000772151	0.0027697	0.000240765	1.30969	7.00838e-05	Not significant
compost_amendment-yes	tRNA 2-selenouridine synthase [EC:2.9.1.3]	0.00706327	0.00185326	0.00539512	0.00107501	1.3092	0.00343035	Not significant
compost_amendment-yes	3-demethoxyubiquinol 3-hydroxylase [EC:1.14.99.60]-1	0.00955236	0.00231172	0.00729928	0.00112206	1.30867	0.000873436	Not significant
compost_amendment-yes	competence protein ComGA	0.00315665	0.00142907	0.00241365	0.000688969	1.30783	0.0613144	Not significant
compost_amendment-yes	mannosyl-glycoprotein endo-beta-N-acetylglucosaminidase [EC:3.2.1.96]	0.0022832	0.000586594	0.00174661	0.000145281	1.30721	0.000501928	Not significant
compost_amendment-yes	succinate dehydrogenase / fumarate reductase, membrane anchor subunit	0.0239832	0.00299577	0.018347	0.00139414	1.3072	1.55094e-07	Not significant
compost_amendment-yes	AraC family transcriptional regulator, transcriptional activator FtrA	0.00484103	0.00120832	0.00370382	0.00039644	1.30704	0.000501912	Not significant
compost_amendment-yes	modulator of FtsH protease HflK	0.0204373	0.00326318	0.0156488	0.00125884	1.306	2.55892e-06	Not significant
compost_amendment-yes	putative aldouronate transport system permease protein-1	0.00838738	0.00437123	0.00642268	0.000575803	1.3059	0.0563731	Not significant
compost_amendment-yes	succinylglutamic semialdehyde dehydrogenase [EC:1.2.1.71]	0.00451774	0.00153765	0.00346039	0.00107245	1.30556	0.0355562	Not significant
compost_amendment-yes	protein Tex	0.0293466	0.0045677	0.0224835	0.00105203	1.30525	1.08115e-06	Not significant
compost_amendment-yes	N-(2-amino-2-carboxyethyl)-L-glutamate synthase [EC:2.5.1.140]	0.00111159	0.000386929	0.000851759	0.000210681	1.30506	0.0218393	Not significant
compost_amendment-yes	MerR family transcriptional regulator, glutamine synthetase repressor	0.00190215	0.000856301	0.00145794	0.00046013	1.30469	0.0720764	Not significant
compost_amendment-yes	putative AdoMet-dependent methyltransferase [EC:2.1.1.-]	0.00149108	0.000614449	0.00114294	0.000337226	1.3046	0.0518618	Not significant
compost_amendment-yes	twitching motility two-component system response regulator PilG	0.0068684	0.00182469	0.00526684	0.000614933	1.30408	0.00105562	Not significant
compost_amendment-yes	chromate reductase, NAD(P)H dehydrogenase (quinone)	0.0149313	0.0026106	0.0114537	0.00109382	1.30362	1.24173e-05	Not significant
compost_amendment-yes	membrane protein required for colicin V production	0.0231909	0.00388007	0.0177926	0.00141657	1.30341	4.7063e-06	Not significant
compost_amendment-yes	two-component system, LuxR family, response regulator FixJ	0.00923704	0.00213575	0.00708741	0.000793076	1.3033	0.000300329	Not significant
compost_amendment-yes	two-component system, OmpR family, sensor histidine kinase TorS [EC:2.7.13.3]	0.00130454	0.000550165	0.00100133	0.000196437	1.30281	0.0329176	Not significant
compost_amendment-yes	polar amino acid transport system ATP-binding protein [EC:7.4.2.1]	0.105351	0.0143155	0.0809037	0.00269242	1.30218	2.28326e-07	Not significant
compost_amendment-yes	lysyl endopeptidase [EC:3.4.21.50]	0.00515676	0.00208814	0.00396206	0.000557936	1.30153	0.0214516	Not significant
compost_amendment-yes	putative multiple sugar transport system substrate-binding protein	0.0147658	0.00253642	0.0113477	0.00136284	1.30121	3.06226e-05	Not significant
compost_amendment-yes	aminoglycoside 3-N-acetyltransferase [EC:2.3.1.81]	0.00333865	0.00113018	0.00256623	0.000337018	1.30099	0.00747127	Not significant
compost_amendment-yes	HemY protein	0.0147044	0.00283241	0.0113035	0.000465628	1.30087	1.88544e-05	Not significant
compost_amendment-yes	urease subunit gamma/beta [EC:3.5.1.5]	0.0117288	0.00159135	0.0090268	0.000576544	1.29933	2.99686e-07	Not significant
compost_amendment-yes	recombination protein U	0.00175182	0.000834259	0.00134901	0.000407296	1.29859	0.0832191	Not significant
compost_amendment-yes	Gnt-I system low-affinity gluconate transporter	0.000281422	0.000160553	0.000216749	7.24798e-05	1.29838	0.137207	Not significant
compost_amendment-yes	acetoin utilization protein AcuA [EC:2.3.1.-]	0.0018139	0.0008105	0.00139746	0.000433199	1.29799	0.074283	Not significant
compost_amendment-yes	IclR family transcriptional regulator, mhp operon transcriptional activator	0.00172951	0.000370002	0.00133266	0.000263158	1.29778	0.00187912	Not significant
compost_amendment-yes	cytochrome b pre-mRNA-processing protein 3	0.00912197	0.00182915	0.00703078	0.000806012	1.29743	0.000105904	Not significant
compost_amendment-yes	butyrate kinase [EC:2.7.2.7]	0.0013393	0.000752021	0.00103235	0.000258001	1.29733	0.108354	Not significant
compost_amendment-yes	putative ABC transport system ATP-binding protein-3	0.00712757	0.00138941	0.00549411	0.000941839	1.29731	0.000597298	Not significant
compost_amendment-yes	replication initiation and membrane attachment protein	0.00195215	0.000843549	0.00150538	0.000457417	1.29678	0.0676014	Not significant
compost_amendment-yes	protein disulfide-isomerase [EC:5.3.4.1]	0.00763117	0.00153502	0.00588479	0.000940693	1.29676	0.000479388	Not significant
compost_amendment-yes	CDP-4-dehydro-6-deoxyglucose reductase, E1 [EC:1.17.1.1]	0.00192065	0.000310418	0.00148173	0.00018505	1.29622	3.03914e-05	Not significant
compost_amendment-yes	two-component system, NarL family, response regulator DegU	0.001615	0.000690474	0.00124599	0.000391269	1.29616	0.0698569	Not significant
compost_amendment-yes	transposase, IS5 family	0.00533358	0.00212247	0.00411545	0.000777179	1.29599	0.0273929	Not significant
compost_amendment-yes	NAD(P) transhydrogenase [EC:1.6.1.1]	0.0126563	0.00189949	0.00976953	0.00056892	1.29549	1.03445e-06	Not significant
compost_amendment-yes	phosphate acetyltransferase [EC:2.3.1.8]-2	0.0129079	0.00233839	0.00996622	0.000450902	1.29517	1.08459e-05	Not significant
compost_amendment-yes	outer membrane protein-2	0.0385852	0.0102662	0.0298168	0.0019925	1.29408	0.000869215	Not significant
compost_amendment-yes	cobaltochelatase CobT [EC:6.6.1.2]	0.00970604	0.00184169	0.00750341	0.000887108	1.29355	8.44994e-05	Not significant
compost_amendment-yes	2-methylcitrate dehydratase [EC:4.2.1.79]	0.0126776	0.00206885	0.00980226	0.000406413	1.29334	2.99549e-06	Not significant
compost_amendment-yes	tRNA-binding protein	0.0197739	0.0041431	0.0152942	0.000883191	1.2929	7.17234e-05	Not significant
compost_amendment-yes	molybdopterin-guanine dinucleotide biosynthesis adapter protein	0.0091232	0.00162002	0.0070611	0.000402029	1.29204	1.01582e-05	Not significant
compost_amendment-yes	MFS transporter, putative metabolite transport protein	0.00106847	0.000433931	0.000827142	0.000224864	1.29176	0.0511279	Not significant
compost_amendment-yes	PadR family transcriptional regulator, regulatory protein PadR	0.0225804	0.00391425	0.0174846	0.000961711	1.29144	7.47805e-06	Not significant
compost_amendment-yes	modification methylase [EC:2.1.1.72]	0.00926175	0.00186624	0.00717381	0.000854579	1.29105	0.000156297	Not significant
compost_amendment-yes	MSHA biogenesis protein MshG	0.00135202	0.000545885	0.00104745	0.000114676	1.29078	0.0219567	Not significant
compost_amendment-yes	penicillin-binding protein 3	0.00164024	0.000835506	0.00127085	0.000360148	1.29066	0.0990792	Not significant
compost_amendment-yes	two-component system, cell cycle sensor histidine kinase and response regulator CckA [EC:2.7.13.3]	0.00936061	0.00187731	0.00725391	0.00083443	1.29042	0.0001363	Not significant
compost_amendment-yes	ATP-binding cassette, subfamily B, bacterial AbcA/BmrA [EC:7.6.2.2]	0.00166906	0.000759715	0.00129385	0.000403851	1.29	0.0854172	Not significant
compost_amendment-yes	MFS transporter, OPA family, glycerol-3-phosphate transporter	0.00588439	0.00125455	0.00456237	0.000615065	1.28977	0.000399624	Not significant
compost_amendment-yes	putative ABC transport system permease protein-3	0.00709757	0.00137908	0.0055032	0.000937193	1.28972	0.000719239	Not significant
compost_amendment-yes	L-ribulokinase [EC:2.7.1.16]	0.0122441	0.00275925	0.00949412	0.00092712	1.28965	0.000278518	Not significant
compost_amendment-yes	acyl-CoA thioesterase II [EC:3.1.2.-]	0.0253529	0.00322363	0.0196635	0.000949197	1.28933	1.53978e-07	Not significant
compost_amendment-yes	pyrroloquinoline quinone biosynthesis protein B	0.00760887	0.00203451	0.00590703	0.00033603	1.2881	0.00100688	Not significant
compost_amendment-yes	uncharacterized protein-131	0.0098087	0.00242481	0.00761815	0.000763007	1.28754	0.000721983	Not significant
compost_amendment-yes	hemin transport system ATP-binding protein [EC:3.6.3.-]	0.00116443	0.000649558	0.000904492	0.000191607	1.28739	0.106712	Not significant
compost_amendment-yes	SEC-C motif domain protein	0.0177187	0.00290767	0.0137645	0.00120639	1.28727	9.06475e-06	Not significant
compost_amendment-yes	ubiquinol-cytochrome c reductase iron-sulfur subunit [EC:7.1.1.8]	0.016322	0.00322127	0.0126818	0.0011586	1.28704	7.18893e-05	Not significant
compost_amendment-yes	xylose isomerase [EC:5.3.1.5]	0.0307084	0.00399733	0.0238669	0.000842165	1.28665	2.152e-07	Not significant
compost_amendment-yes	HlyD family secretion protein-3	0.0217142	0.0048492	0.0168785	0.00194942	1.2865	0.000398628	Not significant
compost_amendment-yes	cellobiose PTS system EIIC component	0.00155481	0.000654202	0.0012089	0.000360224	1.28614	0.0695953	Not significant
compost_amendment-yes	L-glyceraldehyde 3-phosphate reductase [EC:1.1.1.-]	0.0228902	0.00324586	0.0178039	0.001306	1.28569	1.10397e-06	Not significant
compost_amendment-yes	DNA polymerase II [EC:2.7.7.7]	0.00289062	0.000995353	0.00224992	0.000167647	1.28477	0.00841425	Not significant
compost_amendment-yes	thiamine transport system ATP-binding protein	0.00930319	0.00132775	0.00724478	0.000419317	1.28412	8.29436e-07	Not significant
compost_amendment-yes	zinc/manganese transport system permease protein	0.0180682	0.00218368	0.0140741	0.000658297	1.28379	1.01195e-07	Not significant
compost_amendment-yes	diamine N-acetyltransferase [EC:2.3.1.57]-1	0.0156587	0.00253547	0.0121984	0.000748919	1.28368	4.48927e-06	Not significant
compost_amendment-yes	ankyrin repeat domain-containing protein 50	0.00144175	0.000345421	0.0011242	0.000149801	1.28246	0.00111686	Not significant
compost_amendment-yes	putative hydrolases of HD superfamily	0.00634884	0.000958622	0.00495101	0.000409454	1.28233	3.75428e-06	Not significant
compost_amendment-yes	2-keto-4-pentenoate hydratase [EC:4.2.1.80]	0.00710997	0.00107419	0.00554582	0.000430104	1.28204	3.13047e-06	Not significant
compost_amendment-yes	nitrogen regulatory protein P-II 2	0.0264722	0.00356366	0.0206676	0.000656493	1.28085	3.94367e-07	Not significant
compost_amendment-yes	leader peptidase (prepilin peptidase) / N-methyltransferase [EC:3.4.23.43 2.1.1.-]-2	0.00193109	0.000797858	0.00150826	0.000399544	1.28034	0.0597415	Not significant
compost_amendment-yes	putative multiple sugar transport system ATP-binding protein [EC:7.5.2.-]	0.0143707	0.00215564	0.0112265	0.00121114	1.28007	1.39512e-05	Not significant
compost_amendment-yes	dCMP deaminase [EC:3.5.4.12]	0.00998607	0.00260983	0.00781378	0.000675209	1.27801	0.00130539	Not significant
compost_amendment-yes	D-serine/D-alanine/glycine transporter	0.00232983	0.00152648	0.00182348	0.000430981	1.27768	0.17754	Not significant
compost_amendment-yes	septation ring formation regulator	0.00169842	0.000811786	0.00132939	0.0004085	1.27759	0.105841	Not significant
compost_amendment-yes	uncharacterized protein-215	0.000859611	0.000352117	0.000672854	0.000174509	1.27756	0.0586625	Not significant
compost_amendment-yes	propionyl-CoA carboxylase alpha chain [EC:6.4.1.3]	0.0192203	0.00284587	0.0150497	0.00136517	1.27712	5.54332e-06	Not significant
compost_amendment-yes	uncharacterized protein-92	0.0132695	0.00227929	0.0103912	0.000709893	1.277	1.3628e-05	Not significant
compost_amendment-yes	GcrA cell cycle regulator	0.00945107	0.00189702	0.00740198	0.000932965	1.27683	0.00030697	Not significant
compost_amendment-yes	c-di-GMP phosphodiesterase Gmr [EC:3.1.4.52]	0.0022748	0.00067451	0.00178163	0.000410496	1.27681	0.0176084	Not significant
compost_amendment-yes	uncharacterized protein-136	0.00934022	0.00185458	0.00731532	0.000873351	1.2768	0.000229842	Not significant
compost_amendment-yes	general stress protein 13	0.00174695	0.000810384	0.00136848	0.000407673	1.27657	0.0967925	Not significant
compost_amendment-yes	5-formyltetrahydrofolate cyclo-ligase [EC:6.3.3.2]	0.0427648	0.00571413	0.0335101	0.00241649	1.27618	8.08445e-07	Not significant
compost_amendment-yes	uncharacterized protein-137	0.00932651	0.00185329	0.00731207	0.000873971	1.2755	0.00024325	Not significant
compost_amendment-yes	coenzyme Q-binding protein COQ10	0.00932759	0.0018531	0.00731298	0.000872809	1.27548	0.000241765	Not significant
compost_amendment-yes	uncharacterized protein-182	0.0050006	0.0017003	0.0039221	0.000461215	1.27498	0.0115893	Not significant
compost_amendment-yes	integration host factor subunit alpha	0.0204163	0.00373379	0.0160133	0.00117009	1.27496	3.31873e-05	Not significant
compost_amendment-yes	[pyruvate, water dikinase]-phosphate phosphotransferase / [pyruvate, water dikinase] kinase [EC:2.7.4.28 2.7.11.33]	0.0170953	0.00334938	0.0134102	0.000662235	1.2748	5.66584e-05	Not significant
compost_amendment-yes	phenylalanine-4-hydroxylase [EC:1.14.16.1]	0.0111508	0.00260325	0.00874754	0.0012312	1.27473	0.00136865	Not significant
compost_amendment-yes	glucose PTS system EIICBA or EIICB component [EC:2.7.1.199]	0.00344912	0.00164437	0.00270896	0.00082711	1.27322	0.109146	Not significant
compost_amendment-yes	not_found-8	0.00344912	0.00164437	0.00270896	0.00082711	1.27322	0.109121	Not significant
compost_amendment-yes	muconolactone D-isomerase [EC:5.3.3.4]	0.00349844	0.00120114	0.0027493	0.000347517	1.27248	0.013557	Not significant
compost_amendment-yes	levanase [EC:3.2.1.65]	0.00485084	0.000801911	0.0038122	0.000432617	1.27245	5.25371e-05	Not significant
compost_amendment-yes	LPS-assembly lipoprotein	0.0146811	0.00287863	0.0115408	0.00108791	1.2721	0.000122111	Not significant
compost_amendment-yes	hydroxymethylglutaryl-CoA synthase [EC:2.3.3.10]	0.00227073	0.000540526	0.00178681	0.000297189	1.27083	0.0029554	Not significant
compost_amendment-yes	lipoteichoic acid synthase [EC:2.7.8.20]	0.00288151	0.00141131	0.00226816	0.000750638	1.27042	0.129111	Not significant
compost_amendment-yes	uncharacterized protein-108	0.0126886	0.00227607	0.00999091	0.000854167	1.27001	4.30341e-05	Not significant
compost_amendment-yes	beta-alanine degradation protein BauB	0.00363558	0.000657782	0.0028643	0.000336662	1.26927	0.000138874	Not significant
compost_amendment-yes	iron(III) transport system ATP-binding protein [EC:7.2.2.7]	0.0711689	0.00809497	0.0560797	0.00144012	1.26907	8.77932e-08	Not significant
compost_amendment-yes	salicylate 5-hydroxylase small subunit [EC:1.14.13.172]	0.00129176	0.000243498	0.00101807	0.000127952	1.26883	0.000256346	Not significant
compost_amendment-yes	cytochrome c oxidase cbb3-type subunit I/II [EC:7.1.1.9]	0.0108667	0.0026696	0.0085645	0.000405408	1.2688	0.000740155	Not significant
compost_amendment-yes	divalent anion:Na+ symporter, DASS family	0.00404444	0.00125679	0.00318795	0.000286263	1.26866	0.00632427	Not significant
compost_amendment-yes	DNA replication protein	0.00194152	0.000841726	0.00153193	0.000428134	1.26737	0.0850511	Not significant
compost_amendment-yes	D-alanine transaminase [EC:2.6.1.21]	0.0168423	0.0026813	0.0132903	0.000939556	1.26726	8.60907e-06	Not significant
compost_amendment-yes	phosphoribosyl-ATP pyrophosphohydrolase [EC:3.6.1.31]	0.0258128	0.00271702	0.020369	0.00103715	1.26726	4.36732e-08	Not significant
compost_amendment-yes	ArsR family transcriptional regulator, zinc-responsive transcriptional repressor-2	0.00217092	0.00106911	0.00171336	0.000310065	1.26706	0.0844125	Not significant
compost_amendment-yes	not_found-9	0.00342011	0.00163918	0.00269993	0.000831281	1.26674	0.118784	Not significant
compost_amendment-yes	gamma-F420-2:alpha-L-glutamate ligase [EC:6.3.2.32]	0.00180075	0.000651833	0.00142182	0.000262765	1.26651	0.0286421	Not significant
compost_amendment-yes	HemX protein	0.00176737	0.000793306	0.00139636	0.000437211	1.2657	0.107802	Not significant
compost_amendment-yes	ATP-dependent RNA helicase CshB [EC:3.6.4.13]	0.00168255	0.000809212	0.00132939	0.0004085	1.26565	0.120666	Not significant
compost_amendment-yes	phosphatidylglycerol lysyltransferase [EC:2.3.2.3]	0.0129272	0.00320874	0.0102142	0.000384459	1.26561	0.00085869	Not significant
compost_amendment-yes	periplasmic glucans biosynthesis protein	0.011042	0.00230861	0.00872735	0.000975098	1.26521	0.000427212	Not significant
compost_amendment-yes	XRE family transcriptional regulator, fatty acid utilization regulator-2	0.0063764	0.00108288	0.00504141	0.000337099	1.26481	1.85309e-05	Not significant
compost_amendment-yes	putative membrane protein-5	0.0237098	0.00666302	0.0187543	0.0030822	1.26424	0.0078295	Not significant
compost_amendment-yes	multidrug efflux pump-2	0.00809726	0.00163898	0.00640715	0.000643566	1.26378	0.000258206	Not significant
compost_amendment-yes	nodulation protein E [EC:2.3.1.-]	0.00288202	0.000590417	0.00228051	0.000347476	1.26376	0.0011988	Not significant
compost_amendment-yes	cytochrome aa3-600 menaquinol oxidase subunit II [EC:7.1.1.5]	0.00270507	0.000657571	0.00214069	0.000476913	1.26364	0.0114435	Not significant
compost_amendment-yes	4-hydroxythreonine-4-phosphate dehydrogenase [EC:1.1.1.262]	0.0384826	0.00644174	0.0304672	0.00129866	1.26308	1.25645e-05	Not significant
compost_amendment-yes	membrane fusion protein, multidrug efflux system-2	0.0264454	0.00615829	0.0209424	0.00232942	1.26277	0.00107991	Not significant
compost_amendment-yes	competence protein ComGB	0.00167213	0.000808305	0.0013244	0.000410732	1.26256	0.126868	Not significant
compost_amendment-yes	putative transcriptional regulator-2	0.0196408	0.00271471	0.0155604	0.00114395	1.26223	2.33008e-06	Not significant
compost_amendment-yes	FMN reductase [EC:1.5.1.38]	0.0265037	0.00409019	0.0209997	0.00114933	1.2621	5.21987e-06	Not significant
compost_amendment-yes	diguanylate cyclase [EC:2.7.7.65]-3	0.00427588	0.00152092	0.00338814	0.000547367	1.26201	0.0245314	Not significant
compost_amendment-yes	peptidoglycan-N-acetylmuramic acid deacetylase [EC:3.5.1.-]	0.00213066	0.000879137	0.00168842	0.000573346	1.26192	0.108337	Not significant
compost_amendment-yes	maltose/moltooligosaccharide transporter	0.00921575	0.00304003	0.00730474	0.000926958	1.26161	0.0134812	Not significant
compost_amendment-yes	decaprenylphospho-beta-D-ribofuranose 2-oxidase [EC:1.1.98.3]	0.00524282	0.000893272	0.00415695	0.000429134	1.26122	6.83144e-05	Not significant
compost_amendment-yes	MFS transporter, MHS family, alpha-ketoglutarate permease	0.0115068	0.00323622	0.00912599	0.00106465	1.26088	0.0047929	Not significant
compost_amendment-yes	MFS transporter, DHA1 family, inner membrane transport protein	0.0374849	0.00569476	0.0297294	0.00207338	1.26087	6.31954e-06	Not significant
compost_amendment-yes	serine 3-dehydrogenase (NADP+) [EC:1.1.1.276]	0.00397387	0.00137395	0.00315288	0.000917031	1.26039	0.0603927	Not significant
compost_amendment-yes	arylsulfatase A [EC:3.1.6.8]	0.00828382	0.00269501	0.00657264	0.0011351	1.26035	0.0186041	Not significant
compost_amendment-yes	type VI secretion system protein ImpL	0.00809695	0.00181156	0.00642463	0.000581159	1.2603	0.000593975	Not significant
compost_amendment-yes	carotenoid cleavage oxygenase [EC:1.13.11.-]	0.00613614	0.0016218	0.00486891	0.000710154	1.26027	0.00479543	Not significant
compost_amendment-yes	bacterioferritin-associated ferredoxin	0.0110557	0.00217109	0.00877294	0.00124176	1.2602	0.000772114	Not significant
compost_amendment-yes	3'-5' exonuclease	0.00935695	0.0020316	0.00742764	0.000320266	1.25975	0.000279941	Not significant
compost_amendment-yes	multiple sugar transport system ATP-binding protein	0.0965637	0.0127285	0.076668	0.0022452	1.2595	6.57419e-07	Not significant
compost_amendment-yes	GTP diphosphokinase / guanosine-3',5'-bis(diphosphate) 3'-diphosphatase [EC:2.7.6.5 3.1.7.2]	0.0324809	0.00430667	0.025801	0.00193338	1.2589	1.86834e-06	Not significant
compost_amendment-yes	benzoyl-CoA 2,3-epoxidase subunit A [EC:1.14.13.208]	0.00130563	0.000283696	0.00103741	0.000152874	1.25855	0.00169494	Not significant
compost_amendment-yes	primosomal replication protein N	0.00327834	0.000939919	0.00260519	0.000415352	1.25838	0.00930976	Not significant
compost_amendment-yes	uncharacterized protein-235	0.00231815	0.000906905	0.00184219	0.00030844	1.25837	0.03999	Not significant
compost_amendment-yes	selenate/chlorate reductase subunit beta [EC:1.97.1.9 1.97.1.1]	0.001392	0.000324978	0.00110626	0.000145227	1.2583	0.00184018	Not significant
compost_amendment-yes	octopine/nopaline transport system permease protein-2	0.00387171	0.00112862	0.00307769	0.000205055	1.25799	0.00453637	Not significant
compost_amendment-yes	molybdate/tungstate transport system permease protein	0.00344576	0.000727802	0.0027391	0.000475269	1.25799	0.00294225	Not significant
compost_amendment-yes	MFS transporter, ENTS family, enterobactin (siderophore) exporter	0.0137951	0.00149391	0.0109707	0.000524736	1.25745	7.77852e-08	Not significant
compost_amendment-yes	flagellar FliL protein	0.0228965	0.00380091	0.0182112	0.00085378	1.25728	1.44489e-05	Not significant
compost_amendment-yes	(S)-mandelate dehydrogenase [EC:1.1.99.31]	0.00297065	0.000646112	0.00236406	0.00030181	1.25659	0.00112073	Not significant
compost_amendment-yes	AraC family transcriptional regulator-1	0.0207967	0.00461347	0.0165503	0.000872581	1.25658	0.000409682	Not significant
compost_amendment-yes	dethiobiotin synthetase [EC:6.3.3.3]	0.0213725	0.00267178	0.0170108	0.000614044	1.25641	3.74469e-07	Not significant
compost_amendment-yes	3-hydroxyanthranilate 3,4-dioxygenase [EC:1.13.11.6]	0.00781709	0.0018841	0.00622437	0.000449319	1.25589	0.00106466	Not significant
compost_amendment-yes	uncharacterized protein-216	0.00174779	0.000803322	0.00139201	0.000434302	1.25559	0.124519	Not significant
compost_amendment-yes	arylsulfatase [EC:3.1.6.1]	0.0523946	0.00774886	0.0417579	0.00254922	1.25472	4.71771e-06	Not significant
compost_amendment-yes	adenine deaminase [EC:3.5.4.2]-1	0.0227986	0.00419799	0.0181707	0.00126882	1.25469	7.3831e-05	Not significant
compost_amendment-yes	uncharacterized protein-61	0.022754	0.00448155	0.0181385	0.00147633	1.25446	0.000185785	Not significant
compost_amendment-yes	cellobiose transport system substrate-binding protein	0.00778278	0.00258029	0.00620548	0.000807219	1.25418	0.0164021	Not significant
compost_amendment-yes	L-rhamnose isomerase [EC:5.3.1.14]	0.00362862	0.0013579	0.0028952	0.000512845	1.25332	0.0384702	Not significant
compost_amendment-yes	nicotinamide mononucleotide transporter	0.0169475	0.00456931	0.0135246	0.00131683	1.25309	0.00359811	Not significant
compost_amendment-yes	alanine-synthesizing transaminase [EC:2.6.1.-]	0.0240178	0.00384042	0.0191699	0.000904436	1.25289	1.09685e-05	Not significant
compost_amendment-yes	5-dehydro-2-deoxygluconokinase [EC:2.7.1.92]	0.010157	0.00151999	0.00810885	0.000383053	1.25259	4.76237e-06	Not significant
compost_amendment-yes	beta-1,2-mannobiose phosphorylase / 1,2-beta-oligomannan phosphorylase [EC:2.4.1.339 2.4.1.340]	0.00436935	0.000793614	0.00348848	0.00034062	1.25251	0.000138988	Not significant
compost_amendment-yes	sulfite dehydrogenase (quinone) subunit SoeC	0.00134197	0.00039008	0.00107168	0.000181626	1.25221	0.0129506	Not significant
compost_amendment-yes	multiple antibiotic resistance protein	0.0298997	0.00587281	0.0238866	0.00229344	1.25174	0.000276414	Not significant
compost_amendment-yes	glutamate/aspartate transport system permease protein-2	0.00382131	0.00106352	0.00305586	0.000387433	1.25049	0.00647686	Not significant
compost_amendment-yes	cholest-4-en-3-one 26-monooxygenase [EC:1.14.15.29]	0.00464259	0.00119962	0.00371329	0.000478418	1.25026	0.00426024	Not significant
compost_amendment-yes	guanidinopropionase [EC:3.5.3.17]	0.00453269	0.00109924	0.00362605	0.000310333	1.25004	0.0015334	Not significant
compost_amendment-yes	outer membrane protein assembly factor BamB	0.0133364	0.00264239	0.0106697	0.000950686	1.24993	0.000273025	Not significant
compost_amendment-yes	2-oxo-hept-3-ene-1,7-dioate hydratase [EC:4.2.1.-]	0.00737964	0.00111789	0.00590636	0.000707614	1.24944	0.000108687	Not significant
compost_amendment-yes	modulator of FtsH protease HflC	0.0201439	0.00275233	0.0161457	0.00109583	1.24763	3.19155e-06	Not significant
compost_amendment-yes	uroporphyrin-III C-methyltransferase / precorrin-2 dehydrogenase / sirohydrochlorin ferrochelatase [EC:2.1.1.107 1.3.1.76 4.99.1.4]	0.0339527	0.00502529	0.0272144	0.00123379	1.2476	5.02395e-06	Not significant
compost_amendment-yes	putative acyl-CoA dehydrogenase	0.0161528	0.00221416	0.0129486	0.000728763	1.24745	2.28878e-06	Not significant
compost_amendment-yes	uncharacterized protein-141	0.00854626	0.00198547	0.00685266	0.00105174	1.24714	0.00391872	Not significant
compost_amendment-yes	tRNA (guanine-N7-)-methyltransferase [EC:2.1.1.33]	0.04118	0.00508947	0.033031	0.0024557	1.24671	1.60984e-06	Not significant
compost_amendment-yes	MFS transporter, ACS family, tartrate transporter	0.00170606	0.000658969	0.00136851	0.000146327	1.24665	0.0350515	Not significant
compost_amendment-yes	octanoyl-[GcvH]:protein N-octanoyltransferase [EC:2.3.1.204]	0.00217169	0.000880953	0.00174217	0.000539594	1.24654	0.108878	Not significant
compost_amendment-yes	cytosine/creatinine deaminase [EC:3.5.4.1 3.5.4.21]	0.0418424	0.00511659	0.0335711	0.00102349	1.24638	4.26552e-07	Not significant
compost_amendment-yes	enoyl-[acyl-carrier protein] reductase II [EC:1.3.1.9]	0.0109239	0.00215375	0.00876797	0.000970161	1.24589	0.000522955	Not significant
compost_amendment-yes	RNA polymerase sigma-32 factor	0.0224895	0.00387718	0.0180602	0.00135464	1.24525	5.93486e-05	Not significant
compost_amendment-yes	MFS transporter, AAHS family, 4-hydroxybenzoate transporter	0.00278274	0.000580892	0.00223509	0.000436924	1.24502	0.00695447	Not significant
compost_amendment-yes	alpha-glycerophosphate oxidase [EC:1.1.3.21]	0.00172443	0.000808366	0.00138516	0.000431152	1.24493	0.14314	Not significant
compost_amendment-yes	acyl-CoA dehydrogenase [EC:1.3.99.-]-2	0.00713842	0.00107505	0.00573611	0.000379221	1.24447	1.07622e-05	Not significant
compost_amendment-yes	uncharacterized protein-218	0.00305782	0.000968439	0.00245755	0.000335248	1.24426	0.0166699	Not significant
compost_amendment-yes	L-proline amide hydrolase [EC:3.5.1.101]	0.00287629	0.000670056	0.0023119	0.00031487	1.24412	0.00306906	Not significant
compost_amendment-yes	aspartate dehydrogenase [EC:1.4.1.21]	0.0038233	0.000533954	0.00307405	0.000337962	1.24373	5.03399e-05	Not significant
compost_amendment-yes	two-component system, response regulator, stage 0 sporulation protein A	0.00182093	0.00071007	0.00146426	0.000431504	1.24359	0.0976277	Not significant
compost_amendment-yes	two-component system, OmpR family, response regulator ResD	0.00210101	0.000894379	0.00168983	0.000495488	1.24333	0.11429	Not significant
compost_amendment-yes	not_found-17	0.001986	0.000881172	0.00159749	0.000399475	1.2432	0.104742	Not significant
compost_amendment-yes	penicillin-binding protein 2B-1	0.00175228	0.000801562	0.00140969	0.000431973	1.24302	0.137523	Not significant
compost_amendment-yes	putative spermidine/putrescine transport system ATP-binding protein	0.0694906	0.00870014	0.0559146	0.00165421	1.2428	6.66841e-07	Not significant
compost_amendment-yes	N-acetylglucosamine malate deacetylase 2 [EC:3.5.1.-]	0.00225722	0.000763243	0.00181674	0.000416145	1.24246	0.0472167	Not significant
compost_amendment-yes	quercetin 2,3-dioxygenase [EC:1.13.11.24]	0.0863401	0.0144115	0.0694927	0.00483265	1.24243	4.12064e-05	Not significant
compost_amendment-yes	type VI secretion system secreted protein Hcp	0.00701329	0.00197158	0.00564582	0.000773387	1.24221	0.00943164	Not significant
compost_amendment-yes	chloramphenicol-sensitive protein RarD	0.029651	0.00504955	0.0238716	0.00270323	1.2421	0.000226242	Not significant
compost_amendment-yes	cytochrome c-type protein NapC	0.00292051	0.000812812	0.00235154	0.000248638	1.24195	0.00644451	Not significant
compost_amendment-yes	transcriptional regulator	0.0199431	0.00226553	0.0160598	0.00105755	1.2418	5.26871e-07	Not significant
compost_amendment-yes	propionate CoA-transferase [EC:2.8.3.1]	0.00194122	0.000512025	0.0015633	0.000124852	1.24175	0.00356189	Not significant
compost_amendment-yes	L-threonate 2-dehydrogenase [EC:1.1.1.411]	0.00664551	0.0011354	0.00535238	0.000515406	1.2416	0.000122335	Not significant
compost_amendment-yes	KUP system potassium uptake protein	0.0258615	0.00548474	0.0208371	0.00230719	1.24113	0.0010697	Not significant
compost_amendment-yes	poly(3-hydroxybutyrate) depolymerase [EC:3.1.1.75]	0.0131923	0.00295526	0.0106298	0.00182045	1.24108	0.005762	Not significant
compost_amendment-yes	UDP-3-O-[3-hydroxymyristoyl] N-acetylglucosamine deacetylase / 3-hydroxyacyl-[acyl-carrier-protein] dehydratase [EC:3.5.1.108 4.2.1.59]	0.0140473	0.00310106	0.0113216	0.000906852	1.24075	0.000867577	Not significant
compost_amendment-yes	isovaleryl-CoA dehydrogenase [EC:1.3.8.4]	0.0137702	0.00247996	0.0111014	0.00116047	1.2404	0.00026599	Not significant
compost_amendment-yes	two-component system, NarL family, vancomycin resistance sensor histidine kinase VraS [EC:2.7.13.3]	0.00146712	0.000761877	0.00118303	0.000379125	1.24014	0.182297	Not significant
compost_amendment-yes	leucine dehydrogenase [EC:1.4.1.9]	0.0169973	0.00342304	0.0137083	0.000610237	1.23993	0.000254478	Not significant
compost_amendment-yes	GntR family transcriptional regulator, arabinose operon transcriptional repressor	0.000844248	0.000315369	0.000680994	0.00017163	1.23973	0.0741438	Not significant
compost_amendment-yes	uncharacterized protein-214	0.00301612	0.00132641	0.00243344	0.000325279	1.23945	0.071055	Not significant
compost_amendment-yes	gluconate 2-dehydrogenase gamma chain [EC:1.1.99.3]	0.00536452	0.000757206	0.00432885	0.00032902	1.23925	9.81117e-06	Not significant
compost_amendment-yes	IclR family transcriptional regulator, pca regulon regulatory protein	0.0210048	0.00260145	0.0169631	0.00110661	1.23827	1.48739e-06	Not significant
compost_amendment-yes	glucarate dehydratase [EC:4.2.1.40]	0.00774727	0.00122523	0.00625818	0.000439576	1.23794	2.81635e-05	Not significant
compost_amendment-yes	3beta-hydroxy-Delta5-steroid dehydrogenase / steroid Delta-isomerase [EC:1.1.1.145 5.3.3.1]	0.00231741	0.000458443	0.00187198	0.000334053	1.23794	0.00481816	Not significant
compost_amendment-yes	N,N'-diacetylchitobiose transport system substrate-binding protein	0.00863851	0.0026464	0.00698014	0.00105007	1.23758	0.0184451	Not significant
compost_amendment-yes	CBS domain-containing protein	0.011414	0.0031159	0.00922571	0.000671736	1.23719	0.00491271	Not significant
compost_amendment-yes	chemotaxis protein methyltransferase WspC	0.00253071	0.000631494	0.00204616	0.000370033	1.23681	0.0116515	Not significant
compost_amendment-yes	CRISPR-associated endoribonuclease Cas6 [EC:3.1.-.-]	0.00203992	0.000655345	0.00164978	0.000177524	1.23648	0.0172069	Not significant
compost_amendment-yes	iron complex transport system permease protein	0.149512	0.017002	0.120932	0.00627363	1.23633	3.49915e-07	Not significant
compost_amendment-yes	sulfate permease, SulP family	0.0653231	0.00789672	0.0528636	0.000848822	1.23569	6.27672e-07	Not significant
compost_amendment-yes	aspartyl aminopeptidase [EC:3.4.11.21]	0.0106034	0.00171188	0.00858153	0.000630984	1.2356	4.3231e-05	Not significant
compost_amendment-yes	acyl-CoA oxidase [EC:1.3.3.6]	0.0104056	0.002018	0.00842172	0.00111442	1.23557	0.00129056	Not significant
compost_amendment-yes	choline-sulfatase [EC:3.1.6.6]	0.010783	0.00212832	0.00872731	0.000999608	1.23555	0.000860598	Not significant
compost_amendment-yes	phosphoserine phosphatase [EC:3.1.3.3]-1	0.0276224	0.00322823	0.0223565	0.00175896	1.23554	2.4161e-06	Not significant
compost_amendment-yes	putative membrane protein-7	0.0138628	0.00235877	0.0112223	0.000988267	1.23529	0.000116852	Not significant
compost_amendment-yes	type VI secretion system protein VasG	0.00601266	0.00135633	0.00486803	0.000423032	1.23513	0.00138098	Not significant
compost_amendment-yes	Lrp/AsnC family transcriptional regulator, regulator for asnA, asnC and gidA	0.0186166	0.00390875	0.0150763	0.00100299	1.23482	0.000569642	Not significant
compost_amendment-yes	acyl-[acyl-carrier-protein]-phospholipid O-acyltransferase / long-chain-fatty-acid--[acyl-carrier-protein] ligase [EC:2.3.1.40 6.2.1.20]	0.010739	0.00204506	0.00869697	0.000534488	1.2348	0.000201888	Not significant
compost_amendment-yes	carnitine-CoA ligase [EC:6.2.1.48]	0.010451	0.00181186	0.00846425	0.000852308	1.23472	0.000217472	Not significant
compost_amendment-yes	uncharacterized protein-156	0.00725801	0.0017693	0.00588234	0.000791463	1.23386	0.00522793	Not significant
compost_amendment-yes	beta-xylosidase	0.00194006	0.000793746	0.00157272	0.000245975	1.23357	0.0649733	Not significant
compost_amendment-yes	fumarylacetoacetate (FAA) hydrolase [EC:3.7.1.2]	0.0126892	0.00259967	0.0102868	0.00105391	1.23354	0.000897245	Not significant
compost_amendment-yes	malonyl-ACP decarboxylase	0.00282496	0.000644532	0.00229116	0.000470418	1.23299	0.0147091	Not significant
compost_amendment-yes	N-acylglucosamine-6-phosphate 2-epimerase [EC:5.1.3.9]	0.00391141	0.000572168	0.00317231	0.000298147	1.23299	4.53337e-05	Not significant
compost_amendment-yes	L-ornithine N5-monooxygenase [EC:1.14.13.195 1.14.13.196]	0.00206882	0.000675339	0.00167789	0.000394528	1.23299	0.0528832	Not significant
compost_amendment-yes	adenosylmethionine---8-amino-7-oxononanoate aminotransferase [EC:2.6.1.62]	0.0231236	0.00284623	0.0187577	0.000701075	1.23275	8.31167e-07	Not significant
compost_amendment-yes	two-component system, NarL family, vancomycin resistance associated response regulator VraR	0.00163201	0.000756261	0.00132394	0.000385055	1.23269	0.148272	Not significant
compost_amendment-yes	NitT/TauT family transport system permease protein	0.115048	0.0120135	0.0933497	0.00449905	1.23244	1.47957e-07	Not significant
compost_amendment-yes	localization factor PodJL	0.0121945	0.00264597	0.00989571	0.00102316	1.2323	0.00147727	Not significant
compost_amendment-yes	L-talarate/galactarate dehydratase [EC:4.2.1.156 4.2.1.42]	0.00900286	0.00161099	0.00731121	0.000457561	1.23138	0.000122311	Not significant
compost_amendment-yes	(S)-ureidoglycine---glyoxylate transaminase [EC:2.6.1.112]	0.00474377	0.000901089	0.00385365	0.00022183	1.23098	0.000217459	Not significant
compost_amendment-yes	phosphonate transport system ATP-binding protein [EC:7.3.2.2]	0.0188552	0.00278416	0.0153184	0.00102869	1.23088	1.66978e-05	Not significant
compost_amendment-yes	putative multiple sugar transport system permease protein	0.0147048	0.00202222	0.0119471	0.00123434	1.23083	5.65904e-05	Not significant
compost_amendment-yes	glutaredoxin-like protein NrdH	0.0103497	0.00164344	0.00841074	0.00119918	1.23053	0.00089294	Not significant
compost_amendment-yes	uncharacterized protein-100	0.0136639	0.00298648	0.0111066	0.000648899	1.23025	0.000891322	Not significant
compost_amendment-yes	nitrite reductase (NADH) small subunit [EC:1.7.1.15]	0.0275586	0.00237497	0.0224123	0.000940379	1.22962	1.59325e-08	Not significant
compost_amendment-yes	aldehyde dehydrogenase [EC:1.2.1.-]-1	0.0192097	0.0034019	0.0156258	0.000704273	1.22936	9.59019e-05	Not significant
compost_amendment-yes	lycopene elongase/hydratase (dihydrobisanhydrobacterioruberin-forming) [EC:2.5.1.150]	0.00480816	0.000882309	0.00391741	0.000459805	1.22738	0.000790164	Not significant
compost_amendment-yes	long-chain-fatty-acid--[acyl-carrier-protein] ligase [EC:6.2.1.20]	0.00120636	0.000535595	0.000983043	0.000217269	1.22717	0.113541	Not significant
compost_amendment-yes	selenate/chlorate reductase subunit alpha [EC:1.97.1.9 1.97.1.1]	0.00129478	0.000277264	0.00105532	0.00012694	1.22691	0.00230648	Not significant
compost_amendment-yes	aerobic C4-dicarboxylate transport protein	0.027081	0.00496482	0.0220783	0.00224636	1.22658	0.000495268	Not significant
compost_amendment-yes	ArsR family transcriptional regulator, cadmium/lead-responsive transcriptional repressor	0.0071841	0.00190555	0.00585805	0.000633303	1.22636	0.00735269	Not significant
compost_amendment-yes	uncharacterized protein-25	0.0396409	0.00544441	0.0323383	0.00278375	1.22582	2.52011e-05	Not significant
compost_amendment-yes	meso-butanediol dehydrogenase / (S,S)-butanediol dehydrogenase / diacetyl reductase [EC:1.1.1.- 1.1.1.76 1.1.1.304]-2	0.00230362	0.000522846	0.00187939	0.000284601	1.22573	0.00630694	Not significant
compost_amendment-yes	glucose-fructose oxidoreductase [EC:1.1.99.28]	0.00429871	0.00120259	0.0035072	0.000672968	1.22568	0.0259495	Not significant
compost_amendment-yes	NAD(P)H dehydrogenase (quinone) [EC:1.6.5.2]-1	0.0214656	0.00331808	0.017523	0.00126801	1.22499	4.34502e-05	Not significant
compost_amendment-yes	acyl-homoserine-lactone acylase [EC:3.5.1.97]	0.00656151	0.00185092	0.00535638	0.000340058	1.22499	0.00798139	Not significant
compost_amendment-yes	catabolite repression HPr-like protein	0.00177414	0.000705384	0.0014486	0.000446508	1.22472	0.134333	Not significant
compost_amendment-yes	flotillin	0.0134676	0.00169279	0.0109969	0.000933194	1.22467	1.23226e-05	Not significant
compost_amendment-yes	CyaY protein	0.00395257	0.00119406	0.00322751	0.000413591	1.22465	0.0188091	Not significant
compost_amendment-yes	sulfonate transport system ATP-binding protein [EC:3.6.3.-]	0.0220429	0.00268873	0.018004	0.00134092	1.22433	4.69e-06	Not significant
compost_amendment-yes	TetR/AcrR family transcriptional regulator, cholesterol catabolism regulator-1	0.00400427	0.00121336	0.00327072	0.000492311	1.22428	0.023386	Not significant
compost_amendment-yes	chemotaxis protein methyltransferase CheR [EC:2.1.1.80]	0.05346	0.01003	0.0436732	0.00243519	1.22409	0.00024732	Not significant
compost_amendment-yes	arabinogalactan endo-1,4-beta-galactosidase [EC:3.2.1.89]	0.00437503	0.00129977	0.00357597	0.000427858	1.22345	0.0166291	Not significant
compost_amendment-yes	polysaccharide biosynthesis/export protein ExoF	0.00572735	0.00115659	0.00468138	0.000512799	1.22343	0.00138653	Not significant
compost_amendment-yes	chemotaxis protein MotB	0.052863	0.0084778	0.0432232	0.00132	1.22302	3.63161e-05	Not significant
compost_amendment-yes	sulfonate transport system substrate-binding protein	0.0209698	0.0030751	0.0171475	0.00130915	1.22291	3.27274e-05	Not significant
compost_amendment-yes	phosphonate transport system substrate-binding protein	0.02824	0.00301626	0.0231015	0.000960035	1.22243	2.47926e-07	Not significant
compost_amendment-yes	sulfite reductase (NADPH) hemoprotein beta-component [EC:1.8.1.2]	0.0254688	0.0031057	0.0208387	0.000487094	1.22219	1.19952e-06	Not significant
compost_amendment-yes	arginine N-succinyltransferase [EC:2.3.1.109]	0.00481321	0.0020386	0.00394037	0.00107827	1.22151	0.134	Not significant
compost_amendment-yes	CopG family transcriptional regulator / antitoxin EndoAI	0.00202119	0.000839815	0.0016547	0.000423287	1.22148	0.120503	Not significant
compost_amendment-yes	sugar-phosphatase [EC:3.1.3.23]	0.0107411	0.00239565	0.00879938	0.000514879	1.22066	0.00148297	Not significant
compost_amendment-yes	L-fuconolactonase [EC:3.1.1.-]	0.0161303	0.00190793	0.0132153	0.000497596	1.22058	8.87133e-07	Not significant
compost_amendment-yes	cytochrome c550	0.00334734	0.00142989	0.00274251	0.000833904	1.22054	0.15446	Not significant
compost_amendment-yes	alpha-L-fucosidase [EC:3.2.1.51]	0.036793	0.00865658	0.0301475	0.00194611	1.22043	0.00244884	Not significant
compost_amendment-yes	uncharacterized protein-54	0.0216374	0.00230557	0.0177295	0.000833934	1.22042	3.06462e-07	Not significant
compost_amendment-yes	heme iron utilization protein-1	0.0102969	0.00158554	0.00843733	0.000582272	1.2204	4.68836e-05	Not significant
compost_amendment-yes	salicylate 5-hydroxylase large subunit [EC:1.14.13.172]	0.00146361	0.000260356	0.00119955	0.000165096	1.22013	0.00175715	Not significant
compost_amendment-yes	arsenite transporter	0.0293438	0.00489172	0.0240684	0.00176026	1.21918	0.000126203	Not significant
compost_amendment-yes	outer membrane immunogenic protein	0.0294879	0.00461233	0.0241921	0.00191989	1.21891	8.43327e-05	Not significant
compost_amendment-yes	flagellar protein FliT	0.0037665	0.00110396	0.0030904	0.000763004	1.21877	0.0587878	Not significant
compost_amendment-yes	fructose-bisphosphate aldolase, class II [EC:4.1.2.13]	0.0392892	0.00449141	0.032241	0.00216755	1.21861	2.15096e-06	Not significant
compost_amendment-yes	aerobactin synthase [EC:6.3.2.39]	0.000204733	0.000115414	0.000168026	3.88623e-05	1.21846	0.208552	Not significant
compost_amendment-yes	cytochrome c nitrite reductase small subunit	0.00205861	0.00081773	0.00168964	0.000249267	1.21837	0.0709881	Not significant
compost_amendment-yes	(2R)-sulfolactate sulfo-lyase subunit alpha [EC:4.4.1.24]	0.00132749	0.000257179	0.00109012	0.000185124	1.21775	0.00670159	Not significant
compost_amendment-yes	trehalose 6-phosphate synthase/phosphatase [EC:2.4.1.15 3.1.3.12]	0.0157188	0.00306921	0.0129093	0.00142321	1.21764	0.00139915	Not significant
compost_amendment-yes	type VI secretion system protein ImpG	0.0064676	0.00186308	0.00531175	0.000710156	1.2176	0.0185505	Not significant
compost_amendment-yes	Kdo2-lipid IVA lauroyltransferase/acyltransferase [EC:2.3.1.241 2.3.1.-]	0.0428518	0.00669659	0.0351948	0.00121961	1.21756	3.47807e-05	Not significant
compost_amendment-yes	biotin---[acetyl-CoA-carboxylase] ligase / type III pantothenate kinase [EC:6.3.4.15 2.7.1.33]	0.00267403	0.000685982	0.00219625	0.000492643	1.21754	0.036117	Not significant
compost_amendment-yes	transcriptional antiterminator	0.00156395	0.000781279	0.00128469	0.000366926	1.21737	0.192748	Not significant
compost_amendment-yes	flagella basal body P-ring formation protein FlgA	0.0183604	0.00276871	0.0150882	0.000824363	1.21688	3.02679e-05	Not significant
compost_amendment-yes	glutamate 5-kinase [EC:2.7.2.11]	0.0426809	0.00407753	0.0350774	0.00113039	1.21676	8.01791e-08	Not significant
compost_amendment-yes	dihydroflavonol-4-reductase [EC:1.1.1.219]	0.0196293	0.0034698	0.0161378	0.000970229	1.21636	0.000196744	Not significant
compost_amendment-yes	DNA polymerase III subunit epsilon [EC:2.7.7.7]	0.0888065	0.0133327	0.073015	0.00356545	1.21628	2.65725e-05	Not significant
compost_amendment-yes	putative tricarboxylic transport membrane protein-3	0.0241875	0.00267359	0.0198885	0.00117349	1.21615	1.0099e-06	Not significant
compost_amendment-yes	transposase-2	0.0232979	0.00440282	0.0191576	0.00130089	1.21612	0.000442005	Not significant
compost_amendment-yes	purine nucleosidase [EC:3.2.2.1]	0.0355254	0.00380416	0.0292307	0.000818126	1.21534	3.22383e-07	Not significant
compost_amendment-yes	oxalate decarboxylase [EC:4.1.1.2]	0.00152482	0.000298995	0.00125517	0.000218978	1.21484	0.00846674	Not significant
compost_amendment-yes	CDP-4-dehydro-6-deoxyglucose reductase, E3 [EC:1.17.1.1]	0.00917029	0.00168532	0.0075497	0.00128575	1.21466	0.0064199	Not significant
compost_amendment-yes	4-methylaminobutanoate oxidase (formaldehyde-forming) [EC:1.5.3.19]	0.00275512	0.00106162	0.00226939	0.000309884	1.21404	0.0657311	Not significant
compost_amendment-yes	type VI secretion system protein ImpH	0.00604441	0.00180191	0.00497883	0.00069942	1.21402	0.0249275	Not significant
compost_amendment-yes	penicillin-binding protein 2 prime [EC:3.4.16.4]	0.00150652	0.000786573	0.00124098	0.000356773	1.21397	0.213886	Not significant
compost_amendment-yes	putative two-component system protein, hydrogenase maturation factor HypX/HoxX	0.00135676	0.000941327	0.00111773	0.000218142	1.21385	0.292114	Not significant
compost_amendment-yes	collagen, type II, alpha	9.13829e-05	7.076e-05	7.52962e-05	3.23695e-05	1.21365	0.407995	Not significant
compost_amendment-yes	stage V sporulation protein AD	0.00265944	0.00110663	0.0021913	0.000621071	1.21363	0.147963	Not significant
compost_amendment-yes	uncharacterized protein-75	0.0163131	0.00299581	0.0134443	0.00089935	1.21338	0.000370083	Not significant
compost_amendment-yes	pyruvate carboxylase subunit A [EC:6.4.1.1]	0.0050065	0.000879053	0.00412749	0.00040635	1.21296	0.000572328	Not significant
compost_amendment-yes	3-(3-hydroxy-phenyl)propionate hydroxylase [EC:1.14.13.127]	0.0182149	0.00259227	0.0150171	0.00102156	1.21294	2.88422e-05	Not significant
compost_amendment-yes	catechol 1,2-dioxygenase [EC:1.13.11.1]	0.00518683	0.00101139	0.00427669	0.000327998	1.21281	0.000780007	Not significant
compost_amendment-yes	L-fucose/D-arabinose isomerase [EC:5.3.1.25 5.3.1.3]	0.00240601	0.000735408	0.00198466	0.000222209	1.2123	0.0231636	Not significant
compost_amendment-yes	uncharacterized protein-48	0.0258213	0.00328625	0.0213	0.0022928	1.21227	0.000127112	Not significant
compost_amendment-yes	glutamyl-Q tRNA(Asp) synthetase [EC:6.1.1.-]	0.0236272	0.00401911	0.0194935	0.000947045	1.21206	0.000134512	Not significant
compost_amendment-yes	pullulanase [EC:3.2.1.41]	0.00412587	0.00139693	0.00340427	0.00062657	1.21197	0.0573632	Not significant
compost_amendment-yes	diacylglycerol kinase (ATP) [EC:2.7.1.107]-1	0.0230418	0.00410153	0.019014	0.000640662	1.21184	0.000194559	Not significant
compost_amendment-yes	macrolide transport system ATP-binding/permease protein-2	0.00185178	0.000809659	0.00152825	0.000488202	1.2117	0.184961	Not significant
compost_amendment-yes	acyl-CoA thioesterase YciA [EC:3.1.2.-]	0.018544	0.00425955	0.0153046	0.00151726	1.21166	0.00409778	Not significant
compost_amendment-yes	7,8-dihydroneopterin aldolase/epimerase/oxygenase [EC:4.1.2.25 5.1.99.8 1.13.11.81]	0.0426141	0.00446882	0.0351706	0.000538381	1.21164	3.29865e-07	Not significant
compost_amendment-yes	choline dehydrogenase [EC:1.1.99.1]	0.0469811	0.00474278	0.0387812	0.00151996	1.21144	2.09797e-07	Not significant
compost_amendment-yes	uncharacterized protein-165	0.00596784	0.00139863	0.00492701	0.000487611	1.21125	0.00472154	Not significant
compost_amendment-yes	2,4-diaminopentanoate dehydrogenase [EC:1.4.1.12 1.4.1.26]	0.00673371	0.00206924	0.00556032	0.000794216	1.21103	0.0307179	Not significant
compost_amendment-yes	D-erythronate 2-dehydrogenase [EC:1.1.1.410]	0.00866999	0.00127249	0.00716243	0.000501585	1.21048	4.87622e-05	Not significant
compost_amendment-yes	phosphoglucomutase [EC:5.4.2.2]	0.045617	0.00368733	0.0377217	0.00145793	1.2093	1.97856e-08	Not significant
compost_amendment-yes	C5a peptidase [EC:3.4.21.110]	0.0018822	0.000756857	0.00155671	0.000535305	1.20909	0.186754	Not significant
compost_amendment-yes	glutathione S-transferase [EC:2.5.1.18]	0.13718	0.0230195	0.113508	0.00804124	1.20855	0.000208005	Not significant
compost_amendment-yes	hemoglobin/transferrin/lactoferrin receptor protein	0.0201382	0.00307436	0.0166645	0.00101382	1.20845	6.15879e-05	Not significant
compost_amendment-yes	2-hydroxy-4-carboxymuconate semialdehyde hemiacetal dehydrogenase [EC:1.1.1.312]	0.00246239	0.000612351	0.00203804	0.000171189	1.20822	0.00639879	Not significant
compost_amendment-yes	LysR family transcriptional regulator, chromosome initiation inhibitor	0.0143589	0.00234129	0.0118909	0.00142808	1.20755	0.00101513	Not significant
compost_amendment-yes	urease accessory protein-1	0.0171748	0.0016996	0.0142297	0.000507464	1.20697	1.9489e-07	Not significant
compost_amendment-yes	5-carboxymethyl-2-hydroxymuconic-semialdehyde dehydrogenase [EC:1.2.1.60]	0.00780135	0.0010169	0.00646973	0.000817592	1.20582	0.000603784	Not significant
compost_amendment-yes	xylonate dehydratase [EC:4.2.1.82]-1	0.0161717	0.00228135	0.0134114	0.000612688	1.20582	2.03043e-05	Not significant
compost_amendment-yes	1-piperideine-2-carboxylate/1-pyrroline-2-carboxylate reductase [NAD(P)H] [EC:1.5.1.1]	0.00285353	0.000503978	0.00236702	0.000226927	1.20554	0.000761493	Not significant
compost_amendment-yes	HTH-type transcriptional regulator / antitoxin HipB	0.00409016	0.000795212	0.00339329	0.000301149	1.20537	0.00130622	Not significant
compost_amendment-yes	uracil permease	0.0147013	0.00210915	0.0122029	0.00119667	1.20473	0.000202041	Not significant
compost_amendment-yes	para-aminobenzoate synthetase component I [EC:2.6.1.85]	0.0392412	0.00419706	0.032575	0.00195703	1.20464	1.54211e-06	Not significant
compost_amendment-yes	endonuclease G, mitochondrial	0.0118996	0.00167011	0.00987904	0.00104144	1.20453	0.000268199	Not significant
compost_amendment-yes	DNA polymerase V	0.0122124	0.00341235	0.0101445	0.00184569	1.20384	0.0369638	Not significant
compost_amendment-yes	adapter protein MecA 1/2	0.00297992	0.00127691	0.00247589	0.000750146	1.20357	0.185343	Not significant
[truncated: 3,141 more rows]
