# Supplementary material for: Municipal Solid Waste (MSW)-Compost Amendment Increases Diversity, Functional Activities, and Network Connectivity of a Vineyard Soil Microbiota
Source: Microorganisms. 2026 Jun 21;14(6):1372. doi: 10.3390/microorganisms14061372 (PMC13305556; doi:10.3390/microorganisms14061372)
Supplement: Supplementary file 1 [file microorganisms-14-01372-s001.zip › STAMP.Picrust2_KO.compost_mulch.xlsx]

## Sheet: STAMP KO compost mulch
Parameter	KGGE-orthologs (Picrust2-predicted)	Yes: mean rel. freq. (%)	Yes: std. dev. (%)	No: mean rel. freq. (%)	No: std. dev. (%)	Fold change	p-values (corrected)	Effect of MSW-compost mulch
compost_mulch-yes	O-methyltransferase [EC:2.1.1.-]-2	0.000104259	9.00505e-05	1.36173e-06	2.35861e-06	76.5635	0.00789568	Increased
compost_mulch-yes	D-glucosamine PTS system EIICBA component [EC:2.7.1.-]	0.00103391	0.000615073	1.97728e-05	2.26193e-05	52.2892	0.00196831	Increased
compost_mulch-yes	not_found-20	0.00103391	0.000615073	1.97728e-05	2.26193e-05	52.2892	0.00197219	Increased
compost_mulch-yes	not_found-21	0.00103391	0.000615073	1.97728e-05	2.26193e-05	52.2892	0.00197609	Increased
compost_mulch-yes	cytochrome P450 family 107 subfamily B polypeptide 1	0.000116038	8.55361e-05	2.72284e-06	4.2703e-06	42.6167	0.00424915	Increased
compost_mulch-yes	bifunctional autolysin [EC:3.5.1.28 3.2.1.96]	0.00065889	0.000419006	1.56355e-05	1.62279e-05	42.1405	0.00254717	Increased
compost_mulch-yes	penicillin-binding protein 2B-2	0.00052127	0.000403685	1.45404e-05	1.28436e-05	35.8497	0.00531335	Increased
compost_mulch-yes	penicillin-binding protein 3 [EC:3.4.-.-]	0.00052127	0.000403685	1.45404e-05	1.28436e-05	35.8497	0.00530988	Increased
compost_mulch-yes	penicillin-binding protein H	0.000522643	0.00040309	1.81901e-05	1.67094e-05	28.7323	0.00539678	Increased
compost_mulch-yes	ribosome modulation factor	0.00232447	0.00260698	0.000118428	5.44835e-05	19.6278	0.028614	Increased
compost_mulch-yes	D-erythrose 4-phosphate dehydrogenase [EC:1.2.1.72]	0.00165498	0.00156501	9.5849e-05	4.73965e-05	17.2665	0.0147267	Increased
compost_mulch-yes	thiosulfate sulfurtransferase [EC:2.8.1.1]	0.00160645	0.0015738	9.52211e-05	4.63651e-05	16.8707	0.0171351	Increased
compost_mulch-yes	uncharacterized protein-251	0.00205921	0.00195319	0.000131055	5.57695e-05	15.7126	0.015278	Increased
compost_mulch-yes	minor curlin subunit	0.00220497	0.00138633	0.000144515	9.24566e-05	15.2577	0.00283493	Increased
compost_mulch-yes	regulator of sigma D	0.00166918	0.00163209	0.000116127	5.2729e-05	14.3737	0.0178191	Increased
compost_mulch-yes	transcriptional regulator of aroF, aroG, tyrA and aromatic amino acid transport	0.00149619	0.00183566	0.000105051	5.46192e-05	14.2426	0.0439997	Increased
compost_mulch-yes	Delta3-Delta2-enoyl-CoA isomerase [EC:5.3.3.8]	0.00141943	0.0017563	0.00010376	0.000139015	13.68	0.0461723	Increased
compost_mulch-yes	lipoprotein YgeR	0.0017564	0.00163299	0.000128552	5.12641e-05	13.6629	0.0147168	Increased
compost_mulch-yes	exopolysaccharide production protein ExoQ	0.0031108	0.00193521	0.000228257	0.000119539	13.6285	0.00280737	Increased
compost_mulch-yes	ribonuclease HI / DNA polymerase III subunit epsilon [EC:3.1.26.4 2.7.7.7]	0.00174696	0.00164059	0.000129043	4.92084e-05	13.5378	0.0153266	Increased
compost_mulch-yes	TetR/AcrR family transcriptional regulator, repressor of the ameABC operon	0.00184871	0.00152371	0.000136668	6.56307e-05	13.5271	0.00855218	Increased
compost_mulch-yes	uncharacterized protein-253	0.00186986	0.00172525	0.00013926	5.18553e-05	13.427	0.0143196	Increased
compost_mulch-yes	cysteine sulfinate desulfinase [EC:4.4.1.-]	0.00176604	0.00154762	0.000134021	4.76628e-05	13.1773	0.0114723	Increased
compost_mulch-yes	phosphatase NudJ [EC:3.6.1.-]	0.00174294	0.00164084	0.000134982	5.07616e-05	12.9123	0.0157355	Increased
compost_mulch-yes	exopolysaccharide production repressor protein	0.00174421	0.00107948	0.000135253	7.28286e-05	12.8959	0.00281005	Increased
compost_mulch-yes	benzoate/toluate 1,2-dioxygenase subunit beta [EC:1.14.12.10 1.14.12.-]	0.0011045	0.000936675	8.65407e-05	5.77617e-05	12.7628	0.00992544	Increased
compost_mulch-yes	cell division protein FtsN	0.00168634	0.00162231	0.000132579	5.3506e-05	12.7195	0.0173244	Increased
compost_mulch-yes	deoxyribonuclease I [EC:3.1.21.1]	0.00207682	0.0023694	0.000165232	8.12177e-05	12.5691	0.0346701	Increased
compost_mulch-yes	intracellular multiplication protein IcmN	0.00217282	0.00225173	0.000173215	5.93297e-05	12.5441	0.0238527	Increased
compost_mulch-yes	type IV pilus assembly protein PilK	0.00162747	0.00150572	0.00013182	5.08028e-05	12.3462	0.0149055	Increased
compost_mulch-yes	alginate O-acetyltransferase complex protein AlgJ	0.0034108	0.00290328	0.000278097	0.000113047	12.2648	0.0102916	Increased
compost_mulch-yes	galactose dehydrogenase [EC:1.1.1.48 1.1.1.120]	0.00250466	0.00131778	0.000207513	7.38251e-05	12.0699	0.00165266	Increased
compost_mulch-yes	membrane fusion protein, multidrug efflux system-11	0.00161601	0.00159579	0.000134768	5.50875e-05	11.991	0.0197429	Increased
compost_mulch-yes	outer membrane protein, multidrug efflux system-4	0.00206683	0.00159041	0.000174394	6.95536e-05	11.8515	0.00662336	Increased
compost_mulch-yes	uncharacterized protein-254	0.001871	0.00186464	0.000158742	7.0604e-05	11.7864	0.0207553	Increased
compost_mulch-yes	TetR/AcrR family transcriptional regulator, repressor of the mexAB-oprM multidrug resistance operon	0.0026949	0.00202788	0.000231983	9.55798e-05	11.6168	0.00606897	Increased
compost_mulch-yes	general secretion pathway protein O [EC:3.4.23.43 2.1.1.-]	0.00180692	0.00162765	0.000159147	5.73989e-05	11.3537	0.0137034	Increased
compost_mulch-yes	RHH-type transcriptional regulator, rel operon repressor / antitoxin RelB	0.00208129	0.0018407	0.000185439	6.46801e-05	11.2236	0.0127297	Increased
compost_mulch-yes	miniconductance mechanosensitive channel-1	0.00599492	0.00549501	0.000545341	0.000214052	10.993	0.0149923	Increased
compost_mulch-yes	xanthine permease XanP	0.00166003	0.0017091	0.000157973	5.7221e-05	10.5083	0.0248227	Increased
compost_mulch-yes	LuxR family transcriptional regulator, activator of conjugal transfer of Ti plasmids	0.00188905	0.00144766	0.000179849	7.65632e-05	10.5035	0.00685622	Increased
compost_mulch-yes	Na+-transporting NADH:ubiquinone oxidoreductase subunit A [EC:7.2.1.1]	0.00417905	0.00400828	0.000405152	9.51477e-05	10.3148	0.0186157	Increased
compost_mulch-yes	uncharacterized protein-249	0.00204073	0.00165341	0.000200725	8.62988e-05	10.1668	0.0089136	Increased
compost_mulch-yes	protein transport protein HofQ	0.00222882	0.00189775	0.000223054	6.05457e-05	9.99229	0.0113445	Increased
compost_mulch-yes	phosphocarrier protein NPr	0.00196139	0.00180323	0.000203341	7.15398e-05	9.64586	0.016085	Increased
compost_mulch-yes	epoxyqueuosine reductase [EC:1.17.99.6]-2	0.00213571	0.00167668	0.000222078	6.17144e-05	9.61694	0.00793527	Increased
compost_mulch-yes	succinoglycan biosynthesis protein ExoA [EC:2.4.-.-]	0.00266817	0.00158424	0.000280765	0.000112476	9.50322	0.00271305	Increased
compost_mulch-yes	oligogalacturonide transport system permease protein-2	0.00266461	0.00238909	0.000282018	0.000103543	9.44837	0.0146962	Increased
compost_mulch-yes	erythronate-4-phosphate dehydrogenase [EC:1.1.1.290]	0.00224659	0.00189819	0.000238358	6.04489e-05	9.42531	0.0112949	Increased
compost_mulch-yes	delta1-piperideine-2-carboxylate reductase [EC:1.5.1.21]	0.00258703	0.00183408	0.000278039	0.000106182	9.30457	0.00525096	Increased
compost_mulch-yes	alpha-glucoside transport system ATP-binding protein	0.00400699	0.00236921	0.000433759	7.84887e-05	9.23783	0.00271413	Increased
compost_mulch-yes	sigma-54 dependent transcriptional regulator	0.0026326	0.00284476	0.000289332	9.67017e-05	9.0989	0.0318454	Increased
compost_mulch-yes	23S rRNA (adenine1618-N6)-methyltransferase [EC:2.1.1.181]	0.00288141	0.00289618	0.000316835	0.00019792	9.09436	0.0241459	Increased
compost_mulch-yes	diaminohydroxyphosphoribosylaminopyrimidine deaminase [EC:3.5.4.26]	0.00172115	0.00161353	0.00018993	6.19201e-05	9.06203	0.0179948	Increased
compost_mulch-yes	CRP/FNR family transcriptional regulator, anaerobic regulatory protein-2	0.00124907	0.000451242	0.000139155	6.97143e-05	8.97608	0.000373718	Increased
compost_mulch-yes	D-galactarolactone isomerase [EC:5.4.1.4]	0.00159067	0.00103986	0.000184458	7.35231e-05	8.62348	0.00394556	Increased
compost_mulch-yes	N-acylmannosamine kinase [EC:2.7.1.60]	0.00251622	0.00166054	0.000295128	6.70415e-05	8.52588	0.00410937	Increased
compost_mulch-yes	sugar lactone lactonase	0.00409798	0.00236124	0.000482696	0.000113839	8.48978	0.00256786	Increased
compost_mulch-yes	membrane fusion protein-2	0.00171243	0.000995779	0.000204637	7.31235e-05	8.36814	0.00267748	Increased
compost_mulch-yes	glycosyltransferase [EC:2.4.1.-]-1	0.000162174	0.000121577	1.95641e-05	1.48564e-05	8.28936	0.00703327	Increased
compost_mulch-yes	high frequency lysogenization protein	0.00336917	0.00232889	0.000420849	0.000138884	8.00566	0.00513171	Increased
compost_mulch-yes	membrane fusion protein, multidrug efflux system-9	0.00239717	0.00163153	0.000301989	0.000136137	7.93795	0.0048264	Increased
compost_mulch-yes	oligogalacturonide transport system permease protein-1	0.00297878	0.00188474	0.000376571	0.000111904	7.91027	0.003687	Increased
compost_mulch-yes	D-ribulokinase [EC:2.7.1.47]	0.00214759	0.00141362	0.000271593	7.77286e-05	7.90739	0.00422863	Increased
compost_mulch-yes	salicylate---[aryl-carrier protein] ligase [EC:6.2.1.61]	0.000502597	0.000214684	6.39495e-05	2.71274e-05	7.85928	0.000847163	Increased
compost_mulch-yes	TetR/AcrR family transcriptional regulator, repressor for divergent bdcA	0.00164387	0.00103918	0.000211237	7.43027e-05	7.78213	0.00369711	Increased
compost_mulch-yes	Na+-transporting NADH:ubiquinone oxidoreductase subunit D [EC:7.2.1.1]	0.00444152	0.0039815	0.000573422	0.00011249	7.74564	0.0163185	Increased
compost_mulch-yes	Na+-transporting NADH:ubiquinone oxidoreductase subunit E [EC:7.2.1.1]	0.00444152	0.0039815	0.000573422	0.00011249	7.74564	0.0163121	Increased
compost_mulch-yes	Na+-transporting NADH:ubiquinone oxidoreductase subunit C [EC:7.2.1.1]	0.00444197	0.00398115	0.000575492	0.000113424	7.71856	0.0163303	Increased
compost_mulch-yes	cyclic-di-GMP-binding biofilm dispersal mediator protein	0.00171497	0.00105919	0.000225983	7.01845e-05	7.58895	0.00343892	Increased
compost_mulch-yes	Rrf2 family transcriptional regulator, iron-responsive regulator	0.00443138	0.00238383	0.000598827	0.000108093	7.40011	0.00216588	Increased
compost_mulch-yes	LysR family transcriptional regulator, pca operon transcriptional activator	0.00447708	0.00330879	0.00060525	0.000135916	7.39708	0.00712133	Increased
compost_mulch-yes	exopolysaccharide production protein ExoZ	0.0024238	0.00174309	0.000327801	0.000118673	7.39412	0.00633796	Increased
compost_mulch-yes	ADP-ribose diphosphatase [EC:3.6.1.-]	0.00298104	0.0020226	0.000404088	0.000139475	7.37721	0.00500383	Increased
compost_mulch-yes	uncharacterized protein-237	0.00303116	0.00226386	0.000424445	0.000130481	7.14148	0.00761564	Increased
compost_mulch-yes	sigma-E factor negative regulatory protein RseC	0.00172645	0.00148249	0.000243106	4.12502e-05	7.10164	0.0144973	Increased
compost_mulch-yes	chemosensory pili system protein ChpB (putative protein-glutamate methylesterase)	0.00268757	0.00193225	0.000378604	0.000127782	7.09862	0.00649483	Increased
compost_mulch-yes	uncharacterized protein-228	0.00346896	0.00207958	0.000490032	7.92274e-05	7.07904	0.00326971	Increased
compost_mulch-yes	two-component system, OmpR family, response regulator RstA	0.00224637	0.00194437	0.00032233	7.32112e-05	6.96916	0.0151131	Increased
compost_mulch-yes	benzoate/toluate 1,2-dioxygenase subunit alpha [EC:1.14.12.10 1.14.12.-]	0.00151277	0.00110596	0.000217472	7.36014e-05	6.95618	0.00709639	Increased
compost_mulch-yes	MFS transporter, DHA1 family, purine ribonucleoside efflux pump	0.00534326	0.00315031	0.000768841	0.000145223	6.94976	0.00307578	Increased
compost_mulch-yes	AmpE protein	0.00295316	0.00182112	0.000425049	0.000127251	6.94781	0.00361783	Increased
compost_mulch-yes	lichenan operon transcriptional antiterminator	0.00226796	0.00086969	0.000330107	5.62989e-05	6.87039	0.000614685	Increased
compost_mulch-yes	exopolysaccharide production protein ExoY	0.00357388	0.00229912	0.000526007	0.000138038	6.79435	0.00424949	Increased
compost_mulch-yes	NADPH dehydrogenase (quinone) [EC:1.6.5.10]	0.00223798	0.00223331	0.000336846	0.000156728	6.64392	0.0280017	Increased
compost_mulch-yes	arginine transport system substrate-binding protein	0.002671	0.0023189	0.000402211	8.92563e-05	6.64079	0.0158666	Increased
compost_mulch-yes	valine--pyruvate aminotransferase [EC:2.6.1.66]	0.00165122	0.00118962	0.000252437	0.000103134	6.54109	0.00697295	Increased
compost_mulch-yes	heme oxygenase (biliverdin-IX-beta and delta-forming) [EC:1.14.99.58]	0.00474785	0.00363564	0.000730638	0.000182461	6.49822	0.00921906	Increased
compost_mulch-yes	Xaa-Xaa-Pro tripeptidyl-peptidase [EC:3.4.14.12]	0.00144596	0.00151352	0.000223302	0.000143622	6.47537	0.0346686	Increased
compost_mulch-yes	carboxynorspermidine decarboxylase [EC:4.1.1.96]	0.00634086	0.00396256	0.00098218	0.000215608	6.4559	0.00394473	Increased
compost_mulch-yes	succinoglycan biosynthesis protein ExoL [EC:2.-.-.-]	0.00269828	0.00153101	0.000421551	0.00010782	6.40083	0.00283061	Increased
compost_mulch-yes	diaminopimelate dehydrogenase [EC:1.4.1.16]	0.000973197	0.000480411	0.000152138	5.8951e-05	6.39682	0.00171383	Increased
compost_mulch-yes	endo-1,3-1,4-beta-glycanase ExoK [EC:3.2.1.-]	0.00268571	0.001552	0.00042302	0.000143549	6.34888	0.00303956	Increased
compost_mulch-yes	uncharacterized protein-248	0.00203806	0.00170044	0.000325123	0.000128572	6.26857	0.0140708	Increased
compost_mulch-yes	succinoglycan biosynthesis protein ExoM [EC:2.4.-.-]	0.00424194	0.00228072	0.000680166	0.000136955	6.23662	0.00236844	Increased
compost_mulch-yes	S-adenosylmethionine-dependent methyltransferase	0.00169166	0.00124378	0.000271336	8.32047e-05	6.23457	0.00791071	Increased
compost_mulch-yes	glutamine transport system ATP-binding protein [EC:7.4.2.1]	0.00297182	0.00156616	0.000486707	0.000180841	6.10598	0.00221237	Increased
compost_mulch-yes	outer-membrane receptor for ferric coprogen and ferric-rhodotorulic acid	0.00802162	0.00598869	0.00133064	0.000337412	6.02839	0.0087739	Increased
compost_mulch-yes	sarcosine dehydrogenase [EC:1.5.8.3]	0.00211013	0.00136179	0.000354028	7.1174e-05	5.96034	0.00474362	Increased
compost_mulch-yes	mycobactin peptide synthetase MbtF	0.000620992	0.000234721	0.000104612	2.6666e-05	5.93616	0.000627819	Increased
compost_mulch-yes	macrolide phosphotransferase	0.000644767	0.000570117	0.000110206	4.42334e-05	5.85057	0.0189806	Increased
compost_mulch-yes	Na+-transporting NADH:ubiquinone oxidoreductase subunit F [EC:7.2.1.1]	0.00470419	0.00406731	0.000811487	0.000171868	5.797	0.0173803	Increased
compost_mulch-yes	two-component system, OmpR family, sensor histidine kinase RstB [EC:2.7.13.3]	0.00241531	0.00207973	0.000422167	0.000156781	5.72121	0.0173352	Increased
compost_mulch-yes	TetR/AcrR family transcriptional regulator, fatty acid biosynthesis regulator	0.00219897	0.00202071	0.000386846	0.000119898	5.68435	0.0230021	Increased
compost_mulch-yes	medium-chain acyl-[acyl-carrier-protein] hydrolase [EC:3.1.2.21]	0.00196092	0.000926679	0.000347105	0.000128486	5.64937	0.00160137	Increased
compost_mulch-yes	vanillate/4-hydroxybenzoate decarboxylase subunit D [EC:4.1.1.- 4.1.1.61]	0.000111998	8.66471e-05	1.99368e-05	8.4131e-06	5.61765	0.0110868	Increased
compost_mulch-yes	succinoglycan biosynthesis protein ExoU [EC:2.4.-.-]	0.00221461	0.00128079	0.00039872	0.000118521	5.5543	0.00334286	Increased
compost_mulch-yes	Au+-exporting ATPase [EC:3.6.1.-]	0.00181896	0.00104949	0.000329012	5.8307e-05	5.52855	0.00334308	Increased
compost_mulch-yes	inositol transport system ATP-binding protein-2	0.00384959	0.00243148	0.000706712	0.000162633	5.44718	0.00469388	Increased
compost_mulch-yes	two-component system, NarL family, captular synthesis response regulator RcsB	0.00368067	0.00313833	0.000692424	0.000296389	5.31563	0.0178234	Increased
compost_mulch-yes	tRNA 2-thiouridine synthesizing protein C	0.00193945	0.00166843	0.000370608	6.03432e-05	5.23317	0.0187153	Increased
compost_mulch-yes	arabinosyltransferase C [EC:2.4.2.-]	0.00194894	0.000552574	0.000379644	0.00010018	5.13359	0.000332113	Increased
compost_mulch-yes	galactan 5-O-arabinofuranosyltransferase [EC:2.4.2.46]	0.000679081	0.000206851	0.000132434	3.58974e-05	5.12769	0.000282095	Increased
compost_mulch-yes	methylglutamate dehydrogenase subunit D [EC:1.5.99.5]	0.00282125	0.0014567	0.000552921	7.56975e-05	5.10245	0.00240377	Increased
compost_mulch-yes	arabinosyltransferase B [EC:2.4.2.-]	0.00102461	0.000291427	0.000201388	6.64583e-05	5.08775	0.000317011	Increased
compost_mulch-yes	AraC family transcriptional regulator, L-rhamnose operon transcriptional activator RhaR	0.00188312	0.00122741	0.000371846	0.000125929	5.06424	0.00575253	Increased
compost_mulch-yes	peptide/bleomycin uptake transporter	0.00428045	0.00251738	0.000847222	0.000161239	5.05234	0.00383333	Increased
compost_mulch-yes	tRNA 2-thiouridine synthesizing protein D [EC:2.8.1.-]	0.0021487	0.00186604	0.000427377	7.48171e-05	5.02765	0.0203313	Increased
compost_mulch-yes	Fe-S cluster assembly protein SufA	0.00222785	0.00186841	0.000443559	0.000131944	5.02266	0.0175656	Increased
compost_mulch-yes	oligogalacturonide transport system substrate-binding protein	0.00383534	0.00301334	0.00077044	0.000210395	4.97812	0.0134536	Increased
compost_mulch-yes	trimethylamine monooxygenase [EC:1.14.13.148]	0.00192826	0.00127457	0.000387934	5.89616e-05	4.97058	0.00616653	Increased
compost_mulch-yes	uncharacterized protein-172	0.00751666	0.00419387	0.00151631	0.000160903	4.9572	0.00326511	Increased
compost_mulch-yes	cytochrome bd-I ubiquinol oxidase subunit X [EC:7.1.1.7]	0.00266791	0.00193609	0.000540171	0.000135736	4.939	0.00943944	Increased
compost_mulch-yes	bifunctional N-acetylglutamate synthase/kinase [EC:2.3.1.1 2.7.2.8]	0.00357905	0.00228068	0.000734213	0.000200516	4.87468	0.00545901	Increased
compost_mulch-yes	putative membrane protein-16	0.00502259	0.00256363	0.00103192	0.000278195	4.86724	0.0023718	Increased
compost_mulch-yes	cellobionic acid phosphorylase [EC:2.4.1.321]	0.0037136	0.00191615	0.000764798	0.000154301	4.85566	0.00250648	Increased
compost_mulch-yes	2-polyprenylphenol 6-hydroxylase [EC:1.14.13.240]	0.00546127	0.00374061	0.00112533	0.000201115	4.85305	0.00737499	Increased
compost_mulch-yes	two-component system, NarL family, capsular synthesis sensor histidine kinase RcsC [EC:2.7.13.3]	0.00226017	0.00135778	0.000466818	0.000132669	4.84165	0.0042737	Increased
compost_mulch-yes	membrane fusion protein, multidrug efflux system-6	0.00371781	0.00233765	0.000769858	0.000174602	4.82922	0.0052078	Increased
compost_mulch-yes	methanesulfonate monooxygenase subunit alpha [EC:1.14.13.111]	0.00191121	0.00151099	0.000396569	0.00013404	4.81937	0.0143966	Increased
compost_mulch-yes	16S rRNA (guanine1516-N2)-methyltransferase [EC:2.1.1.242]	0.00349061	0.00260694	0.000730821	9.87284e-05	4.77628	0.0112727	Increased
compost_mulch-yes	putative hemin transport protein	0.00640926	0.00377471	0.00134763	0.000273002	4.75596	0.00408322	Increased
compost_mulch-yes	ribose 1,5-bisphosphokinase [EC:2.7.4.23]	0.00804715	0.00435607	0.00170998	0.000217316	4.70598	0.00306001	Increased
compost_mulch-yes	D-xylulose reductase [EC:1.1.1.9]	0.00358332	0.00191263	0.000761555	0.000181738	4.70526	0.00288649	Increased
compost_mulch-yes	phenylalanine dehydrogenase [EC:1.4.1.20]	0.00030499	0.000132389	6.5177e-05	3.69494e-05	4.6794	0.00130185	Increased
compost_mulch-yes	8-amino-8-demethylriboflavin N,N-dimethyltransferase [EC:2.1.1.343]	0.000458392	0.000285312	9.83728e-05	5.57537e-05	4.65975	0.00514242	Increased
compost_mulch-yes	DnaA initiator-associating protein	0.00226262	0.00176226	0.000488779	9.65974e-05	4.62913	0.0141156	Increased
compost_mulch-yes	uncharacterized protein-241	0.00251363	0.00140902	0.00054553	0.000161439	4.60769	0.00349685	Increased
compost_mulch-yes	uncharacterized protein-180	0.00644978	0.00355147	0.00140161	0.000159734	4.6017	0.00334133	Increased
compost_mulch-yes	2-keto-3-deoxygluconate permease	0.00152387	0.000963029	0.000337246	0.000120037	4.51858	0.00572736	Increased
compost_mulch-yes	resorcinol 4-hydroxylase (NADH) [EC:1.14.13.220]	0.00178799	0.000743182	0.000396849	0.00010226	4.50547	0.00124186	Increased
compost_mulch-yes	resorcinol 4-hydroxylase (NADPH) [EC:1.14.13.219]	0.00181503	0.000744882	0.000406835	0.000103466	4.46135	0.00119578	Increased
compost_mulch-yes	succinoglycan biosynthesis protein ExoO [EC:2.4.-.-]	0.00331556	0.00212117	0.000745679	0.000190969	4.44636	0.00611244	Increased
compost_mulch-yes	glutathione transport system ATP-binding protein	0.0121489	0.00700681	0.00273562	0.000559648	4.44101	0.00403823	Increased
compost_mulch-yes	flavoprotein hydroxylase	0.00182835	0.000741084	0.000412276	0.000106046	4.43477	0.00113718	Increased
compost_mulch-yes	AI-2 transport system permease protein	0.00392865	0.00231102	0.00088698	0.000144283	4.42924	0.00436586	Increased
compost_mulch-yes	manganese/iron transport system permease protein-3	0.00375908	0.00185412	0.000848808	9.05036e-05	4.42866	0.00234833	Increased
compost_mulch-yes	tRNA 2-thiouridine synthesizing protein B	0.00164854	0.00132453	0.000373315	5.4001e-05	4.41595	0.0169384	Increased
compost_mulch-yes	multidrug efflux pump-8	0.00371707	0.00251566	0.00085174	0.000208756	4.36409	0.00800691	Increased
compost_mulch-yes	D-galactarolactone cycloisomerase [EC:5.5.1.27]	0.00239028	0.000991131	0.000550832	0.0001213	4.3394	0.00128556	Increased
compost_mulch-yes	DeoR family transcriptional regulator, ulaG and ulaABCDEF operon transcriptional repressor	0.0039438	0.00222616	0.000912412	0.000135408	4.32238	0.00384972	Increased
compost_mulch-yes	5'-methylthioinosine phosphorylase [EC:2.4.2.44]	0.00292003	0.00168582	0.000679465	0.000120733	4.29755	0.00420957	Increased
compost_mulch-yes	uncharacterized protein-236	0.00300569	0.0029509	0.000704207	0.000250226	4.26819	0.0396159	Increased
compost_mulch-yes	cob(II)yrinic acid a,c-diamide reductase [EC:1.16.8.-]	0.00177296	0.000927271	0.000422948	0.000103165	4.19191	0.00303245	Increased
compost_mulch-yes	aspartate beta-hydroxylase [EC:1.14.11.16]	0.00168534	0.000790027	0.00040363	7.79481e-05	4.17546	0.00206823	Increased
compost_mulch-yes	diacylglycerol O-acyltransferase / trehalose O-mycolyltransferase [EC:2.3.1.20 2.3.1.122]	0.00318842	0.00129942	0.000763833	0.000205548	4.17424	0.00123881	Increased
compost_mulch-yes	lactose/L-arabinose transport system ATP-binding protein	0.00964411	0.00539599	0.00232256	0.000442726	4.15235	0.00390257	Increased
compost_mulch-yes	multidrug efflux pump-9	0.00220594	0.00142738	0.000531319	0.000105787	4.15181	0.00703212	Increased
compost_mulch-yes	(R)-citramalate synthase [EC:2.3.1.182]	0.0019248	0.00127907	0.000463942	0.00015054	4.14879	0.00789865	Increased
compost_mulch-yes	20-O-methyltransferase	0.000463845	0.000283884	0.000112498	5.93576e-05	4.12314	0.00560328	Increased
compost_mulch-yes	succinyl-CoA:acetate CoA-transferase [EC:2.8.3.18]	0.0058905	0.00397875	0.00142949	0.000329148	4.1207	0.0086252	Increased
compost_mulch-yes	dipeptidase D [EC:3.4.13.-]	0.00349632	0.00309291	0.000859254	0.000277923	4.06901	0.0278738	Increased
compost_mulch-yes	multidrug/hemolysin transport system ATP-binding protein	0.000414943	0.000119975	0.000102382	7.94187e-05	4.0529	0.000382667	Increased
compost_mulch-yes	uncharacterized protein-146	0.00992163	0.0066871	0.00247602	0.000805082	4.00708	0.00889771	Increased
compost_mulch-yes	multidrug efflux pump-7	0.00347226	0.00194099	0.00087935	0.000201064	3.94866	0.0041148	Increased
compost_mulch-yes	L-2,4-diaminobutyric acid acetyltransferase [EC:2.3.1.178]	0.00453408	0.00216485	0.00115515	0.00026278	3.92508	0.00234516	Increased
compost_mulch-yes	beta-ketodecanoyl-[acyl-carrier-protein] synthase [EC:2.3.1.207]	0.00379821	0.00238373	0.000973371	0.000228606	3.90211	0.00673602	Increased
compost_mulch-yes	fibronectin-binding autotransporter adhesin	0.00360421	0.00141537	0.000927001	0.000141609	3.88803	0.00121648	Increased
compost_mulch-yes	Na+:H+ antiporter, NhaC family	0.00557916	0.00332574	0.00143931	0.000439799	3.87627	0.00547212	Increased
compost_mulch-yes	L-ectoine synthase [EC:4.2.1.108]	0.00442628	0.00208446	0.00115173	0.000315982	3.84314	0.00227324	Increased
compost_mulch-yes	type IV secretion system protein TrbI	0.00752614	0.00328458	0.00196399	0.000281091	3.83206	0.00177351	Increased
compost_mulch-yes	putative ABC transport system permease protein-4	0.000876822	0.00045138	0.000230063	0.000119458	3.81122	0.00311568	Increased
compost_mulch-yes	nicotine dehydrogenase subunit A [EC:1.5.99.4]	0.000274213	0.000205243	7.21789e-05	3.38179e-05	3.79907	0.0155688	Increased
compost_mulch-yes	uncharacterized protein-213	0.00473784	0.0027726	0.00125318	0.000338018	3.78066	0.00525845	Increased
compost_mulch-yes	all-trans-retinol 13,14-reductase [EC:1.3.99.23]	0.00273585	0.00189307	0.000723724	0.000158388	3.78024	0.0110603	Increased
compost_mulch-yes	ribonuclease T [EC:3.1.13.-]	0.00378467	0.00219786	0.00102064	0.000162045	3.70815	0.00525525	Increased
compost_mulch-yes	bleomycin hydrolase [EC:3.4.22.40]	0.00294883	0.00222796	0.000797204	0.000194367	3.69897	0.0167837	Increased
compost_mulch-yes	heptose-I-phosphate ethanolaminephosphotransferase [EC:2.7.8.-]	0.00312947	0.00184273	0.000848394	0.000185482	3.6887	0.0056361	Increased
compost_mulch-yes	MioC protein	0.00269531	0.0013779	0.000731495	0.000107957	3.68466	0.00330373	Increased
compost_mulch-yes	teichoic acid glycerol-phosphate primase [EC:2.7.8.44]	0.000863009	0.000597664	0.000235111	8.67573e-05	3.67065	0.0117093	Increased
compost_mulch-yes	D-glycerate 3-kinase [EC:2.7.1.31]	0.00236099	0.00117812	0.000644726	0.000183665	3.662	0.00302286	Increased
compost_mulch-yes	L,D-transpeptidase YcfS	0.0017332	0.00121641	0.000474731	0.000133963	3.65091	0.0125308	Increased
compost_mulch-yes	betaine/carnitine transporter, BCCT family	0.00203483	0.00143248	0.000558298	0.000106605	3.64471	0.0127128	Increased
compost_mulch-yes	manganese/iron transport system substrate-binding protein-2	0.00638726	0.00227867	0.00175598	0.000271018	3.63743	0.000857344	Increased
compost_mulch-yes	ansamitocin polyketide synthase A	0.000480579	0.000223249	0.000132256	6.06482e-05	3.6337	0.00225835	Increased
compost_mulch-yes	undecaprenyl phosphate N,N'-diacetylbacillosamine 1-phosphate transferase [EC:2.7.8.36]	0.00335285	0.00260828	0.00092295	0.000196037	3.63275	0.0194939	Increased
compost_mulch-yes	putative iron-regulated protein	0.00717422	0.00373461	0.00197756	0.00013536	3.62781	0.00360561	Increased
compost_mulch-yes	uncharacterized protein-224	0.00360004	0.00214893	0.000996981	0.000157365	3.61094	0.00611634	Increased
compost_mulch-yes	cell division protein ZipA	0.00366216	0.00218455	0.00101425	0.000165177	3.61069	0.00610286	Increased
compost_mulch-yes	itaconate CoA-transferase [EC:2.8.3.- 2.8.3.22]	0.00174305	0.00114083	0.000487595	4.87958e-05	3.57479	0.00938452	Increased
compost_mulch-yes	aminoacrylate peracid reductase	0.00284652	0.00134309	0.00079873	0.000131852	3.56381	0.00259972	Increased
compost_mulch-yes	arsenical resistance protein ArsH	0.0100251	0.00590123	0.00281764	0.000672078	3.55798	0.00593628	Increased
compost_mulch-yes	L,D-transpeptidase YnhG	0.00196243	0.00121396	0.000552185	0.000127454	3.55394	0.00730196	Increased
compost_mulch-yes	uncharacterized protein-226	0.00344629	0.00201953	0.000976921	0.000150807	3.5277	0.00592001	Increased
compost_mulch-yes	enoyl-[acyl-carrier protein] reductase / trans-2-enoyl-CoA reductase (NAD+) [EC:1.3.1.9 1.3.1.44]	0.00411886	0.00257931	0.00117071	0.000312851	3.51825	0.00788691	Increased
compost_mulch-yes	2-iminoacetate synthase [EC:4.1.99.19]	0.00598301	0.00363016	0.00170881	0.000380518	3.50128	0.00693002	Increased
compost_mulch-yes	type IV secretion system protein TrbJ	0.00497305	0.00221074	0.00142869	0.000192645	3.48085	0.00217272	Increased
compost_mulch-yes	transmembrane protein	0.00202109	0.001074	0.000581647	0.000114885	3.47478	0.00407822	Increased
compost_mulch-yes	outer membrane protein, multidrug efflux system-3	0.00276728	0.00230118	0.000797037	0.000243137	3.47195	0.0275269	Increased
compost_mulch-yes	uncharacterized protein-221	0.00361802	0.00194068	0.0010484	0.000143747	3.45098	0.00424893	Increased
compost_mulch-yes	miniconductance mechanosensitive channel-2	0.00177748	0.00116707	0.000516698	0.000139987	3.44008	0.0102607	Increased
compost_mulch-yes	entericidin B	0.00343927	0.00217231	0.00101211	0.000239865	3.39811	0.00877426	Increased
compost_mulch-yes	major type 1 subunit fimbrin (pilin)	0.00220866	0.00157109	0.000651866	0.000225792	3.38821	0.0151217	Increased
compost_mulch-yes	two-component system, sensor histidine kinase RetS	0.00253129	0.00179461	0.000747227	0.000216437	3.38759	0.0149139	Increased
compost_mulch-yes	GTP 3',8-cyclase / cyclic pyranopterin monophosphate synthase [EC:4.1.99.22 4.6.1.17]	0.00257529	0.00167441	0.000762989	0.000278315	3.37526	0.0101857	Increased
compost_mulch-yes	mannosyltransferase [EC:2.4.1.-]-2	0.00398242	0.00172372	0.00118103	8.46029e-05	3.372	0.00206771	Increased
compost_mulch-yes	uncharacterized protein-258	0.00158	0.00142691	0.000471932	0.000212028	3.34795	0.0407542	Increased
compost_mulch-yes	manganese/iron transport system permease protein-2	0.00559046	0.00183114	0.00167327	0.000221807	3.34104	0.000690535	Increased
compost_mulch-yes	fructose-1,6-bisphosphatase I / sedoheptulose-1,7-bisphosphatase [EC:3.1.3.11 3.1.3.37]	0.00229872	0.00123896	0.000690737	0.000142563	3.32792	0.00459064	Increased
compost_mulch-yes	chorismate--pyruvate lyase [EC:4.1.3.40]	0.00369285	0.00240943	0.00111585	0.000255603	3.30945	0.0107429	Increased
compost_mulch-yes	2-methylaconitate isomerase [EC:5.3.3.-]	0.00450974	0.00265488	0.00136325	0.000361667	3.30808	0.00672395	Increased
compost_mulch-yes	Na+-translocating ferredoxin:NAD+ oxidoreductase subunit E	0.00210531	0.00153701	0.000636534	0.000118074	3.30747	0.017542	Increased
compost_mulch-yes	chemosensory pili system protein ChpC	0.00317125	0.00180927	0.000961989	0.000145588	3.29656	0.00594823	Increased
compost_mulch-yes	chemotaxis protein MotD	0.00513147	0.00220273	0.00156379	0.000249178	3.28142	0.00206528	Increased
compost_mulch-yes	2-methylcitrate dehydratase (2-methyl-trans-aconitate forming) [EC:4.2.1.117]	0.00438948	0.0026039	0.00134236	0.000370285	3.26996	0.00710391	Increased
compost_mulch-yes	cell division protein ZapB	0.00514683	0.00243189	0.00157631	0.000325845	3.26512	0.00292625	Increased
compost_mulch-yes	(S)-citramalyl-CoA lyase [EC:4.1.3.25]	0.00238001	0.00101366	0.000730363	9.3337e-05	3.25867	0.00204497	Increased
compost_mulch-yes	2-ketogluconate reductase [EC:1.1.1.215]	0.00194418	0.000919336	0.000600282	9.77621e-05	3.23878	0.00300791	Increased
compost_mulch-yes	type IV secretion system protein TrbL	0.00551271	0.00238655	0.00170548	0.000197565	3.23234	0.00222847	Increased
compost_mulch-yes	putrescine carbamoyltransferase [EC:2.1.3.6]	0.00221982	0.00144966	0.000687777	0.000222852	3.22752	0.0114064	Increased
compost_mulch-yes	ketoreductase RED1 [EC:1.1.1.-]	0.000269401	0.000217678	8.34873e-05	5.41928e-05	3.22685	0.0288152	Increased
compost_mulch-yes	IclR family transcriptional regulator, KDG regulon repressor	0.00138172	0.000875907	0.000428235	6.98915e-05	3.22655	0.00985675	Increased
compost_mulch-yes	putative membrane protein-15	0.00639363	0.00429194	0.00198981	0.00027277	3.21318	0.0129618	Increased
compost_mulch-yes	putative ABC transport system ATP-binding protein-5	0.00131571	0.000613993	0.000409509	0.000203821	3.21289	0.00276423	Increased
compost_mulch-yes	ATP-dependent helicase HepA [EC:3.6.4.-]	0.00303142	0.00190214	0.000944503	0.00013026	3.20954	0.00950942	Increased
compost_mulch-yes	arginine/ornithine transport system substrate-binding protein	0.00284646	0.0023929	0.000890045	0.000295734	3.19811	0.0331647	Increased
compost_mulch-yes	thiopurine S-methyltransferase [EC:2.1.1.67]	0.00446248	0.00252232	0.00140425	0.000165028	3.17783	0.00609806	Increased
compost_mulch-yes	tRNA pseudouridine65 synthase [EC:5.4.99.26]	0.00563716	0.00348217	0.00177961	0.000469022	3.16764	0.00910095	Increased
compost_mulch-yes	putative phosphonate transport system ATP-binding protein	0.00736343	0.00344572	0.00234311	0.000311068	3.14259	0.0030326	Increased
compost_mulch-yes	alpha-D-ribose 1-methylphosphonate 5-triphosphate synthase subunit PhnL [EC:2.7.8.37]	0.00736835	0.00344476	0.00234858	0.000311705	3.13737	0.0030388	Increased
compost_mulch-yes	alpha-D-ribose 1-methylphosphonate 5-triphosphate synthase subunit PhnI [EC:2.7.8.37]	0.0073688	0.00344455	0.00234949	0.000312284	3.13634	0.00303588	Increased
compost_mulch-yes	glutathione transport system permease protein-1	0.00381005	0.0016059	0.00121483	0.000123256	3.1363	0.00210693	Increased
compost_mulch-yes	rhamnosyltransferase [EC:2.4.1.-]-3	0.00117918	0.000895577	0.000377109	9.53086e-05	3.12691	0.0231845	Increased
compost_mulch-yes	Na+-translocating ferredoxin:NAD+ oxidoreductase subunit G	0.00214083	0.00151887	0.000685006	0.000133243	3.12528	0.0173271	Increased
compost_mulch-yes	alpha-D-ribose 1-methylphosphonate 5-phosphate C-P lyase [EC:4.7.1.1]	0.0073786	0.00343995	0.00236592	0.0003212	3.1187	0.00304695	Increased
compost_mulch-yes	tellurite methyltransferase [EC:2.1.1.265]	0.00163379	0.00067483	0.000524099	9.02123e-05	3.11734	0.00195375	Increased
compost_mulch-yes	4,4'-dithiodibutanoate disulfide reductase [EC:1.8.1.20]	0.00167056	0.000580281	0.000537126	0.000166676	3.11018	0.000889098	Increased
compost_mulch-yes	capsular polysaccharide export protein-1	0.00485508	0.00261123	0.00156496	0.000505989	3.10236	0.00517451	Increased
compost_mulch-yes	apolipoprotein D and lipocalin family protein	0.0135654	0.00820451	0.00440157	0.0010714	3.08195	0.00877509	Increased
compost_mulch-yes	manganese/iron transport system ATP-binding protein-2	0.00803778	0.00248035	0.00261353	0.000175944	3.07546	0.000637077	Increased
compost_mulch-yes	N-carbamoyl-D-amino-acid hydrolase [EC:3.5.1.77]	0.00401414	0.00187141	0.00130671	0.000177271	3.07193	0.00308708	Increased
compost_mulch-yes	small conductance mechanosensitive channel	0.0184476	0.00969437	0.00602039	0.000624147	3.06419	0.00487205	Increased
compost_mulch-yes	LysR family transcriptional regulator, mexEF-oprN operon transcriptional activator	0.00187884	0.00137143	0.000614672	8.09539e-05	3.05666	0.0204188	Increased
compost_mulch-yes	glutamine transport system permease protein	0.00260816	0.00156824	0.000853543	0.000148711	3.05568	0.00870959	Increased
compost_mulch-yes	uncharacterized protein-220	0.0011377	0.000697316	0.000372436	0.00014177	3.05476	0.00955756	Increased
compost_mulch-yes	glycosyl transferase, family 25	0.00439893	0.00205702	0.00145051	0.000276823	3.03268	0.00321716	Increased
compost_mulch-yes	lipid A oxidase	0.00169197	0.000967565	0.000559031	0.000127391	3.02662	0.00709642	Increased
compost_mulch-yes	multicomponent K+:H+ antiporter subunit F	0.0111289	0.00570001	0.0036879	0.000617317	3.01767	0.00447304	Increased
compost_mulch-yes	maltoporin	0.00161121	0.00118189	0.000534209	0.000128924	3.01607	0.0215757	Increased
compost_mulch-yes	D-alanine transfer protein	0.00174301	0.000951271	0.00057876	0.000173071	3.01164	0.00586964	Increased
compost_mulch-yes	aconitate hydratase 2 / 2-methylisocitrate dehydratase [EC:4.2.1.3 4.2.1.99]	0.00604806	0.00377103	0.00201147	0.000519398	3.00678	0.0107222	Increased
compost_mulch-yes	alpha-D-ribose 1-methylphosphonate 5-triphosphate synthase subunit PhnH [EC:2.7.8.37]	0.00703371	0.00322714	0.00234587	0.00030706	2.99834	0.00305759	Increased
compost_mulch-yes	type IV secretion system protein TrbD	0.00454572	0.00202166	0.00152057	0.000175876	2.98949	0.00277072	Increased
compost_mulch-yes	7-cyano-7-deazaguanine reductase [EC:1.7.1.13]-2	0.00524177	0.00286335	0.00175388	0.000519684	2.98868	0.00597089	Increased
compost_mulch-yes	beta-ketoacyl-[acyl-carrier-protein] synthase III [EC:2.3.1.180]	0.00436781	0.00126427	0.00146411	0.000213287	2.98325	0.000474299	Increased
compost_mulch-yes	alpha-D-ribose 1-methylphosphonate 5-triphosphate synthase subunit PhnG [EC:2.7.8.37]	0.00698186	0.00311786	0.00234357	0.000305745	2.97916	0.00280795	Increased
compost_mulch-yes	DeoR family transcriptional regulator, copper-sensing transcriptional repressor	0.000217059	8.51095e-05	7.31739e-05	1.71989e-05	2.96635	0.00173121	Increased
compost_mulch-yes	putative amino acid transporter	0.00233534	0.00189092	0.000790126	0.000259143	2.95565	0.033332	Increased
compost_mulch-yes	type IV secretion system protein TrbC	0.00470292	0.00204644	0.00159313	0.000150103	2.95199	0.00263458	Increased
compost_mulch-yes	two-component system, NtrC family, response regulator AlgB	0.00173358	0.00105991	0.000588734	9.67788e-05	2.94459	0.0102561	Increased
compost_mulch-yes	two-component system, OmpR family, response regulator PhoP	0.00386564	0.00214006	0.00131732	0.000192324	2.93447	0.0066133	Increased
compost_mulch-yes	choloylglycine hydrolase [EC:3.5.1.24]	0.00416006	0.00134925	0.00142074	0.000200342	2.9281	0.000852061	Increased
compost_mulch-yes	5'-nucleotidase [EC:3.1.3.5]-4	0.00238351	0.00175867	0.000816043	0.000156129	2.92082	0.0236044	Increased
compost_mulch-yes	type VI secretion system protein VasD	0.00324631	0.00191104	0.00111182	0.000272743	2.91982	0.00876937	Increased
compost_mulch-yes	LysR family transcriptional regulator, regulator for metE and metH	0.00467903	0.00285771	0.00160336	0.000468198	2.91827	0.0104588	Increased
compost_mulch-yes	exodeoxyribonuclease I [EC:3.1.11.1]	0.00431901	0.00253914	0.0014818	0.00053624	2.9147	0.00878661	Increased
compost_mulch-yes	GntR family transcriptional regulator, gluconate operon transcriptional repressor	0.00139516	0.000713313	0.0004802	0.000119978	2.90539	0.00481168	Increased
compost_mulch-yes	murein DD-endopeptidase / murein LD-carboxypeptidase [EC:3.4.-.- 3.4.17.13]	0.0060959	0.00512613	0.00209899	0.000727008	2.90421	0.0400533	Increased
compost_mulch-yes	N-acyl-D-glutamate deacylase [EC:3.5.1.82]	0.00202146	0.000975845	0.000696888	0.000111174	2.9007	0.00387434	Increased
compost_mulch-yes	multidrug efflux pump-5	0.0062876	0.0029343	0.00216829	0.000336184	2.89979	0.00343666	Increased
compost_mulch-yes	arginine:pyruvate transaminase [EC:2.6.1.84]	0.00391287	0.00199411	0.00135261	0.000261425	2.89283	0.00481216	Increased
compost_mulch-yes	two-component system, NtrC family, C4-dicarboxylate transport sensor histidine kinase DctB [EC:2.7.13.3]	0.0125949	0.00751746	0.00436327	0.000826619	2.88657	0.00960229	Increased
compost_mulch-yes	toxin YoeB [EC:3.1.-.-]	0.00375205	0.00160481	0.00130021	0.000290387	2.88571	0.00251745	Increased
compost_mulch-yes	two-component system, OmpR family, catabolic regulation response regulator CreB	0.00282881	0.00130562	0.00098097	0.000173757	2.88368	0.00334262	Increased
compost_mulch-yes	myo-inositol catabolism protein IolS [EC:1.1.1.-]	0.000842878	0.000555229	0.000293476	0.000107111	2.87205	0.015328	Increased
compost_mulch-yes	kanamycin kinase [EC:2.7.1.95]	0.00249415	0.000795579	0.000868679	0.000119878	2.8712	0.000844459	Increased
compost_mulch-yes	two-component system, NtrC family, C4-dicarboxylate transport response regulator DctD	0.0115868	0.00694227	0.00403586	0.000746167	2.87096	0.00989541	Increased
compost_mulch-yes	N-methyl-L-tryptophan oxidase [EC:1.5.3.-]	0.0014408	0.000508106	0.000502639	0.000130233	2.86647	0.00122463	Increased
compost_mulch-yes	MFS transporter, SP family, xylose:H+ symportor	0.00297708	0.00198855	0.00104078	0.000360109	2.86044	0.0163602	Increased
compost_mulch-yes	type III secretion protein S	0.00145807	0.000707704	0.000511102	7.41769e-05	2.85281	0.00409291	Increased
compost_mulch-yes	beta-ketoacyl ACP synthase [EC:2.3.1.293 2.3.1.294]	0.00142537	0.000422859	0.000499706	0.000124291	2.85242	0.000524473	Increased
compost_mulch-yes	MFS transporter, SP family, arabinose:H+ symporter	0.00337558	0.00229594	0.00118938	0.000265228	2.8381	0.01786	Increased
compost_mulch-yes	type IV secretion system protein TrbE [EC:7.4.2.8]	0.0055369	0.00221222	0.00195284	0.000194704	2.8353	0.00207617	Increased
compost_mulch-yes	type IV secretion system protein VirB2	0.00308251	0.00162051	0.00109182	0.000358933	2.82329	0.00577541	Increased
compost_mulch-yes	D-alanine--poly(phosphoribitol) ligase subunit 2 [EC:6.1.1.13]	0.00184965	0.000965667	0.000656275	0.000201247	2.8184	0.00564246	Increased
compost_mulch-yes	type IV secretion system protein TrbF	0.00539392	0.00209532	0.00192167	0.00019596	2.8069	0.0019153	Increased
compost_mulch-yes	methylglutamate dehydrogenase subunit B [EC:1.5.99.5]	0.00364266	0.00148831	0.00130136	0.000119745	2.79911	0.0023054	Increased
compost_mulch-yes	multicomponent K+:H+ antiporter subunit E	0.00922699	0.00450966	0.0032979	0.00058324	2.79784	0.00435974	Increased
compost_mulch-yes	2,3-dihydroxybenzoate-AMP ligase [EC:6.3.2.14 2.7.7.58]	0.0019725	0.000615561	0.000708465	0.000144435	2.78419	0.000769938	Increased
compost_mulch-yes	vanillate monooxygenase ferredoxin subunit	0.00241582	0.0016475	0.000867915	0.000268805	2.78348	0.0190124	Increased
compost_mulch-yes	dimethylglycine catabolism A	0.00525548	0.00285052	0.00188965	0.000153061	2.7812	0.00685903	Increased
compost_mulch-yes	bifunctional isochorismate lyase / aryl carrier protein [EC:3.3.2.1 6.3.2.14]	0.00180345	0.000543302	0.00064871	0.000166544	2.78006	0.000617567	Increased
compost_mulch-yes	methylglutamate dehydrogenase subunit A [EC:1.5.99.5]	0.00329706	0.00146465	0.00118952	0.000147779	2.77177	0.0031747	Increased
compost_mulch-yes	curli production assembly/transport component CsgG	0.00217291	0.00149255	0.000784437	0.00016767	2.77003	0.0196631	Increased
compost_mulch-yes	Na+-transporting NADH:ubiquinone oxidoreductase subunit B [EC:7.2.1.1]	0.00490126	0.00400041	0.0017789	0.000320352	2.75522	0.0395347	Increased
compost_mulch-yes	pilus assembly protein HofN	0.00107038	0.000422163	0.000388703	8.65715e-05	2.75372	0.00202944	Increased
compost_mulch-yes	GntR family transcriptional regulator, histidine utilization repressor	0.00818335	0.00421527	0.00297177	0.000458142	2.7537	0.00565874	Increased
compost_mulch-yes	multicomponent K+:H+ antiporter subunit A	0.0100405	0.00467863	0.00364958	0.000661671	2.75114	0.00378295	Increased
compost_mulch-yes	multicomponent K+:H+ antiporter subunit G	0.00959966	0.00462296	0.00349777	0.000627184	2.74451	0.00426873	Increased
compost_mulch-yes	protein deglycase [EC:3.5.1.124]	0.00194014	0.0010748	0.000707956	0.000200848	2.74048	0.00777046	Increased
compost_mulch-yes	glutathione-regulated potassium-efflux system ancillary protein KefC	0.00914427	0.00390485	0.00335535	0.000762134	2.72528	0.00279201	Increased
compost_mulch-yes	ribonucleoside-triphosphate reductase (formate) [EC:1.1.98.6]	0.00290302	0.00153573	0.00106594	0.00012684	2.72345	0.0064679	Increased
compost_mulch-yes	multicomponent K+:H+ antiporter subunit C	0.00954417	0.0045852	0.00350473	0.000615198	2.72323	0.00431663	Increased
compost_mulch-yes	3-demethoxyubiquinol 3-hydroxylase [EC:1.14.99.60]-2	0.00356015	0.00206042	0.00131272	0.00034472	2.71203	0.00978822	Increased
compost_mulch-yes	outer membrane lipoprotein SlyB	0.00492	0.00229261	0.00181497	0.000324691	2.71079	0.0039046	Increased
compost_mulch-yes	beta-1,2-mannosidase [EC:3.2.1.197]	0.00240378	0.00157749	0.000886945	0.000339789	2.71018	0.0174133	Increased
compost_mulch-yes	rhomboid-like protein [EC:3.4.21.105]	0.00609618	0.00422594	0.00225188	0.000739233	2.70715	0.0220317	Increased
compost_mulch-yes	tyrosine ammonia-lyase [EC:4.3.1.23]	0.00262037	0.00201837	0.000969492	0.000420643	2.70282	0.0339173	Increased
compost_mulch-yes	MFS transporter, SP family, sugar:H+ symporter	0.00616369	0.00210325	0.00228443	0.000207415	2.69814	0.00131797	Increased
compost_mulch-yes	exosome complex exonuclease DIS3/RRP44 [EC:3.1.13.-]	0.00607709	0.00422865	0.00225557	0.000741224	2.69426	0.0226588	Increased
compost_mulch-yes	uncharacterized protein-148	0.00819571	0.00491575	0.00304269	0.000751445	2.69357	0.0118082	Increased
compost_mulch-yes	NADP-dependent alcohol dehydrogenase [EC:1.1.-.-]	0.00140015	0.000845154	0.000519884	0.000173619	2.6932	0.0122715	Increased
compost_mulch-yes	rhamnogalacturonan endolyase [EC:4.2.2.23]	0.00223802	0.00120007	0.000833339	0.000199513	2.6856	0.00709672	Increased
compost_mulch-yes	betaine-homocysteine S-methyltransferase [EC:2.1.1.5]	0.00416815	0.00158126	0.00155468	0.000124889	2.68103	0.00194036	Increased
compost_mulch-yes	SanA protein	0.00369036	0.00169173	0.00137959	0.000249008	2.67497	0.00378782	Increased
compost_mulch-yes	membrane-bound lytic murein transglycosylase F [EC:4.2.2.-]	0.00496769	0.00304434	0.00186201	0.000240853	2.66792	0.0132829	Increased
compost_mulch-yes	two-component system, cell cycle sensor histidine kinase DivJ [EC:2.7.13.3]	0.00611694	0.0025071	0.0022958	0.000230598	2.6644	0.00260283	Increased
compost_mulch-yes	membrane fusion protein, multidrug efflux system-8	0.00253947	0.00131956	0.000958569	0.000184855	2.64923	0.00641673	Increased
compost_mulch-yes	1,4-dihydroxy-2-naphthoyl-CoA hydrolase [EC:3.1.2.28]-1	0.00801636	0.00487384	0.00303862	0.000643715	2.63816	0.0132697	Increased
compost_mulch-yes	alpha-D-ribose 1-methylphosphonate 5-triphosphate diphosphatase [EC:3.6.1.63]	0.0130903	0.00554838	0.00496663	0.000353652	2.63566	0.00301138	Increased
compost_mulch-yes	GntR family transcriptional regulator, phosphonate transport system regulatory protein	0.00742977	0.00312116	0.00282502	0.00023253	2.62999	0.00289076	Increased
compost_mulch-yes	cellobiose PTS system EIIB component [EC:2.7.1.196 2.7.1.205]	0.00301906	0.000688781	0.00115303	0.000328976	2.61838	0.000378391	Increased
compost_mulch-yes	universal stress protein E	0.00271763	0.00149117	0.0010383	0.000232852	2.61739	0.00846393	Increased
compost_mulch-yes	SM-20-related protein	0.00674431	0.00406143	0.0025942	0.000271539	2.59976	0.0131833	Increased
compost_mulch-yes	aliphatic nitrilase [EC:3.5.5.7]	0.00177923	0.00101847	0.000685305	8.8331e-05	2.59626	0.010536	Increased
compost_mulch-yes	multicomponent K+:H+ antiporter subunit D	0.0101843	0.00462831	0.00392366	0.000666266	2.59561	0.00391897	Increased
compost_mulch-yes	ATP-binding cassette, subfamily C, bacterial PrsD	0.00143144	0.000555157	0.000551776	8.97932e-05	2.59424	0.00222015	Increased
compost_mulch-yes	nicotinamide phosphoribosyltransferase [EC:2.4.2.12]	0.00177007	0.00127085	0.000683064	0.000154547	2.59137	0.0276572	Increased
compost_mulch-yes	AraC family transcriptional regulator, glycine betaine-responsive activator	0.00497618	0.00312641	0.00192198	0.000275606	2.58909	0.0160019	Increased
compost_mulch-yes	lactose/L-arabinose transport system permease protein-2	0.00234076	0.000902636	0.000909497	0.00012631	2.57369	0.0022122	Increased
compost_mulch-yes	2,5-diketo-D-gluconate reductase B [EC:1.1.1.346]	0.00394969	0.0020277	0.00153802	0.000257413	2.56803	0.00662228	Increased
compost_mulch-yes	acyl-CoA dehydrogenase [EC:1.3.99.-]-3	0.00760886	0.00295364	0.00296885	0.000294459	2.5629	0.0023054	Increased
compost_mulch-yes	inner membrane protein-3	0.00472705	0.00299474	0.00185146	0.000480882	2.55314	0.0173249	Increased
compost_mulch-yes	arginine:ornithine antiporter / lysine permease	0.00314687	0.00129003	0.00123333	0.000241937	2.55152	0.00279716	Increased
compost_mulch-yes	capsular polysaccharide export protein-2	0.00378184	0.00206908	0.00148737	0.000470335	2.54264	0.00911862	Increased
compost_mulch-yes	uncharacterized oxidoreductase [EC:1.-.-.-]	0.00627929	0.00296047	0.00248461	0.000747104	2.52727	0.00480541	Increased
compost_mulch-yes	solute carrier family 10 (sodium/bile acid cotransporter), member 7	0.0133051	0.0056647	0.00526838	0.000618347	2.52546	0.00334392	Increased
compost_mulch-yes	hydroxymethylglutaryl-CoA reductase [EC:1.1.1.88]	0.00501513	0.00307077	0.00199464	0.000275434	2.51431	0.0155141	Increased
compost_mulch-yes	beta-glucoside PTS system EIIA component [EC:2.7.1.-]	0.000868493	0.000553171	0.000346026	0.000106119	2.50991	0.0187086	Increased
compost_mulch-yes	LysR family transcriptional regulator, transcriptional activator for dmlA	0.0017206	0.0010554	0.000686253	0.000305266	2.50724	0.0164013	Increased
compost_mulch-yes	MFS transporter, DHA2 family, multidrug resistance protein-5	0.00120557	0.000968758	0.000481278	0.000186801	2.50494	0.0478097	Increased
compost_mulch-yes	glutamate:Na+ symporter, ESS family	0.00239302	0.00120782	0.000955687	0.000171543	2.50398	0.00661794	Increased
compost_mulch-yes	mannitol PTS system EIIA component [EC:2.7.1.197]	0.00846011	0.00234234	0.00337968	0.000387947	2.50323	0.000638529	Increased
compost_mulch-yes	outer membrane protein, adhesin transport system	0.0076795	0.00386366	0.0030706	0.000682628	2.50098	0.00652198	Increased
compost_mulch-yes	aminoacrylate hydrolase [EC:3.5.1.-]	0.00178502	0.000777725	0.000714584	0.000181242	2.49798	0.00364314	Increased
compost_mulch-yes	dimethylglycine dehydrogenase [EC:1.5.8.4]	0.00556066	0.00224078	0.00222636	0.000228108	2.49764	0.00280936	Increased
compost_mulch-yes	3-ketosteroid 9alpha-monooxygenase subunit A [EC:1.14.15.30]	0.00196539	0.000605979	0.000788447	0.000239315	2.49273	0.000850419	Increased
compost_mulch-yes	ureidoglycolate lyase [EC:4.3.2.3]-1	0.00877499	0.0043194	0.00352654	0.000260938	2.48827	0.0060634	Increased
compost_mulch-yes	Lrp/AsnC family transcriptional regulator	0.0199479	0.0089841	0.00802317	0.00107037	2.48629	0.0042101	Increased
compost_mulch-yes	TetR/AcrR family transcriptional regulator, acrAB operon repressor	0.00513756	0.00287089	0.0020668	0.000584908	2.48576	0.0108199	Increased
compost_mulch-yes	hemerythrin	0.00279772	0.0012465	0.00113059	0.00019476	2.47457	0.00408457	Increased
compost_mulch-yes	two-component system, HptB-dependent secretion and biofilm response regulator	0.00301463	0.00133889	0.00121835	0.000188799	2.47435	0.00403193	Increased
compost_mulch-yes	glucose/mannose transport system permease protein-2	0.0110082	0.00507467	0.00444998	0.000414358	2.47377	0.00470108	Increased
compost_mulch-yes	glucose/mannose transport system substrate-binding protein	0.0118719	0.00475042	0.00480121	0.000456527	2.47268	0.00281234	Increased
compost_mulch-yes	two-component system, NarL family, response regulator DevR	0.000906545	0.000238919	0.000367755	0.00010892	2.46508	0.000411107	Increased
compost_mulch-yes	colanic acid/amylovoran biosynthesis glycosyltransferase [EC:2.4.-.-]	0.00275305	0.00187777	0.00111852	0.000167601	2.46133	0.0259306	Increased
compost_mulch-yes	membrane fusion protein, multidrug efflux system-10	0.00152622	0.000884806	0.000620158	0.000120834	2.46102	0.0131318	Increased
compost_mulch-yes	cation-transporting P-type ATPase B [EC:7.2.2.-]	0.000127101	9.20445e-05	5.17293e-05	3.27279e-05	2.45704	0.0365316	Increased
compost_mulch-yes	uncharacterized protein-126	0.0117669	0.00552331	0.00479442	0.000266614	2.45428	0.00518906	Increased
compost_mulch-yes	omega-amidase [EC:3.5.1.3]	0.0112597	0.00601521	0.00458861	0.000920495	2.45383	0.00905573	Increased
compost_mulch-yes	presequence protease [EC:3.4.24.-]	0.00281192	0.00115137	0.00114626	0.000119818	2.45311	0.00308562	Increased
compost_mulch-yes	manganese transport system ATP-binding protein [EC:7.2.2.5]-2	0.00170554	0.000440598	0.000695272	0.000123876	2.45305	0.000427939	Increased
compost_mulch-yes	putrescine---pyruvate transaminase [EC:2.6.1.113]	0.00701515	0.0036605	0.00286521	0.000310585	2.44839	0.00817626	Increased
compost_mulch-yes	tagaturonate reductase [EC:1.1.1.58]	0.00603043	0.00350162	0.00246951	0.000749053	2.44196	0.013659	Increased
compost_mulch-yes	rubredoxin---NAD+ reductase [EC:1.18.1.1]	0.00620336	0.00414377	0.00254188	0.000560798	2.44046	0.0245437	Increased
compost_mulch-yes	general L-amino acid transport system ATP-binding protein [EC:7.4.2.1]	0.0254022	0.01101	0.0104234	0.00083878	2.43702	0.00385607	Increased
compost_mulch-yes	biotin/methionine sulfoxide reductase [EC:1.-.-.-]	0.00351304	0.00149474	0.00144635	0.00018569	2.42891	0.00364312	Increased
compost_mulch-yes	putative acetyltransferase [EC:2.3.1.-]-7	0.00235594	0.000761371	0.00097121	0.000215253	2.42578	0.00128016	Increased
compost_mulch-yes	MFS transporter, MHS family, metabolite:H+ symporter	0.00139718	0.000481314	0.000576185	0.000125318	2.42487	0.00165342	Increased
compost_mulch-yes	diphosphomevalonate decarboxylase [EC:4.1.1.33]	0.00381349	0.00244121	0.00157692	0.000233455	2.41832	0.0210576	Increased
compost_mulch-yes	4-(gamma-glutamylamino)butanal dehydrogenase [EC:1.2.1.99]	0.00686513	0.00345083	0.00284205	0.000214136	2.41555	0.00721768	Increased
compost_mulch-yes	DeoR family transcriptional regulator, glycerol-3-phosphate regulon repressor	0.0139758	0.00558319	0.00579611	0.000262152	2.41125	0.00301759	Increased
compost_mulch-yes	uridine monophosphate synthetase [EC:2.4.2.10 4.1.1.23]	0.00649369	0.0039951	0.00269573	0.000702979	2.40888	0.018113	Increased
compost_mulch-yes	S-adenosylmethionine-diacylglycerol 3-amino-3-carboxypropyl transferase	0.00584303	0.0019466	0.00242934	0.000192422	2.40519	0.00159378	Increased
compost_mulch-yes	nickel transport system permease protein-2	0.00266993	0.00123764	0.00111613	0.000215462	2.39214	0.00525987	Increased
compost_mulch-yes	D-alanine--poly(phosphoribitol) ligase subunit 1 [EC:6.1.1.13]	0.00134944	0.000730799	0.000564266	0.000168615	2.3915	0.010646	Increased
compost_mulch-yes	neutral ceramidase [EC:3.5.1.23]	0.00174466	0.00110243	0.000729985	0.000151727	2.39	0.0207397	Increased
compost_mulch-yes	FKBP-type peptidyl-prolyl cis-trans isomerase SlpA [EC:5.2.1.8]	0.00693402	0.00412428	0.00290311	0.000879031	2.38848	0.0162408	Increased
compost_mulch-yes	dihydroxycyclohexadiene carboxylate dehydrogenase [EC:1.3.1.25 1.3.1.-]	0.0022274	0.0010563	0.000933172	0.000118197	2.38691	0.00586751	Increased
compost_mulch-yes	beta-lactamase class D [EC:3.5.2.6]	0.00627877	0.00279331	0.0026307	0.000595537	2.38673	0.00442212	Increased
compost_mulch-yes	MFS transporter, DHA1 family, chloramphenicol/florfenicol resistance protein	0.00204488	0.000720141	0.000859447	0.00030977	2.37929	0.00178295	Increased
compost_mulch-yes	cell division inhibitor SulA	0.00376229	0.00187664	0.0015818	0.000160036	2.37848	0.0073016	Increased
compost_mulch-yes	manganese/zinc/iron transport system permease protein-1	0.0118216	0.00347701	0.00497357	0.000351823	2.37688	0.000996295	Increased
compost_mulch-yes	lantibiotic transport system permease protein	0.00164761	0.000679892	0.000696134	0.000171417	2.3668	0.00340606	Increased
compost_mulch-yes	pyrroloquinoline quinone biosynthesis protein D	0.00767828	0.00405814	0.00325127	0.000244203	2.36162	0.00977739	Increased
compost_mulch-yes	N-acylglucosamine 2-epimerase [EC:5.1.3.8]	0.00362319	0.00209574	0.00153422	0.000362415	2.36158	0.0148396	Increased
compost_mulch-yes	(2R)-3-sulfolactate dehydrogenase (NADP+) [EC:1.1.1.338]	0.00495562	0.00203881	0.00209931	0.00022921	2.3606	0.00345959	Increased
compost_mulch-yes	pimeloyl-[acyl-carrier protein] methyl ester esterase [EC:3.1.1.85]	0.0045738	0.00177464	0.00193966	0.000188146	2.35804	0.00283565	Increased
compost_mulch-yes	3-hydroxyacyl-[acyl-carrier protein] dehydratase / trans-2-decenoyl-[acyl-carrier protein] isomerase [EC:4.2.1.59 5.3.3.14]	0.0101447	0.00395603	0.00430959	0.00034011	2.35399	0.00288964	Increased
compost_mulch-yes	uncharacterized zinc-type alcohol dehydrogenase-like protein [EC:1.-.-.-]-2	0.00443545	0.00188204	0.00188461	0.000419914	2.35351	0.00384438	Increased
compost_mulch-yes	3-hydroxyacyl-CoA dehydrogenase / enoyl-CoA hydratase / 3-hydroxybutyryl-CoA epimerase / enoyl-CoA isomerase [EC:1.1.1.35 4.2.1.17 5.1.2.3 5.3.3.8]	0.00571768	0.00198005	0.00243015	0.00034988	2.35281	0.00185203	Increased
compost_mulch-yes	type IV secretion system protein TrbB [EC:7.4.2.8]	0.00655827	0.00217311	0.00278922	0.000192913	2.35129	0.00164968	Increased
compost_mulch-yes	purine nucleoside transport protein	0.000515439	0.000300539	0.000219513	8.14004e-05	2.34811	0.0160123	Increased
compost_mulch-yes	thioesterase III [EC:3.1.2.-]	0.00189866	0.000968314	0.000808782	0.000128058	2.34756	0.00848641	Increased
compost_mulch-yes	protein PhnA	0.0196188	0.00897602	0.00835766	0.00147925	2.34741	0.00527168	Increased
compost_mulch-yes	citronellol/citronellal dehydrogenase-2	0.00913851	0.00403673	0.00389364	0.000243483	2.34703	0.00459395	Increased
compost_mulch-yes	ATP-dependent RNA helicase DbpA [EC:3.6.4.13]	0.00921531	0.005012	0.00392777	0.00121524	2.34619	0.0116488	Increased
compost_mulch-yes	cutinase [EC:3.1.1.74]	0.00357311	0.00127449	0.00152356	0.000347243	2.34523	0.00201672	Increased
compost_mulch-yes	ribonuclease VapC [EC:3.1.-.-]	0.00770369	0.00270531	0.00329227	0.000280347	2.33993	0.00202607	Increased
compost_mulch-yes	LuxR family transcriptional regulator, regulator of acetate metabolism	0.00330188	0.00107375	0.00141797	0.000338642	2.3286	0.00144873	Increased
compost_mulch-yes	microcin C transport system ATP-binding protein	0.0271214	0.0124231	0.0116585	0.00118888	2.32633	0.00548453	Increased
compost_mulch-yes	3-dehydroquinate dehydratase I [EC:4.2.1.10]	0.00462669	0.00216263	0.00198954	0.000501931	2.32551	0.00594297	Increased
compost_mulch-yes	sterol 3beta-glucosyltransferase [EC:2.4.1.173]	0.0035828	0.000973418	0.00154248	0.000177267	2.32275	0.00072721	Increased
compost_mulch-yes	ATP-binding cassette, subfamily B, multidrug efflux pump-3	0.0178948	0.00737267	0.00771218	0.000686618	2.32033	0.00367318	Increased
compost_mulch-yes	erythritol transport system permease protein	0.00482668	0.00191989	0.002091	0.000245961	2.30831	0.00328406	Increased
compost_mulch-yes	16S rRNA (adenine(1408)-N(1))-methyltransferase [EC:2.1.1.180]	0.000148141	9.24901e-05	6.42102e-05	2.45911e-05	2.30713	0.0229067	Increased
compost_mulch-yes	S-adenosylmethionine-diacylgycerolhomoserine-N-methlytransferase	0.00485863	0.00173155	0.00210605	0.000201563	2.30699	0.00221879	Increased
compost_mulch-yes	manganese transport system ATP-binding protein [EC:7.2.2.5]-1	0.00325634	0.00175855	0.00141376	0.000193897	2.30332	0.0118024	Increased
compost_mulch-yes	transmembrane sensor	0.0195541	0.009122	0.00849116	0.000645244	2.30287	0.00609257	Increased
compost_mulch-yes	ribosomal protein S6--L-glutamate ligase [EC:6.3.2.-]	0.0150221	0.00659949	0.00654113	0.000414746	2.29657	0.00481682	Increased
compost_mulch-yes	two-component system, sensor histidine kinase [EC:2.7.13.3]	0.00227242	0.00128929	0.000989806	0.00015088	2.29582	0.0148764	Increased
compost_mulch-yes	phospholipase A1/A2 [EC:3.1.1.32 3.1.1.4]	0.00331652	0.00196755	0.00144526	0.000491077	2.29475	0.0184475	Increased
compost_mulch-yes	uncharacterized protein-204	0.00100047	0.000258176	0.000437148	0.000160645	2.28862	0.000465661	Increased
compost_mulch-yes	imidazole glycerol-phosphate synthase [EC:4.3.2.10]	0.00196702	0.00137537	0.000860799	0.000182896	2.28511	0.035513	Increased
compost_mulch-yes	3-oxoacid CoA-transferase [EC:2.8.3.5]	0.00646989	0.00375401	0.00283396	0.000639026	2.28299	0.0167347	Increased
compost_mulch-yes	erythritol transport system substrate-binding protein	0.00173663	0.00074954	0.000762014	0.000106284	2.279	0.00453856	Increased
compost_mulch-yes	voltage-gated sodium channel	0.00356333	0.00169076	0.00156482	0.000376241	2.27715	0.0068144	Increased
compost_mulch-yes	GlpG protein	0.0036936	0.00133163	0.00162247	0.000348009	2.27653	0.00228319	Increased
compost_mulch-yes	uncharacterized protein-206	0.00417942	0.00194006	0.00183625	0.000299088	2.27607	0.00615637	Increased
compost_mulch-yes	3-oxoacyl-[acyl-carrier-protein] synthase I [EC:2.3.1.41]	0.023777	0.00971647	0.0105042	0.0011408	2.26357	0.00379052	Increased
compost_mulch-yes	homoserine O-succinyltransferase/O-acetyltransferase [EC:2.3.1.46 2.3.1.31]	0.00673218	0.00248756	0.00297424	0.000426123	2.2635	0.0026354	Increased
compost_mulch-yes	mannitol-1-phosphate 5-dehydrogenase [EC:1.1.1.17]	0.00897595	0.00373956	0.00396609	0.000924779	2.26317	0.00400017	Increased
compost_mulch-yes	two-component system, OmpR family, heavy metal sensor histidine kinase CusS [EC:2.7.13.3]	0.00862585	0.00417832	0.00381178	0.000621026	2.26294	0.00757757	Increased
compost_mulch-yes	fructose-6-phosphate aldolase 2 [EC:4.1.2.-]	0.00693994	0.00437524	0.00306936	0.000702052	2.26103	0.0245476	Increased
compost_mulch-yes	poly(glycerol-phosphate) alpha-glucosyltransferase [EC:2.4.1.52]	0.00200912	0.000631396	0.000893394	0.000153002	2.24886	0.00145934	Increased
compost_mulch-yes	AraC family transcriptional regulator, transcriptional activator of pobA	0.00678301	0.00310407	0.00301883	0.000305114	2.2469	0.0060876	Increased
compost_mulch-yes	putative lipoprotein	0.00427423	0.00196563	0.00190755	0.000200847	2.2407	0.0062816	Increased
compost_mulch-yes	TetR/AcrR family transcriptional regulator, transcriptional repressor of bet genes	0.00423885	0.00268631	0.00189549	0.0003237	2.23628	0.0258095	Increased
compost_mulch-yes	tRNA 2-thiouridine synthesizing protein E [EC:2.8.1.-]	0.00250826	0.00146709	0.00112363	0.000169169	2.23227	0.0185302	Increased
compost_mulch-yes	anaerobic nitric oxide reductase transcription regulator	0.0031249	0.00155814	0.0014022	0.000204178	2.22857	0.00919509	Increased
compost_mulch-yes	licheninase [EC:3.2.1.73]	0.00363507	0.00151063	0.001632	0.000265262	2.22738	0.00419701	Increased
compost_mulch-yes	3-phytase [EC:3.1.3.8]	0.0101351	0.0043509	0.00455152	0.000405099	2.22674	0.00483703	Increased
compost_mulch-yes	penicillin-binding protein 1B	0.00190979	0.000816195	0.000858619	0.000274279	2.22425	0.00471841	Increased
compost_mulch-yes	LacI family transcriptional regulator, gluconate utilization system Gnt-I transcriptional repressor	0.0124404	0.00588135	0.00559778	0.000999762	2.22237	0.00726157	Increased
compost_mulch-yes	ascorbate PTS system EIIB component [EC:2.7.1.194]	0.00221036	0.00080061	0.000999182	0.00027892	2.21217	0.00251512	Increased
compost_mulch-yes	multidrug efflux pump-10	0.00170632	0.000907304	0.000771339	9.79584e-05	2.21216	0.0127395	Increased
compost_mulch-yes	monofunctional glycosyltransferase [EC:2.4.1.129]-2	0.00189802	0.000806897	0.000858619	0.000274279	2.21054	0.00472026	Increased
compost_mulch-yes	MFS transporter, DHA2 family, multidrug resistance protein-4	0.000404446	0.000239281	0.00018399	7.81309e-05	2.1982	0.0220885	Increased
compost_mulch-yes	mannitol PTS system EIICBA or EIICB component [EC:2.7.1.197]	0.00550282	0.00155139	0.00251521	0.00035095	2.18782	0.00101172	Increased
compost_mulch-yes	two-component system, OmpR family, response regulator BaeR	0.002874	0.00122895	0.00131673	0.000173956	2.18267	0.00507557	Increased
compost_mulch-yes	molybdate transport system ATP-binding protein	0.0050031	0.00312227	0.00229321	0.000395422	2.18171	0.0263328	Increased
compost_mulch-yes	glutamine transport system substrate-binding protein	0.00196327	0.000928962	0.000900181	0.000308935	2.18097	0.00803518	Increased
compost_mulch-yes	MSHA biogenesis protein MshL	0.00216868	0.00103129	0.000995303	0.000162956	2.17891	0.00803753	Increased
compost_mulch-yes	paraquat-inducible protein A	0.00650165	0.00375807	0.00299027	0.000492763	2.17427	0.0193542	Increased
compost_mulch-yes	oligopeptidase A [EC:3.4.24.70]	0.0120027	0.00603742	0.00552264	0.000501654	2.17336	0.0105582	Increased
compost_mulch-yes	tRNA 5-methylaminomethyl-2-thiouridine biosynthesis bifunctional protein [EC:2.1.1.61 1.5.-.-]	0.00774921	0.00396296	0.00357093	0.000525261	2.17008	0.011511	Increased
compost_mulch-yes	fatty acid CoA ligase FadD32	0.00214976	0.000667427	0.000992529	0.000233299	2.16594	0.00148307	Increased
compost_mulch-yes	multidrug efflux pump-4	0.00579878	0.00280497	0.00267848	0.000646621	2.16495	0.00898428	Increased
compost_mulch-yes	lysozyme [EC:3.2.1.17]	0.00353127	0.0011684	0.0016353	0.000113918	2.15941	0.00206967	Increased
compost_mulch-yes	erythritol transport system ATP-binding protein	0.00159839	0.000769699	0.000740334	9.5134e-05	2.15902	0.00884465	Increased
compost_mulch-yes	ATP synthase in type III secretion protein N [EC:7.4.2.8]	0.00313843	0.0012528	0.00145461	0.000180621	2.15758	0.00400047	Increased
compost_mulch-yes	beta-hydroxylase [EC:1.14.11.-]	0.00633592	0.00285743	0.00293711	0.00044036	2.15719	0.00662029	Increased
compost_mulch-yes	uncharacterized protein-208	0.0045494	0.00271601	0.00211	0.000285287	2.15611	0.0229664	Increased
compost_mulch-yes	alkane 1-monooxygenase [EC:1.14.15.3]	0.00652032	0.00362346	0.00302943	0.000310772	2.15232	0.0169358	Increased
compost_mulch-yes	mevalonate kinase [EC:2.7.1.36]	0.00409417	0.00238783	0.00190476	0.000275779	2.14944	0.0210332	Increased
compost_mulch-yes	lantibiotic biosynthesis protein-1	0.00215643	0.00139428	0.00100388	0.000200945	2.14811	0.0318423	Increased
compost_mulch-yes	choline oxidase [EC:1.1.3.17]	0.000798904	0.000310154	0.000371971	9.0413e-05	2.14776	0.0036262	Increased
compost_mulch-yes	diguanylate cyclase [EC:2.7.7.65]-2	0.0151402	0.00636503	0.00705415	0.000411208	2.14628	0.00506212	Increased
compost_mulch-yes	ion channel-forming bestrophin family protein	0.0173948	0.00850949	0.00810513	0.00192259	2.14614	0.00980836	Increased
compost_mulch-yes	type IV secretion system protein TrbG	0.00573642	0.00207458	0.00267379	0.000357556	2.14542	0.0028503	Increased
compost_mulch-yes	SlyX protein	0.0123138	0.0045669	0.00574138	0.000680791	2.14475	0.00313664	Increased
compost_mulch-yes	purine/pyrimidine-nucleoside phosphorylase [EC:2.4.2.1 2.4.2.2]	0.00554922	0.00270254	0.00258786	0.000480827	2.14433	0.00960273	Increased
compost_mulch-yes	TetR/AcrR family transcriptional regulator, mexJK operon transcriptional repressor	0.00324853	0.00165826	0.00151584	0.000249904	2.14305	0.012002	Increased
compost_mulch-yes	enolase-phosphatase E1 [EC:3.1.3.77]	0.00387121	0.00124915	0.0018074	0.000232875	2.14187	0.0018722	Increased
compost_mulch-yes	probable lipoprotein NlpC	0.0106005	0.00663688	0.00496188	0.0012101	2.1364	0.0287804	Increased
compost_mulch-yes	tRNA-dihydrouridine synthase C [EC:1.-.-.-]	0.00548808	0.00248334	0.0025716	0.000212384	2.13411	0.00701057	Increased
compost_mulch-yes	two-component system, oxyanion-binding sensor	0.00978432	0.0041999	0.00458858	0.000678139	2.13232	0.00563074	Increased
compost_mulch-yes	manganese/zinc/iron transport system permease protein-2	0.01073	0.00323562	0.00503876	0.000354272	2.12949	0.00156296	Increased
compost_mulch-yes	AraC family transcriptional regulator-3	0.00652279	0.00202232	0.00306724	0.000396491	2.1266	0.00167357	Increased
compost_mulch-yes	uncharacterized protein-150	0.00909148	0.00494405	0.00428881	0.00054785	2.11981	0.0163706	Increased
compost_mulch-yes	uncharacterized protein-134	0.0106834	0.00462639	0.00504617	0.00115581	2.11714	0.00596717	Increased
compost_mulch-yes	MFS transporter, FHS family, L-fucose permease	0.0206973	0.0120646	0.00978215	0.00324806	2.11582	0.0231769	Increased
compost_mulch-yes	bifunctional diaminopimelate decarboxylase / aspartate kinase [EC:4.1.1.20 2.7.2.4]	0.00278429	0.00108905	0.0013197	0.000146521	2.1098	0.00400262	Increased
compost_mulch-yes	dipeptide transport system ATP-binding protein-3	0.00145805	0.000454368	0.000692082	0.000226079	2.10676	0.00165999	Increased
compost_mulch-yes	outer membrane protein-3	0.0118039	0.00596245	0.00560365	0.00107968	2.10646	0.0123011	Increased
compost_mulch-yes	allantoin racemase [EC:5.1.99.3]	0.00663345	0.00197668	0.00315004	0.000219865	2.10583	0.00155302	Increased
compost_mulch-yes	dihydroanticapsin dehydrogenase [EC:1.1.1.385]	0.00181543	0.000771348	0.000862186	0.00015343	2.10561	0.00564115	Increased
compost_mulch-yes	lactose/L-arabinose transport system substrate-binding protein	0.00378415	0.00080942	0.00180169	0.000209207	2.10033	0.000362286	Increased
compost_mulch-yes	regulator of nucleoside diphosphate kinase	0.0154921	0.00591315	0.00737702	0.00104456	2.10005	0.0037032	Increased
compost_mulch-yes	heme iron utilization protein-2	0.00332083	0.00186559	0.00158217	0.000163029	2.09891	0.0194904	Increased
compost_mulch-yes	GntR family transcriptional regulator, uxu operon transcriptional repressor	0.0017798	0.000661143	0.000848686	9.99274e-05	2.09712	0.0033989	Increased
compost_mulch-yes	ribosome-dependent ATPase	0.00408781	0.00232659	0.00194975	0.000265633	2.09658	0.0208172	Increased
compost_mulch-yes	4-deoxy-L-threo-5-hexosulose-uronate ketol-isomerase [EC:5.3.1.17]	0.0117988	0.00573798	0.00563237	0.00103254	2.09483	0.0105592	Increased
compost_mulch-yes	selenoprotein W-related protein	0.0104005	0.0038294	0.00496725	0.000446414	2.09382	0.0033377	Increased
compost_mulch-yes	non-specific riboncleoside hydrolase [EC:3.2.-.-]	0.00231638	0.000807967	0.00110739	0.000154858	2.09175	0.00270947	Increased
compost_mulch-yes	two-component system, sensor histidine kinase FlrB [EC:2.7.13.3]	0.0020398	0.0009751	0.000975629	0.000179226	2.09075	0.0097856	Increased
compost_mulch-yes	ArsR family transcriptional regulator, virulence genes transcriptional regulator	0.00704547	0.00308928	0.00337344	0.000275438	2.08852	0.00664581	Increased
compost_mulch-yes	colanic acid biosynthesis glycosyl transferase WcaI	0.00259013	0.000928457	0.00124027	0.000158979	2.08837	0.00302545	Increased
compost_mulch-yes	type IV secretion system protein VirB6	0.00404417	0.00152769	0.0019373	0.000339966	2.08753	0.00363032	Increased
compost_mulch-yes	hippurate hydrolase [EC:3.5.1.32]	0.00653918	0.00269709	0.00313341	0.000524709	2.08692	0.00512626	Increased
compost_mulch-yes	IclR family transcriptional regulator, blcABC operon repressor	0.00525003	0.00201135	0.00251672	0.000212253	2.08606	0.00385829	Increased
compost_mulch-yes	two-component system, NarL family, invasion response regulator UvrY	0.00387756	0.00197102	0.00185951	0.000293179	2.08526	0.0131425	Increased
compost_mulch-yes	tRNA threonylcarbamoyladenosine dehydratase	0.0106758	0.00473456	0.00512101	0.0010831	2.0847	0.00703668	Increased
compost_mulch-yes	DTW domain-containing protein	0.0058629	0.00295986	0.00281412	0.000343073	2.08339	0.0127441	Increased
compost_mulch-yes	phosphatidylglycerophosphatase C [EC:3.1.3.27]	0.00296661	0.00101194	0.0014249	0.000274434	2.08199	0.00247985	Increased
compost_mulch-yes	potassium-dependent mechanosensitive channel	0.0141246	0.00468395	0.00678694	0.000434394	2.08115	0.00234343	Increased
compost_mulch-yes	proclavaminate amidinohydrolase [EC:3.5.3.22]	0.000148022	8.12076e-05	7.12185e-05	4.20147e-05	2.07843	0.0233028	Increased
compost_mulch-yes	multiple sugar transport system ATP-binding protein [EC:3.6.3.-]	0.0282203	0.0122007	0.0135807	0.0017723	2.07797	0.0063762	Increased
compost_mulch-yes	CBS domain-containing membrane protein	0.00827887	0.00385121	0.00398477	0.000413893	2.07763	0.00883675	Increased
compost_mulch-yes	uncharacterized protein-188	0.00513848	0.00205726	0.00247554	0.00041722	2.0757	0.00460414	Increased
compost_mulch-yes	N-succinyl-L-ornithine transcarbamylase [EC:2.1.3.11]	0.0056443	0.00370646	0.00272051	0.000676716	2.07472	0.0388106	Increased
compost_mulch-yes	sulfite reductase (NADPH) flavoprotein alpha-component [EC:1.8.1.2]	0.0173625	0.00730539	0.00837405	0.00120841	2.07337	0.00575245	Increased
compost_mulch-yes	tropinone reductase I [EC:1.1.1.206]	0.00290175	0.000853959	0.00139971	0.000159519	2.0731	0.00152246	Increased
compost_mulch-yes	3-ketosteroid 9alpha-monooxygenase subunit B [EC:1.14.15.30]	0.00255495	0.000755731	0.0012347	0.000160579	2.06928	0.00153219	Increased
compost_mulch-yes	NADH-dependent peroxiredoxin subunit F [EC:1.8.1.-]	0.00877037	0.00372291	0.00424048	0.000751741	2.06825	0.0060061	Increased
compost_mulch-yes	D-lyxose ketol-isomerase [EC:5.3.1.15]	0.0015834	0.00057281	0.000766323	0.000113464	2.06623	0.00325089	Increased
compost_mulch-yes	type IV secretion system protein VirB8	0.00349906	0.00144298	0.00169927	0.000306135	2.05915	0.00542114	Increased
compost_mulch-yes	tRNA-(ms[2]io[6]A)-hydroxylase [EC:1.-.-.-]	0.0112359	0.00497515	0.00546722	0.000500695	2.05513	0.00736129	Increased
compost_mulch-yes	bilirubin oxidase [EC:1.3.3.5]	0.0014043	0.00057632	0.000683678	0.000244271	2.05403	0.00558822	Increased
compost_mulch-yes	single-strand selective monofunctional uracil DNA glycosylase [EC:3.2.2.-]	0.00209088	0.000925534	0.00101799	0.00029926	2.05393	0.00751527	Increased
compost_mulch-yes	isochorismate synthase [EC:5.4.4.2]	0.00716852	0.00304253	0.0034946	0.000332256	2.05132	0.00617208	Increased
compost_mulch-yes	2,5-dioxopentanoate dehydrogenase [EC:1.2.1.26]	0.0121597	0.00460245	0.0059279	0.00109946	2.05127	0.00385034	Increased
compost_mulch-yes	solute carrier family 5 (high affinity choline transporter), member 7	0.00185675	0.000441187	0.000905339	0.000170321	2.05089	0.000509472	Increased
compost_mulch-yes	recombination associated protein RdgC	0.00594791	0.00254956	0.00290553	0.00053192	2.0471	0.00651375	Increased
compost_mulch-yes	periplasmic mercuric ion binding protein	0.00713075	0.00420864	0.00348589	0.001008	2.04561	0.0273025	Increased
compost_mulch-yes	ribitol 2-dehydrogenase [EC:1.1.1.56]	0.00168501	0.00105384	0.000823958	0.000167054	2.04502	0.0335193	Increased
compost_mulch-yes	LysR family transcriptional regulator, regulator of gene expression of beta-lactamase	0.00175052	0.00116316	0.00085607	0.000103269	2.04483	0.0417747	Increased
compost_mulch-yes	putrescine transport system substrate-binding protein	0.013282	0.00701368	0.00650351	0.000423802	2.04227	0.0167182	Increased
compost_mulch-yes	acetyl-CoA hydrolase [EC:3.1.2.1]	0.0028434	0.00187414	0.00139369	0.000124998	2.0402	0.0407922	Increased
compost_mulch-yes	2-methylfumaryl-CoA isomerase [EC:5.4.1.3]	0.00127946	0.000417208	0.000627378	9.65007e-05	2.03937	0.00226981	Increased
compost_mulch-yes	fimbrial chaperone protein	0.00257812	0.00128372	0.0012648	0.000133378	2.03836	0.0131389	Increased
compost_mulch-yes	outer membrane protein, multidrug efflux system-2	0.00301482	0.00177774	0.00148249	0.000658149	2.03362	0.0297876	Increased
compost_mulch-yes	branched-chain amino acid:cation transporter, LIVCS family	0.00538943	0.00296091	0.00265341	0.000873277	2.03114	0.0214068	Increased
compost_mulch-yes	FKBP-type peptidyl-prolyl cis-trans isomerase FklB [EC:5.2.1.8]	0.0169598	0.0069584	0.00835213	0.00113939	2.0306	0.00562864	Increased
compost_mulch-yes	two-component system, repressor protein LuxO	0.00213944	0.000710093	0.00105469	0.000135926	2.02851	0.00251131	Increased
compost_mulch-yes	cytochrome c oxidase subunit I+III [EC:7.1.1.9]	0.00964221	0.00340965	0.00475492	0.000590894	2.02784	0.0031813	Increased
compost_mulch-yes	D-lactate dehydrogenase	0.00492034	0.00194759	0.00242922	0.000237296	2.02548	0.00488736	Increased
compost_mulch-yes	two-component system, NarL family, sensor histidine kinase EvgS [EC:2.7.13.3]	0.00205805	0.000899162	0.00101651	0.000175307	2.02462	0.00738868	Increased
compost_mulch-yes	uncharacterized protein-138	0.0102874	0.00397717	0.00508363	0.000713738	2.02364	0.00440804	Increased
compost_mulch-yes	saccharopine dehydrogenase (NADP+, L-glutamate forming) [EC:1.5.1.10]	0.00430011	0.00266345	0.00212497	0.000610657	2.02361	0.03439	Increased
compost_mulch-yes	uncharacterized protein-169	0.00639919	0.00261237	0.0031745	0.000909789	2.01581	0.0057447	Increased
compost_mulch-yes	DNA excision repair protein ERCC-2 [EC:3.6.4.12]	0.00386944	0.00194551	0.0019196	0.000323303	2.01575	0.0145221	Increased
compost_mulch-yes	inhibitor of cysteine peptidase	0.00292507	0.00139977	0.00145197	0.000193992	2.01455	0.0116137	Increased
compost_mulch-yes	acetaldehyde dehydrogenase [EC:1.2.1.10]	0.00359019	0.00129068	0.00178248	0.00024332	2.01415	0.00342183	Increased
compost_mulch-yes	50S ribosomal protein L16 3-hydroxylase [EC:1.14.11.47]	0.00620852	0.00264872	0.00308256	0.000513896	2.01408	0.00685283	Increased
compost_mulch-yes	D-serine dehydratase [EC:4.3.1.18]	0.00462453	0.00225835	0.00229632	0.000409713	2.01389	0.012781	Increased
compost_mulch-yes	Gnt-I system high-affinity gluconate transporter	0.00500153	0.00281016	0.00248378	0.000734407	2.01367	0.0240356	Increased
compost_mulch-yes	heat shock protein HslJ	0.00611588	0.00236364	0.00303844	0.000335979	2.01284	0.00451113	Increased
compost_mulch-yes	dipeptide transport system substrate-binding protein-2	0.000546881	0.000151661	0.000271863	0.000110529	2.01161	0.00146784	Increased
compost_mulch-yes	isocitrate dehydrogenase kinase/phosphatase [EC:2.7.11.5 3.1.3.-]	0.00437712	0.00185836	0.0021766	0.000450062	2.01099	0.00676245	Increased
compost_mulch-yes	thiol:disulfide interchange protein DsbC [EC:5.3.4.1]	0.00776238	0.00335116	0.0038665	0.000512854	2.0076	0.0072917	Increased
compost_mulch-yes	cardiolipin synthase C [EC:2.7.8.-]	0.0066318	0.00252029	0.00330735	0.000768791	2.00517	0.00424663	Increased
compost_mulch-yes	methionine transaminase [EC:2.6.1.88]	0.0111115	0.00508181	0.0055461	0.00115066	2.00348	0.00968439	Increased
compost_mulch-yes	dipeptide transport system permease protein-3	0.00195066	0.000786239	0.000974151	0.000302378	2.00242	0.0056547	Increased
compost_mulch-yes	membrane fusion protein, multidrug efflux system-4	0.00614051	0.00271394	0.0030696	0.00053098	2.00042	0.00827203	Increased
compost_mulch-yes	halorhodopsin	0.000767767	0.000664489	0.00245066	0.000396546	-3.19193	0.000318283	Reduced
compost_mulch-yes	energy-coupling factor transport system substrate-specific component-5	0.000916983	0.000769278	0.00286152	0.000464827	-3.12058	0.000308884	Reduced
compost_mulch-yes	cypemycin N-terminal methyltransferase [EC:2.1.1.301]	0.000917669	0.000744331	0.00277702	0.000468675	-3.02617	0.000276152	Reduced
compost_mulch-yes	light-independent protochlorophyllide reductase subunit N [EC:1.3.7.7]	0.00202793	0.00153761	0.00608334	0.000909782	-2.99977	0.000345407	Reduced
compost_mulch-yes	2-hydroxy-6-oxohepta-2,4-dienoate hydrolase [EC:3.7.1.25]	0.000956056	0.00076157	0.00281888	0.000465512	-2.94845	0.00024848	Reduced
compost_mulch-yes	oxidoreductase	0.00107446	0.000818522	0.00316547	0.000435075	-2.94609	0.000315571	Reduced
compost_mulch-yes	flavin reductase	0.00110273	0.000823404	0.00324282	0.000442749	-2.94072	0.000362443	Reduced
compost_mulch-yes	CRP/FNR family transcriptional regulator, global nitrogen regulator	0.00702748	0.00545527	0.0204732	0.00324413	-2.91331	0.000260049	Reduced
compost_mulch-yes	MarR family transcriptional regulator, multiple antibiotic resistance protein MarR	0.00097693	0.000750762	0.00283895	0.000467742	-2.906	0.000269217	Reduced
compost_mulch-yes	2-hydroxy-6-oxo-6-(2'-aminophenyl)hexa-2,4-dienoate hydrolase [EC:3.7.1.13]	0.000971673	0.000749893	0.00282161	0.000466547	-2.90387	0.000251996	Reduced
compost_mulch-yes	light-independent protochlorophyllide reductase subunit B [EC:1.3.7.7]	0.00115114	0.000797245	0.00334258	0.000449341	-2.90372	0.000360368	Reduced
compost_mulch-yes	2-phosphoglycerate kinase [EC:2.7.2.16]	0.00182938	0.00151238	0.00521855	0.000760564	-2.85263	0.00041166	Reduced
compost_mulch-yes	cyclic 2,3-diphosphoglycerate synthetase [EC:4.6.1.-]	0.00182621	0.00151095	0.00520309	0.00075479	-2.84911	0.000420144	Reduced
compost_mulch-yes	D-proline reductase (dithiol) PrdB [EC:1.21.4.1]	0.00292472	0.00214992	0.00828183	0.000989788	-2.83167	0.000248795	Reduced
compost_mulch-yes	rhizoxin biosynthesis acyltransferase	0.0010366	0.000781869	0.00290523	0.000468079	-2.80265	0.000301623	Reduced
compost_mulch-yes	N-glycosylase/DNA lyase [EC:3.2.2.- 4.2.99.18]-2	0.000662983	0.000459869	0.00183989	0.000209304	-2.77517	0.000290015	Reduced
compost_mulch-yes	trans-AT polyketide synthase, acyltransferase and oxidoreductase domains	0.00104713	0.000727219	0.00286653	0.000477438	-2.73752	0.000267987	Reduced
compost_mulch-yes	adenine-specific DNA-methyltransferase [EC:2.1.1.72]-3	0.00140646	0.000985028	0.00382942	0.000554776	-2.72274	0.000243878	Reduced
compost_mulch-yes	chlorosome envelope protein I	0.000695121	0.000490993	0.0018922	0.000201172	-2.72212	0.000295434	Reduced
compost_mulch-yes	chlorosome envelope protein J	0.000695121	0.000490993	0.0018922	0.000201172	-2.72212	0.000288228	Reduced
compost_mulch-yes	chlorosome envelope protein X	0.000695121	0.000490993	0.0018922	0.000201172	-2.72212	0.000281366	Reduced
compost_mulch-yes	phosphocarrier protein HPr	0.00111801	0.000740662	0.00302758	0.000401767	-2.70801	0.000339058	Reduced
compost_mulch-yes	peroxisomal 2,4-dienoyl-CoA reductase [EC:1.3.1.34]	0.000710023	0.000458667	0.00188782	0.000203322	-2.65882	0.000302787	Reduced
compost_mulch-yes	nitrogenase molybdenum-cofactor synthesis protein NifE	0.00232018	0.00146881	0.00611567	0.000925308	-2.63586	0.000345965	Reduced
compost_mulch-yes	1,4-dihydroxy-2-naphthoyl-CoA hydrolase [EC:3.1.2.28]-2	0.00103167	0.000694996	0.00266254	0.000481076	-2.58081	0.000354006	Reduced
compost_mulch-yes	LuxR family transcriptional regulator, transcriptional activator of the bioluminescence operon	0.00331868	0.001905	0.00852291	0.00135335	-2.56816	0.000351005	Reduced
compost_mulch-yes	ferredoxin-3	0.00120171	0.000814442	0.00306627	0.00055151	-2.55159	0.0003694	Reduced
compost_mulch-yes	formiminotetrahydrofolate cyclodeaminase [EC:4.3.1.4]	0.00138676	0.000973621	0.00349607	0.000513331	-2.52105	0.000468977	Reduced
compost_mulch-yes	energy-converting hydrogenase B subunit Q	0.00161813	0.00122535	0.00406132	0.000469101	-2.50988	0.000765908	Reduced
compost_mulch-yes	4-hydroxybenzoyl-CoA reductase subunit alpha [EC:1.3.7.9]	0.000821202	0.000635851	0.00206047	0.000438007	-2.50909	0.000917752	Reduced
compost_mulch-yes	lycopene epsilon-cyclase [EC:5.5.1.18]	0.00257343	0.00187316	0.00625295	0.000679565	-2.42981	0.000849801	Reduced
compost_mulch-yes	manganese oxidase [EC:1.16.3.3]-2	0.0045455	0.00326843	0.0110216	0.00153333	-2.42472	0.000767194	Reduced
compost_mulch-yes	ethylbenzene dioxygenase ferredoxin component	0.00123316	0.000699716	0.00298583	0.000442938	-2.42129	0.00027844	Reduced
compost_mulch-yes	NADH oxidase (H2O-forming) [EC:1.6.3.4]	0.00142617	0.00089071	0.00344139	0.000501829	-2.41303	0.000368643	Reduced
compost_mulch-yes	uncharacterized protein-231	0.00146801	0.00100144	0.00352664	0.000511864	-2.40233	0.00063252	Reduced
compost_mulch-yes	spore coat protein A, manganese oxidase [EC:1.16.3.3]	0.00151217	0.000927465	0.00362533	0.000490536	-2.39743	0.000369003	Reduced
compost_mulch-yes	4-hydroxybenzoate decarboxylase subunit C [EC:4.1.1.61]	0.00385512	0.00280812	0.00916884	0.00102758	-2.37835	0.000991967	Reduced
compost_mulch-yes	extracellular matrix protein	0.000742274	0.000401888	0.00176136	0.000188685	-2.37292	0.000284939	Reduced
compost_mulch-yes	L(+)-tartrate dehydratase alpha subunit [EC:4.2.1.32]	0.00158224	0.00101663	0.00375255	0.000561952	-2.37166	0.000497335	Reduced
compost_mulch-yes	glucitol operon activator protein	0.000998437	0.000544953	0.00236716	0.000445405	-2.37087	0.000289212	Reduced
compost_mulch-yes	beta-carotene 15,15'-dioxygenase [EC:1.13.11.63]	0.00107961	0.00058935	0.00255833	0.00040424	-2.36968	0.000261207	Reduced
compost_mulch-yes	carbon dioxide concentrating mechanism protein CcmL	0.00311653	0.00226157	0.00728128	0.000758812	-2.33634	0.00117617	Reduced
compost_mulch-yes	phenylalanine ammonia-lyase [EC:4.3.1.24]	0.00128708	0.000882765	0.00298787	0.000540047	-2.32143	0.000897938	Reduced
compost_mulch-yes	cysteine dioxygenase [EC:1.13.11.20]	0.00111495	0.00081394	0.00258316	0.000286566	-2.31683	0.00128168	Reduced
compost_mulch-yes	fumarate hydratase subunit alpha [EC:4.2.1.2]	0.00246264	0.00148271	0.00570449	0.000820543	-2.31641	0.000444974	Reduced
compost_mulch-yes	putative membrane protein PagO	0.001093	0.000616556	0.00253088	0.000299498	-2.31553	0.000355745	Reduced
compost_mulch-yes	formate-dependent nitrite reductase complex subunit NrfG	0.00200665	0.00118606	0.00464547	0.000573861	-2.31503	0.000437478	Reduced
compost_mulch-yes	heterodisulfide reductase subunit B2 [EC:1.8.7.3 1.8.98.4 1.8.98.5 1.8.98.6]	0.00112696	0.000820287	0.00260875	0.00045365	-2.31485	0.00125569	Reduced
compost_mulch-yes	succinyl-CoA---D-citramalate CoA-transferase [EC:2.8.3.20]	0.00164964	0.00105356	0.00380156	0.000528712	-2.30448	0.000639355	Reduced
compost_mulch-yes	formylaminopyrimidine deformylase / aminopyrimidine aminohydrolase [EC:3.5.1.- 3.5.99.-]	0.00121796	0.00071012	0.00279933	0.000463162	-2.29838	0.000434288	Reduced
compost_mulch-yes	(R)-citramalyl-CoA lyase [EC:4.1.3.46]	0.00283273	0.00185057	0.00649144	0.000883647	-2.29159	0.000763007	Reduced
compost_mulch-yes	polyketide biosynthesis malonyl-CoA-[acyl-carrier-protein] transacylase	0.00174071	0.000902588	0.00395753	0.000458895	-2.27352	0.000255061	Reduced
compost_mulch-yes	CRP/FNR family transcriptional regulator, LitR-dependent transcriptional activator	0.00149558	0.00104923	0.00339711	0.000500745	-2.27143	0.00122612	Reduced
compost_mulch-yes	GumC protein	0.00279951	0.00197378	0.00635437	0.000551582	-2.26981	0.00131131	Reduced
compost_mulch-yes	short/branched chain acyl-CoA dehydrogenase [EC:1.3.99.12]-2	0.00318727	0.00233128	0.00717613	0.000913177	-2.2515	0.00155026	Reduced
compost_mulch-yes	cation transport regulator	0.00133609	0.00075024	0.00300256	0.000483227	-2.24728	0.000424539	Reduced
compost_mulch-yes	2-hydroxy-6-oxo-octa-2,4-dienoate hydrolase [EC:3.7.1.-]	0.00138782	0.000675004	0.00309314	0.000444812	-2.22877	0.0002796	Reduced
compost_mulch-yes	sarcosine/dimethylglycine N-methyltransferase [EC:2.1.1.157]	0.00121633	0.000762631	0.00270232	0.000485243	-2.22171	0.000861218	Reduced
compost_mulch-yes	not_found-18	0.00200714	0.00142531	0.00442668	0.000632764	-2.20546	0.00160153	Reduced
compost_mulch-yes	trehalose synthase [EC:2.4.1.245]	0.00411986	0.00275323	0.00907293	0.00124269	-2.20224	0.00125365	Reduced
compost_mulch-yes	formaldehyde dismutase / methanol dehydrogenase [EC:1.2.98.1 1.1.99.37]	0.00127195	0.000686007	0.00279043	0.000457888	-2.19382	0.000442574	Reduced
compost_mulch-yes	2-furoyl-CoA dehydrogenase large subunit [EC:1.3.99.8]	0.00121677	0.000727119	0.00266799	0.000493192	-2.19268	0.000827546	Reduced
compost_mulch-yes	aquaglyceroporin related protein, invertebrate	0.00233147	0.00168149	0.00510646	0.000709698	-2.19023	0.00177427	Reduced
compost_mulch-yes	aquaporin-3	0.00233147	0.00168149	0.00510646	0.000709698	-2.19023	0.00178645	Reduced
compost_mulch-yes	aquaporin-9	0.00233147	0.00168149	0.00510646	0.000709698	-2.19023	0.00178237	Reduced
compost_mulch-yes	kinesin family member 26	0.00233147	0.00168149	0.00510646	0.000709698	-2.19023	0.00177831	Reduced
compost_mulch-yes	glycine/sarcosine N-methyltransferase [EC:2.1.1.156]	0.00130927	0.000800071	0.00286017	0.000479695	-2.18456	0.000859314	Reduced
compost_mulch-yes	two-component system, NtrC family, response regulator HupR/HoxA	0.00317027	0.00210191	0.00687844	0.000620295	-2.16967	0.00142373	Reduced
compost_mulch-yes	uncharacterized protein-223	0.00183623	0.00103344	0.00397972	0.000557854	-2.16733	0.000611706	Reduced
compost_mulch-yes	acetaldehyde dehydrogenase (acetylating) [EC:1.2.1.10]	0.00239902	0.00171158	0.00519861	0.000691302	-2.16697	0.00182651	Reduced
compost_mulch-yes	acyl transferase [EC:2.3.1.-]	0.00275595	0.00200051	0.00596874	0.000680564	-2.16577	0.00199462	Reduced
compost_mulch-yes	glucitol/sorbitol PTS system EIIC component	0.00219323	0.000997842	0.00474278	0.000891157	-2.16246	0.000294152	Reduced
compost_mulch-yes	glucitol/sorbitol PTS system EIIB component [EC:2.7.1.198]	0.00109707	0.000499198	0.00237219	0.000445812	-2.16228	0.000288623	Reduced
compost_mulch-yes	RNA ligase [EC:6.5.1.3]	0.0051342	0.00341699	0.0110905	0.00143679	-2.16011	0.00144274	Reduced
compost_mulch-yes	cyclohexa-1,5-dienecarbonyl-CoA hydratase [EC:4.2.1.100]	0.00317317	0.00237792	0.00681762	0.000926871	-2.14852	0.00237413	Reduced
compost_mulch-yes	propionyl-CoA carboxylase [EC:6.4.1.3 2.1.3.15]	0.00388838	0.00278766	0.00834999	0.00104733	-2.14742	0.0020172	Reduced
compost_mulch-yes	tocopherol O-methyltransferase [EC:2.1.1.95]	0.00107642	0.000548413	0.00230978	0.000209288	-2.1458	0.000432465	Reduced
compost_mulch-yes	MFS transporter, DHA2 family, metal-tetracycline-proton antiporter	0.00156462	0.000902857	0.00332856	0.000637345	-2.1274	0.00092563	Reduced
compost_mulch-yes	formate dehydrogenase (NADP+) alpha subunit [EC:1.17.1.10]	0.00247713	0.00164742	0.00526371	0.000600673	-2.12493	0.0016492	Reduced
compost_mulch-yes	NifU-like protein	0.00138094	0.000646718	0.00293355	0.000190005	-2.12431	0.00037103	Reduced
compost_mulch-yes	thiosulfate reductase cytochrome b subunit	0.0024963	0.00169075	0.00528652	0.000723219	-2.11774	0.00177102	Reduced
compost_mulch-yes	glucitol/sorbitol PTS system EIIA component [EC:2.7.1.198]	0.00112548	0.000480712	0.00237106	0.000445282	-2.10671	0.000282521	Reduced
compost_mulch-yes	cytochrome c-type biogenesis protein NrfE	0.00110951	0.000723384	0.00232412	0.000148205	-2.09473	0.00176993	Reduced
compost_mulch-yes	mannose PTS system EIIAB component [EC:2.7.1.191]	0.00336458	0.00197264	0.0070419	0.000747478	-2.09295	0.00107172	Reduced
compost_mulch-yes	beta-1,4-mannosyltransferase [EC:2.4.1.142]	0.00134957	0.000949378	0.00281965	0.000368981	-2.0893	0.00227701	Reduced
compost_mulch-yes	glutamate formiminotransferase / formiminotetrahydrofolate cyclodeaminase [EC:2.1.2.5 4.3.1.4]	0.00578486	0.00353044	0.0120643	0.00118163	-2.0855	0.00134347	Reduced
compost_mulch-yes	small glutamine-rich tetratricopeptide repeat-containing protein alpha	0.00152827	0.0010889	0.00318452	0.000418392	-2.08374	0.0024481	Reduced
compost_mulch-yes	c-di-GMP phosphodiesterase [EC:3.1.4.52]	0.00126254	0.000907451	0.00262962	0.000478635	-2.0828	0.00269624	Reduced
compost_mulch-yes	2-hydroxy-2-methylpropanal dehydrogenase [EC:1.2.1.98]	0.00114831	0.00070652	0.00238586	0.000445665	-2.07771	0.00152013	Reduced
compost_mulch-yes	4-hydroxybenzoyl-CoA reductase subunit beta [EC:1.3.7.9]	0.00105182	0.000634184	0.0021843	0.000346909	-2.07668	0.00131783	Reduced
compost_mulch-yes	xanthine dehydrogenase FAD-binding subunit [EC:1.17.1.4]	0.00195115	0.00132565	0.00402805	0.000492911	-2.06445	0.00221671	Reduced
compost_mulch-yes	serine-aspartate repeat-containing protein C/D/E	0.00264736	0.00174703	0.00545377	0.000722423	-2.06008	0.00198029	Reduced
compost_mulch-yes	digeranylgeranylglycerophospholipid reductase [EC:1.3.1.101 1.3.7.11]	0.00172106	0.00117865	0.00352631	0.000456897	-2.04891	0.00237706	Reduced
compost_mulch-yes	solute carrier family 7 (L-type amino acid transporter), member 9	0.00219476	0.00164786	0.00445557	0.000428488	-2.0301	0.00367903	Reduced
compost_mulch-yes	mannose-1-phosphate guanylyltransferase / phosphomannomutase [EC:2.7.7.13 5.4.2.8]	0.008546	0.00506814	0.0173295	0.00188287	-2.0278	0.00147904	Reduced
compost_mulch-yes	flavin-dependent halogenase	0.00151632	0.00105398	0.0030712	0.00042261	-2.02543	0.0027749	Reduced
compost_mulch-yes	2-dehydro-3-deoxy-D-pentonate aldolase [EC:4.1.2.28]	0.00289547	0.00155237	0.00586362	0.000754475	-2.0251	0.000885501	Reduced
compost_mulch-yes	mannosyl-oligosaccharide alpha-1,2-mannosidase [EC:3.2.1.113]	0.000881793	0.000405731	0.00178362	0.000200786	-2.02272	0.000431331	Reduced
compost_mulch-yes	aspartate/glutamate/glutamine transport system ATP-binding protein [EC:7.4.2.1]	0.00177988	0.000995873	0.00359407	0.000558638	-2.01927	0.00123094	Reduced
compost_mulch-yes	alcohol dehydrogenase (quinone), dehydrogenase subunit [EC:1.1.5.5]	0.00178322	0.00123621	0.00359068	0.000400271	-2.01359	0.00286824	Reduced
compost_mulch-yes	2-hydroxymuconate-semialdehyde hydrolase [EC:3.7.1.9]	0.00172582	0.00093264	0.00347232	0.000474696	-2.01199	0.00101635	Reduced
compost_mulch-yes	glycerate dehydrogenase [EC:1.1.1.29]-2	0.00115515	0.000812571	0.00231948	0.000447633	-2.00794	0.00335388	Reduced
compost_mulch-yes	methanethiol oxidase [EC:1.8.3.4]	0.00285319	0.00141996	0.00571663	0.000553937	-2.00359	0.000729045	Reduced
compost_mulch-yes	aromatic amino acid transport protein AroP	0.0019529	0.00228148	0.000356539	0.000209956	5.47737	0.0595765	Not significant
compost_mulch-yes	two-component system, sensor histidine kinase SagS [EC:2.7.13.3]	0.00137968	0.00149859	0.000404552	4.58526e-05	3.41039	0.0756347	Not significant
compost_mulch-yes	MFS transporter, NHS family, nucleoside permease	0.00222114	0.00210879	0.000766701	0.000398625	2.89701	0.0641211	Not significant
compost_mulch-yes	MFS transporter, NHS family, xanthosine permease	0.00283077	0.00234438	0.00119653	0.000507888	2.36581	0.062487	Not significant
compost_mulch-yes	TonB-dependent starch-binding outer membrane protein SusC	0.00362498	0.00328359	0.00153573	0.000568386	2.36043	0.0834007	Not significant
compost_mulch-yes	serine/threonine transporter	0.00199465	0.00161874	0.000847185	0.000232825	2.35444	0.0574233	Not significant
compost_mulch-yes	acyl homoserine lactone synthase [EC:2.3.1.184]	0.00157181	0.00139367	0.000685018	0.000155112	2.29456	0.0821362	Not significant
compost_mulch-yes	diguanylate cyclase [EC:2.7.7.65]-4	0.00339119	0.00286554	0.00154952	0.000508629	2.18855	0.0810056	Not significant
compost_mulch-yes	MFS transporter, DHA1 family, arabinose polymer utilization protein	0.0041417	0.00341387	0.00192267	0.000589636	2.15414	0.0779288	Not significant
compost_mulch-yes	uncharacterized protein-250	0.00169802	0.00134427	0.00079411	0.000126841	2.13827	0.0681375	Not significant
compost_mulch-yes	uncharacterized protein-244	0.00165215	0.00118121	0.000777544	0.000306927	2.12483	0.0510824	Not significant
compost_mulch-yes	3-deoxy-alpha-D-manno-octulosonate 8-oxidase [EC:1.1.3.48]	0.00484954	0.00457208	0.00230604	0.000735004	2.10298	0.123612	Not significant
compost_mulch-yes	LysR family transcriptional regulator, putative pyruvate carboxylase regulator	0.00136996	0.00106418	0.000660139	0.000154634	2.07527	0.0708547	Not significant
compost_mulch-yes	succinylornithine aminotransferase [EC:2.6.1.81]	0.00159751	0.00146403	0.000775682	0.00023993	2.05949	0.120815	Not significant
compost_mulch-yes	penicillin-binding protein 1C [EC:2.4.1.129]	0.0157378	0.00590802	0.00787932	0.000649927	1.99736	0.00417522	Not significant
compost_mulch-yes	membrane fusion protein, multidrug efflux system-7	0.00297944	0.000932318	0.00149427	0.000159534	1.99391	0.00217629	Not significant
compost_mulch-yes	lipid A ethanolaminephosphotransferase [EC:2.7.8.43]	0.00528573	0.00239818	0.00265261	0.000610731	1.99265	0.00960978	Not significant
compost_mulch-yes	LuxR family transcriptional regulator, quorum-sensing system regulator SinR	0.00348181	0.00241291	0.00175059	0.000245468	1.98893	0.054509	Not significant
compost_mulch-yes	subtilase-type serine protease [EC:3.4.21.-]	0.0035239	0.00123579	0.00177214	0.000288375	1.9885	0.00327989	Not significant
compost_mulch-yes	maltose phosphorylase [EC:2.4.1.8]	0.00615727	0.00347593	0.00309793	0.00104064	1.98754	0.0263191	Not significant
compost_mulch-yes	nitrite transporter	0.00205119	0.000831976	0.00103223	0.000181454	1.98715	0.00586138	Not significant
compost_mulch-yes	methyl-accepting chemotaxis protein II, aspartate sensor receptor	0.00816841	0.00427669	0.00411332	0.00134123	1.98584	0.0192081	Not significant
compost_mulch-yes	acid phosphatase (class A) [EC:3.1.3.2]	0.0033216	0.00101361	0.00167316	0.000296721	1.98523	0.00192605	Not significant
compost_mulch-yes	putative phosphoserine phosphatase / 1-acylglycerol-3-phosphate O-acyltransferase [EC:3.1.3.3 2.3.1.51]	0.00141624	0.000431849	0.000713888	0.00011568	1.98384	0.00193874	Not significant
compost_mulch-yes	two-component system, OmpR family, sensor histidine kinase PhoQ [EC:2.7.13.3]	0.00456662	0.00186572	0.00230211	0.000278853	1.98367	0.0060601	Not significant
compost_mulch-yes	capsular polysaccharide transport system permease protein-1	0.00537451	0.00235932	0.00271423	0.000706556	1.98012	0.00857473	Not significant
compost_mulch-yes	MarR family transcriptional regulator, transcriptional regulator for hemolysin	0.0157164	0.0063217	0.00793756	0.000586115	1.98001	0.00577585	Not significant
compost_mulch-yes	not_found-10	0.00568584	0.00149973	0.00287211	0.000388969	1.97968	0.00113932	Not significant
compost_mulch-yes	threo-3-hydroxy-D-aspartate ammonia-lyase [EC:4.3.1.27]	0.00312571	0.000757897	0.00158073	0.000197131	1.97738	0.00076623	Not significant
compost_mulch-yes	23S rRNA (guanine2445-N2)-methyltransferase / 23S rRNA (guanine2069-N7)-methyltransferase [EC:2.1.1.173 2.1.1.264]	0.00575209	0.00237351	0.00291135	0.000257658	1.97575	0.00645244	Not significant
compost_mulch-yes	c-di-GMP-specific phosphodiesterase [EC:3.1.4.52]	0.0065093	0.00229419	0.00329526	0.000227802	1.97535	0.00346604	Not significant
compost_mulch-yes	tRNA (adenine22-N1)-methyltransferase [EC:2.1.1.217]	0.00295026	0.0013257	0.00149368	0.000439986	1.97516	0.00980542	Not significant
compost_mulch-yes	diphosphate-dependent phosphofructokinase [EC:2.7.1.90]	0.00517098	0.00160258	0.0026205	0.000250061	1.97328	0.00220099	Not significant
compost_mulch-yes	porin	0.00511265	0.00149174	0.00259844	0.000301294	1.96758	0.00175342	Not significant
compost_mulch-yes	dTDP-4-amino-4,6-dideoxy-D-glucose transaminase [EC:2.6.1.33]	0.00223947	0.00125834	0.00113822	0.000391129	1.96752	0.0271087	Not significant
compost_mulch-yes	TRAP-type transport system large permease protein	0.00649191	0.0031763	0.00330203	0.000754726	1.96604	0.0146042	Not significant
compost_mulch-yes	C4-dicarboxylate-binding protein DctP	0.00963653	0.00517103	0.00490588	0.000419505	1.96428	0.0211516	Not significant
compost_mulch-yes	L-cystine transport system ATP-binding protein [EC:7.4.2.1]	0.00909041	0.00390947	0.00462942	0.000529581	1.96362	0.00793818	Not significant
compost_mulch-yes	glucan 1,4-alpha-glucosidase [EC:3.2.1.3]	0.00318569	0.00177462	0.00162359	0.000589287	1.96212	0.0268082	Not significant
compost_mulch-yes	4-guanidinobutyraldehyde dehydrogenase / NAD-dependent aldehyde dehydrogenase [EC:1.2.1.54 1.2.1.-]	0.00235377	0.00162514	0.00120129	0.000205157	1.95936	0.0571151	Not significant
compost_mulch-yes	L-cystine transport system permease protein	0.0116531	0.00395671	0.00595195	0.000763315	1.95786	0.00308698	Not significant
compost_mulch-yes	type IV pilus assembly protein PilX	0.00443988	0.00191669	0.00226822	0.000390403	1.95744	0.00822197	Not significant
compost_mulch-yes	N-acetylcysteine deacetylase [EC:3.5.1.-]	0.00496382	0.00260013	0.00253666	0.000868332	1.95683	0.0209078	Not significant
compost_mulch-yes	amino-acid N-acetyltransferase [EC:2.3.1.1]-2	0.0072899	0.00310945	0.00372544	0.000520578	1.95679	0.00777264	Not significant
compost_mulch-yes	3',5'-cyclic-AMP phosphodiesterase [EC:3.1.4.53]	0.0217095	0.0049264	0.0111003	0.000958946	1.95577	0.000641407	Not significant
compost_mulch-yes	zinc transporter	0.00720735	0.00315545	0.0036873	0.000235736	1.95464	0.00882175	Not significant
compost_mulch-yes	uncharacterized protein-88	0.015912	0.00640295	0.00814404	0.000886838	1.95382	0.00607078	Not significant
compost_mulch-yes	ureidoglycolate lyase [EC:4.3.2.3]-2	0.00310153	0.00144896	0.00158752	0.000325775	1.95369	0.0121296	Not significant
compost_mulch-yes	nitrate/nitrite transport system substrate-binding protein	0.0152679	0.00607139	0.00781869	0.000635445	1.95275	0.0058545	Not significant
compost_mulch-yes	23S rRNA (cytidine2498-2'-O)-methyltransferase [EC:2.1.1.186]	0.00639225	0.00176149	0.00327852	0.000244682	1.94974	0.00151612	Not significant
compost_mulch-yes	DNA-directed RNA polymerase [EC:2.7.7.6]	0.00290595	0.00179772	0.00149126	0.000383194	1.94865	0.039527	Not significant
compost_mulch-yes	N-acetyl-D-muramate 6-phosphate phosphatase [EC:3.1.3.105]	0.00614037	0.00253639	0.00315826	0.000493341	1.94422	0.00696054	Not significant
compost_mulch-yes	glycine betaine/proline transport system permease protein	0.0216673	0.00704192	0.0111567	0.000738357	1.9421	0.0027732	Not significant
compost_mulch-yes	malate-CoA ligase subunit beta [EC:6.2.1.9]	0.00268632	0.00128655	0.00138431	0.000210953	1.94054	0.0138589	Not significant
compost_mulch-yes	type IV secretion system protein VirB9	0.00393735	0.00147269	0.00203012	0.000360266	1.93947	0.00457431	Not significant
compost_mulch-yes	large subunit ribosomal protein L7A	0.00207903	0.00100077	0.00107214	0.000330671	1.93914	0.0149412	Not significant
compost_mulch-yes	zinc-binding alcohol dehydrogenase/oxidoreductase	0.000917954	0.00042599	0.000473954	0.000154173	1.9368	0.0129351	Not significant
compost_mulch-yes	uncharacterized protein-147	0.00769251	0.00215249	0.00397606	0.00050459	1.93471	0.00159367	Not significant
compost_mulch-yes	outer membrane lipoprotein LolB	0.00617065	0.00259092	0.00319068	0.000525342	1.93396	0.00766143	Not significant
compost_mulch-yes	dTDP-4-amino-4,6-dideoxygalactose transaminase [EC:2.6.1.59]	0.00174078	0.000759475	0.000904007	0.000162112	1.92563	0.00939216	Not significant
compost_mulch-yes	putative GTP pyrophosphokinase [EC:2.7.6.5]	0.00663879	0.00165096	0.00345457	0.0005426	1.92174	0.000918228	Not significant
compost_mulch-yes	UPF0176 protein	0.0266503	0.00873041	0.0138774	0.0026383	1.92041	0.00287296	Not significant
compost_mulch-yes	nickel/cobalt transporter (NicO) family protein	0.00721021	0.00220536	0.00375811	0.000227244	1.91857	0.0023441	Not significant
compost_mulch-yes	putrescine transport system ATP-binding protein	0.0124313	0.00509005	0.00650293	0.000399996	1.91165	0.00724095	Not significant
compost_mulch-yes	DnaJ like chaperone protein	0.0109056	0.00432423	0.00570645	0.000316026	1.9111	0.00633735	Not significant
compost_mulch-yes	tRNA (cmo5U34)-methyltransferase [EC:2.1.1.-]	0.0116332	0.00478556	0.00608744	0.000447707	1.91102	0.00737424	Not significant
compost_mulch-yes	superoxide oxidase [EC:1.10.3.17]	0.023506	0.00929468	0.0123008	0.00159709	1.91094	0.00620837	Not significant
compost_mulch-yes	Tat-targeted selenate reductase subunit YnfF [EC:1.97.1.9]	0.000777635	0.000226499	0.000407397	0.000100152	1.90879	0.0018345	Not significant
compost_mulch-yes	MFS transporter, DHA1 family, purine base/nucleoside efflux pump	0.00387179	0.00192475	0.00202913	0.000354212	1.90811	0.0176153	Not significant
compost_mulch-yes	malonate decarboxylase gamma subunit [EC:4.1.1.87]	0.00165871	0.00142507	0.000869918	0.000263714	1.90674	0.12614	Not significant
compost_mulch-yes	outer membrane lipase/esterase	0.00314046	0.00152501	0.00164892	0.000343674	1.90455	0.0162465	Not significant
compost_mulch-yes	colanic acid/amylovoran biosynthesis protein	0.00197286	0.000587289	0.00103623	0.000112522	1.90387	0.00216118	Not significant
compost_mulch-yes	phosphate:Na+ symporter	0.0152354	0.00465943	0.0080049	0.000484479	1.90325	0.00241228	Not significant
compost_mulch-yes	unsaturated rhamnogalacturonyl hydrolase [EC:3.2.1.172]	0.00642657	0.00353456	0.00337701	0.000717397	1.90304	0.0273686	Not significant
compost_mulch-yes	nondiscriminating aspartyl-tRNA synthetase [EC:6.1.1.23]	0.00296613	0.000669405	0.00155978	0.000297244	1.90164	0.000568875	Not significant
compost_mulch-yes	sarcosine oxidase, subunit gamma [EC:1.5.3.1]	0.00937811	0.00389416	0.00493738	0.000229163	1.89941	0.0079644	Not significant
compost_mulch-yes	SH3 domain protein	0.00253893	0.00120514	0.00133702	0.000200039	1.89894	0.0147947	Not significant
compost_mulch-yes	type III secretion protein T	0.00155062	0.000809874	0.000816641	0.000151926	1.89877	0.0224439	Not significant
compost_mulch-yes	LysR family transcriptional regulator, nitrogen assimilation regulatory protein	0.00773984	0.00241734	0.00407834	0.000536365	1.89779	0.00257548	Not significant
compost_mulch-yes	heptosyltransferase I [EC:2.4.-.-]-2	0.00507916	0.00173403	0.00267649	0.000267834	1.89769	0.00360761	Not significant
compost_mulch-yes	outer membrane usher protein	0.0048499	0.00218196	0.00255761	0.00039149	1.89626	0.0117329	Not significant
compost_mulch-yes	aminobenzoyl-glutamate transport protein	0.00509218	0.0019537	0.00268571	0.00037121	1.89603	0.00571754	Not significant
compost_mulch-yes	multidomain signaling protein FimX	0.00444139	0.00195835	0.0023454	0.000237052	1.89366	0.0107239	Not significant
compost_mulch-yes	4-O-beta-D-mannosyl-D-glucose phosphorylase [EC:2.4.1.281]	0.00205089	0.00123158	0.00108312	0.000374822	1.89351	0.0414515	Not significant
compost_mulch-yes	type IV secretion system protein VirB11 [EC:7.4.2.8]	0.00389316	0.00150171	0.00205865	0.000409657	1.89112	0.00591689	Not significant
compost_mulch-yes	bile acid:Na+ symporter, BASS family	0.0188319	0.00481285	0.00996257	0.000658147	1.89027	0.00131519	Not significant
compost_mulch-yes	ureidomalonase [EC:3.5.1.95]	0.000225927	0.00013378	0.000119537	5.84219e-05	1.89001	0.0439717	Not significant
compost_mulch-yes	subtilisin [EC:3.4.21.62]	0.00154618	0.000620274	0.000819272	0.000188227	1.88727	0.00713436	Not significant
compost_mulch-yes	dipeptide transport system ATP-binding protein-1	0.0084869	0.00327862	0.00450152	0.000359838	1.88534	0.00604247	Not significant
compost_mulch-yes	S-adenosylmethionine uptake transporter	0.0333657	0.0131617	0.0177496	0.00248	1.8798	0.00668596	Not significant
compost_mulch-yes	oligogalacturonide transporter	0.00154397	0.000827034	0.000821418	0.00012628	1.87964	0.0257984	Not significant
compost_mulch-yes	1-pyrroline-4-hydroxy-2-carboxylate deaminase [EC:3.5.4.22]	0.0114806	0.00391732	0.00610874	0.000294804	1.87937	0.00376678	Not significant
compost_mulch-yes	L-rhamnose isomerase / sugar isomerase [EC:5.3.1.14 5.3.1.-]	0.0148752	0.00406113	0.00791591	0.000646917	1.87915	0.00167366	Not significant
compost_mulch-yes	antitoxin ParD1/3/4	0.0204609	0.00820363	0.0108921	0.000881921	1.8785	0.00720449	Not significant
compost_mulch-yes	arginine/ornithine transport system ATP-binding protein [EC:7.4.2.1]	0.00259247	0.001408	0.00138037	7.13897e-05	1.8781	0.027011	Not significant
compost_mulch-yes	sarcosine oxidase, subunit alpha [EC:1.5.3.1]	0.0124947	0.00440677	0.00665661	0.000351255	1.87704	0.00424468	Not significant
compost_mulch-yes	MFS transporter, DHA3 family, macrolide efflux protein	0.0033072	0.00171626	0.00176276	0.000133785	1.87615	0.0227483	Not significant
compost_mulch-yes	ATP-dependent DNA helicase Rep [EC:3.6.4.12]	0.00651677	0.00268414	0.00347617	0.000542774	1.8747	0.00822782	Not significant
compost_mulch-yes	ribosomal protein L3 glutamine methyltransferase [EC:2.1.1.298]	0.00841365	0.00314281	0.00448982	0.000441927	1.87394	0.00541774	Not significant
compost_mulch-yes	uncharacterized protein-177	0.00619269	0.00271993	0.00330516	0.000325543	1.87364	0.011126	Not significant
compost_mulch-yes	methylglutamate dehydrogenase subunit C [EC:1.5.99.5]	0.00324307	0.000978437	0.00173137	0.00027475	1.87312	0.00233813	Not significant
compost_mulch-yes	ubiquinone biosynthesis protein UbiJ	0.00664242	0.00286294	0.00355073	0.000464654	1.87072	0.0102918	Not significant
compost_mulch-yes	starch-binding outer membrane protein, SusD/RagB family	0.0641743	0.0340357	0.0343056	0.00676066	1.87066	0.0255962	Not significant
compost_mulch-yes	N-acetylmuramoyl-L-alanine amidase [EC:3.5.1.28]-4	0.00678536	0.00412429	0.00363085	0.000781958	1.86881	0.0437319	Not significant
compost_mulch-yes	tRNA1Val (adenine37-N6)-methyltransferase [EC:2.1.1.223]	0.0153608	0.00533447	0.00823033	0.000874724	1.86637	0.00408445	Not significant
compost_mulch-yes	putative transcriptional regulator-5	0.00678793	0.00237682	0.00363755	0.000318766	1.86607	0.00422353	Not significant
compost_mulch-yes	chloramphenicol O-acetyltransferase type A [EC:2.3.1.28]	0.00123137	0.000973872	0.000660237	0.000344826	1.86504	0.116987	Not significant
compost_mulch-yes	diaminobutyrate-2-oxoglutarate transaminase [EC:2.6.1.76]	0.00752596	0.00239794	0.00403765	0.000477009	1.86394	0.00301203	Not significant
compost_mulch-yes	starch-binding outer membrane protein SusE/F	0.00666939	0.00432721	0.00357901	0.00125561	1.86348	0.0594386	Not significant
compost_mulch-yes	nitric oxide reductase subunit B [EC:1.7.2.5]	0.00539382	0.00178761	0.00289648	0.000322504	1.8622	0.00345978	Not significant
compost_mulch-yes	5-dehydro-4-deoxyglucarate dehydratase [EC:4.2.1.41]	0.00963474	0.00397476	0.00517433	0.000476953	1.86203	0.00859313	Not significant
compost_mulch-yes	MtfA peptidase	0.0151269	0.00564915	0.00812926	0.000711457	1.8608	0.00560818	Not significant
compost_mulch-yes	Tat-targeted selenate reductase subunit YnfE [EC:1.97.1.9]	0.000781718	0.000224718	0.000421004	0.000104112	1.8568	0.00199587	Not significant
compost_mulch-yes	DNA-entry nuclease	0.00178152	0.000696302	0.00096028	0.000178412	1.8552	0.00689138	Not significant
compost_mulch-yes	RpiR family transcriptional regulator, carbohydrate utilization regulator	0.00562991	0.00337693	0.00303486	0.000844073	1.85508	0.0440015	Not significant
compost_mulch-yes	toxin CcdB	0.00190367	0.000716133	0.00102643	0.000150244	1.85466	0.00585786	Not significant
compost_mulch-yes	mannonate dehydratase [EC:4.2.1.8]-1	0.0219197	0.00552487	0.0118203	0.0013561	1.85442	0.00127832	Not significant
compost_mulch-yes	phosphogluconate dehydratase [EC:4.2.1.12]	0.0121859	0.00444077	0.00657639	0.00111521	1.85298	0.00511026	Not significant
compost_mulch-yes	general bacterial porin, GBP family	0.0020506	0.0010907	0.00110769	0.000435698	1.85124	0.0301074	Not significant
compost_mulch-yes	type IV secretion system protein VirB3	0.00261934	0.00116178	0.0014156	0.000279481	1.85034	0.0126773	Not significant
compost_mulch-yes	type VI secretion system protein ImpM	0.00258525	0.00102473	0.00139885	0.000343659	1.84813	0.00760782	Not significant
compost_mulch-yes	uncharacterized protein-114	0.0129381	0.00502168	0.00701207	0.00132604	1.84513	0.00687758	Not significant
compost_mulch-yes	3,4-dihydroxy-9,10-secoandrosta-1,3,5(10)-triene-9,17-dione 4,5-dioxygenase [EC:1.13.11.25]	0.00181478	0.000501239	0.000984545	0.000261067	1.84326	0.00177951	Not significant
compost_mulch-yes	putrescine transport system permease protein-2	0.00972456	0.0034322	0.00527595	0.00032968	1.84319	0.00462927	Not significant
compost_mulch-yes	metalloprotease [EC:3.4.24.-]	0.00131606	0.000920558	0.000714142	0.000248464	1.84285	0.0796189	Not significant
compost_mulch-yes	microbial collagenase [EC:3.4.24.3]	0.0025224	0.000730685	0.00136884	0.000152889	1.84273	0.00222916	Not significant
compost_mulch-yes	lipid A 3-O-deacylase [EC:3.1.1.-]	0.0033012	0.00178147	0.00179318	0.000449563	1.84097	0.0299636	Not significant
compost_mulch-yes	polysaccharide biosynthesis protein PelG	0.00220194	0.00114012	0.00119624	0.000344889	1.84071	0.0261355	Not significant
compost_mulch-yes	bacitracin transport system ATP-binding protein-2	0.000333873	0.000152068	0.000181511	8.19623e-05	1.83941	0.0183043	Not significant
compost_mulch-yes	lactose/L-arabinose transport system permease protein-1	0.00409342	0.000894524	0.00222568	0.000189596	1.83918	0.00072354	Not significant
compost_mulch-yes	alanine or glycine:cation symporter, AGCS family	0.0227288	0.00942809	0.012366	0.000724204	1.83801	0.00943586	Not significant
compost_mulch-yes	spore maturation protein B	0.00282411	0.00121428	0.00153807	0.00038435	1.83614	0.0117099	Not significant
compost_mulch-yes	4-hydroxybenzoate polyprenyltransferase [EC:2.5.1.39]-2	0.00658547	0.00218345	0.00358673	0.000235698	1.83606	0.00373989	Not significant
compost_mulch-yes	replication initiation protein RepC	0.0108024	0.00474158	0.00588995	0.000934041	1.83404	0.0125605	Not significant
compost_mulch-yes	microcin C transport system permease protein-2	0.0114491	0.00441222	0.0062516	0.000446437	1.83138	0.00692054	Not significant
compost_mulch-yes	LacI family transcriptional regulator, fructose operon transcriptional repressor	0.00394922	0.00167641	0.00215679	0.000223288	1.83107	0.0107757	Not significant
compost_mulch-yes	iron/zinc/manganese/copper transport system permease protein	0.000718013	0.000389033	0.000392274	0.000150225	1.83039	0.0341188	Not significant
compost_mulch-yes	putative acetyltransferase [EC:2.3.1.-]-2	0.0117297	0.00386509	0.00640977	0.00116675	1.82998	0.00362883	Not significant
compost_mulch-yes	chloramphenicol O-acetyltransferase type B [EC:2.3.1.28]	0.0088788	0.00269475	0.00485236	0.000338309	1.82979	0.0027684	Not significant
compost_mulch-yes	L-rhamnose mutarotase [EC:5.1.3.32]	0.0224351	0.00651814	0.0122742	0.00109174	1.82783	0.00234603	Not significant
compost_mulch-yes	galacturonosyltransferase WbtD [EC:2.4.1.-]	0.00225261	0.00116438	0.00123361	0.000297725	1.82603	0.026372	Not significant
compost_mulch-yes	toxin ParE1/3/4	0.0142957	0.00469371	0.00783385	0.000572006	1.82487	0.00369844	Not significant
compost_mulch-yes	polysaccharide biosynthesis protein PslA	0.00701019	0.0024818	0.00384249	0.000265315	1.82439	0.00494304	Not significant
compost_mulch-yes	beta-agarase [EC:3.2.1.81]	0.00174346	0.000852493	0.000955649	0.000163388	1.82437	0.0205985	Not significant
compost_mulch-yes	1,2-dihydroxy-3-keto-5-methylthiopentene dioxygenase [EC:1.13.11.53 1.13.11.54]	0.00531283	0.00171918	0.00291726	0.000392238	1.82117	0.00346731	Not significant
compost_mulch-yes	alpha-1,4-digalacturonate transport system substrate-binding protein	0.00168374	0.00060346	0.000924813	0.000105389	1.82063	0.00523242	Not significant
compost_mulch-yes	galactitol 2-dehydrogenase [EC:1.1.1.16]	0.00169287	0.000808569	0.00092998	8.47273e-05	1.82033	0.0185286	Not significant
compost_mulch-yes	fructose transport system ATP-binding protein	0.0068803	0.0022654	0.00379113	0.00027248	1.81484	0.0038111	Not significant
compost_mulch-yes	ascorbate PTS system EIIC component	0.00107465	0.000512715	0.000593164	0.000245974	1.81173	0.0230754	Not significant
compost_mulch-yes	DtxR family transcriptional regulator, manganese transport regulator	0.00189403	0.000708761	0.00104549	0.000117163	1.81162	0.00642809	Not significant
compost_mulch-yes	MarR family transcriptional regulator, temperature-dependent positive regulator of motility	0.00125916	0.000410146	0.000695876	0.000156612	1.80946	0.00367889	Not significant
compost_mulch-yes	nitrate/nitrite transport system ATP-binding protein [EC:3.6.3.-]	0.010413	0.00384862	0.00576096	0.000415491	1.80751	0.00615817	Not significant
compost_mulch-yes	chemotaxis protein MotC	0.00374441	0.00128246	0.00207207	0.000183714	1.80709	0.00447544	Not significant
compost_mulch-yes	4-hydroxyproline epimerase [EC:5.1.1.8]	0.00842988	0.00309784	0.00466757	0.000284441	1.80606	0.00605958	Not significant
compost_mulch-yes	pseudouridine kinase [EC:2.7.1.83]	0.00562662	0.00184776	0.00311826	0.000374445	1.80441	0.00383051	Not significant
compost_mulch-yes	MipA family protein	0.0048992	0.00185191	0.00271565	0.000342015	1.80406	0.00687322	Not significant
compost_mulch-yes	RNA methyltransferase, TrmH family [EC:2.1.1.-]	0.00219665	0.000778142	0.00122011	0.000197715	1.80037	0.00525743	Not significant
compost_mulch-yes	dipeptide transport system substrate-binding protein-1	0.00763588	0.00342104	0.00424309	0.000372207	1.7996	0.0150395	Not significant
compost_mulch-yes	adenine deaminase [EC:3.5.4.2]-2	0.00492132	0.00267312	0.00274169	0.000573577	1.795	0.0344083	Not significant
compost_mulch-yes	multifunctional cyclase / dehydratase / O-methyltransferase [EC:2.3.1.235]	0.000613572	0.000287842	0.000341837	8.58937e-05	1.79493	0.0194245	Not significant
compost_mulch-yes	glycine betaine/proline transport system ATP-binding protein [EC:7.6.2.9]	0.0201417	0.00652817	0.0112254	0.000736929	1.7943	0.00379547	Not significant
compost_mulch-yes	tRNA (uracil-5-)-methyltransferase [EC:2.1.1.35]	0.00933932	0.00346239	0.00520703	0.000421487	1.7936	0.0065206	Not significant
compost_mulch-yes	phosphomevalonate kinase [EC:2.7.4.2]	0.00153291	0.000397137	0.000854695	0.00024694	1.79352	0.00167612	Not significant
compost_mulch-yes	phosphoserine / homoserine phosphotransferase [EC:3.1.3.3 2.7.1.39]	0.0035055	0.00156421	0.00195648	0.000217899	1.79174	0.0151547	Not significant
compost_mulch-yes	type III secretion protein L	0.00165213	0.000444326	0.000922606	0.000114615	1.79072	0.00186883	Not significant
compost_mulch-yes	serine/threonine-protein kinase HipA [EC:2.7.11.1]	0.0256754	0.00719285	0.0143394	0.000795693	1.79056	0.00227321	Not significant
compost_mulch-yes	glutathione-regulated potassium-efflux system protein KefB	0.0195747	0.00663321	0.0109381	0.00148952	1.78959	0.00447055	Not significant
compost_mulch-yes	NADP-dependent aldehyde dehydrogenase [EC:1.2.1.4]	0.00755883	0.00223521	0.00422611	0.000353458	1.7886	0.0027691	Not significant
compost_mulch-yes	type IV secretion system protein VirB4 [EC:7.4.2.8]	0.00404371	0.00141068	0.00226394	0.0003947	1.78614	0.00514438	Not significant
compost_mulch-yes	3-oxoadipyl-CoA thiolase [EC:2.3.1.174]	0.00913903	0.0033065	0.00511683	0.000547052	1.78607	0.00601673	Not significant
compost_mulch-yes	two-component system, sporulation sensor kinase C [EC:2.7.13.3]	0.000754429	0.000342911	0.000422623	0.000147962	1.78511	0.019064	Not significant
compost_mulch-yes	carnitine 3-dehydrogenase [EC:1.1.1.108]	0.00512601	0.00202536	0.0028718	0.000412455	1.78495	0.00893911	Not significant
compost_mulch-yes	MSHA biogenesis protein MshI	0.00158179	0.00077073	0.000886335	0.000148418	1.78464	0.0229056	Not significant
compost_mulch-yes	putrescine transport system permease protein-1	0.0105184	0.00343501	0.005898	0.000397807	1.78338	0.00399871	Not significant
compost_mulch-yes	twitching motility two-component system response regulator PilH	0.00830321	0.00286852	0.00465856	0.000529813	1.78235	0.00501436	Not significant
compost_mulch-yes	sulfite dehydrogenase (quinone) subunit SoeB	0.00204296	0.000909121	0.0011479	0.000151745	1.77974	0.0155661	Not significant
compost_mulch-yes	N-acetylmuramoyl-L-alanine amidase [EC:3.5.1.28]-2	0.022838	0.00854721	0.0128384	0.00160878	1.77889	0.00711026	Not significant
compost_mulch-yes	glycerol transport system substrate-binding protein	0.00648026	0.00237494	0.00364348	0.000394094	1.77859	0.0064868	Not significant
compost_mulch-yes	fructuronate reductase [EC:1.1.1.57]	0.0183977	0.00606929	0.0103452	0.00116561	1.77838	0.00417297	Not significant
compost_mulch-yes	lysophospholipase [EC:3.1.1.5]	0.0161364	0.00460324	0.00907524	0.000789463	1.77806	0.00248173	Not significant
compost_mulch-yes	O-antigen biosynthesis protein WbqP	0.00346708	0.00110789	0.00195148	0.000455315	1.77665	0.00375384	Not significant
compost_mulch-yes	uncharacterized protein-196	0.00457161	0.00201952	0.00257322	0.000782832	1.77661	0.0166509	Not significant
compost_mulch-yes	uncharacterized protein-199	0.00289148	0.00112239	0.0016287	0.000236596	1.77533	0.00853615	Not significant
compost_mulch-yes	not_found-12	0.00654059	0.00203949	0.00368609	0.000230255	1.7744	0.00346809	Not significant
compost_mulch-yes	glycoside/pentoside/hexuronide:cation symporter, GPH family	0.00703794	0.00213225	0.00396665	0.000409754	1.77428	0.00308596	Not significant
compost_mulch-yes	uncharacterized protein-107	0.0140422	0.00710178	0.00791751	0.00106329	1.77356	0.0271395	Not significant
compost_mulch-yes	uncharacterized protein-168	0.00639565	0.00244737	0.00360878	0.000463716	1.77225	0.00801704	Not significant
compost_mulch-yes	MerR family transcriptional regulator, copper efflux regulator-1	0.0163362	0.0050153	0.00921848	0.000675058	1.77212	0.00331747	Not significant
compost_mulch-yes	membrane fusion protein, adhesin transport system	0.00683173	0.00317448	0.00385594	0.00076693	1.77174	0.0195635	Not significant
compost_mulch-yes	L-idonate 5-dehydrogenase [EC:1.1.1.264]	0.00649362	0.00232495	0.00366537	0.000287052	1.77161	0.00602198	Not significant
compost_mulch-yes	acetyltransferase EpsM [EC:2.3.1.-]	0.00159536	0.000588999	0.000900937	0.000200252	1.77078	0.00702903	Not significant
compost_mulch-yes	DnaA-homolog protein	0.00636292	0.00243545	0.00359421	0.0004586	1.77032	0.00807302	Not significant
compost_mulch-yes	dipeptide transport system ATP-binding protein-2	0.00699822	0.00298681	0.00395378	0.000268832	1.77001	0.0133413	Not significant
compost_mulch-yes	cobalamin biosynthesis protein CobW	0.00856713	0.00283733	0.00484082	0.000283194	1.76977	0.00439688	Not significant
compost_mulch-yes	NAD(P)H dehydrogenase (quinone) [EC:1.6.5.2]-2	0.0125926	0.00316108	0.00711637	0.000656638	1.76952	0.00160076	Not significant
compost_mulch-yes	opine dehydrogenase [EC:1.5.1.28]	0.00225291	0.00062727	0.00127361	0.0002273	1.76892	0.0022118	Not significant
compost_mulch-yes	transforming growth factor-beta-induced protein	0.00214962	0.00134252	0.00121552	0.000338554	1.76848	0.0638233	Not significant
compost_mulch-yes	cobalamin biosynthetic protein CobC	0.00706941	0.00312822	0.00399759	0.000491053	1.76842	0.0157315	Not significant
compost_mulch-yes	coniferyl-aldehyde dehydrogenase [EC:1.2.1.68]	0.00803938	0.00332548	0.00454649	0.000836816	1.76826	0.0119048	Not significant
compost_mulch-yes	guanidinobutyrase [EC:3.5.3.7]	0.00714761	0.00416217	0.00404441	0.000931714	1.76728	0.048874	Not significant
compost_mulch-yes	Fe(3+) dicitrate transport protein	0.00700538	0.00314532	0.00396422	0.000522988	1.76715	0.0168347	Not significant
compost_mulch-yes	malonate decarboxylase delta subunit	0.00168492	0.00141385	0.000953485	0.000296535	1.76711	0.151739	Not significant
compost_mulch-yes	acetate CoA/acetoacetate CoA-transferase alpha subunit [EC:2.8.3.8 2.8.3.9]	0.00808904	0.00384444	0.00457802	0.000924306	1.76693	0.0220456	Not significant
compost_mulch-yes	two-component system, sensor histidine kinase RegB [EC:2.7.13.3]	0.0138398	0.00477241	0.00783712	0.000520546	1.76593	0.00524894	Not significant
compost_mulch-yes	4-amino-4-deoxy-L-arabinose transferase [EC:2.4.2.43]	0.00176723	0.00110885	0.00100097	0.000359882	1.76553	0.0679834	Not significant
compost_mulch-yes	transposase, IS30 family	0.00212084	0.00156785	0.0012024	0.000150214	1.76384	0.105297	Not significant
compost_mulch-yes	HTH-type transcriptional regulator, quorum sensing regulator NprR	0.00206772	0.000979284	0.0011729	0.000386394	1.76291	0.0239195	Not significant
compost_mulch-yes	formate dehydrogenase subunit delta [EC:1.17.1.9]	0.0059592	0.0016127	0.00338454	0.000194985	1.76071	0.0021958	Not significant
compost_mulch-yes	uncharacterized protein-97	0.0159173	0.00451257	0.00904604	0.00084033	1.75959	0.00255012	Not significant
compost_mulch-yes	microcin C transport system permease protein-1	0.0116658	0.00432606	0.00663435	0.000421704	1.7584	0.00728491	Not significant
compost_mulch-yes	N-acetylmannosamine-6-phosphate 2-epimerase / N-acetylmannosamine kinase [EC:5.1.3.9 2.7.1.60]	0.00316187	0.00104928	0.0017984	0.000286324	1.75816	0.00449974	Not significant
compost_mulch-yes	general secretion pathway protein N	0.00622276	0.00224534	0.00354592	0.000612943	1.75491	0.00658501	Not significant
compost_mulch-yes	flagella synthesis protein FlgN	0.00375702	0.00208846	0.00214144	0.000313352	1.75443	0.0414003	Not significant
compost_mulch-yes	D-ribose pyranase [EC:5.4.99.62]	0.0030662	0.000844032	0.00174817	0.000258994	1.75396	0.00222264	Not significant
compost_mulch-yes	malonate decarboxylase alpha subunit [EC:2.3.1.187]	0.00168626	0.0014131	0.000962593	0.000298196	1.75179	0.155653	Not significant
compost_mulch-yes	two-component system, OmpR family, sensor histidine kinase CpxA [EC:2.7.13.3]	0.00469762	0.00220873	0.0026822	0.000486613	1.7514	0.0220167	Not significant
compost_mulch-yes	Fe/S biogenesis protein NfuA	0.00502048	0.00171616	0.00286748	0.000543139	1.75083	0.00528292	Not significant
compost_mulch-yes	succinylglutamate desuccinylase [EC:3.5.1.96]	0.00194934	0.00132	0.0011143	0.000312845	1.74939	0.0869571	Not significant
compost_mulch-yes	ribosome-associated protein-4	0.00646693	0.00242318	0.00370121	0.000469177	1.74725	0.00793193	Not significant
compost_mulch-yes	cobalt-precorrin 5A hydrolase [EC:3.7.1.12]	0.00630858	0.00231334	0.0036155	0.000465798	1.74487	0.00724222	Not significant
compost_mulch-yes	tRNA-dihydrouridine synthase A [EC:1.-.-.-]	0.0133104	0.00446238	0.00762987	0.000668905	1.74451	0.00498474	Not significant
compost_mulch-yes	putative colanic acid biosynthesis acetyltransferase WcaF [EC:2.3.1.-]	0.00662246	0.00251558	0.00379642	0.000945666	1.74439	0.00898988	Not significant
compost_mulch-yes	cell division protein FtsL	0.006378	0.00242961	0.00366268	0.000460347	1.74135	0.00877807	Not significant
compost_mulch-yes	hypothetical chaperone protein	0.0125922	0.00505586	0.00723147	0.00102144	1.74131	0.011291	Not significant
compost_mulch-yes	flagellar protein FlbT	0.00764187	0.00245503	0.00438945	0.00031321	1.74096	0.00422546	Not significant
compost_mulch-yes	inositol transport system permease protein-2	0.0017706	0.000741227	0.00101718	0.000138519	1.74069	0.0136189	Not significant
compost_mulch-yes	uncharacterized protein-194	0.00485299	0.00202939	0.00279555	0.000221278	1.73597	0.0136547	Not significant
compost_mulch-yes	UDP-MurNAc hydroxylase	0.00253107	0.000874482	0.00145835	0.000284805	1.73557	0.00586769	Not significant
compost_mulch-yes	D-psicose/D-tagatose/L-ribulose 3-epimerase [EC:5.1.3.30 5.1.3.31]	0.0109549	0.00247301	0.00631263	0.000427289	1.7354	0.0012087	Not significant
compost_mulch-yes	galactoside O-acetyltransferase [EC:2.3.1.18]	0.00153436	0.000698082	0.000884987	0.000141788	1.73377	0.0199879	Not significant
compost_mulch-yes	8-amino-3,8-dideoxy-alpha-D-manno-octulosonate transaminase [EC:2.6.1.109]	0.00286352	0.00216701	0.00165271	0.000318177	1.73262	0.121813	Not significant
compost_mulch-yes	dipeptide transport system permease protein-2	0.00626771	0.00264531	0.00361905	0.000328599	1.73186	0.0145193	Not significant
compost_mulch-yes	glyoxylate/hydroxypyruvate reductase [EC:1.1.1.79 1.1.1.81]	0.0158519	0.00506108	0.00915673	0.000821487	1.73117	0.00423496	Not significant
compost_mulch-yes	TRAP-type transport system periplasmic protein	0.0189492	0.00630466	0.0109469	0.0013749	1.731	0.00501311	Not significant
compost_mulch-yes	putative chitobiose transport system substrate-binding protein	0.00105931	0.000549535	0.000612372	0.000144022	1.72985	0.0354729	Not significant
compost_mulch-yes	putative permease	0.00847051	0.00263416	0.00489981	0.00025006	1.72874	0.00390738	Not significant
compost_mulch-yes	NADH dehydrogenase (ubiquinone) Fe-S protein 8 [EC:7.1.1.2 1.6.99.3]	0.0065768	0.00209638	0.0038071	0.00024495	1.72751	0.00426513	Not significant
compost_mulch-yes	two-component system, OmpR family, response regulator TctD	0.0094501	0.00395887	0.005472	0.00105257	1.72699	0.0146731	Not significant
compost_mulch-yes	23S rRNA (uridine2479-2'-O)-methyltransferase [EC:2.1.1.208]	0.00131669	0.000365334	0.000762486	0.000134326	1.72684	0.00248517	Not significant
compost_mulch-yes	4-aminobutyrate---pyruvate transaminase [EC:2.6.1.96]	0.00477233	0.00134181	0.00276471	0.000258565	1.72616	0.00270645	Not significant
compost_mulch-yes	glucans biosynthesis protein C [EC:2.1.-.-]	0.0032041	0.000922781	0.00185799	0.000197623	1.7245	0.00294876	Not significant
compost_mulch-yes	septum site-determining protein MinC	0.0129852	0.00389319	0.00753194	0.00108053	1.72401	0.00339446	Not significant
compost_mulch-yes	phosphoribosyl-dephospho-CoA transferase [EC:2.7.7.66]	0.00170011	0.0014087	0.000987684	0.000310919	1.72131	0.161153	Not significant
compost_mulch-yes	osmotically inducible lipoprotein OsmB	0.00194592	0.000794013	0.0011309	0.000412472	1.72068	0.0159911	Not significant
compost_mulch-yes	MFS transporter, DHA1 family, multidrug resistance protein-3	0.000944487	0.000296782	0.000548985	0.000166733	1.72042	0.00460325	Not significant
compost_mulch-yes	LuxR family transcriptional regulator, quorum-sensing system regulator BjaR1	0.00441837	0.0017703	0.00257284	0.000400762	1.71731	0.0122733	Not significant
compost_mulch-yes	23S rRNA pseudouridine2604 synthase [EC:5.4.99.21]	0.0148803	0.00531806	0.00867798	0.00143071	1.71472	0.00723459	Not significant
compost_mulch-yes	malate dehydrogenase (quinone) [EC:1.1.5.4]	0.0164988	0.00565362	0.00962234	0.00174611	1.71464	0.00604873	Not significant
compost_mulch-yes	23S rRNA (adenine2030-N6)-methyltransferase [EC:2.1.1.266]	0.013285	0.00422302	0.0077519	0.000710725	1.71377	0.00439927	Not significant
compost_mulch-yes	uncharacterized protein-211	0.00390125	0.00180136	0.00228016	0.000290529	1.71095	0.0229772	Not significant
compost_mulch-yes	triphosphatase [EC:3.6.1.25]	0.00189535	0.00152807	0.00110797	0.000207939	1.71065	0.149995	Not significant
compost_mulch-yes	GMP reductase [EC:1.7.1.7]	0.00955382	0.00315537	0.0055872	0.000546812	1.70995	0.00523876	Not significant
compost_mulch-yes	methylglyoxal synthase [EC:4.2.3.3]	0.014006	0.00375789	0.00820273	0.00100033	1.70748	0.00234881	Not significant
compost_mulch-yes	two-component system, NarL family, sensor histidine kinase BarA [EC:2.7.13.3]	0.00432413	0.00187844	0.00253526	0.000248357	1.7056	0.0178724	Not significant
compost_mulch-yes	1-aminocyclopropane-1-carboxylate deaminase [EC:3.5.99.7]	0.0139448	0.00504257	0.00817751	0.000886057	1.70526	0.00787093	Not significant
compost_mulch-yes	glucose-1-phosphatase [EC:3.1.3.10]	0.0104489	0.00368405	0.00613077	0.000742878	1.70433	0.00705406	Not significant
compost_mulch-yes	inositol-phosphate transport system substrate-binding protein	0.00212467	0.000693544	0.00124667	0.000329782	1.70427	0.00545897	Not significant
compost_mulch-yes	30S ribosomal protein S31	0.00275018	0.00145224	0.00161444	0.000368339	1.70349	0.041158	Not significant
compost_mulch-yes	flagellar protein FlaF	0.00715564	0.00220635	0.00420408	0.000281541	1.70207	0.00408307	Not significant
compost_mulch-yes	Fis family transcriptional regulator, factor for inversion stimulation protein	0.00663207	0.00229877	0.0038978	0.000457401	1.70149	0.00662705	Not significant
compost_mulch-yes	scyllo-inositol 2-dehydrogenase (NADP+) [EC:1.1.1.371]	0.00581774	0.00245655	0.00341969	0.000799228	1.70124	0.0169868	Not significant
compost_mulch-yes	uncharacterized protein-190	0.00491017	0.00219275	0.00288871	0.000262396	1.69978	0.020536	Not significant
compost_mulch-yes	uncharacterized protein-149	0.00850211	0.00262295	0.00500475	0.000509755	1.69881	0.00410107	Not significant
compost_mulch-yes	lysozyme	0.0166831	0.0050322	0.00982254	0.000656857	1.69845	0.00381708	Not significant
compost_mulch-yes	carnitine O-acetyltransferase [EC:2.3.1.7]	0.000311361	0.000148302	0.000183457	6.39792e-05	1.69719	0.0313062	Not significant
compost_mulch-yes	carnitine O-palmitoyltransferase 1, liver isoform [EC:2.3.1.21]	0.000311361	0.000148302	0.000183457	6.39792e-05	1.69719	0.0313162	Not significant
compost_mulch-yes	glutamate/aspartate transport system permease protein-1	0.0052546	0.00243167	0.00310248	0.000299915	1.69368	0.0243523	Not significant
compost_mulch-yes	CRP/FNR family transcriptional regulator, nitrogen fixation regulation protein	0.00385155	0.00104899	0.00227752	0.000213569	1.69111	0.00269128	Not significant
compost_mulch-yes	nonribosomal peptide synthetase DhbF	0.00171584	0.000378136	0.00101463	0.000276029	1.69111	0.00131607	Not significant
compost_mulch-yes	HptB-dependent secretion and biofilm anti anti-sigma factor	0.00194773	0.00127936	0.00115175	0.000216185	1.69111	0.0894179	Not significant
compost_mulch-yes	2-amino-1-hydroxyethylphosphonate dioxygenase (glycine-forming) [EC:1.13.11.78]	0.00176881	0.000926627	0.00104616	0.000256028	1.69076	0.0420034	Not significant
compost_mulch-yes	MFS transporter, ACS family, D-galactonate transporter	0.00400987	0.00113009	0.00237302	0.000275446	1.68977	0.00302693	Not significant
compost_mulch-yes	nitrate reductase (cytochrome), electron transfer subunit	0.00256015	0.0011994	0.00151554	0.00019924	1.68926	0.026185	Not significant
compost_mulch-yes	(heptosyl)LPS beta-1,4-glucosyltransferase [EC:2.4.1.-]	0.00269418	0.00119613	0.00159957	0.000396237	1.68432	0.0228622	Not significant
compost_mulch-yes	protein dithiol oxidoreductase (disulfide-forming) [EC:1.8.4.15]	0.00903421	0.00280753	0.00536597	0.000663858	1.68361	0.0044032	Not significant
compost_mulch-yes	choline/glycine/proline betaine transport protein	0.0135533	0.00635318	0.00806167	0.00108429	1.68121	0.0270133	Not significant
compost_mulch-yes	periplasmic nitrate reductase NapD	0.00243773	0.00118205	0.00145009	0.00020533	1.68109	0.03076	Not significant
compost_mulch-yes	exodeoxyribonuclease V [EC:3.1.11.5]	0.0141411	0.004665	0.00841942	0.000612433	1.67959	0.00585691	Not significant
compost_mulch-yes	heavy-metal exporter, HME family	0.00425158	0.00121258	0.00253381	0.000250725	1.67794	0.00330119	Not significant
compost_mulch-yes	cytochrome o ubiquinol oxidase subunit I [EC:7.1.1.3]	0.00970092	0.00373451	0.00578621	0.00108281	1.67656	0.012161	Not significant
compost_mulch-yes	uncharacterized protein-179	0.00373621	0.0020213	0.00222892	0.000572093	1.67624	0.0503733	Not significant
compost_mulch-yes	fatty acid synthase, bacteria type [EC:2.3.1.-]	0.0014914	0.00046285	0.000889929	0.000199661	1.67587	0.00467855	Not significant
compost_mulch-yes	pyrimidine oxygenase [EC:1.14.99.46]	0.00216313	0.000762497	0.0012931	0.000268732	1.67283	0.0082326	Not significant
compost_mulch-yes	periplasmic nitrate reductase NapE	0.00216488	0.00111056	0.00129553	0.000205961	1.67104	0.0399198	Not significant
compost_mulch-yes	glutamate/aspartate transport system substrate-binding protein	0.00902256	0.00309607	0.00540237	0.00093476	1.67011	0.00720213	Not significant
compost_mulch-yes	outer membrane protein assembly factor BamC	0.00474946	0.00197102	0.00284391	0.000387821	1.67004	0.0169433	Not significant
compost_mulch-yes	L-2,4-diaminobutyrate transaminase [EC:2.6.1.76]	0.00239142	0.000833022	0.00143288	0.00010599	1.66896	0.00763236	Not significant
compost_mulch-yes	TRAP-type transport system small permease protein	0.00689912	0.00231442	0.00413756	0.000920758	1.66744	0.00682364	Not significant
compost_mulch-yes	arginine decarboxylase [EC:4.1.1.19]-2	0.00498679	0.00221017	0.00299102	0.000573842	1.66725	0.0232437	Not significant
compost_mulch-yes	tyrosine decarboxylase / aspartate 1-decarboxylase [EC:4.1.1.25 4.1.1.11]	0.00345068	0.000907155	0.00207027	0.000310084	1.66678	0.00244457	Not significant
compost_mulch-yes	nitrite reductase (cytochrome c-552) [EC:1.7.2.2]	0.00195267	0.000889565	0.00117249	0.000134166	1.6654	0.0253751	Not significant
compost_mulch-yes	two-component system, OmpR family, flagellar system response regulator FtcR	0.00443418	0.00164168	0.00266326	0.000262624	1.66494	0.0103377	Not significant
compost_mulch-yes	DNA mismatch endonuclease, patch repair protein [EC:3.1.-.-]	0.00506163	0.00125	0.00304174	0.000344314	1.66406	0.00198097	Not significant
compost_mulch-yes	glucose-6-phosphate 1-epimerase [EC:5.1.3.15]	0.00741682	0.00335337	0.00445747	0.000885398	1.66391	0.0255884	Not significant
compost_mulch-yes	fructose-1,6-bisphosphatase I [EC:3.1.3.11]	0.0173978	0.00592156	0.0104649	0.000851779	1.66249	0.00709526	Not significant
compost_mulch-yes	2-pyrone-4,6-dicarboxylate lactonase [EC:3.1.1.57]	0.00245495	0.000651744	0.00147819	0.000237746	1.66079	0.00262547	Not significant
compost_mulch-yes	sn-glycerol 3-phosphate transport system ATP-binding protein [EC:7.6.2.10]	0.017028	0.00564731	0.0102551	0.000571027	1.66044	0.00640576	Not significant
compost_mulch-yes	alpha-galactosidase [EC:3.2.1.22]-2	0.00774828	0.00171868	0.0046666	0.000374905	1.66037	0.00139408	Not significant
compost_mulch-yes	sigma-E factor negative regulatory protein RseA	0.00452716	0.00198556	0.00272697	0.000406646	1.66015	0.0225176	Not significant
compost_mulch-yes	stringent starvation protein B	0.00676629	0.00240001	0.00407677	0.000415428	1.65972	0.00866165	Not significant
compost_mulch-yes	DNA-binding protein H-NS	0.00619538	0.00267619	0.00373338	0.0011462	1.65946	0.0239146	Not significant
compost_mulch-yes	phosphoenolpyruvate phosphomutase [EC:5.4.2.9]	0.00659605	0.00123508	0.00397527	0.000309254	1.65927	0.000638077	Not significant
compost_mulch-yes	two-component system, response regulator RegA	0.0141259	0.00462846	0.00851439	0.000617414	1.65906	0.00609021	Not significant
compost_mulch-yes	transposase-5	0.00137111	0.000639255	0.000826789	0.000232443	1.65836	0.0312118	Not significant
compost_mulch-yes	cell division topological specificity factor	0.011063	0.00363617	0.00668098	0.000972749	1.6559	0.00624109	Not significant
compost_mulch-yes	uncharacterized protein-255	0.00152197	0.000742888	0.000919422	8.48678e-05	1.65536	0.0342527	Not significant
compost_mulch-yes	outer membrane receptor for ferrienterochelin and colicins	0.0265788	0.0132932	0.0160657	0.00223002	1.65438	0.0382536	Not significant
compost_mulch-yes	poly(beta-D-mannuronate) lyase [EC:4.2.2.3]	0.00629405	0.00263313	0.0038048	0.000346853	1.65424	0.0184397	Not significant
compost_mulch-yes	paired small multidrug resistance pump-2	0.00215925	0.000975226	0.00130657	0.000386536	1.65261	0.0286143	Not significant
compost_mulch-yes	CreA protein	0.00825988	0.00302157	0.0049991	0.000331825	1.65227	0.0102913	Not significant
compost_mulch-yes	sulfite dehydrogenase (quinone) subunit SoeA [EC:1.8.5.6]	0.00209715	0.000880987	0.00126986	0.000179378	1.65148	0.0192166	Not significant
compost_mulch-yes	ATP-dependent RNA helicase RhlB [EC:3.6.4.13]	0.0119083	0.00343266	0.0072147	0.000327663	1.65056	0.00378636	Not significant
compost_mulch-yes	beta-carotene 3-hydroxylase [EC:1.14.15.24]	0.00741171	0.00384225	0.00449185	0.00152584	1.65004	0.0508091	Not significant
compost_mulch-yes	cysteine desulfuration protein SufE	0.0291079	0.00748767	0.0176517	0.00229419	1.64901	0.00241107	Not significant
compost_mulch-yes	C4-dicarboxylate transporter, DctQ subunit	0.00415215	0.00121044	0.0025185	0.000292582	1.64866	0.00390292	Not significant
compost_mulch-yes	undecaprenyl-phosphate galactose phosphotransferase [EC:2.7.8.6]	0.00470646	0.00184588	0.00285506	0.000464692	1.64847	0.0147198	Not significant
compost_mulch-yes	glutaminase [EC:3.5.1.2]	0.0171468	0.00290427	0.0104048	0.00124105	1.64796	0.000365321	Not significant
compost_mulch-yes	LacI family transcriptional regulator, repressor for deo operon, udp, cdd, tsx, nupC, and nupG	0.0173929	0.00550791	0.0105566	0.00099494	1.6476	0.00552818	Not significant
compost_mulch-yes	protochlorophyllide reductase [EC:1.3.1.33]	0.00184587	0.000536816	0.00112034	0.000243443	1.64759	0.00399175	Not significant
compost_mulch-yes	4-hydroxy 2-oxovalerate aldolase [EC:4.1.3.39]	0.00466921	0.00124331	0.00283418	0.000320124	1.64747	0.00280153	Not significant
compost_mulch-yes	uncharacterized protein-128	0.0106657	0.00357582	0.00647648	0.0007689	1.64684	0.00707937	Not significant
compost_mulch-yes	nitrate/nitrite transport system permease protein	0.00907514	0.00289698	0.00551121	0.000350767	1.64667	0.00577227	Not significant
compost_mulch-yes	uncharacterized protein-143	0.00911086	0.00266648	0.00553316	0.000350991	1.64659	0.00403532	Not significant
compost_mulch-yes	uncharacterized protein-119	0.0121393	0.00391767	0.0073801	0.000821551	1.64487	0.00604188	Not significant
compost_mulch-yes	xanthine phosphoribosyltransferase [EC:2.4.2.22]-2	0.00327786	0.00138045	0.00199381	0.000428984	1.64402	0.0209667	Not significant
compost_mulch-yes	capsular polysaccharide transport system permease protein-2	0.00392938	0.0015671	0.00239084	0.000727508	1.64352	0.0184375	Not significant
compost_mulch-yes	collagen, type II, alpha	0.000123687	8.26144e-05	7.52962e-05	3.23695e-05	1.64268	0.120503	Not significant
compost_mulch-yes	nicotinate dehydrogenase subunit A [EC:1.17.2.1]	0.00131354	0.000470137	0.000799643	0.000111054	1.64266	0.00979082	Not significant
compost_mulch-yes	outer membrane lipoprotein	0.00205954	0.000645093	0.0012538	0.00023692	1.64263	0.00546961	Not significant
compost_mulch-yes	putative glycerol-1-phosphate prenyltransferase [EC:2.5.1.-]	0.00576875	0.00206921	0.00351369	0.000818953	1.64179	0.0106441	Not significant
compost_mulch-yes	limonene-1,2-epoxide hydrolase [EC:3.3.2.8]	0.00227745	0.000959588	0.00138753	0.000318307	1.64137	0.0214916	Not significant
compost_mulch-yes	FKBP-type peptidyl-prolyl cis-trans isomerase SlyD [EC:5.2.1.8]	0.0166856	0.00651816	0.0101673	0.00128934	1.6411	0.0147156	Not significant
compost_mulch-yes	topoisomerase IV subunit A [EC:5.6.2.2]	0.0257625	0.00840381	0.015699	0.00206105	1.64103	0.00642493	Not significant
compost_mulch-yes	two-component system, OmpR family, sensor histidine kinase TctE [EC:2.7.13.3]	0.0128263	0.0054354	0.00781812	0.00180398	1.64059	0.0221456	Not significant
compost_mulch-yes	PqqA peptide cyclase [EC:1.21.98.4]	0.00717328	0.00268959	0.00437917	0.000338778	1.63804	0.0122923	Not significant
compost_mulch-yes	cytochrome c oxidase cbb3-type subunit IV	0.0126969	0.004182	0.00775619	0.000761745	1.637	0.00682158	Not significant
compost_mulch-yes	putative endonuclease-2	0.031605	0.00916091	0.0193087	0.00209376	1.63683	0.00398428	Not significant
compost_mulch-yes	glutathione transport system permease protein-2	0.00136158	0.000549974	0.000831888	0.000118189	1.63674	0.017318	Not significant
compost_mulch-yes	geranyl-CoA carboxylase beta subunit [EC:6.4.1.5]	0.00205964	0.00104938	0.00125861	0.00020198	1.63645	0.0441125	Not significant
compost_mulch-yes	multicomponent Na+:H+ antiporter subunit B	0.0123321	0.00319752	0.00753653	0.000757698	1.63632	0.00267479	Not significant
compost_mulch-yes	UDP-2,3-diacylglucosamine hydrolase [EC:3.6.1.54]	0.0144497	0.00573458	0.00883942	0.000899563	1.63469	0.0160075	Not significant
compost_mulch-yes	sugar fermentation stimulation protein A	0.00709099	0.0021671	0.0043416	0.000224747	1.63327	0.00507629	Not significant
compost_mulch-yes	uroporphyrin-III C-methyltransferase [EC:2.1.1.107]-2	0.00655244	0.00199217	0.004012	0.000461044	1.63321	0.00491491	Not significant
compost_mulch-yes	two-component system, response regulator / RNA-binding antiterminator	0.0103107	0.00335497	0.00631519	0.000317927	1.63269	0.00660886	Not significant
compost_mulch-yes	geranyl-CoA carboxylase alpha subunit [EC:6.4.1.5]	0.00252448	0.00156092	0.00154646	0.000173654	1.63243	0.0860623	Not significant
compost_mulch-yes	cytochrome o ubiquinol oxidase subunit II [EC:7.1.1.3]	0.00726879	0.00344401	0.0044596	0.00112089	1.62992	0.0363888	Not significant
compost_mulch-yes	benzoate/toluate 1,2-dioxygenase reductase component [EC:1.18.1.-]	0.0023055	0.000938257	0.00141511	0.00029217	1.6292	0.0190997	Not significant
compost_mulch-yes	rhamnulose-1-phosphate aldolase [EC:4.1.2.19]	0.0055578	0.0010432	0.00341155	0.000335805	1.62911	0.000694784	Not significant
compost_mulch-yes	MSHA biogenesis protein MshO	0.00152157	0.000562839	0.00093405	0.000245904	1.629	0.0135442	Not significant
compost_mulch-yes	uncharacterized protein-142	0.00888001	0.00252019	0.00545982	0.000513568	1.62643	0.00383474	Not significant
compost_mulch-yes	L-arabinose transport system ATP-binding protein [EC:7.5.2.12]	0.00319274	0.00152796	0.00196345	0.000382495	1.62608	0.0368464	Not significant
compost_mulch-yes	two-component system, LytTR family, response regulator AlgR	0.00572381	0.00210353	0.00352237	0.000448501	1.62499	0.0120046	Not significant
compost_mulch-yes	heme exporter protein D	0.0109134	0.00294053	0.00671669	0.000347744	1.62482	0.00327157	Not significant
compost_mulch-yes	LysR family transcriptional regulator, cys regulon transcriptional activator-1	0.00510886	0.00230805	0.00314703	0.000476708	1.62339	0.028933	Not significant
compost_mulch-yes	iduronate 2-sulfatase [EC:3.1.6.13]	0.00492819	0.00200109	0.00303633	0.000422442	1.62307	0.0187136	Not significant
compost_mulch-yes	N-acetylornithine carbamoyltransferase [EC:2.1.3.9]	0.0115725	0.00497838	0.00713824	0.000703233	1.62119	0.0238282	Not significant
compost_mulch-yes	polyketide synthase PksJ	0.00133866	0.000450295	0.000825883	0.000248684	1.62089	0.00992888	Not significant
compost_mulch-yes	cytochrome o ubiquinol oxidase subunit IV	0.00711977	0.00338417	0.0043934	0.00115516	1.62056	0.038622	Not significant
compost_mulch-yes	sigma-54 dependent transcriptional regulator, acetoin dehydrogenase operon transcriptional activator AcoR	0.00929664	0.0038139	0.00574087	0.000506735	1.61938	0.0195328	Not significant
compost_mulch-yes	ribonuclease T2 [EC:4.6.1.19]	0.00791308	0.0026079	0.00488917	0.000380699	1.61849	0.00735535	Not significant
compost_mulch-yes	linoleoyl-CoA desaturase [EC:1.14.19.3]	0.0192175	0.00590941	0.0118748	0.00169226	1.61834	0.00549524	Not significant
compost_mulch-yes	ubiquinol-cytochrome c reductase cytochrome b/c1 subunit	0.00675076	0.00196925	0.00417254	0.000285882	1.6179	0.00440541	Not significant
compost_mulch-yes	sulfate/thiosulfate transport system permease protein-2	0.0212024	0.00556653	0.0131265	0.000447784	1.61524	0.00307682	Not significant
compost_mulch-yes	uncharacterized protein-161	0.00515202	0.00139137	0.00319264	0.000436349	1.61372	0.00333559	Not significant
compost_mulch-yes	MFS transporter, SP family, inositol transporter	0.000922033	0.000215419	0.000571544	9.33701e-05	1.61323	0.00186747	Not significant
compost_mulch-yes	sn-glycerol 3-phosphate transport system substrate-binding protein	0.0205964	0.00529863	0.0127672	0.000555372	1.61323	0.00287296	Not significant
compost_mulch-yes	inhibitor of KinA	0.00577478	0.0024104	0.00358073	0.000762766	1.61274	0.0231214	Not significant
compost_mulch-yes	putative membrane protein-8	0.0206663	0.0073798	0.012824	0.00186631	1.61154	0.0112881	Not significant
compost_mulch-yes	D-methionine transport system permease protein	0.0243482	0.00660571	0.0151129	0.00193924	1.61109	0.00340653	Not significant
compost_mulch-yes	D-lactate dehydrogenase [EC:1.1.1.28]	0.0105097	0.00388283	0.00652551	0.000884751	1.61055	0.0131778	Not significant
compost_mulch-yes	uncharacterized protein-145	0.00823792	0.00397133	0.00511931	0.000765929	1.60919	0.0395438	Not significant
compost_mulch-yes	chitin deacetylase [EC:3.5.1.41]	0.0119119	0.00421072	0.00740315	0.00104046	1.60904	0.0108513	Not significant
compost_mulch-yes	uncharacterized protein-109	0.0132718	0.00577246	0.00824988	0.000996125	1.60872	0.0263255	Not significant
compost_mulch-yes	filamentous hemagglutinin	0.0176344	0.00606813	0.0109626	0.00133233	1.60859	0.00949168	Not significant
compost_mulch-yes	hydroxymethylglutaryl-CoA reductase (NADPH) [EC:1.1.1.34]	0.00191802	0.000886183	0.00119252	0.000128391	1.60837	0.0331326	Not significant
compost_mulch-yes	arsenate reductase (glutaredoxin) [EC:1.20.4.1]	0.042556	0.012715	0.0264682	0.00223723	1.60782	0.00509842	Not significant
compost_mulch-yes	protein involved in ribonucleotide reduction	0.00785561	0.00216683	0.00488647	0.000891337	1.60763	0.00373647	Not significant
compost_mulch-yes	outer membrane protein assembly factor BamE	0.00681641	0.00215502	0.00424128	0.000444788	1.60716	0.00647651	Not significant
compost_mulch-yes	protein-glutamine gamma-glutamyltransferase [EC:2.3.2.13]-1	0.00670187	0.00195993	0.00417177	0.000487952	1.60648	0.00464814	Not significant
compost_mulch-yes	polysaccharide biosynthesis protein VpsM	0.00221023	0.000894089	0.00137663	0.000252213	1.60554	0.0204218	Not significant
compost_mulch-yes	xanthine dehydrogenase large subunit [EC:1.17.1.4]	0.0117672	0.00326668	0.00732968	0.000780027	1.60541	0.00381368	Not significant
compost_mulch-yes	chloramphenicol 3-O phosphotransferase [EC:2.7.1.-]	0.00270775	0.00056318	0.00168664	0.000356306	1.60541	0.00130687	Not significant
compost_mulch-yes	ATP-binding cassette, subfamily C, bacterial CydC	0.0112301	0.00297297	0.00699563	0.000633393	1.6053	0.00325616	Not significant
compost_mulch-yes	general secretion pathway protein C	0.00731815	0.00284387	0.00455937	0.000475363	1.60508	0.0166288	Not significant
compost_mulch-yes	D-glycero-beta-D-manno-heptose-7-phosphate kinase [EC:2.7.1.167]	0.0037164	0.00159578	0.00231543	0.000311889	1.60506	0.0255572	Not significant
compost_mulch-yes	trimethylamine---corrinoid protein Co-methyltransferase [EC:2.1.1.250]	0.00900588	0.00285499	0.00561247	0.000471682	1.60462	0.00662886	Not significant
compost_mulch-yes	uncharacterized protein-232	0.00258512	0.000785083	0.0016118	0.000205553	1.60387	0.0055485	Not significant
compost_mulch-yes	Rrf2 family transcriptional regulator, nitric oxide-sensitive transcriptional repressor	0.0125623	0.00332893	0.0078433	0.000413459	1.60166	0.00334193	Not significant
compost_mulch-yes	nitrilase [EC:3.5.5.1]	0.00763779	0.00215069	0.00477364	0.000502644	1.59999	0.00410295	Not significant
compost_mulch-yes	xylan 1,4-beta-xylosidase [EC:3.2.1.37]	0.0185486	0.0051759	0.0115996	0.000937427	1.59907	0.004002	Not significant
compost_mulch-yes	coproporphyrinogen III oxidase [EC:1.3.3.3]	0.0215947	0.00738598	0.0135053	0.00193101	1.59898	0.00975331	Not significant
compost_mulch-yes	paired small multidrug resistance pump-1	0.00250895	0.00107625	0.00156958	0.000538434	1.59848	0.0320395	Not significant
compost_mulch-yes	L-arabinonolactonase [EC:3.1.1.15]	0.0107634	0.00407001	0.00673359	0.000905369	1.59846	0.0153745	Not significant
compost_mulch-yes	benzil reductase ((S)-benzoin forming) [EC:1.1.1.320]	0.00216941	0.000678093	0.00135813	0.000287846	1.59735	0.00683867	Not significant
compost_mulch-yes	5,6-dimethylbenzimidazole synthase [EC:1.13.11.79]	0.00693147	0.0025515	0.00434022	0.00031359	1.59703	0.013571	Not significant
compost_mulch-yes	D-methionine transport system substrate-binding protein	0.0278908	0.00851255	0.0174704	0.00229237	1.59646	0.0058656	Not significant
compost_mulch-yes	6-phospho-5-dehydro-2-deoxy-D-gluconate aldolase [EC:4.1.2.29]	0.00128361	0.000679753	0.000804091	0.000252027	1.59635	0.0654118	Not significant
compost_mulch-yes	D-methionine transport system ATP-binding protein	0.0238985	0.00638497	0.0149799	0.00177155	1.59537	0.00341392	Not significant
compost_mulch-yes	steroid Delta-isomerase [EC:5.3.3.1]	0.00370615	0.000769427	0.00232413	0.00025448	1.59464	0.00131656	Not significant
compost_mulch-yes	aminomuconate-semialdehyde/2-hydroxymuconate-6-semialdehyde dehydrogenase [EC:1.2.1.32 1.2.1.85]	0.00510082	0.00186465	0.00319976	0.000308789	1.59413	0.013406	Not significant
compost_mulch-yes	phospholipase C [EC:3.1.4.3]	0.0125887	0.00399077	0.00790529	0.000693521	1.59244	0.00702043	Not significant
compost_mulch-yes	two-component system, chemotaxis family, chemotaxis protein CheV	0.0069168	0.00309176	0.00434515	0.000655666	1.59184	0.031661	Not significant
compost_mulch-yes	lipoprotein NlpD	0.0110948	0.00310696	0.00697579	0.00048809	1.59047	0.00420795	Not significant
compost_mulch-yes	antitoxin CcdA	0.0024059	0.000730771	0.00151275	0.000154491	1.59041	0.0058957	Not significant
compost_mulch-yes	general secretion pathway protein M	0.00696843	0.00232786	0.00438163	0.000538962	1.59038	0.00903664	Not significant
compost_mulch-yes	fructose transport system substrate-binding protein	0.00831857	0.00193302	0.0052341	0.000459711	1.5893	0.00210345	Not significant
compost_mulch-yes	alpha-L-fucosidase 2 [EC:3.2.1.51]	0.020553	0.00744053	0.0129338	0.00155275	1.58909	0.0132439	Not significant
compost_mulch-yes	L-ornithine Nalpha-acyltransferase [EC:2.3.2.30]	0.00481017	0.00138981	0.00302964	0.000208829	1.5877	0.00484212	Not significant
compost_mulch-yes	not_found-16	0.0054114	0.00193039	0.0034091	0.000232631	1.58734	0.0123823	Not significant
compost_mulch-yes	D-xylose 1-dehydrogenase [EC:1.1.1.175]	0.00841184	0.00241966	0.00530123	0.000547981	1.58677	0.00473181	Not significant
compost_mulch-yes	small membrane protein	0.00425225	0.00106156	0.0026801	0.000408352	1.5866	0.00274452	Not significant
compost_mulch-yes	uncharacterized protein-207	0.00407352	0.00170231	0.00256839	0.00032232	1.58602	0.0247912	Not significant
compost_mulch-yes	triphosphoribosyl-dephospho-CoA synthase [EC:2.4.2.52]-2	0.00216429	0.00137335	0.00136466	0.000254289	1.58596	0.1097	Not significant
compost_mulch-yes	L-fucose dehydrogenase	0.00409472	0.00222557	0.00258206	0.000792546	1.58584	0.0736941	Not significant
compost_mulch-yes	malonate decarboxylase beta subunit [EC:4.1.1.87]	0.0017653	0.00136586	0.00111388	0.000309378	1.58483	0.185366	Not significant
compost_mulch-yes	conjugal transfer pilus assembly protein TraF	0.00137676	0.000524689	0.000869565	0.000110215	1.58327	0.0169926	Not significant
compost_mulch-yes	23S rRNA pseudouridine2457 synthase [EC:5.4.99.20]	0.0164508	0.00463353	0.0103943	0.00114957	1.58267	0.00440419	Not significant
compost_mulch-yes	not_found-15	0.0054186	0.00192655	0.0034247	0.000235244	1.58221	0.0125201	Not significant
compost_mulch-yes	glycerol transport system ATP-binding protein-1	0.00623845	0.00170222	0.00394454	0.000301569	1.58154	0.0039429	Not significant
compost_mulch-yes	tRNA pseudouridine32 synthase / 23S rRNA pseudouridine746 synthase [EC:5.4.99.28 5.4.99.29]	0.0308497	0.0106241	0.0195118	0.00280214	1.58108	0.0110823	Not significant
compost_mulch-yes	pilus assembly protein FimV	0.00791103	0.00305001	0.00500428	0.000689482	1.58085	0.0181261	Not significant
compost_mulch-yes	uncharacterized protein-159	0.00580611	0.00156185	0.00367302	0.000288678	1.58074	0.00376955	Not significant
compost_mulch-yes	fructan beta-fructosidase [EC:3.2.1.80]	0.00798852	0.00253034	0.00505442	0.000579619	1.5805	0.00736959	Not significant
compost_mulch-yes	neurotransmitter:Na+ symporter, NSS family	0.0122364	0.0031905	0.00774914	0.0010772	1.57907	0.00334848	Not significant
compost_mulch-yes	type IV secretion system protein VirD4 [EC:7.4.2.8]	0.0124913	0.00339559	0.00791066	0.000543268	1.57905	0.00394318	Not significant
compost_mulch-yes	kynurenine 3-monooxygenase [EC:1.14.13.9]	0.00600487	0.00267631	0.00380345	0.000367263	1.57879	0.0324035	Not significant
compost_mulch-yes	5-carboxymethyl-2-hydroxymuconate isomerase [EC:5.3.3.10]	0.00890945	0.00265074	0.00564568	0.000361309	1.5781	0.0057468	Not significant
compost_mulch-yes	glycerol transport system ATP-binding protein-2	0.00609474	0.00175508	0.00386237	0.000386185	1.57798	0.00497198	Not significant
compost_mulch-yes	two-component system, OmpR family, response regulator QseB	0.0131801	0.00500751	0.0083571	0.00140373	1.57712	0.0176575	Not significant
compost_mulch-yes	type III secretion protein J	0.00171098	0.000665385	0.00108564	0.000193031	1.57601	0.0197213	Not significant
compost_mulch-yes	sorbitol/mannitol transport system substrate-binding protein	0.00970772	0.00275081	0.00616034	0.000475517	1.57584	0.00469889	Not significant
compost_mulch-yes	fructose transport system permease protein	0.00690825	0.00194046	0.00438418	0.000291766	1.57572	0.00452877	Not significant
compost_mulch-yes	uncharacterized protein-252	0.0015383	0.000527444	0.000976924	0.000110686	1.57464	0.0110905	Not significant
compost_mulch-yes	uncharacterized protein-127	0.0108761	0.00370001	0.00690786	0.000863442	1.57445	0.0107419	Not significant
compost_mulch-yes	dehydratase [EC:4.2.1.-]	0.000362546	0.000139011	0.000230319	8.91308e-05	1.5741	0.0270676	Not significant
compost_mulch-yes	alpha-1,4-digalacturonate transport system permease protein-1	0.00796371	0.00160499	0.00505936	0.000484126	1.57406	0.00129158	Not significant
compost_mulch-yes	glucose/mannose transport system permease protein-1	0.0165031	0.00415487	0.0104853	0.00109823	1.57392	0.00302547	Not significant
compost_mulch-yes	putative mRNA 3-end processing factor	0.0201793	0.0059014	0.01284	0.00164346	1.57159	0.00547375	Not significant
compost_mulch-yes	rhamnose transport system permease protein-2	0.00813683	0.00218915	0.00518093	0.000324801	1.57054	0.00393783	Not significant
compost_mulch-yes	transcription attenuation protein (tryptophan RNA-binding attenuator protein)	0.00162192	0.000634469	0.00103313	0.000339416	1.56991	0.0258856	Not significant
compost_mulch-yes	transcriptional pleiotropic repressor	0.00223607	0.000866052	0.00142445	0.00043525	1.56978	0.0238495	Not significant
compost_mulch-yes	uncharacterized protein-191	0.00227921	0.000791444	0.00145229	0.0004352	1.56939	0.0152768	Not significant
compost_mulch-yes	DNA-directed RNA polymerase subunit beta-beta' [EC:2.7.7.6]	0.00673423	0.00194988	0.00429311	0.000239782	1.56861	0.00534941	Not significant
compost_mulch-yes	O-succinylhomoserine sulfhydrylase [EC:2.5.1.-]	0.0199339	0.00571995	0.0127139	0.00103927	1.56788	0.00514554	Not significant
compost_mulch-yes	benzoate membrane transport protein	0.0166897	0.00463777	0.0106496	0.001004	1.56716	0.00447006	Not significant
compost_mulch-yes	1-carboxybiuret hydrolase [EC:3.5.1.131]	0.00179951	0.000497487	0.00114856	0.000171214	1.56676	0.00440709	Not significant
compost_mulch-yes	putative ABC transport system ATP-binding protein-4	0.00325121	0.000767245	0.0020755	0.000177794	1.56647	0.00244388	Not significant
compost_mulch-yes	competence protein CoiA	0.00214215	0.00102297	0.00136751	0.000422518	1.56646	0.0522574	Not significant
compost_mulch-yes	3-dehydro-4-phosphotetronate decarboxylase [EC:4.1.1.104]	0.00612691	0.00167426	0.00391441	0.000389195	1.56522	0.0042215	Not significant
compost_mulch-yes	glycerol transport system permease protein-2	0.00608529	0.00175448	0.00388826	0.000394799	1.56504	0.00530449	Not significant
compost_mulch-yes	N-acetyl-anhydromuramoyl-L-alanine amidase [EC:3.5.1.28]	0.00994886	0.00289144	0.00635738	0.00034941	1.56493	0.00553191	Not significant
compost_mulch-yes	DNA oxidative demethylase [EC:1.14.11.33]	0.00770907	0.00210591	0.00492991	0.000260469	1.56373	0.00427497	Not significant
compost_mulch-yes	glutathione-specific gamma-glutamylcyclotransferase [EC:4.3.2.7]	0.0144975	0.00408083	0.00927121	0.000623598	1.56371	0.00484852	Not significant
compost_mulch-yes	ATP-binding cassette, subfamily C, bacterial LapB	0.00698659	0.0027787	0.00446869	0.000736656	1.56345	0.0230072	Not significant
compost_mulch-yes	AMP nucleosidase [EC:3.2.2.4]	0.0169988	0.00523764	0.0108808	0.00211313	1.56228	0.00751753	Not significant
compost_mulch-yes	putative acetyltransferase [EC:2.3.1.-]-3	0.0066936	0.00203056	0.00428601	0.000531207	1.56173	0.00673113	Not significant
compost_mulch-yes	taurine-pyruvate aminotransferase [EC:2.6.1.77]	0.00199731	0.000717031	0.00127948	0.000161106	1.56103	0.0147162	Not significant
compost_mulch-yes	ectoine hydrolase [EC:3.5.4.44]	0.00709044	0.00163833	0.00454226	0.000324006	1.56099	0.00235097	Not significant
compost_mulch-yes	nitric oxide reductase NorE protein	0.00284488	0.00139809	0.00182292	0.00018945	1.56062	0.0512249	Not significant
compost_mulch-yes	putative membrane protein-14	0.00694578	0.00193005	0.00445156	0.000310516	1.5603	0.00465638	Not significant
compost_mulch-yes	two-component system, OmpR family, sensor histidine kinase VicK [EC:2.7.13.3]	0.0023057	0.000793596	0.0014779	0.000427814	1.56012	0.0151701	Not significant
compost_mulch-yes	two-component system, OmpR family, sensor histidine kinase QseC [EC:2.7.13.3]	0.00793059	0.00344804	0.00508593	0.0011219	1.55932	0.0346642	Not significant
compost_mulch-yes	uncharacterized protein-163	0.00693735	0.00192979	0.00445111	0.000309567	1.55857	0.00472207	Not significant
compost_mulch-yes	formiminoglutamase [EC:3.5.3.8]	0.0235045	0.00870462	0.0150841	0.0024153	1.55823	0.0173375	Not significant
compost_mulch-yes	copper homeostasis protein	0.015892	0.0043811	0.010199	0.0004964	1.5582	0.00456071	Not significant
compost_mulch-yes	(S)-ureidoglycine aminohydrolase [EC:3.5.3.26]	0.00899432	0.00162407	0.0057774	0.000860612	1.55681	0.000771657	Not significant
compost_mulch-yes	FMN hydrolase / 5-amino-6-(5-phospho-D-ribitylamino)uracil phosphatase [EC:3.1.3.102 3.1.3.104]	0.0066956	0.0020912	0.00430488	0.000464511	1.55535	0.00789634	Not significant
compost_mulch-yes	triacylglycerol lipase [EC:3.1.1.3]	0.01916	0.00360033	0.0123206	0.000754418	1.55512	0.00111157	Not significant
compost_mulch-yes	MFS transporter, AAHS family, benzoate transport protein	0.00449427	0.00180375	0.00289082	0.00047585	1.55467	0.0248236	Not significant
compost_mulch-yes	toxin CptA	0.00278219	0.00115985	0.00179001	0.000104965	1.55429	0.0275755	Not significant
compost_mulch-yes	ribonuclease I (enterobacter ribonuclease) [EC:4.6.1.21]	0.00485514	0.00145546	0.00312562	0.000217019	1.55333	0.00664047	Not significant
compost_mulch-yes	(methylthio)acryloyl-CoA hydratase [EC:4.2.1.155]	0.00198154	0.000604963	0.00127585	0.000323569	1.55312	0.00859065	Not significant
compost_mulch-yes	uncharacterized protein-158	0.00755384	0.00231612	0.00486402	0.000478017	1.553	0.00730691	Not significant
compost_mulch-yes	putative acetyltransferase [EC:2.3.1.-]-6	0.00441852	0.00207042	0.00284653	0.000525356	1.55225	0.0461653	Not significant
compost_mulch-yes	starvation-inducible DNA-binding protein	0.0377376	0.00783089	0.0243221	0.00155776	1.55158	0.00165596	Not significant
compost_mulch-yes	ethanolamine ammonia-lyase small subunit [EC:4.3.1.7]	0.00670737	0.00192086	0.00432454	0.000382538	1.551	0.00553516	Not significant
compost_mulch-yes	cyclohexadieny/prephenate dehydrogenase [EC:1.3.1.43 1.3.1.12]	0.0117441	0.00293862	0.00757553	0.000245781	1.55027	0.00334021	Not significant
compost_mulch-yes	4-hydroxybenzoyl-CoA thioesterase [EC:3.1.2.23]	0.00894534	0.00235329	0.00577067	0.000421728	1.55014	0.00393851	Not significant
compost_mulch-yes	multicomponent Na+:H+ antiporter subunit C	0.0260752	0.00507837	0.0168234	0.000869878	1.54993	0.00132161	Not significant
compost_mulch-yes	sodium/proline symporter	0.00860835	0.00284956	0.00555882	0.000972885	1.54859	0.0112803	Not significant
compost_mulch-yes	LysR family transcriptional regulator, regulator for bpeEF and oprC	0.00201322	0.00100609	0.00130011	0.000399794	1.5485	0.0657119	Not significant
compost_mulch-yes	spore maturation protein A	0.00553321	0.00193211	0.00357492	0.000865659	1.54778	0.0156693	Not significant
compost_mulch-yes	cephalosporin-C deacetylase [EC:3.1.1.41]	0.00967216	0.00152912	0.00625118	0.000660423	1.54725	0.000424385	Not significant
compost_mulch-yes	elongation factor P--(R)-beta-lysine ligase [EC:6.3.1.-]	0.0108299	0.00243505	0.00700546	0.000312621	1.54592	0.0022907	Not significant
compost_mulch-yes	riboflavin biosynthesis RibT protein	0.00202636	0.00099539	0.00131125	0.000401715	1.54536	0.0630428	Not significant
compost_mulch-yes	octopine/nopaline transport system ATP-binding protein [EC:7.4.2.1]	0.00423148	0.0014607	0.0027384	0.000339044	1.54523	0.0134048	Not significant
compost_mulch-yes	flagellar basal-body rod protein FlgF	0.0151707	0.00368925	0.00982111	0.000503417	1.5447	0.00306148	Not significant
compost_mulch-yes	sucrose phosphorylase [EC:2.4.1.7]	0.00133535	0.00047466	0.000864502	0.000165449	1.54465	0.0160601	Not significant
compost_mulch-yes	3-oxoadipate CoA-transferase, beta subunit [EC:2.8.3.6]	0.0180327	0.00485331	0.0116851	0.00185226	1.54322	0.00444915	Not significant
compost_mulch-yes	homoserine/homoserine lactone efflux protein	0.00847456	0.00342786	0.00549232	0.00113727	1.54298	0.0278613	Not significant
compost_mulch-yes	CysZ protein	0.0136531	0.00357744	0.00885314	0.000569774	1.54217	0.00402395	Not significant
compost_mulch-yes	2-methylcitrate synthase [EC:2.3.3.5]	0.0139399	0.0024841	0.00904416	0.000919602	1.54132	0.0008374	Not significant
compost_mulch-yes	ethanolamine ammonia-lyase large subunit [EC:4.3.1.7]	0.00712941	0.00190057	0.00462567	0.000394241	1.54127	0.004268	Not significant
compost_mulch-yes	methylthioribulose-1-phosphate dehydratase [EC:4.2.1.109]	0.00462403	0.00123297	0.00300296	0.000410744	1.53982	0.00430276	Not significant
compost_mulch-yes	oxaloacetate decarboxylase [EC:4.1.1.112]	0.00186816	0.000808683	0.00121384	0.000174968	1.53905	0.0355191	Not significant
compost_mulch-yes	not_found-7	0.00444433	0.000807594	0.00288947	0.000398901	1.53811	0.000860421	Not significant
compost_mulch-yes	NAD(P)H dehydrogenase (quinone) [EC:1.6.5.2]-3	0.00802871	0.00266871	0.00522507	0.000581538	1.53657	0.0118003	Not significant
compost_mulch-yes	D-threo-aldose 1-dehydrogenase [EC:1.1.1.122]	0.0202952	0.00357744	0.0132093	0.000491824	1.53643	0.000926497	Not significant
compost_mulch-yes	ferredoxin-nitrate reductase [EC:1.7.7.2]	0.00282704	0.00159651	0.00184014	0.000388476	1.53632	0.0937797	Not significant
compost_mulch-yes	phosphoribosylglycinamide formyltransferase 2 [EC:2.1.2.2]	0.00888612	0.00264591	0.00578424	0.00134509	1.53626	0.00807824	Not significant
compost_mulch-yes	glutathione-regulated potassium-efflux system ancillary protein KefG	0.00336478	0.00160694	0.00219122	0.000598467	1.53557	0.0578378	Not significant
compost_mulch-yes	type VI secretion system protein ImpK	0.00598438	0.00169944	0.00390147	0.000495361	1.53388	0.00586438	Not significant
compost_mulch-yes	ectoine hydroxylase [EC:1.14.11.55]	0.00536944	0.00121129	0.00350398	0.000424499	1.53238	0.00234148	Not significant
compost_mulch-yes	LacI family transcriptional regulator, sucrose operon repressor	0.00290077	0.00069938	0.00189409	0.000414865	1.53148	0.0034051	Not significant
compost_mulch-yes	sulfate/thiosulfate transport system substrate-binding protein	0.0236459	0.00601643	0.0154431	0.000506585	1.53116	0.0038315	Not significant
compost_mulch-yes	guanine deaminase [EC:3.5.4.3]	0.0272276	0.0068303	0.0177849	0.00155597	1.53094	0.0036033	Not significant
compost_mulch-yes	ribosome biogenesis GTPase A	0.00429805	0.00120645	0.00280795	0.00064045	1.53067	0.00641917	Not significant
compost_mulch-yes	uncharacterized protein-247	0.00157511	0.000433949	0.00102914	0.000179721	1.53052	0.00540401	Not significant
compost_mulch-yes	two-component system, response regulator, stage 0 sporulation protein F	0.00254577	0.000923235	0.0016645	0.000431862	1.52945	0.0211323	Not significant
compost_mulch-yes	xanthine dehydrogenase small subunit [EC:1.17.1.4]	0.0114162	0.0031934	0.00746515	0.00081628	1.52927	0.00561081	Not significant
compost_mulch-yes	flavodoxin I	0.00260799	0.000907232	0.00170556	0.000442055	1.52911	0.0177968	Not significant
compost_mulch-yes	inositol-phosphate phosphatase / L-galactose 1-phosphate phosphatase / histidinol-phosphatase [EC:3.1.3.25 3.1.3.93 3.1.3.15]	0.00744935	0.00202298	0.00487394	0.00029066	1.5284	0.00498338	Not significant
compost_mulch-yes	circadian clock protein KaiB	0.00244177	0.00134493	0.00159776	0.000619749	1.52825	0.103926	Not significant
compost_mulch-yes	arginine:agmatine antiporter	0.00272398	0.000989575	0.00178269	0.00054667	1.52802	0.0237828	Not significant
compost_mulch-yes	D-amino-acid dehydrogenase [EC:1.4.5.1]	0.0428865	0.0100499	0.0280919	0.00191524	1.52665	0.0028684	Not significant
compost_mulch-yes	aldehyde dehydrogenase [EC:1.2.1.-]-2	0.00137539	0.000367134	0.000901011	0.000180907	1.5265	0.00502229	Not significant
compost_mulch-yes	deoxyribodipyrimidine photolyase-related protein	0.00655236	0.00184032	0.00429737	0.000426772	1.52474	0.00585689	Not significant
compost_mulch-yes	competence protein ComK	0.00299003	0.00128879	0.00196238	0.000605182	1.52367	0.0450183	Not significant
compost_mulch-yes	two-component system, sensor histidine kinase LadS	0.00606868	0.00168426	0.00398392	0.000672417	1.5233	0.00577374	Not significant
compost_mulch-yes	serine protease DegS [EC:3.4.21.-]	0.00552128	0.00236711	0.00362642	0.000329562	1.52252	0.0363067	Not significant
compost_mulch-yes	two-component system, NarL family, sensor histidine kinase LiaS [EC:2.7.13.3]	0.0023942	0.000921761	0.00157254	0.000418567	1.5225	0.0278073	Not significant
compost_mulch-yes	6 kDa early secretory antigenic target	0.00106282	0.000203743	0.000698361	0.000173037	1.52188	0.00188971	Not significant
compost_mulch-yes	HIP---CoA ligase [EC:6.2.1.41]	0.00268386	0.000746004	0.00176576	0.000488631	1.51995	0.00774038	Not significant
compost_mulch-yes	uncharacterized protein-215	0.00102264	0.000387895	0.000672854	0.000174509	1.51986	0.0265729	Not significant
compost_mulch-yes	uncharacterized protein involved in response to NO	0.00963754	0.00293683	0.00634212	0.000410187	1.51961	0.0085956	Not significant
compost_mulch-yes	acyl-lipid omega-6 desaturase (Delta-12 desaturase) [EC:1.14.19.23 1.14.19.45]	0.0104133	0.00228619	0.00685449	0.0004463	1.51919	0.00234598	Not significant
compost_mulch-yes	type III secretion protein Q	0.00368755	0.00141709	0.00242835	0.000526959	1.51854	0.0264423	Not significant
compost_mulch-yes	N-acetylglucosamine kinase [EC:2.7.1.59]	0.00507682	0.00157107	0.00334376	0.000327752	1.51829	0.0093374	Not significant
compost_mulch-yes	inositol transport system ATP-binding protein-1	0.00619169	0.0020537	0.00408207	0.000557776	1.5168	0.0132662	Not significant
compost_mulch-yes	HTH-type transcriptional regulator, glycine betaine synthesis regulator	0.000753819	0.000323253	0.000497099	0.000135181	1.51644	0.043425	Not significant
compost_mulch-yes	2-dehydro-3-deoxygalactonokinase [EC:2.7.1.58]	0.0118858	0.00331416	0.00783974	0.00127301	1.51609	0.00607181	Not significant
compost_mulch-yes	3-oxoadipate CoA-transferase, alpha subunit [EC:2.8.3.6]	0.0175288	0.00484795	0.0115651	0.00183279	1.51566	0.00588496	Not significant
compost_mulch-yes	LysR family transcriptional regulator, glycine cleavage system transcriptional activator	0.0401711	0.0111831	0.0265073	0.00164393	1.51547	0.00592401	Not significant
compost_mulch-yes	primosomal protein DnaI	0.00215105	0.000852079	0.00141985	0.000434716	1.51498	0.0349286	Not significant
compost_mulch-yes	glyceraldehyde-3-phosphate dehydrogenase (NADP+) [EC:1.2.1.9]	0.00492739	0.00187656	0.00325261	0.000257292	1.5149	0.0236126	Not significant
compost_mulch-yes	TetR/AcrR family transcriptional regulator, transcriptional repressor for nem operon	0.0277468	0.00865025	0.0183162	0.000821411	1.51488	0.00979279	Not significant
compost_mulch-yes	L-serine dehydratase [EC:4.3.1.17]	0.0331954	0.00740591	0.0219178	0.00218328	1.51454	0.00246532	Not significant
compost_mulch-yes	BolA family transcriptional regulator, general stress-responsive regulator	0.0173378	0.00539007	0.0114489	0.00120518	1.51437	0.00978871	Not significant
compost_mulch-yes	aspartate aminotransferase [EC:2.6.1.1]-2	0.00566328	0.00124359	0.00374439	0.000194935	1.51247	0.00243865	Not significant
compost_mulch-yes	molybdate transport system regulatory protein	0.0124955	0.00317563	0.00826293	0.000398413	1.51224	0.00413524	Not significant
compost_mulch-yes	endo-alpha-N-acetylgalactosaminidase [EC:3.2.1.97]	0.0012911	0.00045926	0.000855207	0.000181004	1.50969	0.0201681	Not significant
compost_mulch-yes	ribonuclease M5 [EC:3.1.26.8]	0.00214558	0.000818398	0.00142274	0.000444526	1.50806	0.0321216	Not significant
compost_mulch-yes	putative membrane protein-17	0.00359664	0.00110729	0.00238582	0.000215384	1.50751	0.00971635	Not significant
compost_mulch-yes	cholest-4-en-3-one 26-monooxygenase [EC:1.14.15.28]	0.00142656	0.00085793	0.000946322	0.000327358	1.50748	0.135103	Not significant
compost_mulch-yes	tRNA (cytidine32/uridine32-2'-O)-methyltransferase [EC:2.1.1.200]	0.00531929	0.00165849	0.00352946	0.000395098	1.50711	0.0104272	Not significant
compost_mulch-yes	sorbitol/mannitol transport system permease protein-1	0.010126	0.0023954	0.00671985	0.000492497	1.50688	0.00326674	Not significant
compost_mulch-yes	rhamnosyltransferase [EC:2.4.1.-]-2	0.00170143	0.000715851	0.00112921	0.000222149	1.50675	0.0390241	Not significant
compost_mulch-yes	uncharacterized protein-91	0.0129783	0.00312739	0.00861567	0.00107104	1.50636	0.00342413	Not significant
compost_mulch-yes	MurE/MurF fusion protein [EC:6.3.2.13 6.3.2.10]	0.0088856	0.00252681	0.00589891	0.000509624	1.50631	0.00681152	Not significant
compost_mulch-yes	Gnt-I system low-affinity gluconate transporter	0.000326383	0.000175643	0.000216749	7.24798e-05	1.50581	0.101269	Not significant
compost_mulch-yes	general L-amino acid transport system substrate-binding protein	0.019971	0.00442615	0.0132634	0.000621106	1.50572	0.00262273	Not significant
compost_mulch-yes	GTP cyclohydrolase IB [EC:3.5.4.16]	0.00764748	0.00192759	0.00507926	0.000383544	1.50563	0.00410733	Not significant
compost_mulch-yes	uncharacterized protein-154	0.00783145	0.00238014	0.00520278	0.000392456	1.50524	0.00925372	Not significant
compost_mulch-yes	inositol transport system substrate-binding protein	0.00849013	0.00268216	0.00564156	0.000899805	1.50493	0.0116585	Not significant
compost_mulch-yes	2-aminomuconate deaminase [EC:3.5.99.5]	0.00391723	0.00142463	0.00260325	0.00025801	1.50475	0.020726	Not significant
compost_mulch-yes	glycogen debranching enzyme [EC:3.2.1.196]	0.0159166	0.00389391	0.0105834	0.000984421	1.50392	0.0036938	Not significant
compost_mulch-yes	spore germination protein-6	0.000761359	0.000207992	0.000506692	0.000196956	1.50261	0.0153235	Not significant
compost_mulch-yes	LysR family transcriptional regulator, hydrogen peroxide-inducible genes activator	0.02664	0.00715005	0.0177418	0.00136544	1.50154	0.00547103	Not significant
compost_mulch-yes	saccharopine dehydrogenase (NAD+, L-lysine forming) [EC:1.5.1.7]	0.0189062	0.00446777	0.0125928	0.000473803	1.50134	0.003375	Not significant
compost_mulch-yes	ATP-binding cassette, subfamily B, tetracycline resistant protein-2	0.0015796	0.000646539	0.00105242	0.000333112	1.50092	0.0433687	Not significant
compost_mulch-yes	ribonuclease III family protein [EC:3.1.26.-]	0.00223447	0.000807368	0.00148903	0.000451391	1.50062	0.0272947	Not significant
compost_mulch-yes	L,D-transpeptidase ErfK/SrfK	0.00825508	0.00224736	0.00550237	0.000254958	1.50028	0.0058685	Not significant
compost_mulch-yes	thiamine pyrophosphokinase [EC:2.7.6.2]	0.0132076	0.00295241	0.00880345	0.000482333	1.50027	0.00276555	Not significant
compost_mulch-yes	neutral amino acid transport system ATP-binding protein	0.0030067	0.00078478	0.00200711	0.000197936	1.49803	0.0049367	Not significant
compost_mulch-yes	uracil-DNA glycosylase [EC:3.2.2.27]-2	0.0308905	0.00704141	0.0206339	0.00214494	1.49707	0.00291219	Not significant
compost_mulch-yes	N-acetylglucosamine PTS system EIIB component [EC:2.7.1.193]	0.00553614	0.00117287	0.00370006	0.000452972	1.49623	0.00222164	Not significant
compost_mulch-yes	molecular chaperone IbpA	0.0222723	0.00731558	0.0149057	0.00162662	1.49421	0.0143537	Not significant
compost_mulch-yes	meromycolic acid enoyl-[acyl-carrier-protein] reductase [EC:1.3.1.118]	0.00172807	0.00036295	0.0011566	0.000218214	1.4941	0.00233471	Not significant
compost_mulch-yes	uroporphyrinogen III methyltransferase / synthase [EC:2.1.1.107 4.2.1.75]-2	0.00541241	0.00187419	0.0036264	0.000356718	1.4925	0.0179754	Not significant
compost_mulch-yes	D-sorbitol dehydrogenase (acceptor) [EC:1.1.99.21]	0.00203166	0.000779355	0.00136139	0.000133855	1.49234	0.0273718	Not significant
compost_mulch-yes	flagellar FliJ protein	0.00989065	0.00219291	0.00663125	0.000580955	1.49152	0.00273666	Not significant
compost_mulch-yes	type VI secretion system secreted protein VgrG	0.0162736	0.00596632	0.0109115	0.00143239	1.49142	0.02357	Not significant
compost_mulch-yes	alanine-synthesizing transaminase [EC:2.6.1.66 2.6.1.2]	0.0193565	0.00619722	0.0129791	0.00188797	1.49136	0.0133178	Not significant
compost_mulch-yes	sigma-54 dependent transcriptional regulator, flagellar regulatory protein	0.00584913	0.00246075	0.00392322	0.00049764	1.4909	0.0401754	Not significant
compost_mulch-yes	bacterial leucyl aminopeptidase [EC:3.4.11.10]	0.00174725	0.000602738	0.00117314	0.000181449	1.48939	0.0187111	Not significant
compost_mulch-yes	purine operon repressor	0.00213573	0.000845774	0.00143409	0.000435185	1.48926	0.0403327	Not significant
compost_mulch-yes	7-alpha-hydroxysteroid dehydrogenase [EC:1.1.1.159]	0.00528426	0.00114827	0.00354928	0.000225487	1.48883	0.00262319	Not significant
compost_mulch-yes	long-chain fatty acid transport protein	0.021176	0.0051747	0.0142244	0.00109396	1.48871	0.00398691	Not significant
compost_mulch-yes	uncharacterized protein-192	0.0021836	0.000809092	0.00146683	0.000441383	1.48865	0.0318052	Not significant
compost_mulch-yes	uncharacterized protein-176	0.00559925	0.00175726	0.00376328	0.000285518	1.48786	0.0120111	Not significant
compost_mulch-yes	general L-amino acid transport system permease protein-2	0.0123125	0.00288708	0.00828506	0.000376523	1.48611	0.00351129	Not significant
compost_mulch-yes	allophanate hydrolase [EC:3.5.1.54]	0.0178215	0.00487642	0.011993	0.000623203	1.48599	0.00647798	Not significant
compost_mulch-yes	uncharacterized protein-174	0.00591637	0.0021189	0.00398369	0.00076711	1.48515	0.0235789	Not significant
compost_mulch-yes	two-component system, response regulator FlrC	0.0055349	0.0014673	0.00372689	0.000314797	1.48512	0.00571045	Not significant
compost_mulch-yes	polysaccharide biosynthesis protein PelF	0.00401268	0.00136332	0.00270324	0.000343729	1.4844	0.0176893	Not significant
compost_mulch-yes	small multidrug resistance family-3 protein	0.0157257	0.00412366	0.0105963	0.000772262	1.48407	0.00547088	Not significant
compost_mulch-yes	cyanate lyase [EC:4.2.1.104]	0.00347034	0.000736844	0.00233864	0.000252844	1.48391	0.00235168	Not significant
compost_mulch-yes	isochorismate pyruvate lyase [EC:4.2.99.21]	0.00562211	0.00178141	0.0037893	0.000527929	1.48368	0.0132864	Not significant
compost_mulch-yes	6-phosphogluconolactonase [EC:3.1.1.31]-2	0.0208267	0.0035305	0.0140489	0.000842375	1.48244	0.00101673	Not significant
compost_mulch-yes	rhamnose transport system permease protein-1	0.00878979	0.00199041	0.00593073	0.000367322	1.48207	0.00313384	Not significant
compost_mulch-yes	ATP-binding cassette, subfamily B, tetracycline resistant protein-1	0.00160453	0.000650884	0.00108337	0.000361989	1.48106	0.0491933	Not significant
compost_mulch-yes	8-oxoguanine deaminase [EC:3.5.4.32]	0.00300901	0.00123546	0.00203269	0.000283239	1.48031	0.0391662	Not significant
compost_mulch-yes	uridine phosphorylase [EC:2.4.2.3]	0.00758221	0.00287088	0.00512241	0.000439741	1.4802	0.0276453	Not significant
compost_mulch-yes	nitrite reductase (NADH) large subunit [EC:1.7.1.15]	0.0261667	0.00609186	0.0176892	0.00107059	1.47924	0.00351721	Not significant
compost_mulch-yes	aerotaxis receptor	0.0137583	0.00622605	0.0093036	0.00233623	1.47882	0.0625461	Not significant
compost_mulch-yes	chorismate mutase [EC:5.4.99.5]-4	0.00804619	0.0038901	0.00544162	0.000499252	1.47864	0.0696657	Not significant
compost_mulch-yes	O-antigen polymerase [EC:2.4.1.-]	0.00198106	0.00103321	0.00134004	0.000177293	1.47836	0.0902582	Not significant
compost_mulch-yes	chorismate mutase [EC:5.4.99.5]-2	0.012786	0.00220527	0.00864944	0.000662243	1.47824	0.00110329	Not significant
compost_mulch-yes	alpha-glucoside transport system permease protein-2	0.00997457	0.00142063	0.00674911	0.000840888	1.47791	0.000374124	Not significant
compost_mulch-yes	membrane glycosyltransferase [EC:2.4.1.-]	0.00892922	0.00257728	0.00604639	0.000689217	1.47679	0.00882688	Not significant
compost_mulch-yes	nitric oxide reductase subunit C	0.00638441	0.00202969	0.00432513	0.000430233	1.47612	0.0138061	Not significant
compost_mulch-yes	D-lactate dehydrogenase (quinone) [EC:1.1.5.12]	0.00684723	0.00187299	0.00463868	0.000915112	1.47612	0.00769643	Not significant
compost_mulch-yes	lysine decarboxylase [EC:4.1.1.18]	0.00226816	0.000976893	0.00153893	0.00028388	1.47385	0.0503809	Not significant
compost_mulch-yes	2,4-dienoyl-CoA reductase (NADPH2) [EC:1.3.1.34]	0.0179049	0.00544938	0.0121542	0.00155218	1.47314	0.0117565	Not significant
compost_mulch-yes	uncharacterized protein-230	0.00142383	0.000617625	0.000966732	0.000282294	1.47283	0.05954	Not significant
compost_mulch-yes	vitamin B12/bleomycin/antimicrobial peptide transport system ATP-binding/permease protein	0.0130405	0.00381664	0.00885735	0.000415243	1.47228	0.00955836	Not significant
compost_mulch-yes	glutamyl aminopeptidase [EC:3.4.11.7]	0.00202474	0.000799665	0.00137593	0.000417767	1.47154	0.0446301	Not significant
compost_mulch-yes	MarR family transcriptional regulator, lower aerobic nicotinate degradation pathway regulator	0.00270303	0.000730877	0.00183689	0.000183634	1.47153	0.006736	Not significant
compost_mulch-yes	type III secretion protein U	0.00144895	0.000530441	0.000984712	0.000164159	1.47144	0.0270876	Not significant
compost_mulch-yes	FMN-dependent NADH-azoreductase [EC:1.7.1.17]	0.019563	0.00573541	0.0132968	0.00154792	1.47126	0.00986643	Not significant
compost_mulch-yes	penicillin-binding protein 1 [EC:3.4.-.-]	0.00181677	0.000777019	0.00123495	0.000379299	1.47113	0.0588438	Not significant
compost_mulch-yes	penicillin-binding protein 2X	0.00181677	0.000777019	0.00123495	0.000379299	1.47113	0.0588605	Not significant
compost_mulch-yes	bis(5'-nucleosyl)-tetraphosphatase (symmetrical) [EC:3.6.1.41]	0.00815681	0.00228732	0.005545	0.000588886	1.47102	0.00797243	Not significant
compost_mulch-yes	sn-glycerol 3-phosphate transport system permease protein-2	0.0235587	0.00471467	0.0160321	0.00106793	1.46947	0.0021093	Not significant
compost_mulch-yes	sarcosine oxidase, subunit delta [EC:1.5.3.1]	0.0101676	0.00339387	0.00692018	0.000508741	1.46927	0.0175563	Not significant
compost_mulch-yes	uncharacterized protein-98	0.0147879	0.00442522	0.0100715	0.000839208	1.46828	0.0109972	Not significant
compost_mulch-yes	2-amino-4-deoxychorismate synthase [EC:2.6.1.86]	0.00435995	0.000988003	0.00297125	0.000426358	1.46738	0.00339539	Not significant
compost_mulch-yes	manganese/zinc/iron transport system substrate-binding protein	0.00633972	0.00253104	0.00432049	0.000412667	1.46736	0.0369343	Not significant
compost_mulch-yes	urea transport system ATP-binding protein-1	0.0154907	0.00354889	0.0105582	0.000552564	1.46717	0.00356527	Not significant
compost_mulch-yes	AsmA protein	0.0211137	0.00476452	0.0143916	0.000640414	1.46708	0.00338199	Not significant
compost_mulch-yes	DNA-directed RNA polymerase subunit delta	0.00205292	0.000810873	0.00139932	0.000436995	1.46708	0.0468158	Not significant
compost_mulch-yes	glucosylglycerol-phosphate synthase [EC:2.4.1.213]	0.00120377	0.000692585	0.000820568	0.000259057	1.467	0.138674	Not significant
compost_mulch-yes	kumamolisin	0.0013945	0.000454127	0.000951583	0.000161468	1.46546	0.0173623	Not significant
compost_mulch-yes	glutathione synthase [EC:6.3.2.3]	0.0199123	0.00541851	0.0135882	0.00110861	1.46541	0.00718643	Not significant
compost_mulch-yes	phosphopantothenate---cysteine ligase (CTP) [EC:6.3.2.5]	0.00731747	0.00206526	0.0049941	0.000255674	1.46522	0.00850935	Not significant
compost_mulch-yes	urea transport system permease protein-1	0.0156225	0.0035197	0.0106713	0.000593708	1.46397	0.00338759	Not significant
compost_mulch-yes	beta-carotene/zeaxanthin 4-ketolase [EC:1.14.99.63 1.14.99.64]	0.00155156	0.000448167	0.00105993	0.000341516	1.46383	0.0173334	Not significant
compost_mulch-yes	putative spermidine/putrescine transport system permease protein-1	0.0542326	0.0135323	0.0370716	0.0013965	1.46291	0.00507861	Not significant
compost_mulch-yes	L-lysine 6-transaminase [EC:2.6.1.36]	0.00335074	0.00142388	0.00229133	0.000390272	1.46236	0.0505268	Not significant
compost_mulch-yes	deoxyadenosine/deoxycytidine kinase [EC:2.7.1.76 2.7.1.74]	0.00160706	0.000722417	0.00109924	0.000359904	1.46198	0.0746364	Not significant
compost_mulch-yes	isopentenyl-diphosphate Delta-isomerase [EC:5.3.3.2]	0.018311	0.00393284	0.0125286	0.000685517	1.46153	0.00287824	Not significant
compost_mulch-yes	LysR family transcriptional regulator, hypochlorite-specific transcription factor HypT	0.0049683	0.00209121	0.00339993	0.000657351	1.46129	0.0502295	Not significant
compost_mulch-yes	teichuronic acid biosynthesis protein TuaE	0.000644839	0.000189207	0.000441525	0.000104676	1.46048	0.0134047	Not significant
compost_mulch-yes	alpha-1,4-digalacturonate transport system permease protein-2	0.0057503	0.0013389	0.00393743	0.000420901	1.46042	0.00383712	Not significant
compost_mulch-yes	30S ribosome assembly GTPase	0.00204928	0.000808851	0.00140341	0.000435145	1.46022	0.0485714	Not significant
compost_mulch-yes	uncharacterized protein-8	0.0620431	0.0168914	0.0425092	0.00242795	1.45952	0.00743361	Not significant
compost_mulch-yes	GST-like protein	0.00127203	0.000464138	0.000871827	0.000132915	1.45904	0.0282002	Not significant
compost_mulch-yes	nucleoside transport protein	0.0013089	0.000631697	0.000897742	0.000278544	1.45799	0.0911565	Not significant
compost_mulch-yes	Lrp/AsnC family transcriptional regulator, leucine-responsive regulatory protein	0.0630525	0.0163369	0.0432565	0.00311763	1.45764	0.00608749	Not significant
compost_mulch-yes	lia operon protein LiaF	0.00221189	0.000840977	0.00151785	0.000389032	1.45725	0.0389437	Not significant
compost_mulch-yes	cellulose synthase operon protein B	0.00608285	0.00250688	0.00417635	0.000705813	1.4565	0.0465775	Not significant
compost_mulch-yes	holin-like protein	0.00725117	0.00369474	0.00498089	0.000631282	1.4558	0.0928793	Not significant
compost_mulch-yes	tRNA (mo5U34)-methyltransferase [EC:2.1.1.-]	0.0061197	0.00183878	0.00420573	0.000352932	1.45509	0.0122784	Not significant
compost_mulch-yes	UDP-N-acetylglucosamine pyrophosphorylase [EC:2.7.7.23]	0.00922022	0.00183573	0.00633814	0.000439224	1.45472	0.0022157	Not significant
compost_mulch-yes	urea transport system ATP-binding protein-2	0.0151082	0.00342422	0.0103863	0.000635405	1.45462	0.00364457	Not significant
compost_mulch-yes	phosphonate transport system permease protein	0.0281522	0.00767879	0.0193537	0.00123807	1.45461	0.00777913	Not significant
compost_mulch-yes	ribonucleoside-diphosphate reductase beta chain [EC:1.17.4.1]	0.029741	0.00629029	0.0204466	0.00180819	1.45457	0.00276678	Not significant
compost_mulch-yes	malonyl-CoA O-methyltransferase [EC:2.1.1.197]	0.0111748	0.00280066	0.00768595	0.000554928	1.45393	0.00545023	Not significant
compost_mulch-yes	putative spermidine/putrescine transport system permease protein-2	0.047939	0.0118405	0.0329792	0.00113337	1.45361	0.00515034	Not significant
compost_mulch-yes	prophage regulatory protein	0.00593234	0.0018046	0.00408221	0.000593735	1.45322	0.0136776	Not significant
compost_mulch-yes	uncharacterized protein-99	0.0145312	0.00400266	0.0100027	0.000969316	1.45272	0.00832452	Not significant
compost_mulch-yes	membrane fusion protein, multidrug efflux system-5	0.00531397	0.00158089	0.00365932	0.000288888	1.45217	0.0119474	Not significant
compost_mulch-yes	molecular chaperone HtpG	0.0250506	0.00649046	0.017255	0.00117018	1.45179	0.00633653	Not significant
compost_mulch-yes	glucoamylase [EC:3.2.1.3]	0.0100164	0.00282571	0.00690221	0.000445453	1.45119	0.0093366	Not significant
compost_mulch-yes	putative spermidine/putrescine transport system substrate-binding protein	0.0564209	0.0138253	0.0388852	0.00143698	1.45096	0.00507843	Not significant
compost_mulch-yes	flagellar transcriptional activator FlhC	0.00223925	0.000980373	0.00154367	0.000500095	1.4506	0.0732565	Not significant
compost_mulch-yes	cyclomaltodextrinase / maltogenic alpha-amylase / neopullulanase [EC:3.2.1.54 3.2.1.133 3.2.1.135]	0.00583892	0.00189161	0.0040256	0.000458354	1.45045	0.0177996	Not significant
compost_mulch-yes	vitamin B12 transport system substrate-binding protein	0.00365791	0.00164484	0.00252199	0.000481061	1.45041	0.0668391	Not significant
compost_mulch-yes	putative (di)nucleoside polyphosphate hydrolase [EC:3.6.1.-]	0.0186249	0.00493115	0.0128479	0.0014038	1.44964	0.00712727	Not significant
compost_mulch-yes	alpha,alpha-trehalase [EC:3.2.1.28]	0.00562109	0.00213606	0.00388077	0.000405235	1.44845	0.0342609	Not significant
compost_mulch-yes	uncharacterized protein-210	0.00374172	0.00112031	0.00258651	0.000336875	1.44663	0.0131762	Not significant
compost_mulch-yes	undecaprenol kinase [EC:2.7.1.66]	0.0082899	0.0033064	0.00573142	0.00056211	1.4464	0.041495	Not significant
compost_mulch-yes	multicomponent Na+:H+ antiporter subunit E	0.0231686	0.00392128	0.0160187	0.000941994	1.44635	0.00129873	Not significant
compost_mulch-yes	dimethylamine monooxygenase subunit A [EC:1.14.13.238]	0.00249853	0.000820247	0.00172814	0.000210448	1.44579	0.0195065	Not significant
compost_mulch-yes	transcriptional regulator of stress and heat shock response	0.00206909	0.000808712	0.00143157	0.000434323	1.44532	0.0511193	Not significant
compost_mulch-yes	type VI secretion system protein ImpI	0.00372691	0.00120107	0.00257873	0.000262259	1.44525	0.0178786	Not significant
compost_mulch-yes	dipeptide transport system permease protein-1	0.00772803	0.00214016	0.00534884	0.000346474	1.4448	0.00895485	Not significant
compost_mulch-yes	methyl-accepting chemotaxis protein I, serine sensor receptor	0.0128107	0.00608994	0.00886791	0.00286717	1.44461	0.0952968	Not significant
compost_mulch-yes	hexosaminidase [EC:3.2.1.52]	0.0300795	0.00972921	0.0208298	0.00164436	1.44406	0.0180834	Not significant
compost_mulch-yes	aerobactin synthase [EC:6.3.2.39]	0.000242638	0.000119748	0.000168026	3.88623e-05	1.44405	0.095616	Not significant
compost_mulch-yes	ATP-binding cassette, subfamily C, bacteriocin exporter	0.00293339	0.00124898	0.00203142	0.000361264	1.44401	0.0569852	Not significant
compost_mulch-yes	uncharacterized protein-67	0.0215764	0.00622621	0.0149526	0.00268014	1.44299	0.0123095	Not significant
compost_mulch-yes	two-component system, OmpR family, phosphate regulon response regulator OmpR	0.0135694	0.00360615	0.00940621	0.000616083	1.4426	0.00750128	Not significant
compost_mulch-yes	multicomponent Na+:H+ antiporter subunit G	0.0237647	0.00405178	0.0164847	0.00090431	1.44163	0.00137308	Not significant
compost_mulch-yes	surfeit locus 1 family protein	0.019956	0.00580775	0.013845	0.00165153	1.44139	0.0119232	Not significant
compost_mulch-yes	phosphate-selective porin OprO and OprP	0.0125272	0.00231693	0.00869437	0.000579524	1.44083	0.00181367	Not significant
compost_mulch-yes	central glycolytic genes regulator	0.00206595	0.000855868	0.00143409	0.000435185	1.4406	0.0633919	Not significant
compost_mulch-yes	aldose sugar dehydrogenase [EC:1.1.5.-]	0.0297573	0.00844854	0.0206573	0.00110618	1.44052	0.0103936	Not significant
compost_mulch-yes	BolA-like protein 1	0.00731793	0.00182188	0.00508038	0.000295746	1.44043	0.0057925	Not significant
compost_mulch-yes	protein ImuA	0.019665	0.00476501	0.0136527	0.00150463	1.44037	0.00515264	Not significant
compost_mulch-yes	4-hydroxy-4-methyl-2-oxoglutarate aldolase [EC:4.1.3.17]	0.0126656	0.00196456	0.00879618	0.000722098	1.4399	0.000840839	Not significant
compost_mulch-yes	xanthine phosphoribosyltransferase [EC:2.4.2.22]-1	0.00731807	0.00195413	0.00508549	0.000296262	1.43901	0.00789768	Not significant
compost_mulch-yes	septum site-determining protein MinD	0.0149814	0.00356917	0.0104115	0.00125792	1.43892	0.00487276	Not significant
compost_mulch-yes	multidrug efflux pump-1	0.0484311	0.0132369	0.0336911	0.00302493	1.4375	0.00893755	Not significant
compost_mulch-yes	3-dehydrotetronate 4-kinase [EC:2.7.1.217]	0.00607494	0.00120546	0.00422677	0.000425988	1.43725	0.00237612	Not significant
compost_mulch-yes	competence protein ComFA	0.00205522	0.000808302	0.00143048	0.000434373	1.43674	0.0553009	Not significant
compost_mulch-yes	hexaprenyl-diphosphate synthase large subunit [EC:2.5.1.83]	0.00200918	0.000785478	0.00139932	0.000436995	1.43582	0.0556369	Not significant
compost_mulch-yes	4-oxalocrotonate tautomerase [EC:5.3.2.6]	0.0146097	0.00382828	0.0101753	0.000898821	1.4358	0.00741441	Not significant
compost_mulch-yes	uncharacterized protein-14	0.0511528	0.0116272	0.0356324	0.00249693	1.43557	0.00408474	Not significant
compost_mulch-yes	taurine transport system ATP-binding protein [EC:7.6.2.7]	0.00362524	0.000647765	0.00252849	0.000369221	1.43376	0.00166963	Not significant
compost_mulch-yes	membrane fusion protein, multidrug efflux system-1	0.0724123	0.0204548	0.0505266	0.0041177	1.43315	0.0108084	Not significant
compost_mulch-yes	glucuronate isomerase [EC:5.3.1.12]	0.0159861	0.00352686	0.0111574	0.000870332	1.43278	0.00370248	Not significant
compost_mulch-yes	general L-amino acid transport system permease protein-1	0.0128218	0.00265541	0.00895016	0.000483189	1.43258	0.00299826	Not significant
compost_mulch-yes	gamma-glutamylputrescine oxidase [EC:1.4.3.-]	0.0140789	0.00484253	0.00982974	0.000604406	1.43228	0.0251975	Not significant
compost_mulch-yes	MFS transporter, DHA2 family, multidrug resistance protein-3	0.00300034	0.000866038	0.00209493	0.000312261	1.43219	0.0127351	Not significant
compost_mulch-yes	4-amino-4-deoxychorismate lyase [EC:4.1.3.38]	0.0246369	0.005421	0.0172138	0.00142576	1.43123	0.00369645	Not significant
compost_mulch-yes	uncharacterized protein-132	0.00740349	0.00134874	0.00517382	0.000816847	1.43095	0.00189612	Not significant
compost_mulch-yes	alpha-glucoside transport system substrate-binding protein	0.0101433	0.0013916	0.00708858	0.000921781	1.43094	0.000469702	Not significant
compost_mulch-yes	flagellar transcriptional activator FlhD	0.00228697	0.000992421	0.00159832	0.000506309	1.43085	0.0791637	Not significant
compost_mulch-yes	two-component system, response regulator	0.00719504	0.00168388	0.00503175	0.0005408	1.42993	0.00476309	Not significant
compost_mulch-yes	2-octaprenyl-6-methoxyphenol hydroxylase [EC:1.14.13.-]	0.0227616	0.00595751	0.0159189	0.00127803	1.42985	0.00771748	Not significant
compost_mulch-yes	bacillopeptidase F [EC:3.4.21.-]	0.00167684	0.000549473	0.00117277	0.000283287	1.42981	0.0265356	Not significant
compost_mulch-yes	putative transcriptional regulator-3	0.0200323	0.00438011	0.0140123	0.00162295	1.42962	0.00365512	Not significant
compost_mulch-yes	two-component system, cell cycle sensor histidine kinase PleC [EC:2.7.13.3]	0.0185204	0.00439272	0.0129558	0.000718679	1.42951	0.00507661	Not significant
compost_mulch-yes	N-hydroxyarylamine O-acetyltransferase [EC:2.3.1.118]	0.00648547	0.00132698	0.00453714	0.000347811	1.42942	0.00284831	Not significant
compost_mulch-yes	flavin reductase [EC:1.5.1.-]	0.00457187	0.00135084	0.00319886	0.000208521	1.42922	0.0135634	Not significant
compost_mulch-yes	AsmA family protein	0.00697209	0.00200239	0.00487945	0.000716441	1.42887	0.0127263	Not significant
compost_mulch-yes	uncharacterized protein-23	0.041343	0.00957737	0.0289482	0.00399944	1.42817	0.0047351	Not significant
compost_mulch-yes	putative membrane protein-9	0.0134791	0.00241922	0.0094428	0.000763114	1.42745	0.00173819	Not significant
compost_mulch-yes	twitching motility protein PilU	0.0106008	0.00312362	0.00743516	0.000900931	1.42577	0.0142317	Not significant
compost_mulch-yes	cystathionine beta-synthase (O-acetyl-L-serine) [EC:2.5.1.134]	0.00157172	0.000612196	0.00110338	0.000336446	1.42445	0.0583819	Not significant
compost_mulch-yes	cytochrome c oxidase cbb3-type subunit I [EC:7.1.1.9]	0.0197587	0.00448098	0.013873	0.000891107	1.42425	0.00434116	Not significant
compost_mulch-yes	peptidyl-prolyl isomerase F (cyclophilin D) [EC:5.2.1.8]	0.00987884	0.00243619	0.00693659	0.000443261	1.42416	0.00615657	Not significant
compost_mulch-yes	glycerol transport system permease protein-1	0.00684165	0.00178109	0.00480445	0.000565274	1.42402	0.0080181	Not significant
compost_mulch-yes	putative lysine transport system permease protein	0.000693997	0.000190014	0.000487369	0.0001733	1.42396	0.0250191	Not significant
compost_mulch-yes	microcin C transport system substrate-binding protein	0.0170058	0.00452123	0.0119454	0.000580998	1.42362	0.00869539	Not significant
compost_mulch-yes	uncharacterized protein-86	0.0174215	0.0035883	0.0122395	0.000498799	1.42338	0.00308526	Not significant
compost_mulch-yes	sulfate/thiosulfate transport system permease protein-1	0.0225654	0.00527932	0.0158651	0.000578419	1.42233	0.00506605	Not significant
compost_mulch-yes	competence protein ComGA	0.00343136	0.00136166	0.00241365	0.000688969	1.42164	0.0605062	Not significant
compost_mulch-yes	copper resistance protein B	0.006894	0.00172846	0.00485074	0.000599205	1.42123	0.00695868	Not significant
compost_mulch-yes	dihydrofolate reductase [EC:1.5.1.3]	0.0459544	0.0109698	0.0323345	0.00430912	1.42122	0.00569477	Not significant
compost_mulch-yes	MFS transporter, PPP family, 3-phenylpropionic acid transporter	0.0152439	0.0028511	0.0107284	0.000768666	1.42088	0.00216246	Not significant
compost_mulch-yes	ureidoacrylate peracid hydrolase [EC:3.5.1.110]	0.00414124	0.000606917	0.00291459	0.000477177	1.42087	0.000881287	Not significant
compost_mulch-yes	aminoglycoside 6'-N-acetyltransferase I [EC:2.3.1.82]-2	0.00155211	0.00051148	0.00109289	0.00010657	1.42019	0.023401	Not significant
compost_mulch-yes	chorismate mutase [EC:5.4.99.5]-5	0.00176527	0.000733548	0.0012431	0.000395635	1.42006	0.0748114	Not significant
compost_mulch-yes	SprT-like protein	0.00197292	0.00082364	0.00138952	0.000435041	1.41985	0.0751502	Not significant
compost_mulch-yes	2'-hydroxyisoflavone reductase [EC:1.3.1.45]	0.00180282	0.000546746	0.00127007	0.000145082	1.41946	0.0167191	Not significant
compost_mulch-yes	preprotein translocase subunit SecB	0.0154934	0.00407899	0.010915	0.00125089	1.41946	0.00877353	Not significant
compost_mulch-yes	antitoxin CptB	0.0154789	0.00408553	0.0109058	0.00124858	1.41933	0.00889219	Not significant
compost_mulch-yes	imidazoleglycerol-phosphate dehydratase / histidinol-phosphatase [EC:4.2.1.19 3.1.3.15]	0.0271848	0.00500188	0.0191603	0.00141774	1.41881	0.00202792	Not significant
compost_mulch-yes	two-component system, OmpR family, sensor histidine kinase CreC [EC:2.7.13.3]	0.00318964	0.000653927	0.00224827	0.000236574	1.41871	0.00305809	Not significant
compost_mulch-yes	rhamnose transport system substrate-binding protein	0.00927866	0.00192983	0.00654195	0.000395491	1.41833	0.00329331	Not significant
compost_mulch-yes	polysaccharide transporter, PST family	0.0222224	0.00457081	0.0156711	0.000974741	1.41805	0.00314365	Not significant
compost_mulch-yes	ribosomal-protein-serine acetyltransferase [EC:2.3.1.-]	0.00277849	0.00098671	0.00195971	0.00035225	1.41781	0.0346029	Not significant
compost_mulch-yes	D-galactose 1-dehydrogenase [EC:1.1.1.48]	0.00660824	0.00207751	0.00466217	0.00087691	1.41742	0.022052	Not significant
compost_mulch-yes	translation initiation factor 1	0.0139738	0.00395944	0.00986491	0.000527614	1.41651	0.0123666	Not significant
compost_mulch-yes	uncharacterized protein-187	0.00400358	0.00189595	0.00282727	0.000437443	1.41606	0.0921594	Not significant
compost_mulch-yes	glutamate/aspartate transport system ATP-binding protein [EC:7.4.2.1]	0.00643464	0.00299357	0.00454519	0.000412641	1.4157	0.0845934	Not significant
compost_mulch-yes	cytochrome c oxidase cbb3-type subunit II	0.021645	0.00507336	0.0152943	0.000627507	1.41523	0.00535024	Not significant
compost_mulch-yes	N-acetylneuraminate lyase [EC:4.1.3.3]	0.00658245	0.0016814	0.00465135	0.000327125	1.41517	0.00771175	Not significant
compost_mulch-yes	urea transport system permease protein-2	0.0154973	0.00331548	0.010954	0.000632954	1.41476	0.00372285	Not significant
compost_mulch-yes	Rrf2 family transcriptional regulator, cysteine metabolism repressor	0.00197753	0.000772612	0.00139886	0.000436818	1.41367	0.0644559	Not significant
compost_mulch-yes	type IV pilus assembly protein PilZ	0.00613239	0.00185785	0.00433814	0.000551655	1.4136	0.0175731	Not significant
compost_mulch-yes	precorrin-6A synthase [EC:2.1.1.152]	0.00612944	0.0014334	0.00433757	0.000500898	1.4131	0.00543484	Not significant
compost_mulch-yes	GntR family transcriptional regulator, rspAB operon transcriptional repressor	0.010918	0.00298666	0.00772962	0.000563538	1.41249	0.0109003	Not significant
compost_mulch-yes	glycine betaine catabolism B	0.00506018	0.00188528	0.00358364	0.000255547	1.41202	0.0393823	Not significant
compost_mulch-yes	muconate cycloisomerase [EC:5.5.1.1]	0.005236	0.00112172	0.0037104	0.000336337	1.41117	0.00379035	Not significant
compost_mulch-yes	two-component system, OmpR family, sensor histidine kinase ResE [EC:2.7.13.3]	0.00214245	0.000841257	0.00151829	0.000425183	1.4111	0.0621479	Not significant
compost_mulch-yes	not_found-19	0.00297296	0.00143082	0.00210747	0.000696911	1.41068	0.118905	Not significant
compost_mulch-yes	DNA (cytosine-5)-methyltransferase 1 [EC:2.1.1.37]	0.0305695	0.00533067	0.0216746	0.000893352	1.41038	0.0018191	Not significant
compost_mulch-yes	ATP-binding cassette, subfamily C, bacterial exporter for protease/lipase	0.00262749	0.00120961	0.00186321	0.00051327	1.41019	0.0984779	Not significant
compost_mulch-yes	flagellar biosynthesis protein	0.00727704	0.00206877	0.00516172	0.000537918	1.40981	0.0134813	Not significant
compost_mulch-yes	formate transporter-1	0.00456843	0.00110575	0.00324067	0.000376171	1.40972	0.00645133	Not significant
compost_mulch-yes	acarbose 7IV-phosphotransferase [EC:2.7.1.187]	0.00203385	0.000466318	0.0014448	0.000264762	1.4077	0.00601476	Not significant
compost_mulch-yes	alpha-glucuronidase [EC:3.2.1.139]	0.00488064	0.00135577	0.00346972	0.000419473	1.40664	0.0126978	Not significant
compost_mulch-yes	alkanesulfonate monooxygenase [EC:1.14.14.5]	0.0286231	0.00460091	0.0203511	0.00131856	1.40647	0.00131651	Not significant
compost_mulch-yes	lipoyl amidotransferase [EC:2.3.1.200]	0.00195218	0.000804622	0.00138865	0.00043544	1.40581	0.0793898	Not significant
compost_mulch-yes	uncharacterized protein-72	0.0174389	0.0050569	0.0124072	0.00114004	1.40554	0.0150756	Not significant
compost_mulch-yes	regulator of ribonuclease activity A	0.0146247	0.00311946	0.0104054	0.0011146	1.40548	0.00386074	Not significant
compost_mulch-yes	3-hexulose-6-phosphate synthase [EC:4.1.2.43]	0.00432028	0.00131001	0.00307402	0.000577055	1.40542	0.0208593	Not significant
compost_mulch-yes	glutathione peroxidase [EC:1.11.1.9]	0.0435499	0.00981533	0.0309946	0.00251425	1.40508	0.0048422	Not significant
compost_mulch-yes	MFS transporter, YQGE family, putative transporter	0.00211295	0.000512523	0.00150391	0.000366848	1.40497	0.0105387	Not significant
compost_mulch-yes	para-aminobenzoate synthetase / 4-amino-4-deoxychorismate lyase [EC:2.6.1.85 4.1.3.38]	0.0262668	0.00488919	0.0187016	0.00219608	1.40453	0.00230323	Not significant
compost_mulch-yes	uncharacterized protein-85	0.016511	0.0041307	0.011758	0.00117545	1.40423	0.00772659	Not significant
compost_mulch-yes	exodeoxyribonuclease V gamma subunit [EC:3.1.11.5]	0.00821716	0.00207704	0.00585209	0.000466784	1.40414	0.00803378	Not significant
compost_mulch-yes	RIO kinase 1 [EC:2.7.11.1]	0.00731187	0.00148089	0.00520883	0.000395522	1.40375	0.00325515	Not significant
compost_mulch-yes	catecholate siderophore receptor	0.012035	0.00422104	0.00857451	0.00200184	1.40358	0.0404076	Not significant
compost_mulch-yes	chemotaxis protein CheD [EC:3.5.1.44]	0.0132986	0.00283233	0.00947921	0.000585938	1.40292	0.00393262	Not significant
compost_mulch-yes	S-formylglutathione hydrolase [EC:3.1.2.12]	0.0167761	0.00461251	0.0119624	0.00136133	1.4024	0.0124562	Not significant
compost_mulch-yes	3-oxosteroid 1-dehydrogenase [EC:1.3.99.4]	0.00340882	0.000852087	0.00243077	0.000393417	1.40236	0.00862425	Not significant
compost_mulch-yes	GntR family transcriptional regulator, vanillate catabolism transcriptional regulator	0.00641764	0.00131235	0.0045765	0.00047934	1.4023	0.00337275	Not significant
compost_mulch-yes	heme oxygenase (biliverdin-producing, ferredoxin) [EC:1.14.15.20]	0.00849376	0.00128649	0.0060585	0.000535053	1.40196	0.000953148	Not significant
compost_mulch-yes	thiol peroxidase, atypical 2-Cys peroxiredoxin [EC:1.11.1.15]	0.0128654	0.00343316	0.00917892	0.000742806	1.40162	0.010645	Not significant
compost_mulch-yes	aromatic-amino-acid transaminase [EC:2.6.1.57]	0.00996324	0.00348154	0.00710912	0.00129439	1.40147	0.0368066	Not significant
compost_mulch-yes	Fur family transcriptional regulator, iron response regulator	0.00725532	0.0018644	0.00517925	0.000283503	1.40084	0.00889689	Not significant
compost_mulch-yes	fumarylpyruvate hydrolase [EC:3.7.1.20]	0.0144855	0.0032396	0.0103438	0.000956094	1.40041	0.00486196	Not significant
compost_mulch-yes	glutathione reductase (NADPH) [EC:1.8.1.7]	0.015456	0.00358134	0.0110381	0.000798827	1.40024	0.00568485	Not significant
compost_mulch-yes	ornithine--oxo-acid transaminase [EC:2.6.1.13]	0.0211608	0.00361469	0.0151234	0.00074243	1.39921	0.00178666	Not significant
compost_mulch-yes	uncharacterized protein-181	0.00272196	0.000724772	0.00194625	0.00048785	1.39856	0.0164497	Not significant
compost_mulch-yes	MerR family transcriptional regulator, glutamine synthetase repressor	0.00203766	0.000829836	0.00145794	0.00046013	1.39763	0.0813547	Not significant
compost_mulch-yes	two-component system, cell cycle response regulator CpdR	0.00808314	0.00215659	0.00578401	0.000796968	1.3975	0.01166	Not significant
compost_mulch-yes	acetoin utilization protein AcuA [EC:2.3.1.-]	0.00195247	0.000776377	0.00139746	0.000433199	1.39715	0.0753921	Not significant
compost_mulch-yes	general secretion pathway protein L	0.0100812	0.00204154	0.00721899	0.000522886	1.39648	0.00340057	Not significant
compost_mulch-yes	multicomponent Na+:H+ antiporter subunit D	0.0267435	0.003851	0.0191548	0.000754103	1.39618	0.000920125	Not significant
compost_mulch-yes	putative protease [EC:3.4.-.-]	0.0166522	0.00507328	0.0119302	0.00138198	1.3958	0.0204925	Not significant
compost_mulch-yes	octopine/nopaline transport system permease protein-1	0.00441625	0.00128088	0.00316396	0.00020961	1.3958	0.0160714	Not significant
compost_mulch-yes	not_found-5	0.0152418	0.00288692	0.0109217	0.000605077	1.39555	0.00269587	Not significant
compost_mulch-yes	uncharacterized protein-89	0.0144094	0.00276609	0.0103254	0.000467426	1.39553	0.00284869	Not significant
compost_mulch-yes	3alpha(or 20beta)-hydroxysteroid dehydrogenase [EC:1.1.1.53]	0.00881404	0.00131305	0.00631634	0.000556555	1.39543	0.000922277	Not significant
compost_mulch-yes	L-cystine transport system substrate-binding protein	0.0178806	0.00405875	0.0128171	0.0007282	1.39506	0.00541953	Not significant
compost_mulch-yes	fructose PTS system EIIBC or EIIC component [EC:2.7.1.202]	0.00980244	0.00196632	0.00702832	0.000636209	1.39471	0.0033073	Not significant
compost_mulch-yes	Mce-associated membrane protein	0.0143919	0.00316477	0.0103198	0.000844183	1.39459	0.0047184	Not significant
compost_mulch-yes	L-arabinose isomerase [EC:5.3.1.4]	0.012324	0.00207451	0.00883727	0.000533497	1.39455	0.00173188	Not significant
compost_mulch-yes	Fur family transcriptional regulator, zinc uptake regulator-1	0.0145167	0.00368195	0.0104129	0.00128074	1.39411	0.00923377	Not significant
compost_mulch-yes	urease accessory protein-5	0.00959932	0.00293974	0.00688739	0.000479481	1.39375	0.0206267	Not significant
compost_mulch-yes	sn-glycerol 3-phosphate transport system permease protein-1	0.026355	0.00462928	0.0189115	0.00140616	1.3936	0.00200209	Not significant
compost_mulch-yes	N-acetylglucosamine PTS system EIICBA or EIICB component [EC:2.7.1.193]	0.00598445	0.00104854	0.00429485	0.000479904	1.3934	0.00197506	Not significant
compost_mulch-yes	MerR family transcriptional regulator, redox-sensitive transcriptional activator SoxR	0.0215843	0.00358661	0.0155139	0.000726734	1.39129	0.00172945	Not significant
compost_mulch-yes	putative Mg2+ transporter-C (MgtC) family protein	0.0263837	0.00651947	0.0189635	0.00108509	1.39129	0.00802536	Not significant
compost_mulch-yes	ATP-binding cassette, subfamily B, bacterial AbcA/BmrA [EC:7.6.2.2]	0.00179914	0.000731094	0.00129385	0.000403851	1.39053	0.0838698	Not significant
compost_mulch-yes	paraquat-inducible protein B	0.010187	0.00272133	0.00732862	0.000554904	1.39003	0.01178	Not significant
compost_mulch-yes	4-oxalomesaconate tautomerase [EC:5.3.2.8]	0.00360281	0.000536588	0.00259197	0.000365505	1.38999	0.00113816	Not significant
compost_mulch-yes	translocation and assembly module TamA	0.0160094	0.00430276	0.011527	0.0013814	1.38886	0.0126928	Not significant
compost_mulch-yes	phosphotransferase system, enzyme I, PtsP [EC:2.7.3.9]	0.011533	0.00324597	0.00830565	0.000764169	1.38858	0.015159	Not significant
compost_mulch-yes	glutathione transport system substrate-binding protein	0.00180671	0.000401998	0.00130151	0.000106463	1.38816	0.00523373	Not significant
compost_mulch-yes	lipopolysaccharide export system protein LptC	0.0156373	0.00389758	0.0112697	0.00124097	1.38755	0.00888404	Not significant
compost_mulch-yes	23S rRNA pseudouridine955/2504/2580 synthase [EC:5.4.99.24]	0.0227662	0.00576682	0.0164117	0.00192229	1.38719	0.00969285	Not significant
compost_mulch-yes	OmpA-OmpF porin, OOP family	0.0409268	0.0149194	0.0295096	0.00247708	1.3869	0.0433743	Not significant
compost_mulch-yes	sugar PTS system EIIA component [EC:2.7.1.-]	0.00450239	0.0010247	0.00324666	0.000518116	1.38678	0.00648371	Not significant
compost_mulch-yes	two-component system, NarL family, response regulator DegU	0.0017272	0.000646534	0.00124599	0.000391269	1.38621	0.0693023	Not significant
compost_mulch-yes	hyaluronan synthase [EC:2.4.1.212]	0.00189898	0.000633008	0.00137019	0.000218203	1.38592	0.0333351	Not significant
compost_mulch-yes	raffinose/stachyose/melibiose transport system substrate-binding protein	0.0399714	0.00421857	0.0288431	0.00116072	1.38582	0.000276064	Not significant
compost_mulch-yes	uncharacterized protein-133	0.0096759	0.00271185	0.00698389	0.000759778	1.38546	0.0154671	Not significant
compost_mulch-yes	penicillin-binding protein 3	0.00176055	0.000815246	0.00127085	0.000360148	1.38533	0.116631	Not significant
compost_mulch-yes	lsr operon transcriptional repressor	0.00252251	0.000574264	0.00182097	0.000154937	1.38526	0.00592077	Not significant
compost_mulch-yes	replication initiation and membrane attachment protein	0.00208523	0.000806873	0.00150538	0.000457417	1.38519	0.0748273	Not significant
compost_mulch-yes	putative protein-disulfide isomerase	0.00355259	0.00171015	0.00256584	0.000661388	1.38457	0.124978	Not significant
compost_mulch-yes	stringent starvation protein A	0.00732257	0.00199298	0.00529418	0.000466236	1.38314	0.0136578	Not significant
compost_mulch-yes	N-formylglutamate deformylase [EC:3.5.1.68]	0.0150454	0.00315069	0.0108782	0.000927075	1.38308	0.00420769	Not significant
compost_mulch-yes	AraC family transcriptional regulator-2	0.00811758	0.00173868	0.00587006	0.000829934	1.38288	0.00494194	Not significant
compost_mulch-yes	sulfonate transport system permease protein	0.0219871	0.00409831	0.0159067	0.00116121	1.38225	0.00274671	Not significant
compost_mulch-yes	uncharacterized protein-219	0.00271686	0.00180225	0.00196555	0.000254583	1.38224	0.238361	Not significant
compost_mulch-yes	acrylyl-CoA reductase (NADPH) [EC:1.3.1.-]	0.0114775	0.00184872	0.00830644	0.000438285	1.38176	0.00164102	Not significant
compost_mulch-yes	recombination protein U	0.00186353	0.000805456	0.00134901	0.000407296	1.3814	0.102703	Not significant
compost_mulch-yes	L-lysine exporter family protein LysE/ArgO	0.018079	0.0040502	0.0130965	0.00146539	1.38045	0.00586178	Not significant
compost_mulch-yes	two-component system, OmpR family, osmolarity sensor histidine kinase EnvZ [EC:2.7.13.3]	0.0124963	0.00317328	0.00905368	0.000592463	1.38025	0.0100773	Not significant
compost_mulch-yes	sorbitol/mannitol transport system permease protein-2	0.00903328	0.00184402	0.00655186	0.000606497	1.37873	0.00393883	Not significant
compost_mulch-yes	leader peptidase (prepilin peptidase) / N-methyltransferase [EC:3.4.23.43 2.1.1.-]-2	0.00207855	0.000754856	0.00150826	0.000399544	1.37811	0.05966	Not significant
compost_mulch-yes	flagellin	0.0436331	0.010748	0.0316753	0.00118063	1.37751	0.00892455	Not significant
compost_mulch-yes	ubiquinone biosynthesis protein COQ4	0.00109711	0.000440039	0.000796546	0.000228509	1.37733	0.084	Not significant
compost_mulch-yes	fructose PTS system EIIB component [EC:2.7.1.202]	0.0100193	0.00200865	0.00727963	0.000667262	1.37634	0.00375273	Not significant
compost_mulch-yes	aminoglycoside 6'-N-acetyltransferase I [EC:2.3.1.82]-1	0.00372785	0.00150571	0.0027092	0.000379957	1.376	0.0702705	Not significant
compost_mulch-yes	acyl-CoA hydrolase [EC:3.1.2.20]	0.00222245	0.00103988	0.00161589	0.000441915	1.37537	0.124797	Not significant
compost_mulch-yes	glycine betaine/proline transport system substrate-binding protein	0.0340766	0.00930825	0.0247796	0.00226566	1.37519	0.014921	Not significant
compost_mulch-yes	UDP-N-acetyl-D-galactosamine dehydrogenase [EC:1.1.1.-]	0.0187186	0.00560257	0.0136177	0.001163	1.37458	0.0221008	Not significant
compost_mulch-yes	flagellar L-ring protein precursor FlgH	0.0168025	0.00344412	0.01223	0.000543446	1.37387	0.00418267	Not significant
compost_mulch-yes	putative AdoMet-dependent methyltransferase [EC:2.1.1.-]	0.00157011	0.000558805	0.00114294	0.000337226	1.37374	0.0628665	Not significant
compost_mulch-yes	exodeoxyribonuclease V beta subunit [EC:3.1.11.5]	0.0116786	0.00310411	0.0085042	0.00038048	1.37327	0.013175	Not significant
compost_mulch-yes	multicomponent Na+:H+ antiporter subunit F	0.022541	0.00294298	0.0164163	0.000918661	1.37308	0.000648896	Not significant
compost_mulch-yes	galactofuranosylgalactofuranosylrhamnosyl-N-acetylglucosaminyl-diphospho-decaprenol beta-1,5/1,6-galactofuranosyltransferase [EC:2.4.1.288]	0.00462893	0.00098699	0.00337211	0.000464231	1.37271	0.00525856	Not significant
compost_mulch-yes	modulator of FtsH protease	0.00615576	0.00167046	0.00448474	0.000488799	1.3726	0.0150532	Not significant
compost_mulch-yes	long-chain-acyl-CoA dehydrogenase [EC:1.3.8.8]	0.0033233	0.000888214	0.00242258	0.000214679	1.3718	0.0139507	Not significant
compost_mulch-yes	CRISPR-associated endoribonuclease Cas6 [EC:3.1.-.-]	0.00226261	0.000803155	0.00164978	0.000177524	1.37147	0.0446556	Not significant
compost_mulch-yes	pilus assembly protein CpaD	0.00616981	0.00160309	0.00450087	0.000685339	1.3708	0.0136047	Not significant
compost_mulch-yes	uncharacterized protein-186	0.00261358	0.00091158	0.00190688	0.000572949	1.37061	0.0618168	Not significant
compost_mulch-yes	bacillolysin [EC:3.4.24.28]	0.00425146	0.00138944	0.00310198	0.000646984	1.37056	0.0386739	Not significant
compost_mulch-yes	beta-lactamase class C [EC:3.5.2.6]	0.00470106	0.0010842	0.00343039	0.00081585	1.37041	0.0122755	Not significant
compost_mulch-yes	type VI secretion system protein	0.0022175	0.000746877	0.00161845	0.000248409	1.37014	0.0390249	Not significant
compost_mulch-yes	uncharacterized protein-234	0.00225364	0.000691699	0.00164522	0.000251366	1.36981	0.0273716	Not significant
compost_mulch-yes	hydroxymethylglutaryl-CoA synthase [EC:2.3.3.10]	0.00244647	0.000607813	0.00178681	0.000297189	1.36918	0.0118007	Not significant
compost_mulch-yes	putative proteasome-type protease	0.0094705	0.00196608	0.00691823	0.000622858	1.36892	0.00453556	Not significant
compost_mulch-yes	xanthocillin biosynthesis cytochrome P450 monooxygenase [EC:1.14.-.-]	0.00960677	0.00226454	0.00701989	0.000588542	1.36851	0.00796256	Not significant
compost_mulch-yes	3-hydroxy acid dehydrogenase / malonic semialdehyde reductase [EC:1.1.1.381 1.1.1.-]	0.0066309	0.0025283	0.00484708	0.000526501	1.36802	0.0596411	Not significant
compost_mulch-yes	mannosyl-glycoprotein endo-beta-N-acetylglucosaminidase [EC:3.2.1.96]	0.00238826	0.000516046	0.00174661	0.000145281	1.36736	0.00548141	Not significant
compost_mulch-yes	L-rhamnose-H+ transport protein	0.00369824	0.001815	0.00270499	0.000605372	1.36719	0.139187	Not significant
compost_mulch-yes	multidrug efflux pump-3	0.00785231	0.00210633	0.00574467	0.000614967	1.36689	0.0150399	Not significant
compost_mulch-yes	diamine N-acetyltransferase [EC:2.3.1.57]-2	0.0109582	0.00238025	0.00801696	0.00116168	1.36687	0.00611735	Not significant
compost_mulch-yes	general stress protein 13	0.00187043	0.000755448	0.00136848	0.000407673	1.3668	0.0941049	Not significant
compost_mulch-yes	glutamate dehydrogenase [EC:1.4.1.2]-2	0.00434785	0.00152273	0.00318295	0.000960474	1.36598	0.0650409	Not significant
compost_mulch-yes	DNA replication protein	0.00209227	0.000796393	0.00153193	0.000428134	1.36578	0.077809	Not significant
compost_mulch-yes	UPF0716 protein FxsA	0.0152264	0.00231962	0.0111525	0.000580268	1.36529	0.00147859	Not significant
compost_mulch-yes	L-fucose mutarotase [EC:5.1.3.29]	0.0106488	0.00234517	0.00780792	0.000778128	1.36384	0.00615599	Not significant
compost_mulch-yes	N-acylneuraminate cytidylyltransferase [EC:2.7.7.43]	0.00443658	0.000706945	0.00325326	0.000311548	1.36373	0.00167277	Not significant
compost_mulch-yes	twitching motility protein PilI	0.00581612	0.00172981	0.0042658	0.000504568	1.36343	0.0243234	Not significant
compost_mulch-yes	molybdenum transport protein [EC:2.4.2.-]	0.00145819	0.000591525	0.00107019	0.000119955	1.36255	0.0763577	Not significant
compost_mulch-yes	zinc transport system substrate-binding protein	0.0384079	0.00776214	0.0281916	0.000768845	1.36239	0.00435415	Not significant
compost_mulch-yes	septation ring formation regulator	0.00181092	0.000773847	0.00132939	0.0004085	1.36221	0.113967	Not significant
compost_mulch-yes	two-component system, NarL family, response regulator LiaR	0.00223319	0.000831649	0.00163946	0.000375683	1.36214	0.0672815	Not significant
compost_mulch-yes	anhydro-N-acetylmuramic acid kinase [EC:2.7.1.170]	0.0265302	0.00594473	0.0194847	0.00120143	1.36159	0.00672006	Not significant
compost_mulch-yes	uncharacterized protein-116	0.0122939	0.00342215	0.00903129	0.0013427	1.36125	0.0197118	Not significant
compost_mulch-yes	glycerate dehydrogenase [EC:1.1.1.29]-1	0.0113025	0.00338481	0.00831185	0.000453705	1.35981	0.0245364	Not significant
compost_mulch-yes	NADH dehydrogenase (ubiquinone) flavoprotein 2 [EC:7.1.1.2 1.6.99.3]	0.00801247	0.00165845	0.00589408	0.000327367	1.35941	0.0048887	Not significant
compost_mulch-yes	outer membrane protein, multidrug efflux system-1	0.0112363	0.00443194	0.00826723	0.00162459	1.35914	0.0780617	Not significant
compost_mulch-yes	catalase [EC:1.11.1.6]	0.0417104	0.00870905	0.0306985	0.00305826	1.35871	0.00514575	Not significant
compost_mulch-yes	cellobiose epimerase [EC:5.1.3.11]	0.00320284	0.00130035	0.00235758	0.000573049	1.35853	0.0914467	Not significant
compost_mulch-yes	urease subunit beta [EC:3.5.1.5]	0.0135297	0.00256129	0.00996161	0.000375853	1.35818	0.00351976	Not significant
compost_mulch-yes	CRISPR-associated protein Cmr6	0.000310692	5.56091e-05	0.000228824	3.68041e-05	1.35778	0.00335674	Not significant
compost_mulch-yes	MSHA biogenesis protein MshG	0.00142179	0.000577429	0.00104745	0.000114676	1.35739	0.0793308	Not significant
compost_mulch-yes	uncharacterized protein-35	0.0352061	0.00604984	0.0259487	0.00222256	1.35675	0.00239473	Not significant
compost_mulch-yes	dihydropyrimidine dehydrogenase (NAD+) subunit PreT [EC:1.3.1.1]	0.00577754	0.0017578	0.00426117	0.000639417	1.35586	0.02954	Not significant
compost_mulch-yes	GntR family transcriptional regulator / MocR family aminotransferase	0.0350195	0.00785131	0.0258404	0.0010912	1.35522	0.00712658	Not significant
compost_mulch-yes	biopolymer transport protein ExbB	0.067075	0.0138575	0.0494964	0.00266236	1.35515	0.00503788	Not significant
compost_mulch-yes	TetR/AcrR family transcriptional regulator, transcriptional repressor of aconitase	0.00104979	0.000270686	0.000775089	0.00020043	1.35441	0.0240962	Not significant
compost_mulch-yes	toxin FitB [EC:3.1.-.-]	0.012753	0.00212748	0.00941969	0.000910569	1.35387	0.00221838	Not significant
compost_mulch-yes	HemX protein	0.00188887	0.000747795	0.00139636	0.000437211	1.35271	0.10176	Not significant
compost_mulch-yes	itaconyl-CoA hydratase / mesaconyl-C4 CoA hydratase [EC:4.2.1.56 4.2.1.-]	0.00299513	0.000900507	0.00221604	0.00036139	1.35157	0.0300726	Not significant
compost_mulch-yes	uncharacterized protein-101	0.0109596	0.00294065	0.0081095	0.00133459	1.35145	0.0193374	Not significant
compost_mulch-yes	endothelin-converting enzyme [EC:3.4.24.71]	0.0113946	0.00288731	0.00843534	0.000684374	1.35081	0.0132671	Not significant
compost_mulch-yes	two-component system, response regulator, stage 0 sporulation protein A	0.00197791	0.000620924	0.00146426	0.000431504	1.35079	0.0531738	Not significant
compost_mulch-yes	uncharacterized protein-173	0.00484312	0.000943627	0.00358562	0.000226362	1.35071	0.00409087	Not significant
compost_mulch-yes	arylsulfatase A [EC:3.1.6.8]	0.00887571	0.00308472	0.00657264	0.0011351	1.3504	0.0530678	Not significant
compost_mulch-yes	deoxyribonucleoside regulator	0.0067054	0.00109213	0.00496766	0.000854506	1.34981	0.00285579	Not significant
compost_mulch-yes	two-component system, OmpR family, response regulator ResD	0.00228092	0.000852223	0.00168983	0.000495488	1.3498	0.085776	Not significant
compost_mulch-yes	cell volume regulation protein A	0.0126694	0.00203009	0.00938649	0.000567923	1.34974	0.00197337	Not significant
compost_mulch-yes	polar amino acid transport system permease protein	0.134443	0.0252919	0.0996699	0.0030413	1.34888	0.00371088	Not significant
compost_mulch-yes	small multidrug resistance pump	0.0181937	0.00341148	0.0134897	0.000910776	1.34871	0.00360992	Not significant
compost_mulch-yes	enterobactin synthetase component F [EC:6.3.2.14]	0.00174465	0.000462843	0.00129373	0.000147264	1.34854	0.0170847	Not significant
compost_mulch-yes	N-acetyl-alpha-D-muramate 1-phosphate uridylyltransferase [EC:2.7.7.99]	0.0164167	0.0038219	0.0121762	0.00103556	1.34826	0.0091832	Not significant
compost_mulch-yes	lysyl endopeptidase [EC:3.4.21.50]	0.00533973	0.00239501	0.00396206	0.000557936	1.34772	0.115784	Not significant
compost_mulch-yes	LacI family transcriptional regulator	0.205171	0.0321149	0.152239	0.00640338	1.34769	0.00188228	Not significant
compost_mulch-yes	neopullulanase [EC:3.2.1.135]	0.00444478	0.00257924	0.00329846	0.000524923	1.34753	0.213998	Not significant
compost_mulch-yes	2-dehydro-3-deoxyphosphogalactonate aldolase [EC:4.1.2.21]	0.00895323	0.00233418	0.00664452	0.00110292	1.34746	0.0179586	Not significant
compost_mulch-yes	thiamine transport system substrate-binding protein	0.0092271	0.00161241	0.00684875	0.000394206	1.34727	0.00281103	Not significant
compost_mulch-yes	competence protein ComGB	0.00178386	0.000773121	0.0013244	0.000410732	1.34692	0.129771	Not significant
compost_mulch-yes	aspartate 1-decarboxylase [EC:4.1.1.11]	0.026993	0.00569259	0.0200439	0.0013753	1.3467	0.00592472	Not significant
compost_mulch-yes	beta-1,4-glucosyltransferase [EC:2.4.1.-]	0.00126209	0.000672552	0.000937359	0.000385081	1.34643	0.221984	Not significant
compost_mulch-yes	LysR family transcriptional regulator, cys regulon transcriptional activator-2	0.0022347	0.000984203	0.00166049	0.000434341	1.34581	0.126215	Not significant
compost_mulch-yes	16S rRNA (guanine1207-N2)-methyltransferase [EC:2.1.1.172]	0.0292318	0.00403105	0.0217287	0.0016513	1.34531	0.00106877	Not significant
compost_mulch-yes	ATP-dependent RNA helicase CshB [EC:3.6.4.13]	0.00178828	0.000771704	0.00132939	0.0004085	1.34519	0.129487	Not significant
compost_mulch-yes	type III secretion protein R	0.00183042	0.000737712	0.00136123	0.000222735	1.34468	0.0884479	Not significant
compost_mulch-yes	molecular chaperone Hsp33	0.0217659	0.00499569	0.01619	0.00132318	1.34441	0.00890918	Not significant
compost_mulch-yes	N-ethylmaleimide reductase [EC:1.-.-.-]	0.0187642	0.00501283	0.0139598	0.00155284	1.34416	0.0182932	Not significant
compost_mulch-yes	taurine transport system substrate-binding protein	0.00361736	0.000570937	0.00269128	0.000332092	1.3441	0.00202524	Not significant
compost_mulch-yes	TetR/AcrR family transcriptional regulator-2	0.00323549	0.000979387	0.00240749	0.000355913	1.34393	0.0321193	Not significant
compost_mulch-yes	serine protease SohB [EC:3.4.21.-]	0.0100126	0.00286903	0.00745235	0.000466726	1.34355	0.0237451	Not significant
compost_mulch-yes	S-(hydroxymethyl)glutathione synthase [EC:4.4.1.22]	0.00173516	0.000518978	0.0012921	0.000143199	1.3429	0.0292166	Not significant
compost_mulch-yes	macrolide transport system ATP-binding/permease protein-1	0.0043913	0.0006918	0.00327037	0.000331533	1.34275	0.00193295	Not significant
compost_mulch-yes	cellulose 1,4-beta-cellobiosidase [EC:3.2.1.91]	0.00309537	0.000693351	0.00230549	0.000426866	1.34261	0.0109595	Not significant
compost_mulch-yes	DNA polymerase III subunit chi [EC:2.7.7.7]	0.0159749	0.00384111	0.0119112	0.00118342	1.34117	0.0117188	Not significant
compost_mulch-yes	chemotaxis protein CheX	0.00688055	0.00125217	0.00513075	0.000362307	1.34104	0.00340499	Not significant
compost_mulch-yes	methylisocitrate lyase [EC:4.1.3.30]	0.0156563	0.00195642	0.0116757	0.000414237	1.34093	0.00082358	Not significant
compost_mulch-yes	inositol transport system permease protein-1	0.00415216	0.000896407	0.00309779	0.0005481	1.34036	0.00915778	Not significant
compost_mulch-yes	uncharacterized protein-185	0.00497745	0.00229989	0.0037146	0.000249514	1.33997	0.126365	Not significant
compost_mulch-yes	lipoteichoic acid synthase [EC:2.7.8.20]	0.00303884	0.00136253	0.00226816	0.000750638	1.33979	0.151342	Not significant
compost_mulch-yes	sulfate adenylyltransferase subunit 1 [EC:2.7.7.4]	0.0263835	0.00535241	0.0196964	0.00147321	1.33951	0.00537511	Not significant
compost_mulch-yes	DamX protein	0.00475025	0.000982986	0.0035463	0.000348596	1.3395	0.00594714	Not significant
compost_mulch-yes	uncharacterized protein-96	0.0146812	0.00250184	0.0109606	0.000868039	1.33945	0.00269701	Not significant
compost_mulch-yes	2-keto-3-deoxy-L-fuconate dehydrogenase [EC:1.1.1.-]	0.00930016	0.00216406	0.00694338	0.000392908	1.33943	0.00987031	Not significant
compost_mulch-yes	phospholipase D1/2 [EC:3.1.4.4]	0.00550457	0.00171141	0.00410979	0.000519431	1.33938	0.0359875	Not significant
compost_mulch-yes	3-dehydro-bile acid Delta4,6-reductase [EC:1.3.1.114]	0.0441385	0.00940083	0.0329552	0.00277876	1.33935	0.00666509	Not significant
compost_mulch-yes	KDO2-lipid IV(A) palmitoleoyltransferase [EC:2.3.1.242]	0.00289206	0.00129021	0.00215988	0.000257644	1.33899	0.118675	Not significant
compost_mulch-yes	phospholipid-binding lipoprotein MlaA	0.0104806	0.00306316	0.00783038	0.000436121	1.33845	0.0267609	Not significant
compost_mulch-yes	uncharacterized protein-218	0.00328889	0.00112338	0.00245755	0.000335248	1.33828	0.0522873	Not significant
compost_mulch-yes	UDP-glucose:(heptosyl)LPS alpha-1,3-glucosyltransferase [EC:2.4.1.-]	0.0079174	0.00226903	0.00591856	0.000664508	1.33772	0.0261445	Not significant
compost_mulch-yes	simple sugar transport system substrate-binding protein	0.0561888	0.0106059	0.0420089	0.00186883	1.33755	0.00408166	Not significant
compost_mulch-yes	23S rRNA (uridine2552-2'-O)-methyltransferase [EC:2.1.1.166]	0.0164107	0.00374981	0.012277	0.00107199	1.33671	0.00949907	Not significant
compost_mulch-yes	serine/threonine protein phosphatase 1 [EC:3.1.3.16]	0.0182036	0.00320801	0.0136351	0.000680015	1.33505	0.00325467	Not significant
compost_mulch-yes	uncharacterized protein-118	0.0120962	0.00237337	0.00906393	0.000678414	1.33455	0.00487101	Not significant
compost_mulch-yes	CDP-4-dehydro-6-deoxyglucose reductase, E1 [EC:1.17.1.1]	0.00197726	0.000322491	0.00148173	0.00018505	1.33443	0.00255737	Not significant
compost_mulch-yes	butyrate kinase [EC:2.7.2.7]	0.00137702	0.000606519	0.00103235	0.000258001	1.33386	0.133906	Not significant
compost_mulch-yes	sulfate/thiosulfate transport system ATP-binding protein [EC:7.3.2.3]	0.0209292	0.0037847	0.0156938	0.000593466	1.3336	0.00362385	Not significant
compost_mulch-yes	dCMP deaminase [EC:3.5.4.12]	0.0104187	0.00290464	0.00781378	0.000675209	1.33338	0.0237129	Not significant
compost_mulch-yes	cholesterol transport system auxiliary component	0.0123729	0.00272208	0.00928083	0.00112882	1.33316	0.00875539	Not significant
compost_mulch-yes	universal stress protein A	0.00309772	0.0013288	0.00232369	0.00034755	1.3331	0.113161	Not significant
compost_mulch-yes	glucosamine kinase [EC:2.7.1.8]	0.00649712	0.00157349	0.00487627	0.000382436	1.33239	0.0130065	Not significant
compost_mulch-yes	twitching motility two-component system response regulator PilG	0.00701579	0.00191382	0.00526684	0.000614933	1.33207	0.0228592	Not significant
compost_mulch-yes	3-hydroxyanthranilate 3,4-dioxygenase [EC:1.13.11.6]	0.00829025	0.00241395	0.00622437	0.000449319	1.3319	0.0279741	Not significant
compost_mulch-yes	NADP-reducing hydrogenase subunit HndC [EC:1.12.1.3]	0.00618411	0.00224182	0.0046435	0.000500199	1.33178	0.0657	Not significant
compost_mulch-yes	nodulation protein E [EC:2.3.1.-]	0.0030367	0.000638593	0.00228051	0.000347476	1.33159	0.00801411	Not significant
compost_mulch-yes	uncharacterized protein-235	0.00245252	0.000931131	0.00184219	0.00030844	1.33131	0.0818699	Not significant
compost_mulch-yes	octanoyl-[GcvH]:protein N-octanoyltransferase [EC:2.3.1.204]	0.00231929	0.000840035	0.00174217	0.000539594	1.33126	0.0956212	Not significant
compost_mulch-yes	peptidoglycan-N-acetylmuramic acid deacetylase [EC:3.5.1.-]	0.00224748	0.000833665	0.00168842	0.000573346	1.33111	0.109516	Not significant
compost_mulch-yes	tRNA 2-thiouridine synthesizing protein A [EC:2.8.1.-]	0.0180693	0.00473385	0.013582	0.000771038	1.33039	0.0183046	Not significant
compost_mulch-yes	phytanoyl-CoA hydroxylase [EC:1.14.11.18]	0.00326113	0.00145085	0.00245321	0.000344629	1.32933	0.126461	Not significant
compost_mulch-yes	peptidyl-dipeptidase Dcp [EC:3.4.15.5]	0.0258018	0.00668543	0.0194104	0.00243545	1.32928	0.0190807	Not significant
compost_mulch-yes	uncharacterized protein-222	0.0014075	0.000708422	0.00105909	0.000394674	1.32897	0.211547	Not significant
compost_mulch-yes	beta-alanine--pyruvate transaminase [EC:2.6.1.18]	0.0129752	0.00275219	0.00976471	0.0004791	1.32878	0.00719721	Not significant
compost_mulch-yes	two-component system, LuxR family, response regulator TtrR	0.00196988	0.000385659	0.00148274	0.000269515	1.32855	0.00730649	Not significant
compost_mulch-yes	4-hydroxybutyrate dehydrogenase [EC:1.1.1.61]	0.00696134	0.00162517	0.00524021	0.000535821	1.32845	0.0117729	Not significant
compost_mulch-yes	salicylate hydroxylase [EC:1.14.13.1]	0.0103828	0.00197756	0.00781938	0.000572544	1.32782	0.00455515	Not significant
compost_mulch-yes	penicillin-binding protein 2B-1	0.00187095	0.000766535	0.00140969	0.000431973	1.3272	0.12958	Not significant
compost_mulch-yes	cytochrome c550	0.00363941	0.00128214	0.00274251	0.000833904	1.32704	0.0911538	Not significant
compost_mulch-yes	glucose PTS system EIICBA or EIICB component [EC:2.7.1.199]	0.00359459	0.00155645	0.00270896	0.00082711	1.32692	0.146384	Not significant
compost_mulch-yes	not_found-8	0.00359459	0.00155645	0.00270896	0.00082711	1.32692	0.146347	Not significant
compost_mulch-yes	N-acetylglucosamine malate deacetylase 2 [EC:3.5.1.-]	0.0024105	0.00073218	0.00181674	0.000416145	1.32682	0.0475084	Not significant
compost_mulch-yes	multidrug resistance protein, MATE family	0.0478899	0.0111075	0.0361039	0.00203976	1.32645	0.0112219	Not significant
compost_mulch-yes	uncharacterized protein-216	0.00184569	0.000775066	0.00139201	0.000434302	1.32592	0.139382	Not significant
compost_mulch-yes	(2R)-sulfolactate sulfo-lyase subunit beta [EC:4.4.1.24]	0.00635979	0.00130875	0.0047969	0.000695772	1.32581	0.00754074	Not significant
compost_mulch-yes	CopG family transcriptional regulator / antitoxin EndoAI	0.00219048	0.000776529	0.0016547	0.000423287	1.32379	0.0836515	Not significant
compost_mulch-yes	uncharacterized protein-68	0.019086	0.00389514	0.0144202	0.00126797	1.32356	0.0064937	Not significant
compost_mulch-yes	cytochrome c oxidase assembly protein subunit 11	0.0148318	0.00335351	0.0112091	0.00119513	1.32319	0.0108374	Not significant
compost_mulch-yes	cyclohexadienyl dehydratase [EC:4.2.1.51 4.2.1.91]	0.00282013	0.000790557	0.00213153	0.000254545	1.32306	0.0276024	Not significant
compost_mulch-yes	alditol oxidase [EC:1.1.3.41]	0.00679528	0.000893444	0.00513611	0.000444085	1.32304	0.00107364	Not significant
compost_mulch-yes	thiamine transport system permease protein	0.00936133	0.00155061	0.00707809	0.000392856	1.32258	0.00282955	Not significant
compost_mulch-yes	alpha-glycerophosphate oxidase [EC:1.1.3.21]	0.00183184	0.000782156	0.00138516	0.000431152	1.32248	0.147548	Not significant
compost_mulch-yes	type III secretion protein V	0.00174327	0.000752724	0.00131867	0.000220844	1.32199	0.125451	Not significant
compost_mulch-yes	tetracycline 7-halogenase / FADH2 O2-dependent halogenase [EC:1.14.19.49 1.14.19.-]	0.00154832	0.000822837	0.00117139	0.000204992	1.32178	0.204256	Not significant
compost_mulch-yes	5-methylcytosine-specific restriction enzyme A [EC:3.1.21.-]	0.0208815	0.00308805	0.0158039	0.00136335	1.32129	0.00178561	Not significant
compost_mulch-yes	cell division protein ZapE	0.0266781	0.00515533	0.0201936	0.00229068	1.32111	0.00548637	Not significant
compost_mulch-yes	putative N6-adenine-specific DNA methylase [EC:2.1.1.-]	0.0148184	0.00359431	0.0112181	0.000771924	1.32093	0.0146705	Not significant
compost_mulch-yes	uncharacterized protein-105	0.0126077	0.0031352	0.0095452	0.000624481	1.32084	0.0162389	Not significant
compost_mulch-yes	DNA transformation protein and related proteins	0.00848843	0.00221793	0.00642709	0.000374808	1.32073	0.0199159	Not significant
compost_mulch-yes	non-heme chloroperoxidase [EC:1.11.1.10]	0.0294893	0.00671993	0.0223385	0.000887556	1.32011	0.011018	Not significant
compost_mulch-yes	putative colanic acid biosysnthesis UDP-glucose lipid carrier transferase	0.0242515	0.00488545	0.0183823	0.00102232	1.31928	0.00633591	Not significant
compost_mulch-yes	DNA end-binding protein Ku	0.0404638	0.00631085	0.0306739	0.0013109	1.31916	0.00235022	Not significant
compost_mulch-yes	CRP/FNR family transcriptional regulator, dissimilatory nitrate respiration regulator	0.00323874	0.000827022	0.00245715	0.00026367	1.31809	0.0195272	Not significant
compost_mulch-yes	not_found-9	0.00355835	0.00154825	0.00269993	0.000831281	1.31794	0.157149	Not significant
compost_mulch-yes	topoisomerase IV subunit B [EC:5.6.2.2]	0.0297297	0.0064775	0.0225612	0.00156806	1.31773	0.00924212	Not significant
compost_mulch-yes	regulator of CtrA degradation	0.00830657	0.00207206	0.00630416	0.000824563	1.31763	0.0186519	Not significant
compost_mulch-yes	aspartyl protease family protein	0.0164474	0.00470177	0.0124831	0.00165147	1.31757	0.0321816	Not significant
compost_mulch-yes	catabolite repression HPr-like protein	0.0019086	0.000630501	0.0014486	0.000446508	1.31755	0.0857377	Not significant
compost_mulch-yes	protein disulfide-isomerase [EC:5.3.4.1]	0.00775343	0.00154304	0.00588479	0.000940693	1.31754	0.00782549	Not significant
compost_mulch-yes	acyl-[acyl-carrier-protein] desaturase [EC:1.14.19.2 1.14.19.11 1.14.19.26]	0.00848891	0.00296856	0.00644624	0.000338662	1.31688	0.0633245	Not significant
compost_mulch-yes	IclR family transcriptional regulator, mhp operon transcriptional activator	0.00175454	0.000464787	0.00133266	0.000263158	1.31657	0.0294608	Not significant
compost_mulch-yes	sigma-E factor negative regulatory protein RseB	0.00501704	0.00135234	0.00381069	0.00029908	1.31657	0.0240934	Not significant
compost_mulch-yes	membrane protein required for colicin V production	0.0234231	0.0044694	0.0177926	0.00141657	1.31645	0.0051982	Not significant
compost_mulch-yes	3-oxocholest-4-en-26-oate---CoA ligase [EC:6.2.1.42]	0.00473869	0.00131981	0.00360154	0.000805172	1.31574	0.0393284	Not significant
compost_mulch-yes	ElaA protein	0.0167874	0.00449447	0.0127663	0.00220961	1.31498	0.0285173	Not significant
compost_mulch-yes	alpha-glucoside transport system permease protein-1	0.0108144	0.00118176	0.00822488	0.00108546	1.31484	0.000760114	Not significant
compost_mulch-yes	D-serine/D-alanine/glycine transporter	0.00239714	0.00161808	0.00182348	0.000430981	1.3146	0.324943	Not significant
compost_mulch-yes	cytochrome c nitrite reductase small subunit	0.00221997	0.00097865	0.00168964	0.000249267	1.31387	0.137049	Not significant
compost_mulch-yes	gamma-F420-2:alpha-L-glutamate ligase [EC:6.3.2.32]	0.00186733	0.000692393	0.00142182	0.000262765	1.31333	0.0898839	Not significant
compost_mulch-yes	urea transport system substrate-binding protein	0.0178489	0.00286235	0.013603	0.000656574	1.31213	0.00276537	Not significant
compost_mulch-yes	O-acetylserine/cysteine efflux transporter	0.0120625	0.00236816	0.00919338	0.000743983	1.31209	0.00612547	Not significant
compost_mulch-yes	modulator of FtsH protease HflK	0.0205272	0.00354552	0.0156488	0.00125884	1.31175	0.00363622	Not significant
compost_mulch-yes	N2-acetyl-L-2,4-diaminobutanoate deacetylase [EC:3.5.1.125]	0.00191355	0.000338993	0.00145897	0.000215273	1.31157	0.00491818	Not significant
compost_mulch-yes	uncharacterized protein-140	0.00869612	0.00208494	0.00663165	0.00076468	1.31131	0.0163281	Not significant
compost_mulch-yes	carnitine operon protein CaiE	0.00224045	0.00140898	0.00170881	0.000490917	1.31112	0.30357	Not significant
compost_mulch-yes	NADH dehydrogenase [ubiquinone] 1 alpha subcomplex assembly factor 7	0.00780977	0.00191975	0.00595761	0.000861103	1.31089	0.0196196	Not significant
compost_mulch-yes	MFS transporter, DHA1 family, multidrug resistance protein-1	0.053831	0.00928121	0.0410761	0.00267624	1.31052	0.00364475	Not significant
compost_mulch-yes	two-component system, LuxR family, response regulator FixJ	0.00928583	0.00270056	0.00708741	0.000793076	1.31019	0.0359533	Not significant
compost_mulch-yes	lipoyl-dependent peroxiredoxin subunit D [EC:1.11.1.28]	0.00516195	0.001213	0.00394024	0.000213972	1.31006	0.014232	Not significant
compost_mulch-yes	putative transcriptional regulator-2	0.0203698	0.00277862	0.0155604	0.00114395	1.30908	0.0014816	Not significant
compost_mulch-yes	ProP effector	0.00188679	0.000703175	0.00144161	0.000463788	1.30881	0.12505	Not significant
compost_mulch-yes	molybdopterin-guanine dinucleotide biosynthesis adapter protein	0.00923884	0.00183662	0.0070611	0.000402029	1.30841	0.0067137	Not significant
compost_mulch-yes	neprilysin [EC:3.4.24.11]	0.00772458	0.00113839	0.00591138	0.000837831	1.30673	0.00265817	Not significant
compost_mulch-yes	glyoxylate/hydroxypyruvate/2-ketogluconate reductase [EC:1.1.1.79 1.1.1.81 1.1.1.215]	0.00459254	0.00191619	0.00351547	0.000740332	1.30638	0.133989	Not significant
compost_mulch-yes	dimethylsulfone monooxygenase [EC:1.14.14.35]	0.0030785	0.000612397	0.00235797	0.000185458	1.30557	0.00702244	Not significant
compost_mulch-yes	membrane-bound lytic murein transglycosylase B [EC:4.2.2.-]	0.0244266	0.00541081	0.0187102	0.00114799	1.30552	0.0115054	Not significant
compost_mulch-yes	tRNA 2-selenouridine synthase [EC:2.9.1.3]	0.00703941	0.00202606	0.00539512	0.00107501	1.30477	0.0450214	Not significant
compost_mulch-yes	protein Tex	0.0293343	0.00507606	0.0224835	0.00105203	1.3047	0.00391669	Not significant
compost_mulch-yes	3-methylfumaryl-CoA hydratase [EC:4.2.1.153]	0.00585738	0.000906975	0.00449078	0.000362142	1.30431	0.00257081	Not significant
compost_mulch-yes	cytochrome aa3-600 menaquinol oxidase subunit II [EC:7.1.1.5]	0.00279097	0.000621313	0.00214069	0.000476913	1.30377	0.0220825	Not significant
compost_mulch-yes	acyl-CoA thioesterase II [EC:3.1.2.-]	0.0256333	0.00324532	0.0196635	0.000949197	1.3036	0.00122622	Not significant
compost_mulch-yes	adenosylhomocysteine nucleosidase [EC:3.2.2.9]	0.0218139	0.00257316	0.0167463	0.00054273	1.30261	0.000916778	Not significant
compost_mulch-yes	urease accessory protein-4	0.0126711	0.00275982	0.00973018	0.000674535	1.30225	0.0110986	Not significant
compost_mulch-yes	stage V sporulation protein B	0.00273131	0.000713221	0.00209739	0.000515796	1.30224	0.0414401	Not significant
compost_mulch-yes	mannitol 2-dehydrogenase [EC:1.1.1.67]	0.0108659	0.00257314	0.00834642	0.00115629	1.30186	0.0183819	Not significant
compost_mulch-yes	malate dehydrogenase (oxaloacetate-decarboxylating)(NADP+) [EC:1.1.1.40]	0.0357246	0.00764206	0.0274603	0.00201893	1.30095	0.0103814	Not significant
compost_mulch-yes	porphyrinogen peroxidase [EC:1.11.1.-]	0.0035962	0.000799453	0.00276458	0.000293927	1.30081	0.0131055	Not significant
compost_mulch-yes	L-glutamine---4-(methylsulfanyl)-2-oxobutanoate aminotransferase [EC:2.6.1.117]	0.00269183	0.00058374	0.00206976	0.000361208	1.30055	0.015355	Not significant
compost_mulch-yes	lantibiotic transport system ATP-binding protein	0.00167042	0.000544882	0.00128554	0.000167865	1.29939	0.0624946	Not significant
compost_mulch-yes	glucosylceramidase [EC:3.2.1.45]	0.00857825	0.00437172	0.00660652	0.00102489	1.29845	0.209943	Not significant
compost_mulch-yes	uncharacterized protein-61	0.0235506	0.00520626	0.0181385	0.00147633	1.29838	0.0126399	Not significant
compost_mulch-yes	histidine phosphotransferase ChpT	0.00888328	0.00216	0.00684237	0.000897033	1.29828	0.0210374	Not significant
compost_mulch-yes	tRNA-binding protein	0.0198444	0.0041657	0.0152942	0.000883191	1.29751	0.00979044	Not significant
compost_mulch-yes	LysR family transcriptional regulator, cyn operon transcriptional activator	0.00606639	0.00194767	0.00467939	0.000303944	1.29641	0.0566891	Not significant
compost_mulch-yes	RHH-type transcriptional regulator, proline utilization regulon repressor / proline dehydrogenase / delta 1-pyrroline-5-carboxylate dehydrogenase [EC:1.5.5.2 1.2.1.88]	0.0341116	0.00503445	0.026318	0.00180777	1.29613	0.00228166	Not significant
compost_mulch-yes	NAD(P) transhydrogenase [EC:1.6.1.1]	0.0126576	0.0021915	0.00976953	0.00056892	1.29562	0.00424716	Not significant
compost_mulch-yes	anthranilate synthase [EC:4.1.3.27]	0.00583486	0.00109044	0.00450431	0.000619572	1.29539	0.00711321	Not significant
compost_mulch-yes	transcriptional antiterminator	0.00166395	0.000765176	0.00128469	0.000366926	1.29521	0.19594	Not significant
compost_mulch-yes	penicillin-binding protein 2 prime [EC:3.4.16.4]	0.00160711	0.000759415	0.00124098	0.000356773	1.29503	0.206719	Not significant
compost_mulch-yes	PadR family transcriptional regulator, regulatory protein PadR	0.0226408	0.0042272	0.0174846	0.000961711	1.2949	0.00594772	Not significant
compost_mulch-yes	sulfite dehydrogenase (quinone) subunit SoeC	0.00138763	0.000458631	0.00107168	0.000181626	1.29482	0.0726188	Not significant
compost_mulch-yes	flagellar protein FlaG	0.00682442	0.00179626	0.00527121	0.000420777	1.29466	0.0273936	Not significant
compost_mulch-yes	2-dehydro-3-deoxy-L-rhamnonate dehydrogenase (NAD+) [EC:1.1.1.401]	0.00860204	0.00135722	0.00664509	0.000441241	1.2945	0.00304479	Not significant
compost_mulch-yes	XRE family transcriptional regulator, fatty acid utilization regulator-1	0.009213	0.00222913	0.00712029	0.00120743	1.29391	0.0248034	Not significant
compost_mulch-yes	macrolide transport system ATP-binding/permease protein-2	0.0019768	0.000738771	0.00152825	0.000488202	1.29351	0.140541	Not significant
compost_mulch-yes	DNA polymerase II [EC:2.7.7.7]	0.00290934	0.0011762	0.00224992	0.000167647	1.29309	0.120576	Not significant
compost_mulch-yes	altronate hydrolase [EC:4.2.1.7]	0.0226851	0.00469987	0.0175501	0.00110392	1.29259	0.00978452	Not significant
compost_mulch-yes	L-proline amide hydrolase [EC:3.5.1.101]	0.00298636	0.000655295	0.0023119	0.00031487	1.29174	0.0150851	Not significant
compost_mulch-yes	not_found-17	0.00206241	0.000833236	0.00159749	0.000399475	1.29103	0.147086	Not significant
compost_mulch-yes	divalent anion:Na+ symporter, DASS family	0.00411562	0.00145466	0.00318795	0.000286263	1.29099	0.0834249	Not significant
compost_mulch-yes	glucose-fructose oxidoreductase [EC:1.1.99.28]	0.00452657	0.00144976	0.0035072	0.000672968	1.29065	0.0719648	Not significant
compost_mulch-yes	nitrogen regulatory protein P-II 2	0.0266729	0.00374741	0.0206676	0.000656493	1.29057	0.00211553	Not significant
compost_mulch-yes	chaperone modulatory protein CbpM	0.00348063	0.00135031	0.00269709	0.000256352	1.29051	0.11101	Not significant
compost_mulch-yes	bifunctional protein TilS/HprT [EC:6.3.4.19 2.4.2.8]	0.00536855	0.00130828	0.0041603	0.000887449	1.29042	0.0324666	Not significant
compost_mulch-yes	phosphate acetyltransferase [EC:2.3.1.8]-2	0.0128594	0.00204339	0.00996622	0.000450902	1.2903	0.00330141	Not significant
compost_mulch-yes	two-component system, NarL family, vancomycin resistance associated response regulator VraR	0.00170822	0.000718635	0.00132394	0.000385055	1.29026	0.171783	Not significant
compost_mulch-yes	decaprenylphospho-beta-D-ribofuranose 2-oxidase [EC:1.1.98.3]	0.0053634	0.000982932	0.00415695	0.000429134	1.29023	0.0060868	Not significant
compost_mulch-yes	drug/metabolite transporter, DME family	0.0105871	0.00156173	0.00820735	0.00059331	1.28995	0.00243733	Not significant
compost_mulch-yes	beta-glucoside operon transcriptional antiterminator	0.00259142	0.00101061	0.00201098	0.000529541	1.28863	0.141646	Not significant
compost_mulch-yes	aspartate/glutamate/glutamine transport system permease protein	0.00235229	0.000700239	0.00182742	0.000450261	1.28722	0.071209	Not significant
compost_mulch-yes	succinate dehydrogenase / fumarate reductase, membrane anchor subunit	0.0236118	0.00325939	0.018347	0.00139414	1.28696	0.00193532	Not significant
compost_mulch-yes	succinylglutamic semialdehyde dehydrogenase [EC:1.2.1.71]	0.00445159	0.00165847	0.00346039	0.00107245	1.28644	0.144495	Not significant
compost_mulch-yes	thiamine transport system ATP-binding protein	0.00931343	0.00132091	0.00724478	0.000419317	1.28554	0.0022259	Not significant
compost_mulch-yes	propionyl-CoA carboxylase alpha chain [EC:6.4.1.3]	0.0193429	0.00305784	0.0150497	0.00136517	1.28526	0.00340995	Not significant
compost_mulch-yes	HemY protein	0.0145172	0.00305892	0.0113035	0.000465628	1.28431	0.0117117	Not significant
compost_mulch-yes	aspartate racemase [EC:5.1.1.13]	0.0176676	0.0036164	0.0137684	0.00173263	1.2832	0.0120769	Not significant
compost_mulch-yes	probable blue pigment (indigoidine) exporter	0.00422106	0.000652017	0.00329134	0.000345739	1.28247	0.00337023	Not significant
compost_mulch-yes	two-component system, NarL family, vancomycin resistance sensor histidine kinase VraS [EC:2.7.13.3]	0.00151681	0.000750907	0.00118303	0.000379125	1.28213	0.247781	Not significant
compost_mulch-yes	long-chain-fatty-acid--[acyl-carrier-protein] ligase [EC:6.2.1.20]	0.00126003	0.000613826	0.000983043	0.000217269	1.28177	0.22035	Not significant
compost_mulch-yes	LysR family transcriptional regulator, transcriptional activator for bauABCD operon	0.00184924	0.0012988	0.00144308	0.000174818	1.28145	0.374582	Not significant
compost_mulch-yes	diamine N-acetyltransferase [EC:2.3.1.57]-1	0.0156298	0.00256024	0.0121984	0.000748919	1.2813	0.00399366	Not significant
compost_mulch-yes	lipopolysaccharide exporter	0.00196226	0.000583458	0.00153174	0.000167847	1.28107	0.0525107	Not significant
compost_mulch-yes	5-formyltetrahydrofolate cyclo-ligase [EC:6.3.3.2]	0.0429224	0.00632305	0.0335101	0.00241649	1.28088	0.00269635	Not significant
compost_mulch-yes	3-demethoxyubiquinol 3-hydroxylase [EC:1.14.99.60]-1	0.00934941	0.00234623	0.00729928	0.00112206	1.28087	0.0311244	Not significant
compost_mulch-yes	xylose isomerase [EC:5.3.1.5]	0.0305641	0.00434861	0.0238669	0.000842165	1.2806	0.00242549	Not significant
compost_mulch-yes	putative multiple sugar transport system substrate-binding protein	0.0145262	0.00229043	0.0113477	0.00136284	1.2801	0.00398609	Not significant
compost_mulch-yes	3'-5' exonuclease	0.00950364	0.0026527	0.00742764	0.000320266	1.2795	0.0393921	Not significant
compost_mulch-yes	c-di-GMP phosphodiesterase Gmr [EC:3.1.4.52]	0.00227807	0.000647123	0.00178163	0.000410496	1.27864	0.064777	Not significant
compost_mulch-yes	arabinan endo-1,5-alpha-L-arabinosidase [EC:3.2.1.99]	0.00856503	0.00277274	0.00669979	0.000701625	1.2784	0.0716771	Not significant
compost_mulch-yes	outer membrane protein-2	0.0381173	0.0112529	0.0298168	0.0019925	1.27838	0.0501275	Not significant
compost_mulch-yes	uncharacterized protein-239	0.00204486	0.00067567	0.00160017	0.000390561	1.2779	0.101215	Not significant
compost_mulch-yes	[pyruvate, water dikinase]-phosphate phosphotransferase / [pyruvate, water dikinase] kinase [EC:2.7.4.28 2.7.11.33]	0.0171343	0.00347041	0.0134102	0.000662235	1.27771	0.0106449	Not significant
compost_mulch-yes	formyltetrahydrofolate deformylase [EC:3.5.1.10]	0.0343962	0.00532512	0.0269215	0.00162447	1.27765	0.00336249	Not significant
compost_mulch-yes	serine 3-dehydrogenase (NADP+) [EC:1.1.1.276]	0.00402806	0.00166864	0.00315288	0.000917031	1.27758	0.182148	Not significant
compost_mulch-yes	meso-butanediol dehydrogenase / (S,S)-butanediol dehydrogenase / diacetyl reductase [EC:1.1.1.- 1.1.1.76 1.1.1.304]-2	0.00240104	0.000613787	0.00187939	0.000284601	1.27756	0.0344966	Not significant
compost_mulch-yes	uncharacterized protein-131	0.0097309	0.00268711	0.00761815	0.000763007	1.27733	0.0409236	Not significant
compost_mulch-yes	putative hydrolases of HD superfamily	0.00632021	0.000938839	0.00495101	0.000409454	1.27655	0.00292592	Not significant
compost_mulch-yes	4-methylaminobutanoate oxidase (formaldehyde-forming) [EC:1.5.3.19]	0.00289599	0.00120992	0.00226939	0.000309884	1.27611	0.15415	Not significant
compost_mulch-yes	cobaltochelatase CobS [EC:6.6.1.2]	0.00961327	0.00214742	0.00753506	0.000887334	1.27581	0.0187371	Not significant
compost_mulch-yes	D-threonate/D-erythronate kinase [EC:2.7.1.219 2.7.1.220]	0.00730025	0.00160883	0.00572356	0.000521712	1.27547	0.0167144	Not significant
compost_mulch-yes	cytochrome c oxidase cbb3-type subunit I/II [EC:7.1.1.9]	0.0109227	0.00310315	0.0085645	0.000405408	1.27535	0.044102	Not significant
compost_mulch-yes	hemin transport system ATP-binding protein [EC:3.6.3.-]	0.00115321	0.000643314	0.000904492	0.000191607	1.27499	0.285597	Not significant
compost_mulch-yes	uncharacterized protein-201	0.00187385	0.000563514	0.00146996	0.000404575	1.27476	0.0922569	Not significant
compost_mulch-yes	raffinose/stachyose/melibiose transport system permease protein-2	0.0415527	0.00383417	0.0326069	0.00139387	1.27435	0.000370701	Not significant
compost_mulch-yes	arylsulfatase [EC:3.1.6.1]	0.0532082	0.00821922	0.0417579	0.00254922	1.27421	0.00343951	Not significant
compost_mulch-yes	L-rhamnose isomerase [EC:5.3.1.14]	0.00368855	0.00141847	0.0028952	0.000512845	1.27402	0.133614	Not significant
compost_mulch-yes	levanase [EC:3.2.1.65]	0.00485642	0.000904619	0.0038122	0.000432617	1.27392	0.00852457	Not significant
compost_mulch-yes	intracellular septation protein	0.0124904	0.00281089	0.00980524	0.00117699	1.27385	0.0199645	Not significant
compost_mulch-yes	transposase-4	0.00143641	0.000348083	0.00112763	0.000278636	1.27383	0.0481131	Not significant
compost_mulch-yes	acyl-[acyl-carrier-protein]-phospholipid O-acyltransferase / long-chain-fatty-acid--[acyl-carrier-protein] ligase [EC:2.3.1.40 6.2.1.20]	0.0110778	0.00204695	0.00869697	0.000534488	1.27375	0.00730527	Not significant
compost_mulch-yes	adapter protein MecA 1/2	0.00315363	0.00117007	0.00247589	0.000750146	1.27373	0.15571	Not significant
compost_mulch-yes	internalin A	0.00619227	0.00198645	0.00486153	0.000525983	1.27373	0.0732226	Not significant
compost_mulch-yes	MFS transporter, DHA2 family, multidrug resistance protein-1	0.0301918	0.00806239	0.0237041	0.00280923	1.2737	0.0389802	Not significant
compost_mulch-yes	polar amino acid transport system ATP-binding protein [EC:7.4.2.1]	0.103029	0.0170363	0.0809037	0.00269242	1.27348	0.00455395	Not significant
compost_mulch-yes	MFS transporter, YNFM family, putative membrane transport protein	0.0133908	0.00353385	0.010522	0.00120615	1.27265	0.0374166	Not significant
compost_mulch-yes	conjugal transfer ATP-binding protein TraC	0.00121925	0.000328092	0.000958069	0.000139689	1.27262	0.0433655	Not significant
compost_mulch-yes	toprim domain protein	0.00178406	0.000747974	0.00140223	0.000444898	1.2723	0.201406	Not significant
compost_mulch-yes	uncharacterized protein-102	0.0113078	0.00268418	0.008889	0.00116366	1.27211	0.0262627	Not significant
compost_mulch-yes	periplasmic glucans biosynthesis protein	0.0110906	0.0024389	0.00872735	0.000975098	1.27079	0.0184447	Not significant
compost_mulch-yes	C5a peptidase [EC:3.4.21.110]	0.00197754	0.000691866	0.00155671	0.000535305	1.27033	0.159474	Not significant
compost_mulch-yes	1,5-anhydro-D-fructose reductase (1,5-anhydro-D-mannitol-forming) [EC:1.1.1.292]	0.00252966	0.00101575	0.00199183	0.000284041	1.27002	0.147374	Not significant
compost_mulch-yes	beta-alanine degradation protein BauB	0.00363759	0.000554352	0.0028643	0.000336662	1.26998	0.0039465	Not significant
compost_mulch-yes	ankyrin repeat domain-containing protein 50	0.00142758	0.000345587	0.0011242	0.000149801	1.26986	0.0290869	Not significant
compost_mulch-yes	phenylalanine-4-hydroxylase [EC:1.14.16.1]	0.011107	0.00286623	0.00874754	0.0012312	1.26973	0.0380339	Not significant
compost_mulch-yes	tartronate-semialdehyde synthase [EC:4.1.1.47]	0.00409609	0.000799068	0.00322695	0.000208076	1.26934	0.0100802	Not significant
compost_mulch-yes	carotenoid cleavage oxygenase [EC:1.13.11.-]	0.00617818	0.00156769	0.00486891	0.000710154	1.26891	0.0367146	Not significant
compost_mulch-yes	L-ribulokinase [EC:2.7.1.16]	0.0120456	0.0027866	0.00949412	0.00092712	1.26874	0.0228263	Not significant
compost_mulch-yes	pectinesterase [EC:3.1.1.11]	0.00994783	0.00311908	0.00784354	0.000971308	1.26828	0.0733571	Not significant
compost_mulch-yes	pyrroloquinoline quinone biosynthesis protein B	0.00749034	0.00240113	0.00590703	0.00033603	1.26804	0.0735893	Not significant
compost_mulch-yes	choline-sulfatase [EC:3.1.6.6]	0.0110649	0.00269537	0.00872731	0.000999608	1.26785	0.0290153	Not significant
compost_mulch-yes	MFS transporter, DHA2 family, multidrug resistance protein-2	0.0157354	0.00198058	0.0124115	0.000842401	1.26781	0.00167443	Not significant
compost_mulch-yes	putative multiple sugar transport system ATP-binding protein [EC:7.5.2.-]	0.0142308	0.00215849	0.0112265	0.00121114	1.26761	0.00381188	Not significant
compost_mulch-yes	tetrahydrodipicolinate N-acetyltransferase [EC:2.3.1.89]	0.0017214	0.000800255	0.00135897	0.000421398	1.26669	0.243131	Not significant
compost_mulch-yes	LPS-assembly lipoprotein	0.014615	0.00310248	0.0115408	0.00108791	1.26637	0.0161512	Not significant
compost_mulch-yes	cellobiose transport system permease protein-2	0.0099042	0.00138876	0.00782104	0.000856188	1.26635	0.00292778	Not significant
compost_mulch-yes	two-component system, cell cycle sensor histidine kinase and response regulator CckA [EC:2.7.13.3]	0.0091847	0.00211156	0.00725391	0.00083443	1.26617	0.0238741	Not significant
compost_mulch-yes	(S)-mandelate dehydrogenase [EC:1.1.99.31]	0.00299322	0.000675206	0.00236406	0.00030181	1.26613	0.0230842	Not significant
compost_mulch-yes	cytochrome b pre-mRNA-processing protein 3	0.00890105	0.00201221	0.00703078	0.000806012	1.26601	0.0224095	Not significant
compost_mulch-yes	adenine deaminase [EC:3.5.4.2]-1	0.0229748	0.00466069	0.0181707	0.00126882	1.26439	0.0130873	Not significant
compost_mulch-yes	CRISPR-associated protein Cmr2	0.000376442	5.56494e-05	0.000297778	6.25017e-05	1.26417	0.0115986	Not significant
compost_mulch-yes	niacin transporter	0.0016877	0.00065336	0.00133568	0.000361841	1.26355	0.171393	Not significant
compost_mulch-yes	N-acetyldiaminopimelate deacetylase [EC:3.5.1.47]	0.0017303	0.000782834	0.00136991	0.000417351	1.26308	0.236819	Not significant
compost_mulch-yes	MFS transporter, MHS family, proline/betaine transporter	0.012358	0.00321091	0.00978466	0.00124415	1.263	0.0407293	Not significant
compost_mulch-yes	L-glyceraldehyde 3-phosphate reductase [EC:1.1.1.-]	0.0224792	0.00276689	0.0178039	0.001306	1.2626	0.00165316	Not significant
compost_mulch-yes	multiple sugar transport system ATP-binding protein	0.0968	0.0146417	0.076668	0.0022452	1.26259	0.00369625	Not significant
compost_mulch-yes	alcohol dehydrogenase [EC:1.1.1.-]-4	0.00108063	0.000692519	0.000855903	0.000219151	1.26256	0.372602	Not significant
compost_mulch-yes	HlyD family secretion protein-3	0.0213093	0.00541484	0.0168785	0.00194942	1.26251	0.0367552	Not significant
compost_mulch-yes	stage V sporulation protein AD	0.00276528	0.000934318	0.0021913	0.000621071	1.26193	0.136716	Not significant
compost_mulch-yes	uncharacterized protein-92	0.0131092	0.0016684	0.0103912	0.000709893	1.26157	0.00185783	Not significant
compost_mulch-yes	FMN reductase [EC:1.5.1.38]	0.0264852	0.00418948	0.0209997	0.00114933	1.26122	0.00437719	Not significant
compost_mulch-yes	2-keto-4-pentenoate hydratase [EC:4.2.1.80]	0.00699413	0.00121444	0.00554582	0.000430104	1.26115	0.00669902	Not significant
compost_mulch-yes	ubiquinol-cytochrome c reductase iron-sulfur subunit [EC:7.1.1.8]	0.0159897	0.00336938	0.0126818	0.0011586	1.26085	0.0167585	Not significant
compost_mulch-yes	zinc/manganese transport system permease protein	0.0177406	0.00181962	0.0140741	0.000658297	1.26051	0.000747101	Not significant
compost_mulch-yes	uncharacterized protein-214	0.00306705	0.00164228	0.00243344	0.000325279	1.26038	0.277389	Not significant
compost_mulch-yes	modification methylase [EC:2.1.1.72]	0.00903975	0.00208377	0.00717381	0.000854579	1.2601	0.0263799	Not significant
compost_mulch-yes	murein DD-endopeptidase [EC:3.4.-.-]	0.00279992	0.000774372	0.00222301	0.000302035	1.25952	0.0545145	Not significant
compost_mulch-yes	putative acyl-CoA dehydrogenase	0.0163031	0.00250074	0.0129486	0.000728763	1.25906	0.00398417	Not significant
compost_mulch-yes	3-keto-5-aminohexanoate cleavage enzyme [EC:2.3.1.247]	0.00318112	0.000618922	0.0025277	0.000333044	1.2585	0.0143782	Not significant
compost_mulch-yes	carnitine-CoA ligase [EC:6.2.1.48]	0.0106492	0.00203715	0.00846425	0.000852308	1.25814	0.0117178	Not significant
compost_mulch-yes	azobenzene reductase [EC:1.7.1.6]	0.000544789	0.00038457	0.000433091	0.000180949	1.25791	0.446931	Not significant
compost_mulch-yes	AraC family transcriptional regulator, transcriptional activator FtrA	0.00465814	0.0010571	0.00370382	0.00039644	1.25766	0.0248038	Not significant
compost_mulch-yes	putative ABC transport system ATP-binding protein-3	0.00690286	0.00163786	0.00549411	0.000941839	1.25641	0.0376662	Not significant
compost_mulch-yes	asparagine---oxo-acid transaminase [EC:2.6.1.14]	0.00183458	0.000608176	0.00146019	0.000380965	1.25639	0.129929	Not significant
compost_mulch-yes	N-(2-amino-2-carboxyethyl)-L-glutamate synthase [EC:2.5.1.140]	0.00107012	0.000318348	0.000851759	0.000210681	1.25636	0.0984723	Not significant
compost_mulch-yes	iron(III) transport system ATP-binding protein [EC:7.2.2.7]	0.0704265	0.00869123	0.0560797	0.00144012	1.25583	0.00189951	Not significant
compost_mulch-yes	phosphoribosyl-ATP pyrophosphohydrolase [EC:3.6.1.31]	0.0255765	0.00266788	0.020369	0.00103715	1.25566	0.000850863	Not significant
compost_mulch-yes	diacylglycerol kinase (ATP) [EC:2.7.1.107]-1	0.023875	0.00453161	0.019014	0.000640662	1.25565	0.0106215	Not significant
compost_mulch-yes	maltose/moltooligosaccharide transporter	0.00917059	0.00346864	0.00730474	0.000926958	1.25543	0.140534	Not significant
compost_mulch-yes	integration host factor subunit alpha	0.0201029	0.00396492	0.0160133	0.00117009	1.25539	0.0131337	Not significant
compost_mulch-yes	uncharacterized protein-108	0.0125422	0.00224259	0.00999091	0.000854167	1.25536	0.00850973	Not significant
compost_mulch-yes	outer membrane protein assembly factor BamB	0.013392	0.00255122	0.0106697	0.000950686	1.25515	0.0116404	Not significant
compost_mulch-yes	uncharacterized protein-182	0.00492139	0.00201722	0.0039221	0.000461215	1.25479	0.169865	Not significant
compost_mulch-yes	N-glycosyltransferase [EC:2.4.1.-]	0.000166804	7.80689e-05	0.000132962	0.000113304	1.25452	0.47515	Not significant
compost_mulch-yes	(4-(4-[2-(gamma-L-glutamylamino)ethyl]phenoxymethyl)furan-2-yl)methanamine synthase [EC:2.5.1.131]	0.00190588	0.000846134	0.00151921	0.000295469	1.25452	0.214576	Not significant
compost_mulch-yes	cobaltochelatase CobT [EC:6.6.1.2]	0.00941319	0.00204843	0.00750341	0.000887108	1.25452	0.0227776	Not significant
compost_mulch-yes	transcriptional regulator	0.020143	0.00244815	0.0160598	0.00105755	1.25424	0.00171051	Not significant
compost_mulch-yes	propionate CoA-transferase [EC:2.8.3.1]	0.00196038	0.00059832	0.0015633	0.000124852	1.254	0.0736099	Not significant
compost_mulch-yes	UDP-3-O-[3-hydroxymyristoyl] N-acetylglucosamine deacetylase / 3-hydroxyacyl-[acyl-carrier-protein] dehydratase [EC:3.5.1.108 4.2.1.59]	0.0141944	0.00348903	0.0113216	0.000906852	1.25375	0.0336785	Not significant
compost_mulch-yes	flagellar FliL protein	0.0228304	0.00397992	0.0182112	0.00085378	1.25365	0.00733041	Not significant
compost_mulch-yes	MFS transporter, ENTS family, enterobactin (siderophore) exporter	0.0137368	0.00189439	0.0109707	0.000524736	1.25213	0.00289098	Not significant
compost_mulch-yes	CBS domain-containing protein	0.0115496	0.00378875	0.00922571	0.000671736	1.2519	0.0936249	Not significant
compost_mulch-yes	alanine-synthesizing transaminase [EC:2.6.1.-]	0.0239974	0.00438508	0.0191699	0.000904436	1.25183	0.00942578	Not significant
compost_mulch-yes	chromate reductase, NAD(P)H dehydrogenase (quinone)	0.0143354	0.00233439	0.0114537	0.00109382	1.2516	0.00606652	Not significant
compost_mulch-yes	D-alanine transaminase [EC:2.6.1.21]	0.016633	0.00270906	0.0132903	0.000939556	1.25152	0.00575081	Not significant
compost_mulch-yes	modulator of FtsH protease HflC	0.0201932	0.00295235	0.0161457	0.00109583	1.25068	0.00369558	Not significant
compost_mulch-yes	flotillin	0.013736	0.00152534	0.0109969	0.000933194	1.24908	0.00132896	Not significant
compost_mulch-yes	uncharacterized protein-136	0.00913718	0.00206858	0.00731532	0.000873351	1.24905	0.0284003	Not significant
compost_mulch-yes	L-rhamnonate dehydratase [EC:4.2.1.90]	0.0015967	0.000966658	0.00127847	0.000180535	1.24891	0.354526	Not significant
compost_mulch-yes	tRNA (guanine-N7-)-methyltransferase [EC:2.1.1.33]	0.0412527	0.00556785	0.033031	0.0024557	1.24891	0.0027952	Not significant
compost_mulch-yes	(S)-ureidoglycine---glyoxylate transaminase [EC:2.6.1.112]	0.00481213	0.000722536	0.00385365	0.00022183	1.24872	0.00415036	Not significant
compost_mulch-yes	putative ABC transport system permease protein-3	0.00687142	0.00163131	0.0055032	0.000937193	1.24862	0.0416437	Not significant
compost_mulch-yes	urease subunit gamma/beta [EC:3.5.1.5]	0.0112704	0.00135981	0.0090268	0.000576544	1.24855	0.00176986	Not significant
compost_mulch-yes	GcrA cell cycle regulator	0.00924175	0.00211282	0.00740198	0.000932965	1.24855	0.0303668	Not significant
compost_mulch-yes	GntR family transcriptional regulator, arabinose operon transcriptional repressor	0.000850217	0.000315046	0.000680994	0.00017163	1.24849	0.171307	Not significant
compost_mulch-yes	uncharacterized protein-137	0.00911919	0.00206411	0.00731207	0.000873971	1.24714	0.0291515	Not significant
compost_mulch-yes	coenzyme Q-binding protein COQ10	0.00911964	0.0020639	0.00731298	0.000872809	1.24705	0.0291488	Not significant
compost_mulch-yes	molecular chaperone HscA	0.00637902	0.00201218	0.00511601	0.000509451	1.24687	0.0898951	Not significant
compost_mulch-yes	3beta-hydroxy-Delta5-steroid dehydrogenase / steroid Delta-isomerase [EC:1.1.1.145 5.3.3.1]	0.00233338	0.000357286	0.00187198	0.000334053	1.24647	0.0113104	Not significant
compost_mulch-yes	transposase, IS5 family	0.00512901	0.0017868	0.00411545	0.000777179	1.24628	0.135566	Not significant
compost_mulch-yes	transposase-2	0.0238717	0.00520761	0.0191576	0.00130089	1.24607	0.0229836	Not significant
compost_mulch-yes	ureidoglycolate dehydrogenase (NAD+) [EC:1.1.1.350]	0.00319609	0.000989057	0.0025651	0.000216571	1.24599	0.0839217	Not significant
compost_mulch-yes	cytosine/creatinine deaminase [EC:3.5.4.1 3.5.4.21]	0.0417835	0.00614327	0.0335711	0.00102349	1.24463	0.00408208	Not significant
compost_mulch-yes	uncharacterized protein-227	0.00168969	0.000675789	0.00135798	0.000407408	1.24427	0.219966	Not significant
compost_mulch-yes	uncharacterized protein-75	0.0167233	0.0032731	0.0134443	0.00089935	1.24389	0.0148778	Not significant
compost_mulch-yes	aminopeptidase YwaD [EC:3.4.11.6 3.4.11.10]	0.000712442	0.000263512	0.000572779	0.000221035	1.24384	0.232745	Not significant
compost_mulch-yes	antagonist of KipI	0.00613942	0.00200631	0.00493706	0.000639419	1.24354	0.107232	Not significant
compost_mulch-yes	phosphatidylglycerol lysyltransferase [EC:2.3.2.3]	0.0127006	0.00353423	0.0102142	0.000384459	1.24342	0.0585741	Not significant
compost_mulch-yes	phosphonoacetaldehyde hydrolase [EC:3.11.1.1]	0.00344167	0.000634941	0.0027697	0.000240765	1.24261	0.0121534	Not significant
compost_mulch-yes	acyl-CoA oxidase [EC:1.3.3.6]	0.0104643	0.00130702	0.00842172	0.00111442	1.24254	0.00351669	Not significant
compost_mulch-yes	RNA polymerase sigma-32 factor	0.022422	0.00439208	0.0180602	0.00135464	1.24151	0.0156105	Not significant
compost_mulch-yes	formylmethanofuran--tetrahydromethanopterin N-formyltransferase [EC:2.3.1.101]	0.00213631	0.000835913	0.00172155	0.000300211	1.24092	0.180355	Not significant
compost_mulch-yes	bacterioferritin-associated ferredoxin	0.0108835	0.00229662	0.00877294	0.00124176	1.24058	0.0271799	Not significant
compost_mulch-yes	XRE family transcriptional regulator, fatty acid utilization regulator-2	0.00624631	0.00114315	0.00504141	0.000337099	1.239	0.011869	Not significant
compost_mulch-yes	competence protein ComX	0.00220003	0.000876076	0.00177668	0.000549499	1.23828	0.231401	Not significant
compost_mulch-yes	purine nucleosidase [EC:3.2.2.1]	0.0361948	0.0046805	0.0292307	0.000818126	1.23824	0.00276766	Not significant
compost_mulch-yes	spore coat protein H	0.00124506	0.000567157	0.00100563	0.000278027	1.23809	0.270018	Not significant
compost_mulch-yes	SEC-C motif domain protein	0.0170409	0.00268987	0.0137645	0.00120639	1.23803	0.00637796	Not significant
compost_mulch-yes	competence protein ComGF	0.00193603	0.000722711	0.001564	0.000429797	1.23787	0.19762	Not significant
compost_mulch-yes	phospholipid transport system transporter-binding protein	0.00518017	0.00141717	0.00418663	0.000493137	1.23731	0.0657144	Not significant
compost_mulch-yes	nicotinamide mononucleotide transporter	0.0167335	0.00505697	0.0135246	0.00131683	1.23726	0.0870666	Not significant
compost_mulch-yes	NAD(P)H-quinone oxidoreductase subunit 5 [EC:7.1.1.2]	0.00273126	0.00106824	0.00220753	0.000303898	1.23725	0.178289	Not significant
compost_mulch-yes	methylated-DNA-protein-cysteine methyltransferase related protein	0.014748	0.00373475	0.0119218	0.000585028	1.23706	0.0451065	Not significant
compost_mulch-yes	AraC family transcriptional regulator-1	0.0204678	0.00561631	0.0165503	0.000872581	1.2367	0.0610971	Not significant
compost_mulch-yes	cytochrome c-type protein NapC	0.0029079	0.00108017	0.00235154	0.000248638	1.23659	0.154574	Not significant
compost_mulch-yes	sulfonate transport system ATP-binding protein [EC:3.6.3.-]	0.0222403	0.00318132	0.018004	0.00134092	1.2353	0.00417973	Not significant
compost_mulch-yes	GTP diphosphokinase / guanosine-3',5'-bis(diphosphate) 3'-diphosphatase [EC:2.7.6.5 3.1.7.2]	0.0318695	0.00419425	0.025801	0.00193338	1.2352	0.00305382	Not significant
compost_mulch-yes	lysine racemase [EC:5.1.1.5]	0.001643	0.000710797	0.00133031	0.000415943	1.23505	0.26738	Not significant
compost_mulch-yes	enoyl-[acyl-carrier protein] reductase II [EC:1.3.1.9]	0.0108269	0.00272624	0.00876797	0.000970161	1.23483	0.0503457	Not significant
compost_mulch-yes	sulfate permease, SulP family	0.0652671	0.00909841	0.0528636	0.000848822	1.23463	0.00383023	Not significant
compost_mulch-yes	localization factor PodJL	0.0122125	0.00296096	0.00989571	0.00102316	1.23412	0.0433987	Not significant
compost_mulch-yes	uncharacterized protein-217	0.00176647	0.000653074	0.00143137	0.000440937	1.23411	0.213957	Not significant
compost_mulch-yes	2-methylcitrate dehydratase [EC:4.2.1.79]	0.012096	0.00175619	0.00980226	0.000406413	1.234	0.00441126	Not significant
compost_mulch-yes	chemotaxis protein MotB	0.0533355	0.0104056	0.0432232	0.00132	1.23396	0.0163708	Not significant
compost_mulch-yes	diguanylate cyclase [EC:2.7.7.65]-3	0.00417948	0.00155541	0.00338814	0.000547367	1.23356	0.169251	Not significant
compost_mulch-yes	lactate 2-monooxygenase [EC:1.13.12.4]	0.00564091	0.00138332	0.0045729	0.000373451	1.23355	0.0436263	Not significant
compost_mulch-yes	DNA polymerase V	0.0125076	0.003546	0.0101445	0.00184569	1.23294	0.091328	Not significant
compost_mulch-yes	isobutyryl-CoA mutase [EC:5.4.99.13]	0.0132285	0.00225446	0.0107331	0.0009294	1.2325	0.00991404	Not significant
compost_mulch-yes	pullulanase [EC:3.2.1.41]	0.00419556	0.00154715	0.00340427	0.00062657	1.23244	0.1728	Not significant
compost_mulch-yes	sulfonate transport system substrate-binding protein	0.0211248	0.00367416	0.0171475	0.00130915	1.23194	0.0107333	Not significant
compost_mulch-yes	5-dehydro-2-deoxygluconokinase [EC:2.7.1.92]	0.00998796	0.00163826	0.00810885	0.000383053	1.23174	0.00777796	Not significant
compost_mulch-yes	4-hydroxythreonine-4-phosphate dehydrogenase [EC:1.1.1.262]	0.0375275	0.00702936	0.0304672	0.00129866	1.23173	0.014407	Not significant
compost_mulch-yes	urea carboxylase [EC:6.3.4.6]	0.00888657	0.00233076	0.00721554	0.000674946	1.23159	0.0585386	Not significant
compost_mulch-yes	uncharacterized phosphatase	0.00718791	0.00108593	0.00583922	0.000704773	1.23097	0.00730208	Not significant
compost_mulch-yes	leucine dehydrogenase [EC:1.4.1.9]	0.0168735	0.00384647	0.0137083	0.000610237	1.23089	0.0325019	Not significant
compost_mulch-yes	quercetin 2,3-dioxygenase [EC:1.13.11.24]	0.0855284	0.0153804	0.0694927	0.00483265	1.23075	0.0126167	Not significant
compost_mulch-yes	multiple antibiotic resistance protein	0.0293907	0.00674806	0.0238866	0.00229344	1.23043	0.036707	Not significant
compost_mulch-yes	pyruvate carboxylase subunit A [EC:6.4.1.1]	0.00507752	0.000926263	0.00412749	0.00040635	1.23017	0.0147671	Not significant
compost_mulch-yes	alpha-D-xyloside xylohydrolase [EC:3.2.1.177]	0.0113571	0.0021674	0.00923542	0.00059121	1.22974	0.0163772	Not significant
compost_mulch-yes	phosphoserine phosphatase [EC:3.1.3.3]-1	0.0274902	0.00373526	0.0223565	0.00175896	1.22963	0.00377605	Not significant
compost_mulch-yes	dethiobiotin synthetase [EC:6.3.3.3]	0.020915	0.00271227	0.0170108	0.000614044	1.22951	0.00307767	Not significant
compost_mulch-yes	multidrug efflux pump-2	0.00787659	0.00171979	0.00640715	0.000643566	1.22934	0.0310293	Not significant
compost_mulch-yes	lipoate---protein ligase [EC:6.3.1.20]	0.0215273	0.00257859	0.0175146	0.00127242	1.2291	0.00227791	Not significant
compost_mulch-yes	TetR/AcrR family transcriptional regulator, cholesterol catabolism regulator-2	0.00193824	0.000497631	0.00157699	0.000365298	1.22908	0.0905983	Not significant
compost_mulch-yes	tRNA (guanosine-2'-O-)-methyltransferase [EC:2.1.1.34]	0.0159748	0.00299687	0.0130056	0.00108446	1.2283	0.0162583	Not significant
compost_mulch-yes	alcohol dehydrogenase [EC:1.1.1.-]-3	0.00198651	0.000574028	0.00161739	0.000496491	1.22822	0.154336	Not significant
compost_mulch-yes	uroporphyrin-III C-methyltransferase / precorrin-2 dehydrogenase / sirohydrochlorin ferrochelatase [EC:2.1.1.107 1.3.1.76 4.99.1.4]	0.033424	0.00548063	0.0272144	0.00123379	1.22817	0.00823392	Not significant
compost_mulch-yes	uncharacterized protein-48	0.0261534	0.00380229	0.0213	0.0022928	1.22786	0.00597265	Not significant
compost_mulch-yes	muconolactone D-isomerase [EC:5.3.3.4]	0.00337506	0.00137777	0.0027493	0.000347517	1.22761	0.208315	Not significant
compost_mulch-yes	poly(3-hydroxybutyrate) depolymerase [EC:3.1.1.75]	0.0130481	0.00303443	0.0106298	0.00182045	1.2275	0.0532899	Not significant
compost_mulch-yes	polyhydroxybutyrate depolymerase	0.013536	0.00289159	0.0110309	0.00104158	1.22709	0.028927	Not significant
compost_mulch-yes	fumarylacetoacetate (FAA) hydrolase [EC:3.7.1.2]	0.0126185	0.0026713	0.0102868	0.00105391	1.22667	0.0287801	Not significant
compost_mulch-yes	chloramphenicol-sensitive protein RarD	0.0292777	0.00536327	0.0238716	0.00270323	1.22646	0.0170454	Not significant
compost_mulch-yes	epsilon-lactone hydrolase [EC:3.1.1.83]	0.00371829	0.00165701	0.00303208	0.000421852	1.22632	0.24853	Not significant
compost_mulch-yes	aldehyde dehydrogenase	0.00179929	0.000819109	0.00146783	0.000379381	1.22581	0.286018	Not significant
compost_mulch-yes	putative spermidine/putrescine transport system ATP-binding protein	0.0685294	0.010431	0.0559146	0.00165421	1.22561	0.00612415	Not significant
compost_mulch-yes	beta-1,2-mannobiose phosphorylase / 1,2-beta-oligomannan phosphorylase [EC:2.4.1.339 2.4.1.340]	0.00427401	0.000652722	0.00348848	0.00034062	1.22518	0.00720076	Not significant
compost_mulch-yes	uncharacterized protein-198	0.00390615	0.00081655	0.00318855	0.000209826	1.22505	0.0259675	Not significant
compost_mulch-yes	2-hydroxy-4-carboxymuconate semialdehyde hemiacetal dehydrogenase [EC:1.1.1.312]	0.00249658	0.00076189	0.00203804	0.000171189	1.22499	0.100857	Not significant
compost_mulch-yes	Lrp/AsnC family transcriptional regulator, regulator for asnA, asnC and gidA	0.0184579	0.00433517	0.0150763	0.00100299	1.2243	0.0411582	Not significant
compost_mulch-yes	membrane fusion protein, multidrug efflux system-2	0.0256391	0.00667913	0.0209424	0.00232942	1.22426	0.0650992	Not significant
compost_mulch-yes	dipeptidase E [EC:3.4.13.21]	0.00871304	0.00198108	0.00711782	0.000468887	1.22412	0.0365303	Not significant
compost_mulch-yes	aspartyl aminopeptidase [EC:3.4.11.21]	0.010501	0.00127411	0.00858153	0.000630984	1.22367	0.00263985	Not significant
compost_mulch-yes	putative multiple sugar transport system permease protein	0.0146155	0.00193753	0.0119471	0.00123434	1.22336	0.00431718	Not significant
compost_mulch-yes	two-component system, OmpR family, bacitracin resistance sensor histidine kinase BceS [EC:2.7.13.3]	0.000761152	0.000398639	0.000622247	0.000204636	1.22323	0.368229	Not significant
compost_mulch-yes	not_found-13	0.00277969	0.000846043	0.00227354	0.000443834	1.22263	0.126734	Not significant
compost_mulch-yes	sucrose PTS system EIIBCA or EIIBC component [EC:2.7.1.211]	0.00277969	0.000846043	0.00227354	0.000443834	1.22263	0.126702	Not significant
compost_mulch-yes	cellobiose PTS system EIIC component	0.0014772	0.000580442	0.0012089	0.000360224	1.22194	0.250343	Not significant
compost_mulch-yes	NitT/TauT family transport system permease protein	0.114052	0.0135428	0.0933497	0.00449905	1.22177	0.00241138	Not significant
compost_mulch-yes	hemoglobin/transferrin/lactoferrin receptor protein	0.0203471	0.00346625	0.0166645	0.00101382	1.22099	0.0114394	Not significant
compost_mulch-yes	glutamate 5-kinase [EC:2.7.2.11]	0.0428243	0.00456035	0.0350774	0.00113039	1.22085	0.00167626	Not significant
compost_mulch-yes	uncharacterized protein-156	0.00718111	0.00223159	0.00588234	0.000791463	1.22079	0.119553	Not significant
compost_mulch-yes	NAD(P)H dehydrogenase (quinone) [EC:1.6.5.2]-1	0.0213854	0.00382187	0.017523	0.00126801	1.22041	0.0146987	Not significant
compost_mulch-yes	MFS transporter, MHS family, alpha-ketoglutarate permease	0.0111342	0.00355559	0.00912599	0.00106465	1.22005	0.125447	Not significant
compost_mulch-yes	cholest-4-en-3-one 26-monooxygenase [EC:1.14.15.29]	0.00452907	0.00100652	0.00371329	0.000478418	1.21969	0.0423548	Not significant
compost_mulch-yes	TetR/AcrR family transcriptional regulator, cholesterol catabolism regulator-1	0.00398655	0.00112156	0.00327072	0.000492311	1.21886	0.0965982	Not significant
compost_mulch-yes	N,N'-diacetylchitobiose transport system permease protein-1	0.00604388	0.00124328	0.00496235	0.000791051	1.21795	0.0393372	Not significant
compost_mulch-yes	Kdo2-lipid IVA lauroyltransferase/acyltransferase [EC:2.3.1.241 2.3.1.-]	0.0428562	0.00680012	0.0351948	0.00121961	1.21768	0.00845559	Not significant
compost_mulch-yes	KUP system potassium uptake protein	0.0253711	0.00549883	0.0208371	0.00230719	1.21759	0.0374155	Not significant
compost_mulch-yes	isovaleryl-CoA dehydrogenase [EC:1.3.8.4]	0.0135147	0.00271962	0.0111014	0.00116047	1.21739	0.0276258	Not significant
compost_mulch-yes	putative membrane protein-5	0.0228281	0.00690315	0.0187543	0.0030822	1.21723	0.122903	Not significant
compost_mulch-yes	arginine N-succinyltransferase [EC:2.3.1.109]	0.00479583	0.0022878	0.00394037	0.00107827	1.2171	0.326796	Not significant
compost_mulch-yes	arabinogalactan endo-1,4-beta-galactosidase [EC:3.2.1.89]	0.0043521	0.00139686	0.00357597	0.000427858	1.21704	0.131439	Not significant
compost_mulch-yes	gluconate 2-dehydrogenase gamma chain [EC:1.1.99.3]	0.00526318	0.000734406	0.00432885	0.00032902	1.21584	0.00522186	Not significant
compost_mulch-yes	two-component system, OmpR family, response regulator RpaB	0.00288709	0.0014786	0.0023747	0.000258348	1.21577	0.32832	Not significant
compost_mulch-yes	uncharacterized protein-54	0.0215482	0.00253942	0.0177295	0.000833934	1.21538	0.00259827	Not significant
compost_mulch-yes	aldehyde dehydrogenase [EC:1.2.1.-]-1	0.0189897	0.00395169	0.0156258	0.000704273	1.21528	0.0285386	Not significant
compost_mulch-yes	phosphonate transport system substrate-binding protein	0.0280738	0.00327126	0.0231015	0.000960035	1.21524	0.00248413	Not significant
compost_mulch-yes	uncharacterized protein-141	0.00832492	0.00202265	0.00685266	0.00105174	1.21484	0.0675107	Not significant
compost_mulch-yes	flagella basal body P-ring formation protein FlgA	0.0183284	0.00301002	0.0150882	0.000824363	1.21475	0.0106509	Not significant
compost_mulch-yes	outer membrane immunogenic protein	0.029383	0.00572629	0.0241921	0.00191989	1.21457	0.0237858	Not significant
compost_mulch-yes	manganese/iron transport system ATP-binding protein-1	0.00943606	0.00145372	0.0077706	0.000729308	1.21433	0.009039	Not significant
compost_mulch-yes	general secretion pathway protein H	0.0142228	0.00241977	0.0117188	0.00095913	1.21368	0.0136543	Not significant
compost_mulch-yes	MFS transporter, DHA2 family, methylenomycin A resistance protein	0.00142669	0.00043895	0.0011758	0.000178492	1.21338	0.129782	Not significant
compost_mulch-yes	6-phospho-beta-glucosidase [EC:3.2.1.86]-2	0.00259686	0.00092982	0.00214049	0.000512512	1.21321	0.211503	Not significant
compost_mulch-yes	sulfite reductase (NADPH) hemoprotein beta-component [EC:1.8.1.2]	0.0252797	0.00308696	0.0208387	0.000487094	1.21311	0.00314145	Not significant
compost_mulch-yes	phosphonate transport system ATP-binding protein [EC:7.3.2.2]	0.0185758	0.00329082	0.0153184	0.00102869	1.21265	0.0159165	Not significant
compost_mulch-yes	endonuclease G, mitochondrial	0.0119789	0.00214034	0.00987904	0.00104144	1.21256	0.0189343	Not significant
compost_mulch-yes	uncharacterized protein-165	0.00597361	0.00164089	0.00492701	0.000487611	1.21242	0.0873485	Not significant
compost_mulch-yes	type VI secretion system secreted protein Hcp	0.00684272	0.00225202	0.00564582	0.000773387	1.212	0.15113	Not significant
compost_mulch-yes	putative transport protein	0.00620345	0.00243534	0.00511881	0.000768715	1.21189	0.222023	Not significant
compost_mulch-yes	nitrite reductase (NADH) small subunit [EC:1.7.1.15]	0.0271609	0.00217684	0.0224123	0.000940379	1.21188	0.00046894	Not significant
compost_mulch-yes	small acid-soluble spore protein F (minor alpha/beta-type SASP)	0.0014787	0.000496556	0.00122023	0.000376765	1.21182	0.223908	Not significant
compost_mulch-yes	glucarate dehydratase [EC:4.2.1.40]	0.00758255	0.00132888	0.00625818	0.000439576	1.21162	0.0155413	Not significant
compost_mulch-yes	iron complex transport system permease protein	0.14649	0.0172943	0.120932	0.00627363	1.21134	0.00276575	Not significant
compost_mulch-yes	ATP-binding cassette, subfamily B, bacterial IrtA [EC:3.6.3.-]	0.00145635	0.000390354	0.00120268	0.000177587	1.21093	0.0926731	Not significant
compost_mulch-yes	KinB signaling pathway activation protein	0.00219025	0.000673751	0.00180921	0.000477335	1.21062	0.177621	Not significant
compost_mulch-yes	arsenite transporter	0.0291349	0.00496374	0.0240684	0.00176026	1.21051	0.0142315	Not significant
compost_mulch-yes	LysR family transcriptional regulator, chromosome initiation inhibitor	0.014394	0.0028123	0.0118909	0.00142808	1.2105	0.0297406	Not significant
compost_mulch-yes	fructose-bisphosphate aldolase, class II [EC:4.1.2.13]	0.0390243	0.0048208	0.032241	0.00216755	1.21039	0.00339062	Not significant
compost_mulch-yes	adenosylmethionine---8-amino-7-oxononanoate aminotransferase [EC:2.6.1.62]	0.0226873	0.00301356	0.0187577	0.000701075	1.20949	0.00444193	Not significant
compost_mulch-yes	D-erythronate 2-dehydrogenase [EC:1.1.1.410]	0.00866261	0.00139435	0.00716243	0.000501585	1.20945	0.0110813	Not significant
compost_mulch-yes	L-threonate 2-dehydrogenase [EC:1.1.1.411]	0.00647298	0.00127099	0.00535238	0.000515406	1.20936	0.0278234	Not significant
compost_mulch-yes	uncharacterized protein-167	0.00348262	0.00113737	0.00288045	0.000747377	1.20905	0.196667	Not significant
compost_mulch-yes	energy-coupling factor transport system substrate-specific component-3	0.00253791	0.000786984	0.00210095	0.000504929	1.20799	0.173187	Not significant
compost_mulch-yes	stage V sporulation protein G	0.00465639	0.000905266	0.00385481	0.000502082	1.20794	0.0322596	Not significant
compost_mulch-yes	MFS transporter, DHA1 family, inner membrane transport protein	0.0359	0.00582023	0.0297294	0.00207338	1.20756	0.0118749	Not significant
compost_mulch-yes	lycopene elongase/hydratase (dihydrobisanhydrobacterioruberin-forming) [EC:2.5.1.150]	0.00472897	0.000760694	0.00391741	0.000459805	1.20717	0.0149602	Not significant
compost_mulch-yes	glutamyl-Q tRNA(Asp) synthetase [EC:6.1.1.-]	0.0235236	0.00442113	0.0194935	0.000947045	1.20674	0.0220412	Not significant
compost_mulch-yes	dihydroflavonol-4-reductase [EC:1.1.1.219]	0.0194714	0.00398409	0.0161378	0.000970229	1.20657	0.0313074	Not significant
compost_mulch-yes	phosphoglucomutase [EC:5.4.2.2]	0.0455102	0.00377009	0.0377217	0.00145793	1.20647	0.000642621	Not significant
compost_mulch-yes	polysaccharide biosynthesis/export protein ExoF	0.00564703	0.00118816	0.00468138	0.000512799	1.20627	0.0400571	Not significant
compost_mulch-yes	DNA polymerase III subunit epsilon [EC:2.7.7.7]	0.0880722	0.0140125	0.073015	0.00356545	1.20622	0.0106955	Not significant
compost_mulch-yes	L-talarate/galactarate dehydratase [EC:4.2.1.156 4.2.1.42]	0.00881829	0.00138079	0.00731121	0.000457561	1.20613	0.0101627	Not significant
compost_mulch-yes	CyaY protein	0.00389272	0.00135615	0.00322751	0.000413591	1.20611	0.179936	Not significant
compost_mulch-yes	cellobiose transport system permease protein-1	0.0130895	0.00400845	0.0108593	0.00127182	1.20537	0.131776	Not significant
compost_mulch-yes	peptide methionine sulfoxide reductase msrA/msrB [EC:1.8.4.11 1.8.4.12]	0.0192837	0.00223873	0.0160025	0.00138368	1.20504	0.00326578	Not significant
compost_mulch-yes	spore coat polysaccharide biosynthesis protein SpsF	0.00227626	0.00102168	0.00188923	0.000198652	1.20486	0.285976	Not significant
compost_mulch-yes	polysaccharide biosynthesis protein EpsC	0.00250046	0.000855579	0.0020759	0.000419433	1.20452	0.196971	Not significant
compost_mulch-yes	aminoglycoside 3-N-acetyltransferase [EC:2.3.1.81]	0.00308974	0.000403445	0.00256623	0.000337018	1.204	0.00854342	Not significant
compost_mulch-yes	2-oxo-hept-3-ene-1,7-dioate hydratase [EC:4.2.1.-]	0.00711006	0.00100939	0.00590636	0.000707614	1.2038	0.0100036	Not significant
compost_mulch-yes	7,8-dihydroneopterin aldolase/epimerase/oxygenase [EC:4.1.2.25 5.1.99.8 1.13.11.81]	0.0423191	0.00465942	0.0351706	0.000538381	1.20325	0.0025176	Not significant
compost_mulch-yes	5,6,7,8-tetrahydromethanopterin hydro-lyase [EC:4.2.1.147]	0.00208463	0.000805127	0.00173384	0.000307326	1.20232	0.23934	Not significant
compost_mulch-yes	uncharacterized protein-240	0.0020573	0.000799117	0.00171154	0.000304594	1.20202	0.242411	Not significant
compost_mulch-yes	alcohol dehydrogenase [EC:1.1.1.1]-2	0.0088936	0.00141075	0.00740077	0.00070197	1.20171	0.0134774	Not significant
compost_mulch-yes	leucyl-tRNA---protein transferase [EC:2.3.2.29]	0.0198542	0.00348258	0.0165279	0.00165068	1.20125	0.0211931	Not significant
compost_mulch-yes	DNA polymerase V [EC:3.4.21.-]	0.00694555	0.00264802	0.00578347	0.00128594	1.20093	0.250564	Not significant
compost_mulch-yes	uncharacterized protein-100	0.0133353	0.00327077	0.0111066	0.000648899	1.20066	0.0669675	Not significant
compost_mulch-yes	NADH dehydrogenase [ubiquinone] 1 alpha subcomplex assembly factor 6	0.00418385	0.00102942	0.00348479	0.000196216	1.2006	0.0675228	Not significant
compost_mulch-yes	prodigiosin/undecylprodigiosin synthetase	0.00205736	0.00042198	0.00171375	0.00015657	1.20051	0.037783	Not significant
compost_mulch-yes	flagellar P-ring protein precursor FlgI	0.018358	0.00297504	0.0152923	0.000802526	1.20047	0.0130903	Not significant
compost_mulch-yes	MFS transporter, putative metabolite transport protein	0.000992708	0.000364218	0.000827142	0.000224864	1.20017	0.25763	Not significant
compost_mulch-yes	putative aldouronate transport system substrate-binding protein	0.00778544	0.000419541	0.0064872	0.000569848	1.20012	0.000434192	Not significant
compost_mulch-yes	two-component system, NarL family, nitrate/nitrite sensor histidine kinase NarX [EC:2.7.13.3]	0.00350439	0.000670616	0.00292104	0.000405723	1.19971	0.03749	Not significant
compost_mulch-yes	farnesyl-diphosphate farnesyltransferase [EC:2.5.1.21]	0.0046289	0.00128823	0.00385996	0.000368153	1.19921	0.106473	Not significant
compost_mulch-yes	para-aminobenzoate synthetase component I [EC:2.6.1.85]	0.0390622	0.00454666	0.032575	0.00195703	1.19915	0.00321799	Not significant
compost_mulch-yes	uncharacterized protein-25	0.038772	0.00545752	0.0323383	0.00278375	1.19895	0.00788481	Not significant
compost_mulch-yes	bile acid-coenzyme A ligase [EC:6.2.1.7]	0.000670179	0.000233981	0.000559196	0.000115993	1.19847	0.217545	Not significant
compost_mulch-yes	glutamate-5-semialdehyde dehydrogenase [EC:1.2.1.41]	0.0422865	0.00376874	0.0352859	0.00110777	1.1984	0.00115161	Not significant
[truncated: 3,141 more rows]
