# Supplementary material for: Municipal Solid Waste (MSW)-Compost Amendment Increases Diversity, Functional Activities, and Network Connectivity of a Vineyard Soil Microbiota
Source: Microorganisms. 2026 Jun 21;14(6):1372. doi: 10.3390/microorganisms14061372 (PMC13305556; doi:10.3390/microorganisms14061372)
Supplement: Supplementary file 1 [file microorganisms-14-01372-s001.zip › STAMP.Picrust2_KO.compost_tilled.xlsx]

## Sheet: STAMP KO compost tilled
Parameter	KGGE-orthologs (Picrust2-predicted)	Yes: mean rel. freq. (%)	Yes: std. dev. (%)	No: mean rel. freq. (%)	No: std. dev. (%)	Fold change	p-values (corrected)	Effect of MSW-compost mulch
compost_tilled-yes	D-glucosamine PTS system EIICBA component [EC:2.7.1.-]	0.000739039	0.000516494	1.97728e-05	2.26193e-05	37.3765	0.00168122	Increased
compost_tilled-yes	not_found-20	0.000739039	0.000516494	1.97728e-05	2.26193e-05	37.3765	0.00168197	Increased
compost_tilled-yes	not_found-21	0.000739039	0.000516494	1.97728e-05	2.26193e-05	37.3765	0.00168271	Increased
compost_tilled-yes	bifunctional autolysin [EC:3.5.1.28 3.2.1.96]	0.000454387	0.000309118	1.56355e-05	1.62279e-05	29.0612	0.00150434	Increased
compost_tilled-yes	O-methyltransferase [EC:2.1.1.-]-2	3.58267e-05	2.7403e-05	1.36173e-06	2.35861e-06	26.3097	0.00307002	Increased
compost_tilled-yes	penicillin-binding protein 2B-2	0.000375975	0.000311868	1.45404e-05	1.28436e-05	25.8573	0.00495906	Increased
compost_tilled-yes	penicillin-binding protein 3 [EC:3.4.-.-]	0.000375975	0.000311868	1.45404e-05	1.28436e-05	25.8573	0.00495731	Increased
compost_tilled-yes	ribosome modulation factor	0.00286312	0.00253073	0.000118428	5.44835e-05	24.1761	0.00719142	Increased
compost_tilled-yes	Delta3-Delta2-enoyl-CoA isomerase [EC:5.3.3.8]	0.00235136	0.00215949	0.00010376	0.000139015	22.6616	0.0090152	Increased
compost_tilled-yes	penicillin-binding protein H	0.000376851	0.000311228	1.81901e-05	1.67094e-05	20.7174	0.00511274	Increased
compost_tilled-yes	D-erythrose 4-phosphate dehydrogenase [EC:1.2.1.72]	0.00193412	0.00147014	9.5849e-05	4.73965e-05	20.1788	0.00319043	Increased
compost_tilled-yes	thiosulfate sulfurtransferase [EC:2.8.1.1]	0.00187339	0.00157907	9.52211e-05	4.63651e-05	19.6741	0.00582071	Increased
compost_tilled-yes	cytochrome P450 family 107 subfamily B polypeptide 1	5.26514e-05	3.99492e-05	2.72284e-06	4.2703e-06	19.3369	0.00318536	Increased
compost_tilled-yes	uncharacterized protein-251	0.0021475	0.00168226	0.000131055	5.57695e-05	16.3863	0.00407173	Increased
compost_tilled-yes	regulator of sigma D	0.00188101	0.00150016	0.000116127	5.2729e-05	16.1979	0.00454744	Increased
compost_tilled-yes	exopolysaccharide production protein ExoQ	0.00368625	0.00161416	0.000228257	0.000119539	16.1496	0.000155804	Increased
compost_tilled-yes	benzoate/toluate 1,2-dioxygenase subunit beta [EC:1.14.12.10 1.14.12.-]	0.00135401	0.000935308	8.65407e-05	5.77617e-05	15.646	0.00195897	Increased
compost_tilled-yes	deoxyribonuclease I [EC:3.1.21.1]	0.00247856	0.00236186	0.000165232	8.12177e-05	15.0005	0.0124684	Increased
compost_tilled-yes	uncharacterized protein-253	0.00205868	0.00162574	0.00013926	5.18553e-05	14.7829	0.00445979	Increased
compost_tilled-yes	minor curlin subunit	0.00212019	0.00120267	0.000144515	9.24566e-05	14.6711	0.00062345	Increased
compost_tilled-yes	type IV pilus assembly protein PilK	0.00185719	0.00149413	0.00013182	5.08028e-05	14.0888	0.005062	Increased
compost_tilled-yes	exopolysaccharide production repressor protein	0.00189373	0.000891132	0.000135253	7.28286e-05	14.0014	0.000228411	Increased
compost_tilled-yes	transcriptional regulator of aroF, aroG, tyrA and aromatic amino acid transport	0.00146716	0.00147644	0.000105051	5.46192e-05	13.9662	0.0167554	Increased
compost_tilled-yes	TetR/AcrR family transcriptional regulator, repressor of the ameABC operon	0.0018207	0.000991935	0.000136668	6.56307e-05	13.3221	0.000515697	Increased
compost_tilled-yes	epoxyqueuosine reductase [EC:1.17.99.6]-2	0.00293974	0.00172515	0.000222078	6.17144e-05	13.2374	0.000807173	Increased
compost_tilled-yes	membrane fusion protein, multidrug efflux system-11	0.00175615	0.00150307	0.000134768	5.50875e-05	13.0309	0.00741259	Increased
compost_tilled-yes	TetR/AcrR family transcriptional regulator, repressor of the mexAB-oprM multidrug resistance operon	0.0029434	0.0015995	0.000231983	9.55798e-05	12.688	0.000521891	Increased
compost_tilled-yes	cysteine sulfinate desulfinase [EC:4.4.1.-]	0.00169203	0.00124984	0.000134021	4.76628e-05	12.6251	0.00324287	Increased
compost_tilled-yes	uncharacterized protein-254	0.00199828	0.00155338	0.000158742	7.0604e-05	12.5882	0.00437599	Increased
compost_tilled-yes	galactose dehydrogenase [EC:1.1.1.48 1.1.1.120]	0.00260618	0.00106836	0.000207513	7.38251e-05	12.5591	0.000128517	Increased
compost_tilled-yes	lipoprotein YgeR	0.00158669	0.00119194	0.000128552	5.12641e-05	12.3427	0.00361234	Increased
compost_tilled-yes	ribonuclease HI / DNA polymerase III subunit epsilon [EC:3.1.26.4 2.7.7.7]	0.00158629	0.00117967	0.000129043	4.92084e-05	12.2927	0.00341573	Increased
compost_tilled-yes	intracellular multiplication protein IcmN	0.0021277	0.00177581	0.000173215	5.93297e-05	12.2836	0.0066216	Increased
compost_tilled-yes	cell division protein FtsN	0.0016184	0.00116702	0.000132579	5.3506e-05	12.207	0.0028606	Increased
compost_tilled-yes	miniconductance mechanosensitive channel-1	0.00649582	0.00419472	0.000545341	0.000214052	11.9115	0.00150846	Increased
compost_tilled-yes	outer membrane protein, multidrug efflux system-4	0.00206945	0.00103575	0.000174394	6.95536e-05	11.8665	0.000335443	Increased
compost_tilled-yes	alginate O-acetyltransferase complex protein AlgJ	0.00329438	0.00169792	0.000278097	0.000113047	11.8461	0.000398168	Increased
compost_tilled-yes	23S rRNA (adenine1618-N6)-methyltransferase [EC:2.1.1.181]	0.0037309	0.00352071	0.000316835	0.00019792	11.7755	0.013112	Increased
compost_tilled-yes	phosphatase NudJ [EC:3.6.1.-]	0.00158666	0.00118868	0.000134982	5.07616e-05	11.7545	0.00364426	Increased
compost_tilled-yes	delta1-piperideine-2-carboxylate reductase [EC:1.5.1.21]	0.00318949	0.00155667	0.000278039	0.000106182	11.4714	0.000296035	Increased
compost_tilled-yes	uncharacterized protein-249	0.00222966	0.001579	0.000200725	8.62988e-05	11.108	0.00271474	Increased
compost_tilled-yes	succinoglycan biosynthesis protein ExoA [EC:2.4.-.-]	0.00307554	0.00138807	0.000280765	0.000112476	10.9542	0.000208963	Increased
compost_tilled-yes	LuxR family transcriptional regulator, activator of conjugal transfer of Ti plasmids	0.00194665	0.000930045	0.000179849	7.65632e-05	10.8238	0.000272357	Increased
compost_tilled-yes	Xaa-Xaa-Pro tripeptidyl-peptidase [EC:3.4.14.12]	0.0023477	0.00217317	0.000223302	0.000143622	10.5136	0.0126067	Increased
compost_tilled-yes	RHH-type transcriptional regulator, rel operon repressor / antitoxin RelB	0.00194475	0.0010986	0.000185439	6.46801e-05	10.4873	0.000728674	Increased
compost_tilled-yes	xanthine permease XanP	0.00162706	0.00110752	0.000157973	5.7221e-05	10.2996	0.00224008	Increased
compost_tilled-yes	general secretion pathway protein O [EC:3.4.23.43 2.1.1.-]	0.00163797	0.00118659	0.000159147	5.73989e-05	10.2922	0.00324256	Increased
compost_tilled-yes	CRP/FNR family transcriptional regulator, anaerobic regulatory protein-2	0.00143015	0.000490768	0.000139155	6.97143e-05	10.2774	8.91171e-05	Increased
compost_tilled-yes	phosphocarrier protein NPr	0.00207157	0.00159614	0.000203341	7.15398e-05	10.1877	0.00467785	Increased
compost_tilled-yes	protein transport protein HofQ	0.00224935	0.00165653	0.000223054	6.05457e-05	10.0843	0.00361302	Increased
compost_tilled-yes	alpha-glucoside transport system ATP-binding protein	0.00429372	0.00180136	0.000433759	7.84887e-05	9.89885	0.000156358	Increased
compost_tilled-yes	oligogalacturonide transport system permease protein-2	0.00277425	0.00167273	0.000282018	0.000103543	9.83711	0.00113239	Increased
compost_tilled-yes	erythronate-4-phosphate dehydrogenase [EC:1.1.1.290]	0.00228468	0.00168139	0.000238358	6.04489e-05	9.58511	0.00371527	Increased
compost_tilled-yes	D-galactarolactone isomerase [EC:5.4.1.4]	0.00172932	0.000863581	0.000184458	7.35231e-05	9.37514	0.000380219	Increased
compost_tilled-yes	membrane fusion protein-2	0.00184824	0.000864826	0.000204637	7.31235e-05	9.03179	0.000271907	Increased
compost_tilled-yes	sugar lactone lactonase	0.00434984	0.00182866	0.000482696	0.000113839	9.01155	0.000164468	Increased
compost_tilled-yes	N-acylmannosamine kinase [EC:2.7.1.60]	0.00265435	0.00106699	0.000295128	6.70415e-05	8.9939	0.000135966	Increased
compost_tilled-yes	NADPH dehydrogenase (quinone) [EC:1.6.5.10]	0.00296924	0.00261687	0.000336846	0.000156728	8.81483	0.0108427	Increased
compost_tilled-yes	Na+-transporting NADH:ubiquinone oxidoreductase subunit A [EC:7.2.1.1]	0.00356383	0.00200479	0.000405152	9.51477e-05	8.79629	0.000805094	Increased
compost_tilled-yes	TetR/AcrR family transcriptional regulator, repressor for divergent bdcA	0.00176557	0.000884314	0.000211237	7.43027e-05	8.35826	0.000420436	Increased
compost_tilled-yes	diaminohydroxyphosphoribosylaminopyrimidine deaminase [EC:3.5.4.26]	0.00158106	0.00117317	0.00018993	6.19201e-05	8.32444	0.00434034	Increased
compost_tilled-yes	cyclic-di-GMP-binding biofilm dispersal mediator protein	0.00187275	0.000923766	0.000225983	7.01845e-05	8.28711	0.000390386	Increased
compost_tilled-yes	sigma-E factor negative regulatory protein RseC	0.00200944	0.00143847	0.000243106	4.12502e-05	8.2657	0.00354023	Increased
compost_tilled-yes	oligogalacturonide transport system permease protein-1	0.00310251	0.00150965	0.000376571	0.000111904	8.23883	0.000363413	Increased
compost_tilled-yes	D-ribulokinase [EC:2.7.1.47]	0.00221677	0.000941164	0.000271593	7.77286e-05	8.16211	0.000180578	Increased
compost_tilled-yes	LysR family transcriptional regulator, pca operon transcriptional activator	0.00485169	0.00215981	0.00060525	0.000135916	8.016	0.000233496	Increased
compost_tilled-yes	benzoate/toluate 1,2-dioxygenase subunit alpha [EC:1.14.12.10 1.14.12.-]	0.00173568	0.00102239	0.000217472	7.36014e-05	7.98116	0.0011531	Increased
compost_tilled-yes	Rrf2 family transcriptional regulator, iron-responsive regulator	0.00473536	0.00188889	0.000598827	0.000108093	7.90773	0.000140821	Increased
compost_tilled-yes	uncharacterized protein-228	0.00384482	0.00156443	0.000490032	7.92274e-05	7.84606	0.000156359	Increased
compost_tilled-yes	MFS transporter, DHA1 family, purine ribonucleoside efflux pump	0.00599178	0.00221812	0.000768841	0.000145223	7.79326	0.00011547	Increased
compost_tilled-yes	exopolysaccharide production protein ExoZ	0.00254446	0.00128544	0.000327801	0.000118673	7.76219	0.00046367	Increased
compost_tilled-yes	sigma-54 dependent transcriptional regulator	0.0022437	0.00195438	0.000289332	9.67017e-05	7.75476	0.0111779	Increased
compost_tilled-yes	lichenan operon transcriptional antiterminator	0.00255778	0.000929494	0.000330107	5.62989e-05	7.74832	0.000115289	Increased
compost_tilled-yes	exopolysaccharide production protein ExoY	0.00399756	0.00191788	0.000526007	0.000138038	7.59983	0.000358479	Increased
compost_tilled-yes	two-component system, OmpR family, response regulator RstA	0.00244166	0.00167687	0.00032233	7.32112e-05	7.57503	0.00299211	Increased
compost_tilled-yes	succinoglycan biosynthesis protein ExoL [EC:2.-.-.-]	0.00315698	0.00133497	0.000421551	0.00010782	7.48895	0.000189401	Increased
compost_tilled-yes	macrolide phosphotransferase	0.000815618	0.000678967	0.000110206	4.42334e-05	7.40086	0.00910801	Increased
compost_tilled-yes	endo-1,3-1,4-beta-glycanase ExoK [EC:3.2.1.-]	0.00311679	0.00135863	0.00042302	0.000143549	7.36794	0.000219441	Increased
compost_tilled-yes	high frequency lysogenization protein	0.00305845	0.00192293	0.000420849	0.000138884	7.26733	0.00182418	Increased
compost_tilled-yes	chemosensory pili system protein ChpB (putative protein-glutamate methylesterase)	0.00270239	0.00174678	0.000378604	0.000127782	7.13779	0.00219387	Increased
compost_tilled-yes	glutamine transport system ATP-binding protein [EC:7.4.2.1]	0.00346678	0.00133105	0.000486707	0.000180841	7.12294	0.000125452	Increased
compost_tilled-yes	arginine transport system substrate-binding protein	0.00284002	0.00152642	0.000402211	8.92563e-05	7.06102	0.0007412	Increased
compost_tilled-yes	succinoglycan biosynthesis protein ExoM [EC:2.4.-.-]	0.0047549	0.00188455	0.000680166	0.000136955	6.99079	0.000149082	Increased
compost_tilled-yes	heme oxygenase (biliverdin-IX-beta and delta-forming) [EC:1.14.99.58]	0.00509428	0.00304569	0.000730638	0.000182461	6.97237	0.00142167	Increased
compost_tilled-yes	ADP-ribose diphosphatase [EC:3.6.1.-]	0.00278852	0.00174299	0.000404088	0.000139475	6.90079	0.00184858	Increased
compost_tilled-yes	uncharacterized protein-248	0.00223829	0.0015835	0.000325123	0.000128572	6.88444	0.00387137	Increased
compost_tilled-yes	uncharacterized protein-237	0.00290485	0.0017898	0.000424445	0.000130481	6.84389	0.00171972	Increased
compost_tilled-yes	carboxynorspermidine decarboxylase [EC:4.1.1.96]	0.00650041	0.00340593	0.00098218	0.000215608	6.61835	0.000685412	Increased
compost_tilled-yes	outer-membrane receptor for ferric coprogen and ferric-rhodotorulic acid	0.00879925	0.00378974	0.00133064	0.000337412	6.61279	0.000228704	Increased
compost_tilled-yes	Na+-transporting NADH:ubiquinone oxidoreductase subunit D [EC:7.2.1.1]	0.0037748	0.00197548	0.000573422	0.00011249	6.58294	0.000685115	Increased
compost_tilled-yes	Na+-transporting NADH:ubiquinone oxidoreductase subunit E [EC:7.2.1.1]	0.0037748	0.00197548	0.000573422	0.00011249	6.58294	0.000684706	Increased
compost_tilled-yes	TetR/AcrR family transcriptional regulator, fatty acid biosynthesis regulator	0.00254069	0.00229513	0.000386846	0.000119898	6.5677	0.0154666	Increased
compost_tilled-yes	Na+-transporting NADH:ubiquinone oxidoreductase subunit C [EC:7.2.1.1]	0.00377543	0.00197569	0.000575492	0.000113424	6.56034	0.000684901	Increased
compost_tilled-yes	diaminopimelate dehydrogenase [EC:1.4.1.16]	0.00098773	0.000353138	0.000152138	5.8951e-05	6.49235	0.000112787	Increased
compost_tilled-yes	AmpE protein	0.00274446	0.00161462	0.000425049	0.000127251	6.4568	0.00139566	Increased
compost_tilled-yes	medium-chain acyl-[acyl-carrier-protein] hydrolase [EC:3.1.2.21]	0.00222423	0.00160392	0.000347105	0.000128486	6.40795	0.00467909	Increased
compost_tilled-yes	sarcosine dehydrogenase [EC:1.5.8.3]	0.00224359	0.000891879	0.000354028	7.1174e-05	6.33733	0.000161282	Increased
compost_tilled-yes	membrane fusion protein, multidrug efflux system-9	0.00190652	0.0011509	0.000301989	0.000136137	6.3132	0.00165126	Increased
compost_tilled-yes	valine--pyruvate aminotransferase [EC:2.6.1.66]	0.00158022	0.000969869	0.000252437	0.000103134	6.25985	0.00183386	Increased
compost_tilled-yes	salicylate---[aryl-carrier protein] ligase [EC:6.2.1.61]	0.000399289	0.000199084	6.39495e-05	2.71274e-05	6.24381	0.000525955	Increased
compost_tilled-yes	trimethylamine monooxygenase [EC:1.14.13.148]	0.00239142	0.0011242	0.000387934	5.89616e-05	6.16451	0.000393644	Increased
compost_tilled-yes	succinoglycan biosynthesis protein ExoU [EC:2.4.-.-]	0.00244523	0.00103081	0.00039872	0.000118521	6.1327	0.000216896	Increased
compost_tilled-yes	two-component system, NarL family, captular synthesis response regulator RcsB	0.00418378	0.00190793	0.000692424	0.000296389	6.04223	0.000320297	Increased
compost_tilled-yes	two-component system, OmpR family, sensor histidine kinase RstB [EC:2.7.13.3]	0.0025287	0.00158669	0.000422167	0.000156781	5.9898	0.00221432	Increased
compost_tilled-yes	aromatic amino acid transport protein AroP	0.00210633	0.00203293	0.000356539	0.000209956	5.90771	0.023428	Increased
compost_tilled-yes	putative hemin transport protein	0.00792088	0.00423334	0.00134763	0.000273002	5.87766	0.000877723	Increased
compost_tilled-yes	inositol transport system ATP-binding protein-2	0.00410333	0.00128848	0.000706712	0.000162633	5.80623	8.91956e-05	Increased
compost_tilled-yes	2-keto-3-deoxygluconate permease	0.00195294	0.000711889	0.000337246	0.000120037	5.79085	0.0001147	Increased
compost_tilled-yes	galactan 5-O-arabinofuranosyltransferase [EC:2.4.2.46]	0.000756484	0.000379748	0.000132434	3.58974e-05	5.71215	0.000619431	Increased
compost_tilled-yes	tRNA 2-thiouridine synthesizing protein C	0.00211545	0.00159917	0.000370608	6.03432e-05	5.70806	0.00696508	Increased
compost_tilled-yes	S-adenosylmethionine-dependent methyltransferase	0.00154238	0.00106625	0.000271336	8.32047e-05	5.6844	0.00419901	Increased
compost_tilled-yes	cytochrome bd-I ubiquinol oxidase subunit X [EC:7.1.1.7]	0.00306931	0.00187143	0.000540171	0.000135736	5.6821	0.00198822	Increased
compost_tilled-yes	Au+-exporting ATPase [EC:3.6.1.-]	0.00185776	0.00075932	0.000329012	5.8307e-05	5.64649	0.000209527	Increased
compost_tilled-yes	two-component system, NarL family, capsular synthesis sensor histidine kinase RcsC [EC:2.7.13.3]	0.0025985	0.0010328	0.000466818	0.000132669	5.5664	0.000176987	Increased
compost_tilled-yes	aspartate beta-hydroxylase [EC:1.14.11.16]	0.00223415	0.000798433	0.00040363	7.79481e-05	5.53516	0.000116735	Increased
compost_tilled-yes	putative membrane protein-16	0.00557575	0.002598	0.00103192	0.000278195	5.40328	0.00042688	Increased
compost_tilled-yes	mycobactin peptide synthetase MbtF	0.000564291	0.000248737	0.000104612	2.6666e-05	5.39414	0.000311916	Increased
compost_tilled-yes	resorcinol 4-hydroxylase (NADH) [EC:1.14.13.220]	0.0021374	0.000912759	0.000396849	0.00010226	5.38593	0.000266779	Increased
compost_tilled-yes	resorcinol 4-hydroxylase (NADPH) [EC:1.14.13.219]	0.0021844	0.000921788	0.000406835	0.000103466	5.36925	0.000251493	Increased
compost_tilled-yes	flavoprotein hydroxylase	0.00219829	0.000920603	0.000412276	0.000106046	5.33209	0.000245198	Increased
compost_tilled-yes	peptide/bleomycin uptake transporter	0.00449481	0.00178619	0.000847222	0.000161239	5.30535	0.000192211	Increased
compost_tilled-yes	AraC family transcriptional regulator, L-rhamnose operon transcriptional activator RhaR	0.00196922	0.00105281	0.000371846	0.000125929	5.29578	0.00099695	Increased
compost_tilled-yes	rhamnosyltransferase [EC:2.4.1.-]-3	0.00198374	0.00120991	0.000377109	9.53086e-05	5.26038	0.00221802	Increased
compost_tilled-yes	Fe-S cluster assembly protein SufA	0.00232838	0.00156442	0.000443559	0.000131944	5.24931	0.0039343	Increased
compost_tilled-yes	arabinosyltransferase C [EC:2.4.2.-]	0.0019867	0.000986889	0.000379644	0.00010018	5.23308	0.000655712	Increased
compost_tilled-yes	ribose 1,5-bisphosphokinase [EC:2.7.4.23]	0.0089116	0.0034979	0.00170998	0.000217316	5.21152	0.00018612	Increased
compost_tilled-yes	ansamitocin polyketide synthase A	0.000688692	0.000531185	0.000132256	6.06482e-05	5.20726	0.00873406	Increased
compost_tilled-yes	tRNA 2-thiouridine synthesizing protein D [EC:2.8.1.-]	0.00219815	0.0015983	0.000427377	7.48171e-05	5.14335	0.00638176	Increased
compost_tilled-yes	methylglutamate dehydrogenase subunit D [EC:1.5.99.5]	0.00283234	0.000931417	0.000552921	7.56975e-05	5.12251	0.000103203	Increased
compost_tilled-yes	D-xylulose reductase [EC:1.1.1.9]	0.003897	0.00173755	0.000761555	0.000181738	5.11716	0.000359457	Increased
compost_tilled-yes	membrane fusion protein, multidrug efflux system-6	0.0039302	0.00208705	0.000769858	0.000174602	5.1051	0.001019	Increased
compost_tilled-yes	L-ectoine synthase [EC:4.2.1.108]	0.00587099	0.00305568	0.00115173	0.000315982	5.09752	0.00089851	Increased
compost_tilled-yes	L-2,4-diaminobutyric acid acetyltransferase [EC:2.3.1.178]	0.0058856	0.0029549	0.00115515	0.00026278	5.09507	0.000724026	Increased
compost_tilled-yes	fibronectin-binding autotransporter adhesin	0.00471773	0.00161892	0.000927001	0.000141609	5.08923	0.00011593	Increased
compost_tilled-yes	cellobionic acid phosphorylase [EC:2.4.1.321]	0.00386311	0.00120864	0.000764798	0.000154301	5.05114	9.54338e-05	Increased
compost_tilled-yes	oligogalacturonide transport system substrate-binding protein	0.00389105	0.0019535	0.00077044	0.000210395	5.05043	0.000728985	Increased
compost_tilled-yes	glutathione transport system ATP-binding protein	0.013684	0.00585095	0.00273562	0.000559648	5.00217	0.000293375	Increased
compost_tilled-yes	uncharacterized protein-172	0.00754869	0.00302331	0.00151631	0.000160903	4.97833	0.00021694	Increased
compost_tilled-yes	diacylglycerol O-acyltransferase / trehalose O-mycolyltransferase [EC:2.3.1.20 2.3.1.122]	0.00379402	0.00163846	0.000763833	0.000205548	4.96708	0.000307164	Increased
compost_tilled-yes	Na+-transporting NADH:ubiquinone oxidoreductase subunit F [EC:7.2.1.1]	0.00399192	0.00204261	0.000811487	0.000171868	4.91926	0.000859583	Increased
compost_tilled-yes	16S rRNA (guanine1516-N2)-methyltransferase [EC:2.1.1.242]	0.0035796	0.00212547	0.000730821	9.87284e-05	4.89806	0.00210102	Increased
compost_tilled-yes	uncharacterized protein-180	0.00682501	0.00271664	0.00140161	0.000159734	4.86942	0.00021693	Increased
compost_tilled-yes	DnaA initiator-associating protein	0.0023662	0.00170176	0.000488779	9.65974e-05	4.84104	0.00653752	Increased
compost_tilled-yes	AI-2 transport system permease protein	0.00429121	0.001764	0.00088698	0.000144283	4.838	0.000253962	Increased
compost_tilled-yes	multidrug efflux pump-9	0.00256437	0.00113347	0.000531319	0.000105787	4.82642	0.000373632	Increased
compost_tilled-yes	succinoglycan biosynthesis protein ExoO [EC:2.4.-.-]	0.00358696	0.00137076	0.000745679	0.000190969	4.81033	0.000171535	Increased
compost_tilled-yes	methanesulfonate monooxygenase subunit alpha [EC:1.14.13.111]	0.00188987	0.000988338	0.000396569	0.00013404	4.76555	0.00101581	Increased
compost_tilled-yes	arabinosyltransferase B [EC:2.4.2.-]	0.000956323	0.000399447	0.000201388	6.64583e-05	4.74866	0.000267526	Increased
compost_tilled-yes	DeoR family transcriptional regulator, ulaG and ulaABCDEF operon transcriptional repressor	0.00432105	0.0016699	0.000912412	0.000135408	4.73585	0.000193837	Increased
compost_tilled-yes	(R)-citramalate synthase [EC:2.3.1.182]	0.00214653	0.00129742	0.000463942	0.00015054	4.62671	0.00253947	Increased
compost_tilled-yes	MioC protein	0.00337144	0.00151402	0.000731495	0.000107957	4.60896	0.000442927	Increased
compost_tilled-yes	bleomycin hydrolase [EC:3.4.22.40]	0.00367211	0.00257005	0.000797204	0.000194367	4.60624	0.00603368	Increased
compost_tilled-yes	uncharacterized protein-241	0.00247728	0.00138013	0.00054553	0.000161439	4.54106	0.00161771	Increased
compost_tilled-yes	multidrug efflux pump-7	0.00396146	0.0019133	0.00087935	0.000201064	4.50499	0.000696037	Increased
compost_tilled-yes	lactose/L-arabinose transport system ATP-binding protein	0.0103849	0.00421415	0.00232256	0.000442726	4.47132	0.000263349	Increased
compost_tilled-yes	manganese/iron transport system permease protein-3	0.00379178	0.00119808	0.000848808	9.05036e-05	4.46718	0.000104133	Increased
compost_tilled-yes	succinyl-CoA:acetate CoA-transferase [EC:2.8.3.18]	0.00636365	0.00340034	0.00142949	0.000329148	4.4517	0.0013154	Increased
compost_tilled-yes	MFS transporter, NHS family, nucleoside permease	0.00339959	0.0028317	0.000766701	0.000398625	4.43404	0.0163356	Increased
compost_tilled-yes	uncharacterized protein-146	0.0109636	0.00590867	0.00247602	0.000805082	4.42792	0.00137807	Increased
compost_tilled-yes	two-component system, sensor histidine kinase SagS [EC:2.7.13.3]	0.00179127	0.00161543	0.000404552	4.58526e-05	4.4278	0.0235502	Increased
compost_tilled-yes	2-polyprenylphenol 6-hydroxylase [EC:1.14.13.240]	0.00494408	0.00282857	0.00112533	0.000201115	4.39345	0.00200128	Increased
compost_tilled-yes	itaconate CoA-transferase [EC:2.8.3.- 2.8.3.22]	0.00213074	0.000867651	0.000487595	4.87958e-05	4.3699	0.0002782	Increased
compost_tilled-yes	bifunctional N-acetylglutamate synthase/kinase [EC:2.3.1.1 2.7.2.8]	0.00316713	0.00187113	0.000734213	0.000200516	4.31364	0.0025017	Increased
compost_tilled-yes	tRNA 2-thiouridine synthesizing protein B	0.00159362	0.00108478	0.000373315	5.4001e-05	4.26884	0.00585047	Increased
compost_tilled-yes	enoyl-[acyl-carrier protein] reductase / trans-2-enoyl-CoA reductase (NAD+) [EC:1.3.1.9 1.3.1.44]	0.00499668	0.00300867	0.00117071	0.000312851	4.26807	0.00286466	Increased
compost_tilled-yes	type IV secretion system protein TrbI	0.00835069	0.00305041	0.00196399	0.000281091	4.25189	0.000167998	Increased
compost_tilled-yes	beta-ketodecanoyl-[acyl-carrier-protein] synthase [EC:2.3.1.207]	0.00413017	0.00209688	0.000973371	0.000228606	4.24316	0.00104691	Increased
compost_tilled-yes	D-galactarolactone cycloisomerase [EC:5.5.1.27]	0.00229965	0.000798165	0.000550832	0.0001213	4.17486	0.00013457	Increased
compost_tilled-yes	multidrug efflux pump-8	0.00353735	0.00196464	0.00085174	0.000208756	4.15309	0.00184923	Increased
compost_tilled-yes	dipeptidase D [EC:3.4.13.-]	0.00355175	0.00208723	0.000859254	0.000277923	4.13352	0.00261924	Increased
compost_tilled-yes	aminoacrylate peracid reductase	0.00324824	0.00124479	0.00079873	0.000131852	4.06675	0.000228455	Increased
compost_tilled-yes	glycosyltransferase [EC:2.4.1.-]-1	7.95281e-05	3.43259e-05	1.95641e-05	1.48564e-05	4.065	0.000357617	Increased
compost_tilled-yes	cob(II)yrinic acid a,c-diamide reductase [EC:1.16.8.-]	0.0017061	0.00050606	0.000422948	0.000103165	4.03383	9.53647e-05	Increased
compost_tilled-yes	major type 1 subunit fimbrin (pilin)	0.00261008	0.000855132	0.000651866	0.000225792	4.00402	0.00011547	Increased
compost_tilled-yes	2-iminoacetate synthase [EC:4.1.99.19]	0.00679224	0.00342252	0.00170881	0.000380518	3.97484	0.00114003	Increased
compost_tilled-yes	all-trans-retinol 13,14-reductase [EC:1.3.99.23]	0.00286956	0.00178215	0.000723724	0.000158388	3.965	0.00394812	Increased
compost_tilled-yes	arsenical resistance protein ArsH	0.0111296	0.00510217	0.00281764	0.000672078	3.94998	0.000643217	Increased
compost_tilled-yes	outer membrane protein, multidrug efflux system-3	0.00312448	0.00208113	0.000797037	0.000243137	3.92012	0.00604068	Increased
compost_tilled-yes	betaine/carnitine transporter, BCCT family	0.00218524	0.0013622	0.000558298	0.000106605	3.91412	0.00415354	Increased
compost_tilled-yes	two-component system, sensor histidine kinase RetS	0.00291808	0.00174237	0.000747227	0.000216437	3.90521	0.00323591	Increased
compost_tilled-yes	kanamycin kinase [EC:2.7.1.95]	0.00333221	0.00180581	0.000868679	0.000119878	3.83596	0.00188556	Increased
compost_tilled-yes	5'-methylthioinosine phosphorylase [EC:2.4.2.44]	0.00259888	0.00154064	0.000679465	0.000120733	3.82489	0.00324369	Increased
compost_tilled-yes	GTP 3',8-cyclase / cyclic pyranopterin monophosphate synthase [EC:4.1.99.22 4.6.1.17]	0.0028922	0.00185497	0.000762989	0.000278315	3.79062	0.00521927	Increased
compost_tilled-yes	entericidin B	0.0038126	0.00142033	0.00101211	0.000239865	3.76697	0.000216802	Increased
compost_tilled-yes	murein DD-endopeptidase / murein LD-carboxypeptidase [EC:3.4.-.- 3.4.17.13]	0.00788462	0.0055212	0.00209899	0.000727008	3.75639	0.00873321	Increased
compost_tilled-yes	type IV secretion system protein TrbJ	0.00536666	0.0017786	0.00142869	0.000192645	3.75636	0.000133186	Increased
compost_tilled-yes	D-alanine transfer protein	0.00216753	0.000691743	0.00057876	0.000173071	3.74513	0.000114427	Increased
compost_tilled-yes	putative iron-regulated protein	0.00740341	0.00273662	0.00197756	0.00013536	3.74371	0.000225992	Increased
compost_tilled-yes	transmembrane protein	0.00217454	0.000857996	0.000581647	0.000114885	3.73859	0.000298209	Increased
compost_tilled-yes	uncharacterized protein-236	0.00262547	0.00164771	0.000704207	0.000250226	3.72827	0.00476811	Increased
compost_tilled-yes	IclR family transcriptional regulator, KDG regulon repressor	0.00159564	0.000609166	0.000428235	6.98915e-05	3.72609	0.000259029	Increased
compost_tilled-yes	chorismate--pyruvate lyase [EC:4.1.3.40]	0.00413798	0.0021133	0.00111585	0.000255603	3.70837	0.0014189	Increased
compost_tilled-yes	fructose-1,6-bisphosphatase I / sedoheptulose-1,7-bisphosphatase [EC:3.1.3.11 3.1.3.37]	0.00255561	0.00111903	0.000690737	0.000142563	3.69983	0.000561484	Increased
compost_tilled-yes	Na+-translocating ferredoxin:NAD+ oxidoreductase subunit E	0.00235251	0.00140524	0.000636534	0.000118074	3.69582	0.00363969	Increased
compost_tilled-yes	2-ketogluconate reductase [EC:1.1.1.215]	0.00221287	0.000833866	0.000600282	9.77621e-05	3.68638	0.000248441	Increased
compost_tilled-yes	rhamnogalacturonan endolyase [EC:4.2.2.23]	0.00306675	0.00219611	0.000833339	0.000199513	3.68008	0.0102506	Increased
compost_tilled-yes	bifunctional isochorismate lyase / aryl carrier protein [EC:3.3.2.1 6.3.2.14]	0.0023857	0.00133595	0.00064871	0.000166544	3.6776	0.00249657	Increased
compost_tilled-yes	ribonuclease T [EC:3.1.13.-]	0.00374094	0.00176013	0.00102064	0.000162045	3.6653	0.000898152	Increased
compost_tilled-yes	heptose-I-phosphate ethanolaminephosphotransferase [EC:2.7.8.-]	0.00310786	0.0013183	0.000848394	0.000185482	3.66323	0.000468928	Increased
compost_tilled-yes	L,D-transpeptidase YcfS	0.0017363	0.000904741	0.000474731	0.000133963	3.65744	0.00163941	Increased
compost_tilled-yes	manganese/iron transport system substrate-binding protein-2	0.00630858	0.00156704	0.00175598	0.000271018	3.59262	5.61775e-05	Increased
compost_tilled-yes	D-glycerate 3-kinase [EC:2.7.1.31]	0.00231177	0.00112695	0.000644726	0.000183665	3.58567	0.00114839	Increased
compost_tilled-yes	tellurite methyltransferase [EC:2.1.1.265]	0.00187621	0.000761532	0.000524099	9.02123e-05	3.57988	0.000392202	Increased
compost_tilled-yes	capsular polysaccharide export protein-1	0.00557341	0.00228131	0.00156496	0.000505989	3.56136	0.00038807	Increased
compost_tilled-yes	2-methylaconitate isomerase [EC:5.3.3.-]	0.00483369	0.00212025	0.00136325	0.000361667	3.54571	0.00061391	Increased
compost_tilled-yes	beta-ketoacyl-[acyl-carrier-protein] synthase III [EC:2.3.1.180]	0.0051654	0.00209637	0.00146411	0.000213287	3.52802	0.000406768	Increased
compost_tilled-yes	glutathione transport system permease protein-1	0.00428314	0.00133061	0.00121483	0.000123256	3.52572	0.000113557	Increased
compost_tilled-yes	Na+:H+ antiporter, NhaC family	0.00505162	0.00224015	0.00143931	0.000439799	3.50974	0.000663785	Increased
compost_tilled-yes	mannosyltransferase [EC:2.4.1.-]-2	0.00414318	0.00133217	0.00118103	8.46029e-05	3.50812	0.000134113	Increased
compost_tilled-yes	L,D-transpeptidase YnhG	0.00193664	0.000999851	0.000552185	0.000127454	3.50724	0.0017105	Increased
compost_tilled-yes	type IV secretion system protein TrbL	0.00597834	0.00189349	0.00170548	0.000197565	3.50536	0.000124727	Increased
compost_tilled-yes	glutamine transport system permease protein	0.0029767	0.00122281	0.000853543	0.000148711	3.48746	0.000442551	Increased
compost_tilled-yes	Na+-translocating ferredoxin:NAD+ oxidoreductase subunit G	0.00238823	0.0013796	0.000685006	0.000133243	3.48644	0.00341645	Increased
compost_tilled-yes	(S)-citramalyl-CoA lyase [EC:4.1.3.25]	0.0025453	0.00085743	0.000730363	9.3337e-05	3.48498	0.000160992	Increased
compost_tilled-yes	thiopurine S-methyltransferase [EC:2.1.1.67]	0.00488444	0.00188049	0.00140425	0.000165028	3.47832	0.000312201	Increased
compost_tilled-yes	putative phosphonate transport system ATP-binding protein	0.00814226	0.00269897	0.00234311	0.000311068	3.47498	0.000150001	Increased
compost_tilled-yes	alpha-D-ribose 1-methylphosphonate 5-triphosphate synthase subunit PhnL [EC:2.7.8.37]	0.00815109	0.0026957	0.00234858	0.000311705	3.47065	0.000148407	Increased
compost_tilled-yes	alpha-D-ribose 1-methylphosphonate 5-triphosphate synthase subunit PhnI [EC:2.7.8.37]	0.00815196	0.00269508	0.00234949	0.000312284	3.46967	0.000148784	Increased
compost_tilled-yes	N-acyl-D-glutamate deacylase [EC:3.5.1.82]	0.00241088	0.000633842	0.000696888	0.000111174	3.45949	7.32848e-05	Increased
compost_tilled-yes	alpha-D-ribose 1-methylphosphonate 5-phosphate C-P lyase [EC:4.7.1.1]	0.00815935	0.0026952	0.00236592	0.0003212	3.4487	0.000149127	Increased
compost_tilled-yes	neutral ceramidase [EC:3.5.1.23]	0.00251384	0.00156873	0.000729985	0.000151727	3.44369	0.0055031	Increased
compost_tilled-yes	uncharacterized protein-258	0.00162298	0.00111708	0.000471932	0.000212028	3.43901	0.00963777	Increased
compost_tilled-yes	multidrug/hemolysin transport system ATP-binding protein	0.000348916	0.000113547	0.000102382	7.94187e-05	3.40799	0.000114565	Increased
compost_tilled-yes	arginine/ornithine transport system substrate-binding protein	0.00302304	0.00175563	0.000890045	0.000295734	3.39651	0.0037223	Increased
compost_tilled-yes	D-alanine--poly(phosphoribitol) ligase subunit 2 [EC:6.1.1.13]	0.00222743	0.000732672	0.000656275	0.000201247	3.39406	0.000132727	Increased
compost_tilled-yes	MFS transporter, MHS family, metabolite:H+ symporter	0.0019556	0.000816974	0.000576185	0.000125318	3.39405	0.00051266	Increased
compost_tilled-yes	N-carbamoyl-D-amino-acid hydrolase [EC:3.5.1.77]	0.00440299	0.00166611	0.00130671	0.000177271	3.36951	0.000302571	Increased
compost_tilled-yes	uncharacterized protein-224	0.00335778	0.00176937	0.000996981	0.000157365	3.36795	0.00215337	Increased
compost_tilled-yes	alpha-D-ribose 1-methylphosphonate 5-triphosphate synthase subunit PhnH [EC:2.7.8.37]	0.0078752	0.00256923	0.00234587	0.00030706	3.35705	0.00014909	Increased
compost_tilled-yes	uncharacterized protein-226	0.0032648	0.00173697	0.000976921	0.000150807	3.34193	0.00232692	Increased
compost_tilled-yes	beta-1,2-mannosidase [EC:3.2.1.197]	0.00296407	0.0019225	0.000886945	0.000339789	3.34189	0.00738743	Increased
compost_tilled-yes	cell division protein ZipA	0.00338084	0.00177588	0.00101425	0.000165177	3.33333	0.00216771	Increased
compost_tilled-yes	chemotaxis protein MotD	0.00519905	0.00162418	0.00156379	0.000249178	3.32464	0.000124836	Increased
compost_tilled-yes	apolipoprotein D and lipocalin family protein	0.0146081	0.00684197	0.00440157	0.0010714	3.31883	0.00109204	Increased
compost_tilled-yes	uncharacterized protein-213	0.00415835	0.00214304	0.00125318	0.000338018	3.31824	0.00192515	Increased
compost_tilled-yes	2-methylcitrate dehydratase (2-methyl-trans-aconitate forming) [EC:4.2.1.117]	0.00445053	0.00211151	0.00134236	0.000370285	3.31544	0.00117787	Increased
compost_tilled-yes	type VI secretion system protein VasD	0.00367275	0.00135387	0.00111182	0.000272743	3.30337	0.000261332	Increased
compost_tilled-yes	uncharacterized protein-221	0.00346122	0.00173185	0.0010484	0.000143747	3.30141	0.00167004	Increased
compost_tilled-yes	alpha-D-ribose 1-methylphosphonate 5-triphosphate synthase subunit PhnG [EC:2.7.8.37]	0.00773523	0.00238719	0.00234357	0.000305745	3.30062	0.000122772	Increased
compost_tilled-yes	LysR family transcriptional regulator, regulator for metE and metH	0.00523624	0.00236274	0.00160336	0.000468198	3.2658	0.000886455	Increased
compost_tilled-yes	GntR family transcriptional regulator, gluconate operon transcriptional repressor	0.00156657	0.00056524	0.0004802	0.000119978	3.26233	0.000237951	Increased
compost_tilled-yes	ATP-dependent helicase HepA [EC:3.6.4.-]	0.00307333	0.00163292	0.000944503	0.00013026	3.25391	0.00247145	Increased
compost_tilled-yes	multicomponent K+:H+ antiporter subunit F	0.0119705	0.00477306	0.0036879	0.000617317	3.24589	0.000442677	Increased
compost_tilled-yes	type IV secretion system protein TrbC	0.00515443	0.00159219	0.00159313	0.000150103	3.2354	0.000128608	Increased
compost_tilled-yes	choline oxidase [EC:1.1.3.17]	0.00120233	0.00087678	0.000371971	9.0413e-05	3.23233	0.0148348	Increased
compost_tilled-yes	manganese/iron transport system ATP-binding protein-2	0.00838881	0.0019165	0.00261353	0.000175944	3.20977	5.5171e-05	Increased
compost_tilled-yes	MFS transporter, NHS family, xanthosine permease	0.00383294	0.00289366	0.00119653	0.000507888	3.20338	0.0181532	Increased
compost_tilled-yes	aconitate hydratase 2 / 2-methylisocitrate dehydratase [EC:4.2.1.3 4.2.1.99]	0.00642777	0.00345167	0.00201147	0.000519398	3.19555	0.0027499	Increased
compost_tilled-yes	type IV secretion system protein TrbD	0.00485257	0.00146002	0.00152057	0.000175876	3.19129	0.00011742	Increased
compost_tilled-yes	cell division protein ZapB	0.00502388	0.00237639	0.00157631	0.000325845	3.18712	0.0013029	Increased
compost_tilled-yes	dimethylglycine catabolism A	0.00601371	0.00216912	0.00188965	0.000153061	3.18245	0.000272012	Increased
compost_tilled-yes	4,4'-dithiodibutanoate disulfide reductase [EC:1.8.1.20]	0.00170671	0.000734432	0.000537126	0.000166676	3.17748	0.000700199	Increased
compost_tilled-yes	tRNA pseudouridine65 synthase [EC:5.4.99.26]	0.00564801	0.00272339	0.00177961	0.000469022	3.17373	0.00145361	Increased
compost_tilled-yes	type IV secretion system protein TrbE [EC:7.4.2.8]	0.00616825	0.00203501	0.00195284	0.000194704	3.15861	0.000177243	Increased
compost_tilled-yes	beta-ketoacyl ACP synthase [EC:2.3.1.293 2.3.1.294]	0.00157828	0.000776275	0.000499706	0.000124291	3.15842	0.00166797	Increased
compost_tilled-yes	manganese/iron transport system permease protein-2	0.00528337	0.00108363	0.00167327	0.000221807	3.15751	5.16358e-05	Increased
compost_tilled-yes	uncharacterized oxidoreductase [EC:1.-.-.-]	0.00784045	0.00318316	0.00248461	0.000747104	3.1556	0.000494629	Increased
compost_tilled-yes	LysR family transcriptional regulator, transcriptional activator for dmlA	0.00216066	0.000862219	0.000686253	0.000305266	3.14849	0.000419075	Increased
compost_tilled-yes	tyrosine ammonia-lyase [EC:4.3.1.23]	0.00304974	0.00214216	0.000969492	0.000420643	3.14571	0.0132663	Increased
compost_tilled-yes	chemosensory pili system protein ChpC	0.00302303	0.00161805	0.000961989	0.000145588	3.14248	0.00284351	Increased
compost_tilled-yes	type IV secretion system protein VirB2	0.00343041	0.00150561	0.00109182	0.000358933	3.14193	0.000814191	Increased
compost_tilled-yes	two-component system, NtrC family, C4-dicarboxylate transport response regulator DctD	0.0126767	0.00543821	0.00403586	0.000746167	3.14102	0.000744478	Increased
compost_tilled-yes	N-methyl-L-tryptophan oxidase [EC:1.5.3.-]	0.00157797	0.00055681	0.000502639	0.000130233	3.13938	0.000228199	Increased
compost_tilled-yes	toxin YoeB [EC:3.1.-.-]	0.00407289	0.0017497	0.00130021	0.000290387	3.13248	0.000745874	Increased
compost_tilled-yes	two-component system, NtrC family, C4-dicarboxylate transport sensor histidine kinase DctB [EC:2.7.13.3]	0.0136446	0.00576888	0.00436327	0.000826619	3.12716	0.000689816	Increased
compost_tilled-yes	small conductance mechanosensitive channel	0.0188004	0.00752715	0.00602039	0.000624147	3.12279	0.000512672	Increased
compost_tilled-yes	MFS transporter, SP family, sugar:H+ symporter	0.0070793	0.00256673	0.00228443	0.000207415	3.09894	0.000296531	Increased
compost_tilled-yes	LysR family transcriptional regulator, mexEF-oprN operon transcriptional activator	0.00189645	0.000859206	0.000614672	8.09539e-05	3.08531	0.00111649	Increased
compost_tilled-yes	multidrug efflux pump-5	0.00668133	0.00254226	0.00216829	0.000336184	3.08138	0.000389085	Increased
compost_tilled-yes	type IV secretion system protein TrbF	0.00592019	0.0018197	0.00192167	0.00019596	3.08076	0.000136397	Increased
compost_tilled-yes	type III secretion protein S	0.00156866	0.000408557	0.000511102	7.41769e-05	3.06917	8.86225e-05	Increased
compost_tilled-yes	5'-nucleotidase [EC:3.1.3.5]-4	0.00250147	0.00148197	0.000816043	0.000156129	3.06537	0.00549918	Increased
compost_tilled-yes	ribonucleoside-triphosphate reductase (formate) [EC:1.1.98.6]	0.00325794	0.00148267	0.00106594	0.00012684	3.05641	0.00118085	Increased
compost_tilled-yes	NADP-dependent alcohol dehydrogenase [EC:1.1.-.-]	0.00158865	0.00100358	0.000519884	0.000173619	3.05577	0.00801685	Increased
compost_tilled-yes	miniconductance mechanosensitive channel-2	0.00157846	0.000918193	0.000516698	0.000139987	3.0549	0.00501013	Increased
compost_tilled-yes	vanillate monooxygenase ferredoxin subunit	0.00264232	0.00153999	0.000867915	0.000268805	3.04445	0.00511277	Increased
compost_tilled-yes	lipid A oxidase	0.00169923	0.000698751	0.000559031	0.000127391	3.0396	0.000619355	Increased
compost_tilled-yes	lactose/L-arabinose transport system permease protein-2	0.00275903	0.00107759	0.000909497	0.00012631	3.03358	0.000470504	Increased
compost_tilled-yes	putrescine carbamoyltransferase [EC:2.1.3.6]	0.00208501	0.00108081	0.000687777	0.000222852	3.03152	0.00255499	Increased
compost_tilled-yes	teichoic acid glycerol-phosphate primase [EC:2.7.8.44]	0.000707204	0.0004944	0.000235111	8.67573e-05	3.00796	0.0144114	Increased
compost_tilled-yes	undecaprenyl phosphate N,N'-diacetylbacillosamine 1-phosphate transferase [EC:2.7.8.36]	0.00276745	0.00118114	0.00092295	0.000196037	2.99848	0.00081589	Increased
compost_tilled-yes	arginine:ornithine antiporter / lysine permease	0.00368861	0.001236	0.00123333	0.000241937	2.99077	0.000205574	Increased
compost_tilled-yes	7-cyano-7-deazaguanine reductase [EC:1.7.1.13]-2	0.00524446	0.00232674	0.00175388	0.000519684	2.99021	0.0010234	Increased
compost_tilled-yes	2,5-diketo-D-gluconate reductase B [EC:1.1.1.346]	0.00459627	0.00204893	0.00153802	0.000257413	2.98842	0.00110139	Increased
compost_tilled-yes	ATP-binding cassette, subfamily C, bacterial PrsD	0.00164455	0.000566974	0.000551776	8.97932e-05	2.98046	0.00024606	Increased
compost_tilled-yes	phenylalanine dehydrogenase [EC:1.4.1.20]	0.000193948	8.23317e-05	6.5177e-05	3.69494e-05	2.97571	0.000748322	Increased
compost_tilled-yes	multicomponent K+:H+ antiporter subunit E	0.00972062	0.00375298	0.0032979	0.00058324	2.94752	0.000468717	Increased
compost_tilled-yes	GntR family transcriptional regulator, histidine utilization repressor	0.00873412	0.00289914	0.00297177	0.000458142	2.93903	0.000210234	Increased
compost_tilled-yes	putative acetyltransferase [EC:2.3.1.-]-7	0.00285098	0.00121192	0.00097121	0.000215253	2.93549	0.000849522	Increased
compost_tilled-yes	manganese transport system ATP-binding protein [EC:7.2.2.5]-2	0.00203977	0.00112626	0.000695272	0.000123876	2.93378	0.00415746	Increased
compost_tilled-yes	putative membrane protein-15	0.00580021	0.00236748	0.00198981	0.00027277	2.91495	0.000696831	Increased
compost_tilled-yes	protein deglycase [EC:3.5.1.124]	0.00205943	0.00120294	0.000707956	0.000200848	2.90897	0.00589713	Increased
compost_tilled-yes	choloylglycine hydrolase [EC:3.5.1.24]	0.004129	0.00161341	0.00142074	0.000200342	2.90624	0.000538665	Increased
compost_tilled-yes	GntR family transcriptional regulator, phosphonate transport system regulatory protein	0.00819882	0.00242965	0.00282502	0.00023253	2.90222	0.000134635	Increased
compost_tilled-yes	MFS transporter, SP family, arabinose:H+ symporter	0.00344978	0.00179496	0.00118938	0.000265228	2.90048	0.00302732	Increased
compost_tilled-yes	cellobiose PTS system EIIB component [EC:2.7.1.196 2.7.1.205]	0.00334131	0.000768538	0.00115303	0.000328976	2.89786	5.08312e-05	Increased
compost_tilled-yes	alpha-D-ribose 1-methylphosphonate 5-triphosphate diphosphatase [EC:3.6.1.63]	0.0143895	0.0042322	0.00496663	0.000353652	2.89724	0.000132508	Increased
compost_tilled-yes	multicomponent K+:H+ antiporter subunit G	0.0101261	0.00404464	0.00349777	0.000627184	2.895	0.000613826	Increased
compost_tilled-yes	uncharacterized protein-220	0.00107812	0.000731676	0.000372436	0.00014177	2.89479	0.0137685	Increased
compost_tilled-yes	arginine:pyruvate transaminase [EC:2.6.1.84]	0.00391406	0.00154458	0.00135261	0.000261425	2.8937	0.000564378	Increased
compost_tilled-yes	multicomponent K+:H+ antiporter subunit A	0.0105537	0.00407639	0.00364958	0.000661671	2.89175	0.000498374	Increased
compost_tilled-yes	rhomboid-like protein [EC:3.4.21.105]	0.0065115	0.00348827	0.00225188	0.000739233	2.89158	0.00361245	Increased
compost_tilled-yes	exosome complex exonuclease DIS3/RRP44 [EC:3.1.13.-]	0.00650092	0.00349352	0.00225557	0.000741224	2.88216	0.00371348	Increased
compost_tilled-yes	capsular polysaccharide export protein-2	0.00428033	0.00166819	0.00148737	0.000470335	2.87779	0.000494796	Increased
compost_tilled-yes	membrane-bound lytic murein transglycosylase F [EC:4.2.2.-]	0.00530174	0.00254287	0.00186201	0.000240853	2.84732	0.00197124	Increased
compost_tilled-yes	2-methylfumaryl-CoA isomerase [EC:5.4.1.3]	0.00178183	0.000772072	0.000627378	9.65007e-05	2.84012	0.00108891	Increased
compost_tilled-yes	putative ABC transport system ATP-binding protein-5	0.00116122	0.000502165	0.000409509	0.000203821	2.83563	0.00100236	Increased
compost_tilled-yes	multicomponent K+:H+ antiporter subunit C	0.00992826	0.00381344	0.00350473	0.000615198	2.83282	0.000516625	Increased
compost_tilled-yes	erythritol transport system substrate-binding protein	0.00215051	0.00086413	0.000762014	0.000106284	2.82214	0.00070038	Increased
compost_tilled-yes	two-component system, OmpR family, response regulator PhoP	0.00371024	0.00185027	0.00131732	0.000192324	2.8165	0.00258915	Increased
compost_tilled-yes	2,3-dihydroxybenzoate-AMP ligase [EC:6.3.2.14 2.7.7.58]	0.00199255	0.000750142	0.000708465	0.000144435	2.81248	0.00045626	Increased
compost_tilled-yes	D-alanine--poly(phosphoribitol) ligase subunit 1 [EC:6.1.1.13]	0.00158687	0.000550638	0.000564266	0.000168615	2.81228	0.000263955	Increased
compost_tilled-yes	two-component system, cell cycle sensor histidine kinase DivJ [EC:2.7.13.3]	0.00645571	0.00208076	0.0022958	0.000230598	2.81196	0.000210238	Increased
compost_tilled-yes	4-(gamma-glutamylamino)butanal dehydrogenase [EC:1.2.1.99]	0.00797984	0.0025877	0.00284205	0.000214136	2.80778	0.000221042	Increased
compost_tilled-yes	LuxR family transcriptional regulator, regulator of acetate metabolism	0.00397299	0.00147837	0.00141797	0.000338642	2.80189	0.000423579	Increased
compost_tilled-yes	glutathione-regulated potassium-efflux system ancillary protein KefC	0.00936957	0.0032048	0.00335535	0.000762134	2.79243	0.000264151	Increased
compost_tilled-yes	outer membrane lipoprotein SlyB	0.00505815	0.00148375	0.00181497	0.000324691	2.78691	0.000128798	Increased
compost_tilled-yes	MFS transporter, DHA2 family, multidrug resistance protein-5	0.00134061	0.000988596	0.000481278	0.000186801	2.78552	0.0228384	Increased
compost_tilled-yes	TetR/AcrR family transcriptional regulator, acrAB operon repressor	0.00574546	0.00267081	0.0020668	0.000584908	2.77989	0.00172529	Increased
compost_tilled-yes	betaine-homocysteine S-methyltransferase [EC:2.1.1.5]	0.00432082	0.00111995	0.00155468	0.000124889	2.77923	9.82298e-05	Increased
compost_tilled-yes	solute carrier family 10 (sodium/bile acid cotransporter), member 7	0.0145507	0.00506175	0.00526838	0.000618347	2.7619	0.000323185	Increased
compost_tilled-yes	3-ketosteroid 9alpha-monooxygenase subunit A [EC:1.14.15.30]	0.00217502	0.000975045	0.000788447	0.000239315	2.75862	0.00141584	Increased
compost_tilled-yes	MFS transporter, SP family, xylose:H+ symportor	0.00287057	0.00135778	0.00104078	0.000360109	2.7581	0.0019535	Increased
compost_tilled-yes	methylglutamate dehydrogenase subunit B [EC:1.5.99.5]	0.00358097	0.000906174	0.00130136	0.000119745	2.75171	9.73877e-05	Increased
compost_tilled-yes	citronellol/citronellal dehydrogenase-2	0.0107024	0.00450382	0.00389364	0.000243483	2.74868	0.00103526	Increased
compost_tilled-yes	methylglutamate dehydrogenase subunit A [EC:1.5.99.5]	0.0032664	0.000882308	0.00118952	0.000147779	2.74599	0.00011504	Increased
compost_tilled-yes	Lrp/AsnC family transcriptional regulator	0.0220258	0.00806959	0.00802317	0.00107037	2.74528	0.000442524	Increased
compost_tilled-yes	diguanylate cyclase [EC:2.7.7.65]-4	0.0042536	0.00328282	0.00154952	0.000508629	2.74511	0.0288218	Increased
compost_tilled-yes	1,4-dihydroxy-2-naphthoyl-CoA hydrolase [EC:3.1.2.28]-1	0.00832103	0.00416753	0.00303862	0.000643715	2.73842	0.00290281	Increased
compost_tilled-yes	uncharacterized protein-126	0.0131103	0.00333465	0.00479442	0.000266614	2.7345	0.000101666	Increased
compost_tilled-yes	acyl-CoA dehydrogenase [EC:1.3.99.-]-3	0.00811456	0.0027855	0.00296885	0.000294459	2.73323	0.000312599	Increased
compost_tilled-yes	putative ABC transport system permease protein-4	0.000625468	0.000350747	0.000230063	0.000119458	2.71868	0.00603107	Increased
compost_tilled-yes	multicomponent K+:H+ antiporter subunit D	0.0106562	0.00403875	0.00392366	0.000666266	2.71588	0.000548728	Increased
compost_tilled-yes	uncharacterized protein-206	0.0049753	0.00232212	0.00183625	0.000299088	2.70949	0.00196611	Increased
compost_tilled-yes	aminoacrylate hydrolase [EC:3.5.1.-]	0.0019357	0.000689059	0.000714584	0.000181242	2.70885	0.000357482	Increased
compost_tilled-yes	exodeoxyribonuclease I [EC:3.1.11.1]	0.00400984	0.00219804	0.0014818	0.00053624	2.70606	0.0051933	Increased
compost_tilled-yes	MFS transporter, DHA1 family, chloramphenicol/florfenicol resistance protein	0.00232533	0.000808056	0.000859447	0.00030977	2.70561	0.000282834	Increased
compost_tilled-yes	glycosyl transferase, family 25	0.00391906	0.00119253	0.00145051	0.000276823	2.70185	0.000161307	Increased
compost_tilled-yes	DeoR family transcriptional regulator, glycerol-3-phosphate regulon repressor	0.0155455	0.00462146	0.00579611	0.000262152	2.68206	0.000165672	Increased
compost_tilled-yes	transmembrane sensor	0.0226379	0.00645381	0.00849116	0.000645244	2.66605	0.000137681	Increased
compost_tilled-yes	ureidoglycolate lyase [EC:4.3.2.3]-1	0.0093819	0.00306268	0.00352654	0.000260938	2.66037	0.000266538	Increased
compost_tilled-yes	AraC family transcriptional regulator, glycine betaine-responsive activator	0.00510423	0.00206992	0.00192198	0.000275606	2.65571	0.000912184	Increased
compost_tilled-yes	inner membrane protein-3	0.0049074	0.00240537	0.00185146	0.000480882	2.65055	0.00284984	Increased
compost_tilled-yes	two-component system, NtrC family, response regulator AlgB	0.00155658	0.000798267	0.000588734	9.67788e-05	2.64394	0.00378066	Increased
compost_tilled-yes	two-component system, OmpR family, catabolic regulation response regulator CreB	0.00258592	0.00108078	0.00098097	0.000173757	2.63609	0.00112113	Increased
compost_tilled-yes	uncharacterized protein-148	0.00801815	0.00370966	0.00304269	0.000751445	2.63522	0.00203503	Increased
compost_tilled-yes	aliphatic nitrilase [EC:3.5.5.7]	0.00180455	0.00105633	0.000685305	8.8331e-05	2.63321	0.0081899	Increased
compost_tilled-yes	maltoporin	0.00140494	0.000898225	0.000534209	0.000128924	2.62994	0.013248	Increased
compost_tilled-yes	general L-amino acid transport system ATP-binding protein [EC:7.4.2.1]	0.027398	0.00847753	0.0104234	0.00083878	2.6285	0.000210363	Increased
compost_tilled-yes	glutamine transport system substrate-binding protein	0.00236609	0.000743671	0.000900181	0.000308935	2.62846	0.00017495	Increased
compost_tilled-yes	dimethylglycine dehydrogenase [EC:1.5.8.4]	0.00585057	0.00172134	0.00222636	0.000228108	2.62786	0.000161755	Increased
compost_tilled-yes	sterol 3beta-glucosyltransferase [EC:2.4.1.173]	0.00404707	0.00159029	0.00154248	0.000177267	2.62374	0.000790642	Increased
compost_tilled-yes	outer membrane protein, adhesin transport system	0.00805026	0.00288193	0.0030706	0.000682628	2.62172	0.000422354	Increased
compost_tilled-yes	acetyl-CoA hydrolase [EC:3.1.2.1]	0.00364411	0.00223209	0.00139369	0.000124998	2.61473	0.0107236	Increased
compost_tilled-yes	beta-lactamase class D [EC:3.5.2.6]	0.00686415	0.00294315	0.0026307	0.000595537	2.60925	0.00134428	Increased
compost_tilled-yes	two-component system, NarL family, response regulator DevR	0.000959275	0.000371284	0.000367755	0.00010892	2.60846	0.000680395	Increased
compost_tilled-yes	poly(glycerol-phosphate) alpha-glucosyltransferase [EC:2.4.1.52]	0.0023242	0.000876038	0.000893394	0.000153002	2.60154	0.000619063	Increased
compost_tilled-yes	erythritol transport system permease protein	0.00543105	0.00158334	0.002091	0.000245961	2.59735	0.000158873	Increased
compost_tilled-yes	ATP-dependent RNA helicase DbpA [EC:3.6.4.13]	0.010136	0.00511748	0.00392777	0.00121524	2.5806	0.00375467	Increased
compost_tilled-yes	uncharacterized protein-244	0.00200558	0.00108288	0.000777544	0.000306927	2.57937	0.00569179	Increased
compost_tilled-yes	putative amino acid transporter	0.00203761	0.00145403	0.000790126	0.000259143	2.57884	0.0241551	Increased
compost_tilled-yes	lantibiotic biosynthesis protein-1	0.00258653	0.00150714	0.00100388	0.000200945	2.57654	0.00864352	Increased
compost_tilled-yes	glucose/mannose transport system substrate-binding protein	0.0123679	0.00365756	0.00480121	0.000456527	2.576	0.000175228	Increased
compost_tilled-yes	rubredoxin---NAD+ reductase [EC:1.18.1.1]	0.00651187	0.00331262	0.00254188	0.000560798	2.56184	0.00404797	Increased
compost_tilled-yes	nickel transport system permease protein-2	0.00285537	0.0009072	0.00111613	0.000215462	2.55829	0.000235907	Increased
compost_tilled-yes	colanic acid biosynthesis glycosyl transferase WcaI	0.00316528	0.00125188	0.00124027	0.000158979	2.5521	0.000912529	Increased
compost_tilled-yes	tagaturonate reductase [EC:1.1.1.58]	0.00628238	0.00278261	0.00246951	0.000749053	2.54398	0.00176231	Increased
compost_tilled-yes	thioesterase III [EC:3.1.2.-]	0.00205427	0.000920378	0.000808782	0.000128058	2.53996	0.00195181	Increased
compost_tilled-yes	voltage-gated sodium channel	0.00396478	0.00205614	0.00156482	0.000376241	2.5337	0.00473859	Increased
compost_tilled-yes	glutamate:Na+ symporter, ESS family	0.00242119	0.000748991	0.000955687	0.000171543	2.53346	0.000213043	Increased
compost_tilled-yes	(2R)-3-sulfolactate dehydrogenase (NADP+) [EC:1.1.1.338]	0.00531613	0.00126488	0.00209931	0.00022921	2.53233	9.33719e-05	Increased
compost_tilled-yes	nicotinamide phosphoribosyltransferase [EC:2.4.2.12]	0.00172827	0.000548223	0.000683064	0.000154547	2.53018	0.000233294	Increased
compost_tilled-yes	SM-20-related protein	0.00655101	0.00260679	0.0025942	0.000271539	2.52525	0.000999808	Increased
compost_tilled-yes	universal stress protein E	0.00261687	0.00136452	0.0010383	0.000232852	2.52035	0.00499769	Increased
compost_tilled-yes	glucose/mannose transport system permease protein-2	0.0112056	0.00327432	0.00444998	0.000414358	2.51813	0.000177086	Increased
compost_tilled-yes	putative lipoprotein	0.00478525	0.00197375	0.00190755	0.000200847	2.50859	0.00127398	Increased
compost_tilled-yes	uncharacterized zinc-type alcohol dehydrogenase-like protein [EC:1.-.-.-]-2	0.00472705	0.00143038	0.00188461	0.000419914	2.50824	0.00018537	Increased
compost_tilled-yes	curli production assembly/transport component CsgG	0.00196623	0.000820592	0.000784437	0.00016767	2.50655	0.0013339	Increased
compost_tilled-yes	SanA protein	0.00345729	0.00137349	0.00137959	0.000249008	2.50603	0.000991564	Increased
compost_tilled-yes	probable lipoprotein NlpC	0.0124086	0.00646264	0.00496188	0.0012101	2.50079	0.00511175	Increased
compost_tilled-yes	purine nucleoside transport protein	0.000548311	0.000308892	0.000219513	8.14004e-05	2.49786	0.00819195	Increased
compost_tilled-yes	alkane 1-monooxygenase [EC:1.14.15.3]	0.00756432	0.00414028	0.00302943	0.000310772	2.49694	0.00681568	Increased
compost_tilled-yes	two-component system, sensor histidine kinase [EC:2.7.13.3]	0.00246887	0.00131284	0.000989806	0.00015088	2.4943	0.00580661	Increased
compost_tilled-yes	mannitol PTS system EIIA component [EC:2.7.1.197]	0.00842856	0.00229696	0.00337968	0.000387947	2.49389	0.000131677	Increased
compost_tilled-yes	presequence protease [EC:3.4.24.-]	0.0028573	0.00118334	0.00114626	0.000119818	2.49271	0.00134391	Increased
compost_tilled-yes	protein PhnA	0.0207952	0.00763995	0.00835766	0.00147925	2.48816	0.000623372	Increased
compost_tilled-yes	anaerobic nitric oxide reductase transcription regulator	0.00348278	0.00124193	0.0014022	0.000204178	2.4838	0.000533298	Increased
compost_tilled-yes	N-acylglucosamine 2-epimerase [EC:5.1.3.8]	0.0038085	0.00204924	0.00153422	0.000362415	2.48236	0.00633524	Increased
compost_tilled-yes	ATP-binding cassette, subfamily B, multidrug efflux pump-3	0.0191229	0.00596307	0.00771218	0.000686618	2.47958	0.000261602	Increased
compost_tilled-yes	multidrug efflux pump-4	0.00663651	0.00248185	0.00267848	0.000646621	2.47772	0.000685257	Increased
compost_tilled-yes	MFS transporter, FHS family, L-fucose permease	0.0242251	0.0122111	0.00978215	0.00324806	2.47646	0.00441398	Increased
compost_tilled-yes	uridine monophosphate synthetase [EC:2.4.2.10 4.1.1.23]	0.00667021	0.00336931	0.00269573	0.000702979	2.47436	0.00446223	Increased
compost_tilled-yes	putrescine---pyruvate transaminase [EC:2.6.1.113]	0.00707599	0.00246417	0.00286521	0.000310585	2.46963	0.000482116	Increased
compost_tilled-yes	hydroxymethylglutaryl-CoA reductase [EC:1.1.1.88]	0.00492054	0.00195321	0.00199464	0.000275434	2.46688	0.00107065	Increased
compost_tilled-yes	homoserine O-succinyltransferase/O-acetyltransferase [EC:2.3.1.46 2.3.1.31]	0.00733208	0.00248811	0.00297424	0.000426123	2.46519	0.000409165	Increased
compost_tilled-yes	chloramphenicol O-acetyltransferase type A [EC:2.3.1.28]	0.00162512	0.00131002	0.000660237	0.000344826	2.46142	0.0488179	Increased
compost_tilled-yes	fatty acid CoA ligase FadD32	0.00243968	0.000941284	0.000992529	0.000233299	2.45804	0.000865191	Increased
compost_tilled-yes	TonB-dependent starch-binding outer membrane protein SusC	0.00377399	0.0025225	0.00153573	0.000568386	2.45746	0.0209821	Increased
compost_tilled-yes	microcin C transport system ATP-binding protein	0.0286203	0.00967855	0.0116585	0.00118888	2.45489	0.000420279	Increased
compost_tilled-yes	vanillate/4-hydroxybenzoate decarboxylase subunit D [EC:4.1.1.- 4.1.1.61]	4.87481e-05	3.2462e-05	1.99368e-05	8.4131e-06	2.44513	0.0212551	Increased
compost_tilled-yes	beta-hydroxylase [EC:1.14.11.-]	0.00717871	0.00234192	0.00293711	0.00044036	2.44414	0.000330966	Increased
compost_tilled-yes	two-component system, HptB-dependent secretion and biofilm response regulator	0.0029778	0.00107231	0.00121835	0.000188799	2.44413	0.000604249	Increased
compost_tilled-yes	omega-amidase [EC:3.5.1.3]	0.0112067	0.00489893	0.00458861	0.000920495	2.44229	0.00195207	Increased
compost_tilled-yes	fructose-6-phosphate aldolase 2 [EC:4.1.2.-]	0.00748234	0.0037418	0.00306936	0.000702052	2.43775	0.00446249	Increased
compost_tilled-yes	type IV secretion system protein TrbB [EC:7.4.2.8]	0.00678269	0.00168537	0.00278922	0.000192913	2.43175	0.000115014	Increased
compost_tilled-yes	myo-inositol catabolism protein IolS [EC:1.1.1.-]	0.000713202	0.000463675	0.000293476	0.000107111	2.43019	0.019036	Increased
compost_tilled-yes	acetaldehyde dehydrogenase [EC:1.2.1.10]	0.00432783	0.00149637	0.00178248	0.00024332	2.42798	0.000484831	Increased
compost_tilled-yes	general bacterial porin, GBP family	0.0026892	0.00105551	0.00110769	0.000435698	2.42774	0.000998211	Increased
compost_tilled-yes	MFS transporter, DHA1 family, arabinose polymer utilization protein	0.00466329	0.0029835	0.00192267	0.000589636	2.42543	0.017556	Increased
compost_tilled-yes	GntR family transcriptional regulator, uxu operon transcriptional repressor	0.00205677	0.000569782	0.000848686	9.99274e-05	2.42348	0.000151888	Increased
compost_tilled-yes	membrane fusion protein, multidrug efflux system-8	0.00232244	0.000933843	0.000958569	0.000184855	2.42282	0.00122348	Increased
compost_tilled-yes	non-specific riboncleoside hydrolase [EC:3.2.-.-]	0.00268238	0.000796066	0.00110739	0.000154858	2.42226	0.000209598	Increased
compost_tilled-yes	licheninase [EC:3.2.1.73]	0.00395271	0.00177039	0.001632	0.000265262	2.42201	0.00236982	Increased
compost_tilled-yes	phosphatidylglycerophosphatase C [EC:3.1.3.27]	0.00344975	0.000962429	0.0014249	0.000274434	2.42105	0.000140701	Increased
compost_tilled-yes	molybdate transport system ATP-binding protein	0.00553391	0.00266277	0.00229321	0.000395422	2.41318	0.00369109	Increased
compost_tilled-yes	AraC family transcriptional regulator, transcriptional activator of pobA	0.00727192	0.00214138	0.00301883	0.000305114	2.40885	0.000211961	Increased
compost_tilled-yes	S-adenosylmethionine-diacylglycerol 3-amino-3-carboxypropyl transferase	0.00583097	0.00152144	0.00242934	0.000192422	2.40023	0.000126704	Increased
compost_tilled-yes	3-oxoacyl-[acyl-carrier-protein] synthase I [EC:2.3.1.41]	0.0252093	0.00976863	0.0105042	0.0011408	2.39993	0.00104532	Increased
compost_tilled-yes	type IV secretion system protein VirB6	0.0046442	0.00157044	0.0019373	0.000339966	2.39725	0.000436255	Increased
compost_tilled-yes	D-serine dehydratase [EC:4.3.1.18]	0.00550252	0.00170998	0.00229632	0.000409713	2.39624	0.000264843	Increased
compost_tilled-yes	ascorbate PTS system EIIB component [EC:2.7.1.194]	0.00239158	0.000674167	0.000999182	0.00027892	2.39353	0.000138012	Increased
compost_tilled-yes	subtilase-type serine protease [EC:3.4.21.-]	0.00423347	0.00104211	0.00177214	0.000288375	2.3889	9.91958e-05	Increased
compost_tilled-yes	hemerythrin	0.00269667	0.000937702	0.00113059	0.00019476	2.38519	0.000530363	Increased
compost_tilled-yes	methyl-accepting chemotaxis protein II, aspartate sensor receptor	0.00980306	0.00420951	0.00411332	0.00134123	2.38325	0.00191878	Increased
compost_tilled-yes	FKBP-type peptidyl-prolyl cis-trans isomerase SlpA [EC:5.2.1.8]	0.00691774	0.0029989	0.00290311	0.000879031	2.38287	0.00203546	Increased
compost_tilled-yes	phospholipase A1/A2 [EC:3.1.1.32 3.1.1.4]	0.00344284	0.00208955	0.00144526	0.000491077	2.38215	0.0145626	Increased
compost_tilled-yes	biotin/methionine sulfoxide reductase [EC:1.-.-.-]	0.00344237	0.00083187	0.00144635	0.00018569	2.38005	9.88132e-05	Increased
compost_tilled-yes	pyrroloquinoline quinone biosynthesis protein D	0.0077372	0.00236717	0.00325127	0.000244203	2.37975	0.000272694	Increased
compost_tilled-yes	outer membrane protein, multidrug efflux system-2	0.00350963	0.00200709	0.00148249	0.000658149	2.36739	0.011348	Increased
compost_tilled-yes	mannitol-1-phosphate 5-dehydrogenase [EC:1.1.1.17]	0.00938605	0.0031505	0.00396609	0.000924779	2.36657	0.000418829	Increased
compost_tilled-yes	3-dehydroquinate dehydratase I [EC:4.2.1.10]	0.00470751	0.00209422	0.00198954	0.000501931	2.36613	0.00248296	Increased
compost_tilled-yes	3-hydroxyacyl-[acyl-carrier protein] dehydratase / trans-2-decenoyl-[acyl-carrier protein] isomerase [EC:4.2.1.59 5.3.3.14]	0.0101895	0.0033405	0.00430959	0.00034011	2.36439	0.000414497	Increased
compost_tilled-yes	MarR family transcriptional regulator, temperature-dependent positive regulator of motility	0.00164414	0.000822364	0.000695876	0.000156612	2.36269	0.00509344	Increased
compost_tilled-yes	selenoprotein W-related protein	0.0117075	0.00380586	0.00496725	0.000446414	2.35693	0.000397083	Increased
compost_tilled-yes	tRNA 5-methylaminomethyl-2-thiouridine biosynthesis bifunctional protein [EC:2.1.1.61 1.5.-.-]	0.00840934	0.00328978	0.00357093	0.000525261	2.35494	0.00118673	Increased
compost_tilled-yes	erythritol transport system ATP-binding protein	0.00174217	0.000636576	0.000740334	9.5134e-05	2.35321	0.000783603	Increased
compost_tilled-yes	allantoin racemase [EC:5.1.99.3]	0.00740294	0.0015307	0.00315004	0.000219865	2.35011	6.60267e-05	Increased
compost_tilled-yes	ATP synthase in type III secretion protein N [EC:7.4.2.8]	0.00340842	0.000953588	0.00145461	0.000180621	2.34318	0.00017486	Increased
compost_tilled-yes	aminobenzoyl-glutamate transport protein	0.00629111	0.00243477	0.00268571	0.00037121	2.34244	0.00114574	Increased
compost_tilled-yes	membrane fusion protein, multidrug efflux system-7	0.00349712	0.000967754	0.00149427	0.000159534	2.34034	0.000168284	Increased
compost_tilled-yes	pilus assembly protein HofN	0.000909128	0.000344407	0.000388703	8.65715e-05	2.33888	0.000966544	Increased
compost_tilled-yes	DeoR family transcriptional regulator, copper-sensing transcriptional repressor	0.000171066	7.65945e-05	7.31739e-05	1.71989e-05	2.33781	0.00274728	Increased
compost_tilled-yes	Na+-transporting NADH:ubiquinone oxidoreductase subunit B [EC:7.2.1.1]	0.00415689	0.0017011	0.0017789	0.000320352	2.33678	0.00159906	Increased
compost_tilled-yes	N-acetylmuramoyl-L-alanine amidase [EC:3.5.1.28]-4	0.008464	0.00450744	0.00363085	0.000781958	2.33113	0.00770745	Increased
compost_tilled-yes	3-hydroxyacyl-CoA dehydrogenase / enoyl-CoA hydratase / 3-hydroxybutyryl-CoA epimerase / enoyl-CoA isomerase [EC:1.1.1.35 4.2.1.17 5.1.2.3 5.3.3.8]	0.00565149	0.00179665	0.00243015	0.00034988	2.32557	0.000351439	Increased
compost_tilled-yes	lactose/L-arabinose transport system substrate-binding protein	0.00417727	0.00156236	0.00180169	0.000209207	2.31853	0.000978279	Increased
compost_tilled-yes	hippurate hydrolase [EC:3.5.1.32]	0.00725298	0.00205662	0.00313341	0.000524709	2.31473	0.000184442	Increased
compost_tilled-yes	dihydroxycyclohexadiene carboxylate dehydrogenase [EC:1.3.1.25 1.3.1.-]	0.00215596	0.000883861	0.000933172	0.000118197	2.31036	0.00171637	Increased
compost_tilled-yes	3-demethoxyubiquinol 3-hydroxylase [EC:1.14.99.60]-2	0.00302925	0.00130761	0.00131272	0.00034472	2.3076	0.00231543	Increased
compost_tilled-yes	two-component system, OmpR family, response regulator BaeR	0.00303844	0.00112949	0.00131673	0.000173956	2.30756	0.000954494	Increased
compost_tilled-yes	3-ketosteroid 9alpha-monooxygenase subunit B [EC:1.14.15.30]	0.00284624	0.00128023	0.0012347	0.000160579	2.3052	0.00304327	Increased
compost_tilled-yes	uncharacterized protein-188	0.00569846	0.00202622	0.00247554	0.00041722	2.30191	0.000712411	Increased
compost_tilled-yes	membrane fusion protein, multidrug efflux system-4	0.00706371	0.00247915	0.0030696	0.00053098	2.30118	0.00066068	Increased
compost_tilled-yes	D-lactate dehydrogenase	0.00558691	0.00171044	0.00242922	0.000237296	2.29988	0.000307377	Increased
compost_tilled-yes	ribonuclease VapC [EC:3.1.-.-]	0.00756606	0.00183699	0.00329227	0.000280347	2.29813	0.000115889	Increased
compost_tilled-yes	two-component system, repressor protein LuxO	0.00242164	0.000749838	0.00105469	0.000135926	2.29607	0.000321038	Increased
compost_tilled-yes	cutinase [EC:3.1.1.74]	0.00348557	0.00157246	0.00152356	0.000347243	2.28777	0.00318424	Increased
compost_tilled-yes	type IV secretion system protein VirB8	0.00388717	0.0013712	0.00169927	0.000306135	2.28755	0.000695436	Increased
compost_tilled-yes	uncharacterized protein-134	0.0115236	0.00406572	0.00504617	0.00115581	2.28364	0.000683974	Increased
compost_tilled-yes	DNA excision repair protein ERCC-2 [EC:3.6.4.12]	0.00438334	0.00179594	0.0019196	0.000323303	2.28346	0.00178143	Increased
compost_tilled-yes	type IV secretion system protein TrbG	0.00610238	0.00163414	0.00267379	0.000357556	2.28229	0.000153401	Increased
compost_tilled-yes	5-dehydro-4-deoxyglucarate dehydratase [EC:4.2.1.41]	0.0118044	0.0033927	0.00517433	0.000476953	2.28133	0.000231483	Increased
compost_tilled-yes	diaminobutyrate-2-oxoglutarate transaminase [EC:2.6.1.76]	0.0092061	0.0029382	0.00403765	0.000477009	2.28006	0.000401345	Increased
compost_tilled-yes	LacI family transcriptional regulator, gluconate utilization system Gnt-I transcriptional repressor	0.0127499	0.00372885	0.00559778	0.000999762	2.27767	0.000228705	Increased
compost_tilled-yes	3-phytase [EC:3.1.3.8]	0.010353	0.00333827	0.00455152	0.000405099	2.27463	0.00044169	Increased
compost_tilled-yes	AraC family transcriptional regulator-3	0.00696758	0.00198967	0.00306724	0.000396491	2.27161	0.000216758	Increased
compost_tilled-yes	purine/pyrimidine-nucleoside phosphorylase [EC:2.4.2.1 2.4.2.2]	0.00587579	0.00249383	0.00258786	0.000480827	2.27052	0.00227069	Increased
compost_tilled-yes	two-component system, OmpR family, heavy metal sensor histidine kinase CusS [EC:2.7.13.3]	0.00865406	0.00305644	0.00381178	0.000621026	2.27035	0.000731984	Increased
compost_tilled-yes	4-deoxy-L-threo-5-hexosulose-uronate ketol-isomerase [EC:5.3.1.17]	0.0127861	0.00453792	0.00563237	0.00103254	2.27011	0.00074546	Increased
compost_tilled-yes	metalloprotease [EC:3.4.24.-]	0.00162005	0.000626655	0.000714142	0.000248464	2.26852	0.00126544	Increased
compost_tilled-yes	multiple sugar transport system ATP-binding protein [EC:3.6.3.-]	0.0308046	0.0100856	0.0135807	0.0017723	2.26826	0.000469201	Increased
compost_tilled-yes	manganese/zinc/iron transport system permease protein-1	0.0112695	0.00196895	0.00497357	0.000351823	2.26587	4.8056e-05	Increased
compost_tilled-yes	3-oxoacid CoA-transferase [EC:2.8.3.5]	0.00641008	0.00250872	0.00283396	0.000639026	2.26188	0.00139279	Increased
compost_tilled-yes	N-succinyl-L-ornithine transcarbamylase [EC:2.1.3.11]	0.0061514	0.00309522	0.00272051	0.000676716	2.26112	0.00641285	Increased
compost_tilled-yes	ion channel-forming bestrophin family protein	0.0183263	0.00741849	0.00810513	0.00192259	2.26107	0.00171039	Increased
compost_tilled-yes	osmotically inducible lipoprotein OsmB	0.00255463	0.000973528	0.0011309	0.000412472	2.25893	0.00118385	Increased
compost_tilled-yes	DNA-entry nuclease	0.00216578	0.000806682	0.00096028	0.000178412	2.25536	0.00104934	Increased
compost_tilled-yes	capsular polysaccharide transport system permease protein-1	0.00611771	0.00202872	0.00271423	0.000706556	2.25394	0.000469212	Increased
compost_tilled-yes	membrane fusion protein, multidrug efflux system-10	0.00139778	0.000389699	0.000620158	0.000120834	2.2539	0.000177032	Increased
compost_tilled-yes	bilirubin oxidase [EC:1.3.3.5]	0.00153511	0.000431378	0.000683678	0.000244271	2.24536	0.000171367	Increased
compost_tilled-yes	lysozyme [EC:3.2.1.17]	0.00366955	0.00142906	0.0016353	0.000113918	2.24397	0.00147255	Increased
compost_tilled-yes	GlpG protein	0.0036324	0.00126679	0.00162247	0.000348009	2.23881	0.000699947	Increased
compost_tilled-yes	ribosomal protein S6--L-glutamate ligase [EC:6.3.2.-]	0.0145856	0.00456452	0.00654113	0.000414746	2.22982	0.000414017	Increased
compost_tilled-yes	serine/threonine transporter	0.00188892	0.0011522	0.000847185	0.000232825	2.22964	0.0189719	Increased
compost_tilled-yes	pimeloyl-[acyl-carrier protein] methyl ester esterase [EC:3.1.1.85]	0.00431018	0.00138969	0.00193966	0.000188146	2.22213	0.000484614	Increased
compost_tilled-yes	L-cystine transport system ATP-binding protein [EC:7.4.2.1]	0.010282	0.00242875	0.00462942	0.000529581	2.22101	0.000115878	Increased
compost_tilled-yes	two-component system, oxyanion-binding sensor	0.0101679	0.00303192	0.00458858	0.000678139	2.21591	0.000293362	Increased
compost_tilled-yes	paraquat-inducible protein A	0.00662555	0.00240383	0.00299027	0.000492763	2.21571	0.000981935	Increased
compost_tilled-yes	outer membrane protein-3	0.0123914	0.00562605	0.00560365	0.00107968	2.2113	0.00387861	Increased
compost_tilled-yes	uncharacterized protein-204	0.000966478	0.000405489	0.000437148	0.000160645	2.21087	0.00246137	Increased
compost_tilled-yes	lactose/L-arabinose transport system permease protein-1	0.00491451	0.00195199	0.00222568	0.000189596	2.20809	0.0017714	Increased
compost_tilled-yes	tRNA threonylcarbamoyladenosine dehydratase	0.0113076	0.00449373	0.00512101	0.0010831	2.20807	0.00172219	Increased
compost_tilled-yes	oligopeptidase A [EC:3.4.24.70]	0.012166	0.0043861	0.00552264	0.000501654	2.20293	0.0010069	Increased
compost_tilled-yes	D-lyxose ketol-isomerase [EC:5.3.1.15]	0.00168471	0.000486583	0.000766323	0.000113464	2.19843	0.000256567	Increased
compost_tilled-yes	putative phosphoserine phosphatase / 1-acylglycerol-3-phosphate O-acyltransferase [EC:3.1.3.3 2.3.1.51]	0.00156824	0.000541492	0.000713888	0.00011568	2.19675	0.00074669	Increased
compost_tilled-yes	S-adenosylmethionine-diacylgycerolhomoserine-N-methlytransferase	0.00462551	0.00106532	0.00210605	0.000201563	2.19629	0.000109832	Increased
compost_tilled-yes	IclR family transcriptional regulator, blcABC operon repressor	0.00552363	0.00144712	0.00251672	0.000212253	2.19477	0.000167945	Increased
compost_tilled-yes	diguanylate cyclase [EC:2.7.7.65]-2	0.0154678	0.00483794	0.00705415	0.000411208	2.19272	0.000444898	Increased
compost_tilled-yes	lantibiotic transport system permease protein	0.00152629	0.000585827	0.000696134	0.000171417	2.19253	0.00143167	Increased
compost_tilled-yes	putative chitobiose transport system substrate-binding protein	0.00134258	0.00041081	0.000612372	0.000144022	2.19242	0.000327863	Increased
compost_tilled-yes	cell division inhibitor SulA	0.00345898	0.00154789	0.0015818	0.000160036	2.18673	0.00378117	Increased
compost_tilled-yes	type IV secretion system protein VirB9	0.00440968	0.00137198	0.00203012	0.000360266	2.17213	0.000406612	Increased
compost_tilled-yes	dipeptide transport system permease protein-3	0.00211369	0.000760035	0.000974151	0.000302378	2.16977	0.0009924	Increased
compost_tilled-yes	SlyX protein	0.0124457	0.00363036	0.00574138	0.000680791	2.16772	0.000295574	Increased
compost_tilled-yes	uncharacterized protein-169	0.0068795	0.00269817	0.0031745	0.000909789	2.16711	0.00173776	Increased
compost_tilled-yes	MarR family transcriptional regulator, transcriptional regulator for hemolysin	0.017199	0.00474008	0.00793756	0.000586115	2.16679	0.000233483	Increased
compost_tilled-yes	CBS domain-containing membrane protein	0.00862018	0.00263126	0.00398477	0.000413893	2.16328	0.000399021	Increased
compost_tilled-yes	ureidoglycolate lyase [EC:4.3.2.3]-2	0.00342476	0.00155452	0.00158752	0.000325775	2.1573	0.00440989	Increased
compost_tilled-yes	MFS transporter, SP family, inositol transporter	0.0012313	0.000582425	0.000571544	9.33701e-05	2.15434	0.00563037	Increased
compost_tilled-yes	regulator of nucleoside diphosphate kinase	0.0158809	0.00520809	0.00737702	0.00104456	2.15276	0.000612782	Increased
compost_tilled-yes	tRNA-dihydrouridine synthase C [EC:1.-.-.-]	0.00553274	0.00210533	0.0025716	0.000212384	2.15148	0.00157584	Increased
compost_tilled-yes	glutathione transport system permease protein-2	0.00178764	0.000328171	0.000831888	0.000118189	2.14889	4.80523e-05	Increased
compost_tilled-yes	Tat-targeted selenate reductase subunit YnfF [EC:1.97.1.9]	0.00087494	0.000455273	0.000407397	0.000100152	2.14763	0.00989717	Increased
compost_tilled-yes	3',5'-cyclic-AMP phosphodiesterase [EC:3.1.4.53]	0.0238335	0.00552525	0.0111003	0.000958946	2.14711	0.000115684	Increased
compost_tilled-yes	limonene-1,2-epoxide hydrolase [EC:3.3.2.8]	0.00297313	0.00134247	0.00138753	0.000318307	2.14274	0.00443642	Increased
compost_tilled-yes	uncharacterized protein-150	0.00918971	0.00353488	0.00428881	0.00054785	2.14272	0.00168968	Increased
compost_tilled-yes	FKBP-type peptidyl-prolyl cis-trans isomerase FklB [EC:5.2.1.8]	0.0178843	0.00764237	0.00835213	0.00113939	2.14128	0.00320731	Increased
compost_tilled-yes	putative GTP pyrophosphokinase [EC:2.7.6.5]	0.00739311	0.00230422	0.00345457	0.0005426	2.14009	0.000449461	Increased
compost_tilled-yes	type IV secretion system protein VirB11 [EC:7.4.2.8]	0.00439799	0.00137487	0.00205865	0.000409657	2.13635	0.000444644	Increased
compost_tilled-yes	TRAP-type transport system large permease protein	0.00704864	0.00222472	0.00330203	0.000754726	2.13464	0.000459473	Increased
compost_tilled-yes	acid phosphatase (class A) [EC:3.1.3.2]	0.00356828	0.000962464	0.00167316	0.000296721	2.13266	0.000192636	Increased
compost_tilled-yes	L-rhamnose isomerase / sugar isomerase [EC:5.3.1.14 5.3.1.-]	0.0168659	0.00473592	0.00791591	0.000646917	2.13064	0.000272175	Increased
compost_tilled-yes	mannitol PTS system EIICBA or EIICB component [EC:2.7.1.197]	0.00535238	0.00128448	0.00251521	0.00035095	2.12801	0.000116563	Increased
compost_tilled-yes	type III secretion protein T	0.00173764	0.000364106	0.000816641	0.000151926	2.12779	6.85121e-05	Increased
compost_tilled-yes	beta-glucoside PTS system EIIA component [EC:2.7.1.-]	0.00073617	0.00043892	0.000346026	0.000106119	2.1275	0.0209543	Increased
compost_tilled-yes	TetR/AcrR family transcriptional regulator, transcriptional repressor of bet genes	0.00403031	0.00134669	0.00189549	0.0003237	2.12626	0.000713928	Increased
compost_tilled-yes	arginine/ornithine transport system ATP-binding protein [EC:7.4.2.1]	0.00293335	0.00126404	0.00138037	7.13897e-05	2.12505	0.00352482	Increased
compost_tilled-yes	sulfite reductase (NADPH) flavoprotein alpha-component [EC:1.8.1.2]	0.0176986	0.00599756	0.00837405	0.00120841	2.1135	0.000825617	Increased
compost_tilled-yes	LysR family transcriptional regulator, nitrogen assimilation regulatory protein	0.00860628	0.00189294	0.00407834	0.000536365	2.11024	0.000101004	Increased
compost_tilled-yes	ArsR family transcriptional regulator, virulence genes transcriptional regulator	0.00711517	0.00225518	0.00337344	0.000275438	2.10918	0.000577154	Increased
compost_tilled-yes	potassium-dependent mechanosensitive channel	0.0142956	0.00428938	0.00678694	0.000434394	2.10634	0.000425994	Increased
compost_tilled-yes	putrescine transport system substrate-binding protein	0.01369	0.00527996	0.00650351	0.000423802	2.10502	0.00190696	Increased
compost_tilled-yes	DTW domain-containing protein	0.00591443	0.00230377	0.00281412	0.000343073	2.1017	0.00201281	Increased
compost_tilled-yes	lipid A 3-O-deacylase [EC:3.1.1.-]	0.00376009	0.00158384	0.00179318	0.000449563	2.09688	0.0032792	Increased
compost_tilled-yes	tRNA-(ms[2]io[6]A)-hydroxylase [EC:1.-.-.-]	0.0114469	0.00414307	0.00546722	0.000500695	2.09373	0.00135019	Increased
compost_tilled-yes	Tat-targeted selenate reductase subunit YnfE [EC:1.97.1.9]	0.000880642	0.000458127	0.000421004	0.000104112	2.09177	0.0112533	Increased
compost_tilled-yes	uncharacterized protein-250	0.00166079	0.000660913	0.00079411	0.000126841	2.09139	0.00234941	Increased
compost_tilled-yes	uncharacterized protein-88	0.0169979	0.00491578	0.00814404	0.000886838	2.08715	0.000344826	Increased
compost_tilled-yes	MFS transporter, DHA3 family, macrolide efflux protein	0.00367855	0.00175595	0.00176276	0.000133785	2.08682	0.0069666	Increased
compost_tilled-yes	alpha-1,4-digalacturonate transport system substrate-binding protein	0.00192657	0.000548309	0.000924813	0.000105389	2.0832	0.000312911	Increased
compost_tilled-yes	recombination associated protein RdgC	0.00605137	0.00206933	0.00290553	0.00053192	2.0827	0.000926998	Increased
compost_tilled-yes	c-di-GMP-specific phosphodiesterase [EC:3.1.4.52]	0.0068603	0.00184805	0.00329526	0.000227802	2.08187	0.000250887	Increased
compost_tilled-yes	outer membrane usher protein	0.00531206	0.00142892	0.00255761	0.00039149	2.07696	0.000222177	Increased
compost_tilled-yes	maltose phosphorylase [EC:2.4.1.8]	0.0064311	0.00275887	0.00309793	0.00104064	2.07594	0.00401343	Increased
compost_tilled-yes	ribosome-dependent ATPase	0.00404573	0.0014486	0.00194975	0.000265633	2.075	0.00130322	Increased
compost_tilled-yes	two-component system, OmpR family, sensor histidine kinase PhoQ [EC:2.7.13.3]	0.00477564	0.00170222	0.00230211	0.000278853	2.07447	0.00127484	Increased
compost_tilled-yes	2,5-dioxopentanoate dehydrogenase [EC:1.2.1.26]	0.0122783	0.00329509	0.0059279	0.00109946	2.07128	0.000210509	Increased
compost_tilled-yes	penicillin-binding protein 1C [EC:2.4.1.129]	0.0163141	0.00456	0.00787932	0.000649927	2.0705	0.000304006	Increased
compost_tilled-yes	zinc transporter	0.00762742	0.00259415	0.0036873	0.000235736	2.06857	0.000998892	Increased
compost_tilled-yes	Gnt-I system high-affinity gluconate transporter	0.00513627	0.00199628	0.00248378	0.000734407	2.06792	0.00216843	Increased
compost_tilled-yes	methionine transaminase [EC:2.6.1.88]	0.011465	0.0045837	0.0055461	0.00115066	2.06722	0.00256416	Increased
compost_tilled-yes	glycine betaine/proline transport system permease protein	0.0230517	0.00499983	0.0111567	0.000738357	2.06619	0.000112594	Increased
compost_tilled-yes	dTDP-4-amino-4,6-dideoxygalactose transaminase [EC:2.6.1.59]	0.00186633	0.000769128	0.000904007	0.000162112	2.06451	0.0031309	Increased
compost_tilled-yes	putative colanic acid biosynthesis acetyltransferase WcaF [EC:2.3.1.-]	0.00783601	0.00282387	0.00379642	0.000945666	2.06405	0.00134937	Increased
compost_tilled-yes	type IV secretion system protein VirB3	0.00292167	0.00102662	0.0014156	0.000279481	2.06391	0.0011608	Increased
compost_tilled-yes	two-component system, sensor histidine kinase FlrB [EC:2.7.13.3]	0.00201099	0.000843234	0.000975629	0.000179226	2.06122	0.00349683	Increased
compost_tilled-yes	N-acetylcysteine deacetylase [EC:3.5.1.-]	0.00521927	0.00203528	0.00253666	0.000868332	2.05753	0.00235375	Increased
compost_tilled-yes	polysaccharide biosynthesis protein PelG	0.00246055	0.000992851	0.00119624	0.000344889	2.0569	0.00284042	Increased
compost_tilled-yes	two-component system, NarL family, sensor histidine kinase EvgS [EC:2.7.13.3]	0.00209064	0.0007882	0.00101651	0.000175307	2.05668	0.00183597	Increased
compost_tilled-yes	4-guanidinobutyraldehyde dehydrogenase / NAD-dependent aldehyde dehydrogenase [EC:1.2.1.54 1.2.1.-]	0.00246966	0.00112679	0.00120129	0.000205157	2.05583	0.00584023	Increased
compost_tilled-yes	nitrate/nitrite transport system substrate-binding protein	0.016061	0.00438813	0.00781869	0.000635445	2.05418	0.000278121	Increased
compost_tilled-yes	ascorbate PTS system EIIC component	0.00121743	0.000450995	0.000593164	0.000245974	2.05244	0.0018979	Increased
compost_tilled-yes	acyl homoserine lactone synthase [EC:2.3.1.184]	0.00140536	0.000494615	0.000685018	0.000155112	2.05156	0.00120224	Increased
compost_tilled-yes	thiol:disulfide interchange protein DsbC [EC:5.3.4.1]	0.00792194	0.00334027	0.0038665	0.000512854	2.04887	0.00374298	Increased
compost_tilled-yes	amino-acid N-acetyltransferase [EC:2.3.1.1]-2	0.00762669	0.00263757	0.00372544	0.000520578	2.04719	0.00113357	Increased
compost_tilled-yes	L-rhamnose mutarotase [EC:5.1.3.32]	0.0251149	0.00666284	0.0122742	0.00109174	2.04616	0.000245489	Increased
compost_tilled-yes	imidazole glycerol-phosphate synthase [EC:4.3.2.10]	0.00176096	0.000947628	0.000860799	0.000182896	2.04573	0.0148455	Increased
compost_tilled-yes	type VI secretion system protein ImpM	0.00286081	0.00108363	0.00139885	0.000343659	2.04511	0.00194068	Increased
compost_tilled-yes	adenine deaminase [EC:3.5.4.2]-2	0.00559897	0.00208977	0.00274169	0.000573577	2.04217	0.00178538	Increased
compost_tilled-yes	multidrug efflux pump-10	0.0015723	0.000386158	0.000771339	9.79584e-05	2.03841	0.000156111	Increased
compost_tilled-yes	manganese transport system ATP-binding protein [EC:7.2.2.5]-1	0.00287815	0.000611767	0.00141376	0.000193897	2.03581	9.71803e-05	Increased
compost_tilled-yes	nitrite transporter	0.00209873	0.000708712	0.00103223	0.000181454	2.0332	0.000991989	Increased
compost_tilled-yes	ribitol 2-dehydrogenase [EC:1.1.1.56]	0.00167397	0.000641647	0.000823958	0.000167054	2.03162	0.00218596	Increased
compost_tilled-yes	L-cystine transport system permease protein	0.0120887	0.00228679	0.00595195	0.000763315	2.03104	5.88542e-05	Increased
compost_tilled-yes	50S ribosomal protein L16 3-hydroxylase [EC:1.14.11.47]	0.0062574	0.00232115	0.00308256	0.000513896	2.02993	0.00179618	Increased
compost_tilled-yes	unsaturated rhamnogalacturonyl hydrolase [EC:3.2.1.172]	0.00684585	0.00354141	0.00337701	0.000717397	2.02719	0.0127058	Increased
compost_tilled-yes	4-amino-4-deoxy-L-arabinose transferase [EC:2.4.2.43]	0.00202447	0.00107332	0.00100097	0.000359882	2.02252	0.0155292	Increased
compost_tilled-yes	2-pyrone-4,6-dicarboxylate lactonase [EC:3.1.1.57]	0.00298834	0.000731719	0.00147819	0.000237746	2.02162	0.000149329	Increased
compost_tilled-yes	heat shock protein HslJ	0.00613206	0.00249404	0.00303844	0.000335979	2.01816	0.00331489	Increased
compost_tilled-yes	starch-binding outer membrane protein, SusD/RagB family	0.0691043	0.0293129	0.0343056	0.00676066	2.01437	0.00429476	Increased
compost_tilled-yes	type IV secretion system protein VirB4 [EC:7.4.2.8]	0.00455936	0.00135447	0.00226394	0.0003947	2.01391	0.000453178	Increased
compost_tilled-yes	uncharacterized protein-138	0.0102195	0.00347092	0.00508363	0.000713738	2.01028	0.0011269	Increased
compost_tilled-yes	glutamate/aspartate transport system substrate-binding protein	0.0108528	0.00311503	0.00540237	0.00093476	2.0089	0.000374408	Increased
compost_tilled-yes	3,4-dihydroxy-9,10-secoandrosta-1,3,5(10)-triene-9,17-dione 4,5-dioxygenase [EC:1.13.11.25]	0.001977	0.000780038	0.000984545	0.000261067	2.00803	0.00284398	Increased
compost_tilled-yes	tRNA (cmo5U34)-methyltransferase [EC:2.1.1.-]	0.012215	0.00520475	0.00608744	0.000447707	2.00659	0.00452342	Increased
compost_tilled-yes	LysR family transcriptional regulator, putative pyruvate carboxylase regulator	0.00132289	0.000777961	0.000660139	0.000154634	2.00396	0.0250768	Increased
compost_tilled-yes	uncharacterized protein-208	0.00422722	0.00153455	0.00211	0.000285287	2.00342	0.00172164	Increased
compost_tilled-yes	cytochrome c oxidase subunit I+III [EC:7.1.1.9]	0.00952564	0.00297031	0.00475492	0.000590894	2.00332	0.000680741	Increased
compost_tilled-yes	putrescine transport system ATP-binding protein	0.0130245	0.00365248	0.00650293	0.000399996	2.00286	0.000380263	Increased
compost_tilled-yes	halorhodopsin	0.000764133	0.000573112	0.00245066	0.000396546	-3.20712	6.05097e-05	Reduced
compost_tilled-yes	cyclic 2,3-diphosphoglycerate synthetase [EC:4.6.1.-]	0.00165852	0.00121583	0.00520309	0.00075479	-3.13719	5.27923e-05	Reduced
compost_tilled-yes	2-phosphoglycerate kinase [EC:2.7.2.16]	0.00166696	0.00121779	0.00521855	0.000760564	-3.13058	5.6461e-05	Reduced
compost_tilled-yes	energy-coupling factor transport system substrate-specific component-5	0.000921876	0.000708058	0.00286152	0.000464827	-3.10402	4.74169e-05	Reduced
compost_tilled-yes	cypemycin N-terminal methyltransferase [EC:2.1.1.301]	0.000914627	0.000681634	0.00277702	0.000468675	-3.03624	4.8889e-05	Reduced
compost_tilled-yes	light-independent protochlorophyllide reductase subunit N [EC:1.3.7.7]	0.00203877	0.00136817	0.00608334	0.000909782	-2.98383	6.03609e-05	Reduced
compost_tilled-yes	flavin reductase	0.00109276	0.000752834	0.00324282	0.000442749	-2.96756	5.37712e-05	Reduced
compost_tilled-yes	CRP/FNR family transcriptional regulator, global nitrogen regulator	0.00693908	0.0050316	0.0204732	0.00324413	-2.95042	5.29199e-05	Reduced
compost_tilled-yes	aminosugar N-oxygenase [EC:1.14.15.-]	0.000101829	8.53039e-05	0.00029973	0.000183186	-2.94346	0.00871395	Reduced
compost_tilled-yes	light-independent protochlorophyllide reductase subunit B [EC:1.3.7.7]	0.00114726	0.000692593	0.00334258	0.000449341	-2.91354	6.94411e-05	Reduced
compost_tilled-yes	oxidoreductase	0.00108704	0.000781456	0.00316547	0.000435075	-2.912	5.59396e-05	Reduced
compost_tilled-yes	heterodisulfide reductase subunit B2 [EC:1.8.7.3 1.8.98.4 1.8.98.5 1.8.98.6]	0.000899366	0.000589661	0.00260875	0.00045365	-2.90066	5.1168e-05	Reduced
compost_tilled-yes	2-hydroxy-6-oxohepta-2,4-dienoate hydrolase [EC:3.7.1.25]	0.000983438	0.000699894	0.00281888	0.000465512	-2.86635	5.4682e-05	Reduced
compost_tilled-yes	N-glycosylase/DNA lyase [EC:3.2.2.- 4.2.99.18]-2	0.000643469	0.000561081	0.00183989	0.000209304	-2.85933	0.000124475	Reduced
compost_tilled-yes	D-proline reductase (dithiol) PrdB [EC:1.21.4.1]	0.00290699	0.00213333	0.00828183	0.000989788	-2.84894	6.55643e-05	Reduced
compost_tilled-yes	2-hydroxy-6-oxo-6-(2'-aminophenyl)hexa-2,4-dienoate hydrolase [EC:3.7.1.13]	0.000995065	0.000695572	0.00282161	0.000466547	-2.83561	5.67652e-05	Reduced
compost_tilled-yes	chlorosome envelope protein I	0.000668676	0.00057252	0.0018922	0.000201172	-2.82977	0.000125739	Reduced
compost_tilled-yes	chlorosome envelope protein J	0.000668676	0.00057252	0.0018922	0.000201172	-2.82977	0.000125475	Reduced
compost_tilled-yes	chlorosome envelope protein X	0.000668676	0.00057252	0.0018922	0.000201172	-2.82977	0.000125212	Reduced
compost_tilled-yes	c-di-GMP phosphodiesterase [EC:3.1.4.52]	0.000933631	0.000587206	0.00262962	0.000478635	-2.81656	4.86506e-05	Reduced
compost_tilled-yes	MarR family transcriptional regulator, multiple antibiotic resistance protein MarR	0.00101104	0.000694931	0.00283895	0.000467742	-2.80797	5.75161e-05	Reduced
compost_tilled-yes	glycerate dehydrogenase [EC:1.1.1.29]-2	0.000840098	0.000533848	0.00231948	0.000447633	-2.76096	5.69194e-05	Reduced
compost_tilled-yes	phosphocarrier protein HPr	0.00110034	0.000679193	0.00302758	0.000401767	-2.75148	4.85259e-05	Reduced
compost_tilled-yes	phenylalanine ammonia-lyase [EC:4.3.1.24]	0.00109668	0.000641539	0.00298787	0.000540047	-2.72447	4.96147e-05	Reduced
compost_tilled-yes	CRP/FNR family transcriptional regulator, LitR-dependent transcriptional activator	0.00125061	0.000842449	0.00339711	0.000500745	-2.71636	5.93528e-05	Reduced
compost_tilled-yes	adenine-specific DNA-methyltransferase [EC:2.1.1.72]-3	0.00141353	0.000948831	0.00382942	0.000554776	-2.70913	5.92978e-05	Reduced
compost_tilled-yes	rhizoxin biosynthesis acyltransferase	0.00108144	0.000720404	0.00290523	0.000468079	-2.68643	6.05594e-05	Reduced
compost_tilled-yes	1,4-dihydroxy-2-naphthoyl-CoA hydrolase [EC:3.1.2.28]-2	0.0010023	0.000850314	0.00266254	0.000481076	-2.65642	0.000184437	Reduced
compost_tilled-yes	4-hydroxybenzoyl-CoA reductase subunit alpha [EC:1.3.7.9]	0.000775993	0.000642583	0.00206047	0.000438007	-2.65527	0.000176921	Reduced
compost_tilled-yes	peroxisomal 2,4-dienoyl-CoA reductase [EC:1.3.1.34]	0.000714713	0.000580097	0.00188782	0.000203322	-2.64137	0.000161729	Reduced
compost_tilled-yes	trans-AT polyketide synthase, acyltransferase and oxidoreductase domains	0.00109597	0.000680421	0.00286653	0.000477438	-2.61553	5.74559e-05	Reduced
compost_tilled-yes	fumarate hydratase subunit alpha [EC:4.2.1.2]	0.00221309	0.00123736	0.00570449	0.000820543	-2.57762	4.82796e-05	Reduced
compost_tilled-yes	sarcosine/dimethylglycine N-methyltransferase [EC:2.1.1.157]	0.00105007	0.000703567	0.00270232	0.000485243	-2.57346	9.74793e-05	Reduced
compost_tilled-yes	nitrogenase molybdenum-cofactor synthesis protein NifE	0.00238029	0.00134263	0.00611567	0.000925308	-2.56929	4.81088e-05	Reduced
compost_tilled-yes	energy-converting hydrogenase B subunit Q	0.00158335	0.00104532	0.00406132	0.000469101	-2.56502	9.47808e-05	Reduced
compost_tilled-yes	glycine/sarcosine N-methyltransferase [EC:2.1.1.156]	0.00111703	0.000740233	0.00286017	0.000479695	-2.56052	9.36807e-05	Reduced
compost_tilled-yes	ferredoxin-3	0.0012016	0.000631242	0.00306627	0.00055151	-2.55183	4.86498e-05	Reduced
compost_tilled-yes	uncharacterized protein-231	0.00139001	0.000877713	0.00352664	0.000511864	-2.53713	7.7229e-05	Reduced
compost_tilled-yes	formate dehydrogenase (NADP+) alpha subunit [EC:1.17.1.10]	0.00207666	0.00139876	0.00526371	0.000600673	-2.5347	9.90119e-05	Reduced
compost_tilled-yes	4-hydroxybenzoate decarboxylase subunit C [EC:4.1.1.61]	0.00362843	0.00252723	0.00916884	0.00102758	-2.52695	0.000115648	Reduced
compost_tilled-yes	2-furoyl-CoA dehydrogenase large subunit [EC:1.3.99.8]	0.00105635	0.000589516	0.00266799	0.000493192	-2.52567	5.84583e-05	Reduced
compost_tilled-yes	cation transport regulator	0.00118909	0.000698008	0.00300256	0.000483227	-2.52509	5.6759e-05	Reduced
compost_tilled-yes	manganese oxidase [EC:1.16.3.3]-2	0.00438271	0.00293107	0.0110216	0.00153333	-2.51478	9.91474e-05	Reduced
compost_tilled-yes	lycopene epsilon-cyclase [EC:5.5.1.18]	0.00248954	0.00163877	0.00625295	0.000679565	-2.51168	0.000100054	Reduced
compost_tilled-yes	formiminotetrahydrofolate cyclodeaminase [EC:4.3.1.4]	0.0013967	0.000928668	0.00349607	0.000513331	-2.50309	9.88752e-05	Reduced
compost_tilled-yes	uncharacterized protein-223	0.00159286	0.000902055	0.00397972	0.000557854	-2.49847	5.59534e-05	Reduced
compost_tilled-yes	cysteine dioxygenase [EC:1.13.11.20]	0.00103797	0.000844353	0.00258316	0.000286566	-2.48866	0.000275945	Reduced
compost_tilled-yes	putative membrane protein PagO	0.001019	0.000643658	0.00253088	0.000299498	-2.4837	9.52106e-05	Reduced
compost_tilled-yes	beta-carotene 15,15'-dioxygenase [EC:1.13.11.63]	0.00103446	0.000485507	0.00255833	0.00040424	-2.4731	4.24887e-05	Reduced
compost_tilled-yes	NADH oxidase (H2O-forming) [EC:1.6.3.4]	0.00139646	0.000873058	0.00344139	0.000501829	-2.46437	9.32069e-05	Reduced
compost_tilled-yes	LuxR family transcriptional regulator, transcriptional activator of the bioluminescence operon	0.00347798	0.00170252	0.00852291	0.00135335	-2.45054	5.36066e-05	Reduced
compost_tilled-yes	trehalose synthase [EC:2.4.1.245]	0.0037309	0.0022728	0.00907293	0.00124269	-2.43184	9.54189e-05	Reduced
compost_tilled-yes	propionyl-CoA carboxylase [EC:6.4.1.3 2.1.3.15]	0.00347284	0.00223972	0.00834999	0.00104733	-2.40437	0.000117182	Reduced
compost_tilled-yes	carbon dioxide concentrating mechanism protein CcmL	0.00303754	0.00213522	0.00728128	0.000758812	-2.3971	0.000174886	Reduced
compost_tilled-yes	plastocyanin	0.000752312	0.000449987	0.00179546	0.000212382	-2.38659	9.61737e-05	Reduced
compost_tilled-yes	ethylbenzene dioxygenase ferredoxin component	0.00125155	0.000664502	0.00298583	0.000442938	-2.38571	5.6899e-05	Reduced
compost_tilled-yes	(R)-citramalyl-CoA lyase [EC:4.1.3.46]	0.00272723	0.00137208	0.00649144	0.000883647	-2.38023	4.84425e-05	Reduced
compost_tilled-yes	formate-dependent nitrite reductase complex subunit NrfG	0.00195589	0.00105591	0.00464547	0.000573861	-2.37512	5.80457e-05	Reduced
compost_tilled-yes	cytochrome c-type biogenesis protein NrfE	0.000999494	0.000636721	0.00232412	0.000148205	-2.32529	0.000157476	Reduced
compost_tilled-yes	GumC protein	0.00274518	0.00183533	0.00635437	0.000551582	-2.31473	0.000196246	Reduced
compost_tilled-yes	tocopherol O-methyltransferase [EC:2.1.1.95]	0.000998788	0.000591831	0.00230978	0.000209288	-2.31258	0.000115407	Reduced
compost_tilled-yes	formylaminopyrimidine deformylase / aminopyrimidine aminohydrolase [EC:3.5.1.- 3.5.99.-]	0.00121758	0.000609174	0.00279933	0.000463162	-2.2991	5.75062e-05	Reduced
compost_tilled-yes	acetate---CoA ligase (ADP-forming) subunit beta [EC:6.2.1.13]	0.00501014	0.00328721	0.0114765	0.00162612	-2.29065	0.000172371	Reduced
compost_tilled-yes	acetate---CoA ligase (ADP-forming) subunit alpha [EC:6.2.1.13]	0.00495213	0.00325332	0.0113429	0.00158268	-2.29051	0.000174573	Reduced
compost_tilled-yes	putative pyruvate formate lyase activating enzyme [EC:1.97.1.4]	0.0010009	0.000644061	0.00229225	0.00024172	-2.29018	0.000164429	Reduced
compost_tilled-yes	L(+)-tartrate dehydratase alpha subunit [EC:4.2.1.32]	0.0016428	0.000902581	0.00375255	0.000561952	-2.28423	9.51111e-05	Reduced
compost_tilled-yes	acyl transferase [EC:2.3.1.-]	0.00261387	0.00170123	0.00596874	0.000680564	-2.28349	0.000176275	Reduced
compost_tilled-yes	NifU-like protein	0.00128778	0.000737401	0.00293355	0.000190005	-2.27799	0.000113435	Reduced
compost_tilled-yes	not_found-18	0.00194972	0.00123233	0.00442668	0.000632764	-2.27043	0.000154815	Reduced
compost_tilled-yes	D-erythrulose 4-kinase [EC:2.7.1.210]	0.000798957	0.000401949	0.00181057	0.000242806	-2.26617	6.20856e-05	Reduced
compost_tilled-yes	RNA ligase [EC:6.5.1.3]	0.00489663	0.00305578	0.0110905	0.00143679	-2.26492	0.000148473	Reduced
compost_tilled-yes	short/branched chain acyl-CoA dehydrogenase [EC:1.3.99.12]-2	0.00317339	0.00216674	0.00717613	0.000913177	-2.26134	0.000253466	Reduced
compost_tilled-yes	extracellular matrix protein	0.00077956	0.000484628	0.00176136	0.000188685	-2.25943	0.000155868	Reduced
compost_tilled-yes	N-acetylgalactosamine PTS system EIIA component [EC:2.7.1.-]	0.000788104	0.000480819	0.00177356	0.000225142	-2.25042	0.000140221	Reduced
compost_tilled-yes	aquaglyceroporin related protein, invertebrate	0.00227402	0.00147846	0.00510646	0.000709698	-2.24556	0.000204557	Reduced
compost_tilled-yes	aquaporin-3	0.00227402	0.00147846	0.00510646	0.000709698	-2.24556	0.00020531	Reduced
compost_tilled-yes	aquaporin-9	0.00227402	0.00147846	0.00510646	0.000709698	-2.24556	0.000205059	Reduced
compost_tilled-yes	kinesin family member 26	0.00227402	0.00147846	0.00510646	0.000709698	-2.24556	0.000204808	Reduced
compost_tilled-yes	acetaldehyde dehydrogenase (acetylating) [EC:1.2.1.10]	0.00232504	0.00150056	0.00519861	0.000691302	-2.23592	0.000205782	Reduced
compost_tilled-yes	solute carrier family 7 (L-type amino acid transporter), member 9	0.00199469	0.00124862	0.00445557	0.000428488	-2.23372	0.000185231	Reduced
compost_tilled-yes	mannose-1-phosphate guanylyltransferase / phosphomannomutase [EC:2.7.7.13 5.4.2.8]	0.00777762	0.00432677	0.0173295	0.00188287	-2.22813	0.000115713	Reduced
compost_tilled-yes	cyclohexa-1,5-dienecarbonyl-CoA hydratase [EC:4.2.1.100]	0.00307079	0.0020687	0.00681762	0.000926871	-2.22015	0.000279534	Reduced
compost_tilled-yes	small glutamine-rich tetratricopeptide repeat-containing protein alpha	0.00143591	0.000859079	0.00318452	0.000418392	-2.21778	0.000144636	Reduced
compost_tilled-yes	glutamate formiminotransferase / formiminotetrahydrofolate cyclodeaminase [EC:2.1.2.5 4.3.1.4]	0.00544294	0.00312112	0.0120643	0.00118163	-2.21651	0.000126647	Reduced
compost_tilled-yes	two-component system, NtrC family, response regulator HupR/HoxA	0.00310471	0.00193575	0.00687844	0.000620295	-2.21549	0.000203401	Reduced
compost_tilled-yes	polyketide biosynthesis malonyl-CoA-[acyl-carrier-protein] transacylase	0.00180475	0.000873282	0.00395753	0.000458895	-2.19285	7.27986e-05	Reduced
compost_tilled-yes	4-hydroxybenzoyl-CoA reductase subunit beta [EC:1.3.7.9]	0.000996255	0.000659483	0.0021843	0.000346909	-2.19251	0.000293809	Reduced
compost_tilled-yes	insecticidal toxin complex protein TccC	0.00133155	0.000749885	0.00290568	0.000393592	-2.18218	0.00012461	Reduced
compost_tilled-yes	xanthine dehydrogenase FAD-binding subunit [EC:1.17.1.4]	0.00185332	0.00117601	0.00402805	0.000492911	-2.17342	0.000252155	Reduced
compost_tilled-yes	formaldehyde dismutase / methanol dehydrogenase [EC:1.2.98.1 1.1.99.37]	0.001286	0.000557407	0.00279043	0.000457888	-2.16986	5.59898e-05	Reduced
compost_tilled-yes	succinyl-CoA---D-citramalate CoA-transferase [EC:2.8.3.20]	0.0017537	0.000815031	0.00380156	0.000528712	-2.16774	6.50468e-05	Reduced
compost_tilled-yes	uncharacterized protein-212	0.00220709	0.00108587	0.00478212	0.000799772	-2.16671	9.69444e-05	Reduced
compost_tilled-yes	digeranylgeranylglycerophospholipid reductase [EC:1.3.1.101 1.3.7.11]	0.0016365	0.0010057	0.00352631	0.000456897	-2.15478	0.000228345	Reduced
compost_tilled-yes	alpha-aminoadipate/glutamate carrier protein LysW	0.00451947	0.0028188	0.00973573	0.00084034	-2.15417	0.000268653	Reduced
compost_tilled-yes	5-epimerase [EC:5.1.3.-]	0.000983521	0.000265268	0.00211139	0.000396705	-2.14677	5.16695e-05	Reduced
compost_tilled-yes	mannosyl-oligosaccharide alpha-1,2-mannosidase [EC:3.2.1.113]	0.000831005	0.000488865	0.00178362	0.000200786	-2.14635	0.000187241	Reduced
compost_tilled-yes	acetyl-CoA acyltransferase 2 [EC:2.3.1.16]	0.00158824	0.00106344	0.00339242	0.000438506	-2.13597	0.000431863	Reduced
compost_tilled-yes	serine-aspartate repeat-containing protein C/D/E	0.0025584	0.00145319	0.00545377	0.000722423	-2.13171	0.000161748	Reduced
compost_tilled-yes	flavin-dependent halogenase	0.00144275	0.000920753	0.0030712	0.00042261	-2.12871	0.000327151	Reduced
compost_tilled-yes	putative inorganic carbon (hco3(-)) transporter	0.00717068	0.00440408	0.0152436	0.00179275	-2.12582	0.000266166	Reduced
compost_tilled-yes	mannose PTS system EIIAB component [EC:2.7.1.191]	0.00333247	0.00183869	0.0070419	0.000747478	-2.11311	0.000156669	Reduced
compost_tilled-yes	thiosulfate reductase cytochrome b subunit	0.00250495	0.00155599	0.00528652	0.000723219	-2.11043	0.000304617	Reduced
compost_tilled-yes	glucitol operon activator protein	0.00112335	0.000544177	0.00236716	0.000445405	-2.10724	0.000116178	Reduced
compost_tilled-yes	fructoselysine/glucoselysine PTS system EIIB component [EC:2.7.1.-]	0.000951113	0.000581808	0.00200187	0.000294171	-2.10476	0.000286289	Reduced
compost_tilled-yes	mannosylglycerate hydrolase [EC:3.2.1.170]	0.00199873	0.00106513	0.00418556	0.000605442	-2.0941	0.000137963	Reduced
compost_tilled-yes	O-antigen chain-terminating methyltransferase [EC:2.1.1.- 2.1.1.294 2.7.1.181]	0.00496301	0.0026068	0.0103133	0.00108407	-2.07804	0.000142301	Reduced
compost_tilled-yes	methanethiol oxidase [EC:1.8.3.4]	0.00275188	0.00130674	0.00571663	0.000553937	-2.07735	0.00010232	Reduced
compost_tilled-yes	beta-1,4-mannosyltransferase [EC:2.4.1.142]	0.00135973	0.000850302	0.00281965	0.000368981	-2.07369	0.000399015	Reduced
compost_tilled-yes	oxidoreductase [EC:1.1.1.-]	0.00104124	0.000454963	0.00215615	0.000339314	-2.07075	8.38305e-05	Reduced
compost_tilled-yes	(S)-3,5-dihydroxyphenylglycine transaminase [EC:2.6.1.103]	0.00102266	0.000262098	0.00209989	0.000310894	-2.05336	7.82984e-05	Reduced
compost_tilled-yes	spore coat protein A, manganese oxidase [EC:1.16.3.3]	0.00176767	0.00100585	0.00362533	0.000490536	-2.05091	0.000251825	Reduced
compost_tilled-yes	alanine dehydrogenase [EC:1.4.1.1]-2	0.00724065	0.00362583	0.0147382	0.001696	-2.03548	0.00013471	Reduced
compost_tilled-yes	2-dehydro-3-deoxy-D-pentonate aldolase [EC:4.1.2.28]	0.00288896	0.00150665	0.00586362	0.000754475	-2.02967	0.000168113	Reduced
compost_tilled-yes	uncharacterized protein-197	0.00238157	0.00114765	0.00482977	0.00064507	-2.02798	0.000113885	Reduced
compost_tilled-yes	glucitol/sorbitol PTS system EIIB component [EC:2.7.1.198]	0.00117096	0.000531689	0.00237219	0.000445812	-2.02585	0.000117321	Reduced
compost_tilled-yes	glucitol/sorbitol PTS system EIIC component	0.00234169	0.00106332	0.00474278	0.000891157	-2.02537	0.000117357	Reduced
compost_tilled-yes	MFS transporter, BCD family, chlorophyll transporter	0.00101703	0.000392704	0.00205844	0.000345584	-2.02398	6.67016e-05	Reduced
compost_tilled-yes	anaerobic ribonucleoside-triphosphate reductase activating protein [EC:1.97.1.4]	0.00349213	0.00184233	0.00705959	0.00061964	-2.02157	0.000207425	Reduced
compost_tilled-yes	UDP-N-acetyl-2-amino-2-deoxyglucuronate dehydrogenase [EC:1.1.1.335]-1	0.00329532	0.0016123	0.00666133	0.000601175	-2.02146	0.000135363	Reduced
compost_tilled-yes	glutaryl-CoA dehydrogenase (non-decarboxylating) [EC:1.3.99.32]	0.003728	0.00203451	0.00753486	0.00065111	-2.02115	0.000251729	Reduced
compost_tilled-yes	uncharacterized protein-256	0.000859195	0.000450474	0.00172562	0.000322053	-2.00841	0.000243421	Reduced
compost_tilled-yes	quinohemoprotein amine dehydrogenase [EC:1.4.9.1]	0.00350748	0.0020047	0.00703791	0.000816692	-2.00654	0.000338374	Reduced
compost_tilled-yes	alcohol dehydrogenase (quinone), dehydrogenase subunit [EC:1.1.5.5]	0.00179275	0.00108128	0.00359068	0.000400271	-2.00289	0.000494757	Reduced
compost_tilled-yes	NDP-hexose C3-ketoreductase / dTDP-4-oxo-2-deoxy-alpha-D-pentos-2-ene 2,3-reductase [EC:1.1.1.-]	0.00115334	0.000358216	0.00230949	0.000420412	-2.00243	5.91043e-05	Reduced
compost_tilled-yes	ketoreductase RED1 [EC:1.1.1.-]	0.000690122	0.00111377	8.34873e-05	5.41928e-05	8.26619	0.125908	Not significant
compost_tilled-yes	23S rRNA (uridine2479-2'-O)-methyltransferase [EC:2.1.1.208]	0.00184426	0.00162845	0.000762486	0.000134326	2.41875	0.0676642	Not significant
compost_tilled-yes	8-amino-8-demethylriboflavin N,N-dimethyltransferase [EC:2.1.1.343]	0.000208889	0.000193649	9.83728e-05	5.57537e-05	2.12344	0.118957	Not significant
compost_tilled-yes	S-adenosylmethionine uptake transporter	0.0354553	0.0103717	0.0177496	0.00248	1.99752	0.000452231	Not significant
compost_tilled-yes	isocitrate dehydrogenase kinase/phosphatase [EC:2.7.11.5 3.1.3.-]	0.00433392	0.00147891	0.0021766	0.000450062	1.99114	0.00119137	Not significant
compost_tilled-yes	diphosphomevalonate decarboxylase [EC:4.1.1.33]	0.00313905	0.00131698	0.00157692	0.000233455	1.99062	0.00431125	Not significant
compost_tilled-yes	dipeptide transport system ATP-binding protein-3	0.00137636	0.000376378	0.000692082	0.000226079	1.98872	0.000293477	Not significant
compost_tilled-yes	4-O-beta-D-mannosyl-D-glucose phosphorylase [EC:2.4.1.281]	0.0021534	0.00110705	0.00108312	0.000374822	1.98815	0.0144944	Not significant
compost_tilled-yes	starch-binding outer membrane protein SusE/F	0.00711495	0.00385929	0.00357901	0.00125561	1.98797	0.0188686	Not significant
compost_tilled-yes	threo-3-hydroxy-D-aspartate ammonia-lyase [EC:4.3.1.27]	0.00313924	0.000770572	0.00158073	0.000197131	1.98594	0.000174946	Not significant
compost_tilled-yes	succinylornithine aminotransferase [EC:2.6.1.81]	0.00153996	0.00100096	0.000775682	0.00023993	1.9853	0.0415877	Not significant
compost_tilled-yes	two-component system, NarL family, invasion response regulator UvrY	0.00368367	0.00160117	0.00185951	0.000293179	1.981	0.00544599	Not significant
compost_tilled-yes	UDP-MurNAc hydroxylase	0.00288758	0.001648	0.00145835	0.000284805	1.98003	0.0229848	Not significant
compost_tilled-yes	nickel/cobalt transporter (NicO) family protein	0.00743138	0.00188828	0.00375811	0.000227244	1.97742	0.000240248	Not significant
compost_tilled-yes	UPF0176 protein	0.0274314	0.00752152	0.0138774	0.0026383	1.97669	0.000300205	Not significant
compost_tilled-yes	cardiolipin synthase C [EC:2.7.8.-]	0.00653613	0.00187808	0.00330735	0.000768791	1.97624	0.000396624	Not significant
compost_tilled-yes	dihydroanticapsin dehydrogenase [EC:1.1.1.385]	0.00169975	0.000449026	0.000862186	0.00015343	1.97145	0.000251804	Not significant
compost_tilled-yes	serine/threonine-protein kinase HipA [EC:2.7.11.1]	0.0282583	0.00758928	0.0143394	0.000795693	1.97068	0.000326655	Not significant
compost_tilled-yes	hydroxymethylglutaryl-CoA reductase (NADPH) [EC:1.1.1.34]	0.00234734	0.000632963	0.00119252	0.000128391	1.96838	0.000312903	Not significant
compost_tilled-yes	sarcosine oxidase, subunit alpha [EC:1.5.3.1]	0.0130828	0.00286397	0.00665661	0.000351255	1.96539	0.000125246	Not significant
compost_tilled-yes	SH3 domain protein	0.00262718	0.00112981	0.00133702	0.000200039	1.96495	0.00537691	Not significant
compost_tilled-yes	two-component system, OmpR family, response regulator TctD	0.0107409	0.00297668	0.005472	0.00105257	1.96288	0.000335252	Not significant
compost_tilled-yes	uncharacterized protein-114	0.0137517	0.00516613	0.00701207	0.00132604	1.96114	0.00240564	Not significant
compost_tilled-yes	outer membrane lipoprotein LolB	0.00625526	0.00217401	0.00319068	0.000525342	1.96048	0.00149396	Not significant
compost_tilled-yes	NAD(P)H dehydrogenase (quinone) [EC:1.6.5.2]-2	0.0139479	0.00361572	0.00711637	0.000656638	1.95998	0.000266734	Not significant
compost_tilled-yes	scyllo-inositol 2-dehydrogenase (NADP+) [EC:1.1.1.371]	0.00669513	0.00267743	0.00341969	0.000799228	1.95782	0.00360275	Not significant
compost_tilled-yes	uncharacterized protein-179	0.0043596	0.00220377	0.00222892	0.000572093	1.95592	0.0138948	Not significant
compost_tilled-yes	ubiquinone biosynthesis protein UbiJ	0.00694406	0.00264649	0.00355073	0.000464654	1.95567	0.00270908	Not significant
compost_tilled-yes	N-acetyl-D-muramate 6-phosphate phosphatase [EC:3.1.3.105]	0.00617401	0.00218185	0.00315826	0.000493341	1.95487	0.00169067	Not significant
compost_tilled-yes	LysR family transcriptional regulator, regulator of gene expression of beta-lactamase	0.0016729	0.000611374	0.00085607	0.000103269	1.95416	0.00209964	Not significant
compost_tilled-yes	sarcosine oxidase, subunit gamma [EC:1.5.3.1]	0.00963925	0.00250778	0.00493738	0.000229163	1.9523	0.000290823	Not significant
compost_tilled-yes	fructose transport system ATP-binding protein	0.00739995	0.00181858	0.00379113	0.00027248	1.95191	0.000212069	Not significant
compost_tilled-yes	heme iron utilization protein-2	0.00308753	0.00103072	0.00158217	0.000163029	1.95145	0.0012409	Not significant
compost_tilled-yes	transforming growth factor-beta-induced protein	0.00236929	0.00170682	0.00121552	0.000338554	1.94921	0.0656996	Not significant
compost_tilled-yes	C4-dicarboxylate-binding protein DctP	0.00956094	0.00351793	0.00490588	0.000419505	1.94888	0.0022505	Not significant
compost_tilled-yes	protochlorophyllide reductase [EC:1.3.1.33]	0.00218281	0.000670661	0.00112034	0.000243443	1.94834	0.000686852	Not significant
compost_tilled-yes	superoxide oxidase [EC:1.10.3.17]	0.0239561	0.00736658	0.0123008	0.00159709	1.94753	0.000732481	Not significant
compost_tilled-yes	uncharacterized protein-145	0.00996678	0.00503019	0.00511931	0.000765929	1.9469	0.0137082	Not significant
compost_tilled-yes	lipid A ethanolaminephosphotransferase [EC:2.7.8.43]	0.00515797	0.00182786	0.00265261	0.000610731	1.94449	0.00175544	Not significant
compost_tilled-yes	manganese/zinc/iron transport system permease protein-2	0.00979002	0.00132129	0.00503876	0.000354272	1.94294	4.09437e-05	Not significant
compost_tilled-yes	D-ribose pyranase [EC:5.4.99.62]	0.00339442	0.00120843	0.00174817	0.000258994	1.9417	0.00184292	Not significant
compost_tilled-yes	paraquat-inducible protein B	0.0142125	0.00530166	0.00732862	0.000554904	1.93931	0.00252521	Not significant
compost_tilled-yes	conjugal transfer pilus assembly protein TraF	0.00168356	0.000984442	0.000869565	0.000110215	1.9361	0.0281216	Not significant
compost_tilled-yes	not_found-10	0.00555985	0.0013384	0.00287211	0.000388969	1.93581	0.000175199	Not significant
compost_tilled-yes	glycine betaine/proline transport system ATP-binding protein [EC:7.6.2.9]	0.0217155	0.00456623	0.0112254	0.000736929	1.9345	0.000114261	Not significant
compost_tilled-yes	branched-chain amino acid:cation transporter, LIVCS family	0.00513099	0.0029784	0.00265341	0.000873277	1.93374	0.0292234	Not significant
compost_tilled-yes	dipeptide transport system ATP-binding protein-1	0.00869988	0.00255221	0.00450152	0.000359838	1.93265	0.000606351	Not significant
compost_tilled-yes	ectoine hydroxylase [EC:1.14.11.55]	0.00676715	0.00217528	0.00350398	0.000424499	1.93128	0.00103568	Not significant
compost_tilled-yes	N-acetylmannosamine-6-phosphate 2-epimerase / N-acetylmannosamine kinase [EC:5.1.3.9 2.7.1.60]	0.00347029	0.00103939	0.0017984	0.000286324	1.92966	0.000642438	Not significant
compost_tilled-yes	uncharacterized protein-147	0.00766983	0.00178366	0.00397606	0.00050459	1.929	0.000153356	Not significant
compost_tilled-yes	ribosomal protein L3 glutamine methyltransferase [EC:2.1.1.298]	0.00865391	0.00278986	0.00448982	0.000441927	1.92745	0.00108783	Not significant
compost_tilled-yes	NADH-dependent peroxiredoxin subunit F [EC:1.8.1.-]	0.00816367	0.00308743	0.00424048	0.000751741	1.92517	0.00284109	Not significant
compost_tilled-yes	TetR/AcrR family transcriptional regulator, mexJK operon transcriptional repressor	0.00291532	0.00131537	0.00151584	0.000249904	1.92323	0.00807529	Not significant
compost_tilled-yes	acarbose 7IV-phosphotransferase [EC:2.7.1.187]	0.00277638	0.00152143	0.0014448	0.000264762	1.92164	0.0220363	Not significant
compost_tilled-yes	tRNA 2-thiouridine synthesizing protein E [EC:2.8.1.-]	0.00215845	0.0010421	0.00112363	0.000169169	1.92095	0.0117206	Not significant
compost_tilled-yes	geranyl-CoA carboxylase alpha subunit [EC:6.4.1.5]	0.00296933	0.00150546	0.00154646	0.000173654	1.92009	0.015011	Not significant
compost_tilled-yes	glucan 1,4-alpha-glucosidase [EC:3.2.1.3]	0.00311625	0.001432	0.00162359	0.000589287	1.91935	0.0101434	Not significant
compost_tilled-yes	NADP-dependent aldehyde dehydrogenase [EC:1.2.1.4]	0.00809445	0.00380489	0.00422611	0.000353458	1.91534	0.0102642	Not significant
compost_tilled-yes	methylglutamate dehydrogenase subunit C [EC:1.5.99.5]	0.00331606	0.000877672	0.00173137	0.00027475	1.91528	0.000304712	Not significant
compost_tilled-yes	iron/zinc/manganese/copper transport system permease protein	0.000750991	0.000413388	0.000392274	0.000150225	1.91446	0.0252473	Not significant
compost_tilled-yes	putrescine transport system permease protein-2	0.0100988	0.0024876	0.00527595	0.00032968	1.91412	0.000242792	Not significant
compost_tilled-yes	cobalamin biosynthesis protein CobW	0.00925829	0.00191215	0.00484082	0.000283194	1.91254	0.00011648	Not significant
compost_tilled-yes	diphosphate-dependent phosphofructokinase [EC:2.7.1.90]	0.0050063	0.000944714	0.0026205	0.000250061	1.91044	8.91109e-05	Not significant
compost_tilled-yes	MFS transporter, ACS family, D-galactonate transporter	0.00453247	0.00102242	0.00237302	0.000275446	1.91	0.000140507	Not significant
compost_tilled-yes	nitrate/nitrite transport system ATP-binding protein [EC:3.6.3.-]	0.0110016	0.00285703	0.00576096	0.000415491	1.90968	0.000318016	Not significant
compost_tilled-yes	putrescine transport system permease protein-1	0.0112612	0.00233332	0.005898	0.000397807	1.90932	0.000116616	Not significant
compost_tilled-yes	DNA-directed RNA polymerase [EC:2.7.7.6]	0.00284719	0.00148052	0.00149126	0.000383194	1.90925	0.0182158	Not significant
compost_tilled-yes	uncharacterized protein-177	0.00630708	0.00318159	0.00330516	0.000325543	1.90826	0.0151106	Not significant
compost_tilled-yes	phosphoenolpyruvate phosphomutase [EC:5.4.2.9]	0.00757139	0.00120219	0.00397527	0.000309254	1.90462	4.99456e-05	Not significant
compost_tilled-yes	20-O-methyltransferase	0.000214209	0.000191551	0.000112498	5.93576e-05	1.90411	0.146773	Not significant
compost_tilled-yes	colanic acid/amylovoran biosynthesis glycosyltransferase [EC:2.4.-.-]	0.00212885	0.000729787	0.00111852	0.000167601	1.90327	0.00167377	Not significant
compost_tilled-yes	fimbrial chaperone protein	0.0024064	0.000740858	0.0012648	0.000133378	1.90259	0.000881561	Not significant
compost_tilled-yes	putative transcriptional regulator-5	0.00691073	0.0019807	0.00363755	0.000318766	1.89983	0.000579568	Not significant
compost_tilled-yes	4-hydroxybenzoate polyprenyltransferase [EC:2.5.1.39]-2	0.00681289	0.00166451	0.00358673	0.000235698	1.89947	0.000241331	Not significant
compost_tilled-yes	solute carrier family 5 (high affinity choline transporter), member 7	0.00171865	0.000360754	0.000905339	0.000170321	1.89835	0.000101826	Not significant
compost_tilled-yes	carnitine 3-dehydrogenase [EC:1.1.1.108]	0.00544633	0.00158764	0.0028718	0.000412455	1.89649	0.000616665	Not significant
compost_tilled-yes	chloramphenicol O-acetyltransferase type B [EC:2.3.1.28]	0.00918642	0.00208071	0.00485236	0.000338309	1.89319	0.000166104	Not significant
compost_tilled-yes	alpha-L-fucosidase 2 [EC:3.2.1.51]	0.024484	0.00804667	0.0129338	0.00155275	1.89302	0.00136135	Not significant
compost_tilled-yes	4-hydroxy 2-oxovalerate aldolase [EC:4.1.3.39]	0.00536299	0.00133607	0.00283418	0.000320124	1.89226	0.000251477	Not significant
compost_tilled-yes	chloramphenicol 3-O phosphotransferase [EC:2.7.1.-]	0.00318767	0.000764588	0.00168664	0.000356306	1.88995	0.000175305	Not significant
compost_tilled-yes	dipeptide transport system ATP-binding protein-2	0.00746507	0.00222862	0.00395378	0.000268832	1.88809	0.000786507	Not significant
compost_tilled-yes	phosphate:Na+ symporter	0.0151101	0.00369189	0.0080049	0.000484479	1.88761	0.000251214	Not significant
compost_tilled-yes	tRNA1Val (adenine37-N6)-methyltransferase [EC:2.1.1.223]	0.0155297	0.00471193	0.00823033	0.000874724	1.88689	0.000852587	Not significant
compost_tilled-yes	bile acid:Na+ symporter, BASS family	0.0187826	0.00381545	0.00996257	0.000658147	1.88532	0.000115345	Not significant
compost_tilled-yes	heptosyltransferase I [EC:2.4.-.-]-2	0.00504322	0.00136118	0.00267649	0.000267834	1.88427	0.000419936	Not significant
compost_tilled-yes	D-psicose/D-tagatose/L-ribulose 3-epimerase [EC:5.1.3.30 5.1.3.31]	0.0118782	0.00263329	0.00631263	0.000427289	1.88166	0.000156153	Not significant
compost_tilled-yes	outer membrane protein assembly factor BamC	0.00534703	0.00191693	0.00284391	0.000387821	1.88017	0.0024058	Not significant
compost_tilled-yes	lysophospholipase [EC:3.1.1.5]	0.0170449	0.00351293	0.00907524	0.000789463	1.87818	0.000116678	Not significant
compost_tilled-yes	uncharacterized protein-211	0.00427754	0.00139853	0.00228016	0.000290529	1.87598	0.00139378	Not significant
compost_tilled-yes	23S rRNA (guanine2445-N2)-methyltransferase / 23S rRNA (guanine2069-N7)-methyltransferase [EC:2.1.1.173 2.1.1.264]	0.00545767	0.00203175	0.00291135	0.000257658	1.87462	0.00312507	Not significant
compost_tilled-yes	antitoxin ParD1/3/4	0.0204144	0.00553408	0.0108921	0.000881921	1.87424	0.000452127	Not significant
compost_tilled-yes	phosphogluconate dehydratase [EC:4.2.1.12]	0.0123255	0.00360061	0.00657639	0.00111521	1.8742	0.000664045	Not significant
compost_tilled-yes	MSHA biogenesis protein MshL	0.00186503	0.000748336	0.000995303	0.000162956	1.87383	0.00487426	Not significant
compost_tilled-yes	nondiscriminating aspartyl-tRNA synthetase [EC:6.1.1.23]	0.00292232	0.00100309	0.00155978	0.000297244	1.87355	0.00185462	Not significant
compost_tilled-yes	L-fucose dehydrogenase	0.00483559	0.00224871	0.00258206	0.000792546	1.87276	0.0120653	Not significant
compost_tilled-yes	polysaccharide biosynthesis protein PslA	0.00719604	0.00172373	0.00384249	0.000265315	1.87275	0.000233236	Not significant
compost_tilled-yes	MFS transporter, DHA1 family, purine base/nucleoside efflux pump	0.00379847	0.00148439	0.00202913	0.000354212	1.87197	0.00418934	Not significant
compost_tilled-yes	1-pyrroline-4-hydroxy-2-carboxylate deaminase [EC:3.5.4.22]	0.0114339	0.00268969	0.00610874	0.000294804	1.87173	0.000220945	Not significant
compost_tilled-yes	L-lysine 6-transaminase [EC:2.6.1.36]	0.00428837	0.00178331	0.00229133	0.000390272	1.87157	0.00603488	Not significant
compost_tilled-yes	enolase-phosphatase E1 [EC:3.1.3.77]	0.00338223	0.00106078	0.0018074	0.000232875	1.87133	0.00109789	Not significant
compost_tilled-yes	1-aminocyclopropane-1-carboxylate deaminase [EC:3.5.99.7]	0.0152865	0.00452073	0.00817751	0.000886057	1.86933	0.000767634	Not significant
compost_tilled-yes	glutathione-regulated potassium-efflux system protein KefB	0.0204399	0.00569357	0.0109381	0.00148952	1.86869	0.000512655	Not significant
compost_tilled-yes	two-component system, OmpR family, sensor histidine kinase CpxA [EC:2.7.13.3]	0.00500671	0.00178647	0.0026822	0.000486613	1.86664	0.00244197	Not significant
compost_tilled-yes	mannonate dehydratase [EC:4.2.1.8]-1	0.0220513	0.00454057	0.0118203	0.0013561	1.86555	0.000116257	Not significant
compost_tilled-yes	fructuronate reductase [EC:1.1.1.57]	0.0192883	0.00446524	0.0103452	0.00116561	1.86448	0.000183848	Not significant
compost_tilled-yes	flagella synthesis protein FlgN	0.00399257	0.00132609	0.00214144	0.000313352	1.86443	0.00159288	Not significant
compost_tilled-yes	sigma-E factor negative regulatory protein RseA	0.00508272	0.00190329	0.00272697	0.000406646	1.86387	0.00333685	Not significant
compost_tilled-yes	guanidinobutyrase [EC:3.5.3.7]	0.0075316	0.00334667	0.00404441	0.000931714	1.86223	0.00928939	Not significant
compost_tilled-yes	rhamnulose-1-phosphate aldolase [EC:4.1.2.19]	0.00635139	0.00239642	0.00341155	0.000335805	1.86173	0.00353377	Not significant
compost_tilled-yes	microcin C transport system permease protein-2	0.0116178	0.00353264	0.0062516	0.000446437	1.85838	0.000988001	Not significant
compost_tilled-yes	malate dehydrogenase (quinone) [EC:1.1.5.4]	0.0178611	0.00503214	0.00962234	0.00174611	1.85621	0.00055416	Not significant
compost_tilled-yes	protein involved in ribonucleotide reduction	0.00906514	0.00271739	0.00488647	0.000891337	1.85515	0.000840342	Not significant
compost_tilled-yes	ubiquinone biosynthesis protein COQ4	0.00147719	0.000652203	0.000796546	0.000228509	1.85449	0.00957393	Not significant
compost_tilled-yes	capsular polysaccharide transport system permease protein-2	0.00443207	0.0013637	0.00239084	0.000727508	1.85378	0.00109403	Not significant
compost_tilled-yes	oligogalacturonide transporter	0.00152248	0.000627791	0.000821418	0.00012628	1.85348	0.00611838	Not significant
compost_tilled-yes	polyketide synthase PksJ	0.00152842	0.000542163	0.000825883	0.000248684	1.85065	0.0027148	Not significant
compost_tilled-yes	MerR family transcriptional regulator, copper efflux regulator-1	0.0170392	0.004471	0.00921848	0.000675058	1.84838	0.000418675	Not significant
compost_tilled-yes	acetate CoA/acetoacetate CoA-transferase alpha subunit [EC:2.8.3.8 2.8.3.9]	0.00845741	0.00292836	0.00457802	0.000924306	1.84739	0.00218563	Not significant
compost_tilled-yes	cobalt-precorrin 5A hydrolase [EC:3.7.1.12]	0.00667915	0.0018773	0.0036155	0.000465798	1.84736	0.000597282	Not significant
compost_tilled-yes	replication initiation protein RepC	0.0108808	0.00272824	0.00588995	0.000934041	1.84736	0.000275505	Not significant
compost_tilled-yes	putative acetyltransferase [EC:2.3.1.-]-2	0.0118331	0.00258884	0.00640977	0.00116675	1.8461	0.00012801	Not significant
compost_tilled-yes	formate dehydrogenase subunit delta [EC:1.17.1.9]	0.00624217	0.0012095	0.00338454	0.000194985	1.84432	0.00011552	Not significant
compost_tilled-yes	geranyl-CoA carboxylase beta subunit [EC:6.4.1.5]	0.00231944	0.0011319	0.00125861	0.00020198	1.84287	0.0158298	Not significant
compost_tilled-yes	uncharacterized protein-196	0.00473534	0.0016917	0.00257322	0.000782832	1.84024	0.00298503	Not significant
compost_tilled-yes	RpiR family transcriptional regulator, carbohydrate utilization regulator	0.00558265	0.00241324	0.00303486	0.000844073	1.83951	0.00894593	Not significant
compost_tilled-yes	toxin CcdB	0.00188793	0.000637076	0.00102643	0.000150244	1.83933	0.00192422	Not significant
compost_tilled-yes	MFS transporter, DHA2 family, multidrug resistance protein-4	0.000338367	0.000226441	0.00018399	7.81309e-05	1.83905	0.0689787	Not significant
compost_tilled-yes	ATP-dependent DNA helicase Rep [EC:3.6.4.12]	0.00638865	0.0022327	0.00347617	0.000542774	1.83784	0.00240685	Not significant
compost_tilled-yes	type IV pilus assembly protein PilX	0.00416747	0.00153526	0.00226822	0.000390403	1.83734	0.00334708	Not significant
compost_tilled-yes	cobalamin biosynthetic protein CobC	0.00734262	0.00223422	0.00399759	0.000491053	1.83676	0.0010378	Not significant
compost_tilled-yes	hypothetical chaperone protein	0.0132768	0.00420718	0.00723147	0.00102144	1.83598	0.00133664	Not significant
compost_tilled-yes	MtfA peptidase	0.0149073	0.00482179	0.00812926	0.000711457	1.83378	0.00156228	Not significant
compost_tilled-yes	glycoside/pentoside/hexuronide:cation symporter, GPH family	0.00727264	0.00186789	0.00396665	0.000409754	1.83345	0.000371858	Not significant
compost_tilled-yes	glucans biosynthesis protein C [EC:2.1.-.-]	0.00340652	0.000609169	0.00185799	0.000197623	1.83344	7.73999e-05	Not significant
compost_tilled-yes	N-acetylmuramoyl-L-alanine amidase [EC:3.5.1.28]-2	0.0235336	0.00835908	0.0128384	0.00160878	1.83306	0.0027373	Not significant
compost_tilled-yes	bacillopeptidase F [EC:3.4.21.-]	0.00214729	0.00148938	0.00117277	0.000283287	1.83096	0.073333	Not significant
compost_tilled-yes	L-idonate 5-dehydrogenase [EC:1.1.1.264]	0.00670851	0.00161368	0.00366537	0.000287052	1.83024	0.000268575	Not significant
compost_tilled-yes	glutamate/aspartate transport system permease protein-1	0.00567174	0.00186015	0.00310248	0.000299915	1.82813	0.00172153	Not significant
compost_tilled-yes	GST-like protein	0.00159205	0.000366827	0.000871827	0.000132915	1.8261	0.000186085	Not significant
compost_tilled-yes	phospholipase C [EC:3.1.4.3]	0.0144164	0.00295614	0.00790529	0.000693521	1.82364	0.000123809	Not significant
compost_tilled-yes	not_found-12	0.00671738	0.00152331	0.00368609	0.000230255	1.82236	0.000210234	Not significant
compost_tilled-yes	flagellar protein FlbT	0.00799844	0.00189939	0.00438945	0.00031321	1.8222	0.000262589	Not significant
compost_tilled-yes	LuxR family transcriptional regulator, quorum-sensing system regulator SinR	0.00318918	0.00101395	0.00175059	0.000245468	1.82177	0.00143464	Not significant
compost_tilled-yes	dTDP-4-amino-4,6-dideoxy-D-glucose transaminase [EC:2.6.1.33]	0.002073	0.00121241	0.00113822	0.000391129	1.82126	0.0419297	Not significant
compost_tilled-yes	porin	0.00473029	0.00148453	0.00259844	0.000301294	1.82043	0.00135402	Not significant
compost_tilled-yes	TRAP-type transport system periplasmic protein	0.0199187	0.00455605	0.0109469	0.0013749	1.81958	0.000193659	Not significant
compost_tilled-yes	membrane fusion protein, adhesin transport system	0.00701602	0.00246449	0.00385594	0.00076693	1.81953	0.00269906	Not significant
compost_tilled-yes	LysR family transcriptional regulator, regulator for bpeEF and oprC	0.00236497	0.000854879	0.00130011	0.000399794	1.81905	0.00354958	Not significant
compost_tilled-yes	dipeptide transport system substrate-binding protein-1	0.00771583	0.00247421	0.00424309	0.000372207	1.81845	0.00157552	Not significant
compost_tilled-yes	uncharacterized protein-128	0.0117763	0.00320809	0.00647648	0.0007689	1.81831	0.00055394	Not significant
compost_tilled-yes	uncharacterized protein-149	0.00909813	0.0017566	0.00500475	0.000509755	1.8179	0.000102989	Not significant
compost_tilled-yes	two-component system, sensor histidine kinase RegB [EC:2.7.13.3]	0.0142386	0.00412054	0.00783712	0.000520546	1.81681	0.000859541	Not significant
compost_tilled-yes	DnaJ like chaperone protein	0.010362	0.00221691	0.00570645	0.000316026	1.81585	0.000161586	Not significant
compost_tilled-yes	two-component system, OmpR family, sensor histidine kinase TctE [EC:2.7.13.3]	0.0141965	0.00390351	0.00781812	0.00180398	1.81585	0.000557561	Not significant
compost_tilled-yes	coniferyl-aldehyde dehydrogenase [EC:1.2.1.68]	0.00825353	0.00275887	0.00454649	0.000836816	1.81536	0.00198598	Not significant
compost_tilled-yes	exodeoxyribonuclease V [EC:3.1.11.5]	0.0152839	0.00426637	0.00841942	0.000612433	1.81532	0.000690092	Not significant
compost_tilled-yes	nitric oxide reductase subunit B [EC:1.7.2.5]	0.00525107	0.000982847	0.00289648	0.000322504	1.81292	9.64306e-05	Not significant
compost_tilled-yes	lysozyme	0.0178047	0.00458126	0.00982254	0.000656857	1.81264	0.000427762	Not significant
compost_tilled-yes	choline/glycine/proline betaine transport protein	0.014607	0.00503741	0.00806167	0.00108429	1.81191	0.00247152	Not significant
compost_tilled-yes	lsr operon transcriptional repressor	0.00329906	0.00132113	0.00182097	0.000154937	1.81171	0.00603077	Not significant
compost_tilled-yes	LacI family transcriptional regulator, fructose operon transcriptional repressor	0.00390745	0.00126713	0.00215679	0.000223288	1.8117	0.00171245	Not significant
compost_tilled-yes	MipA family protein	0.00491805	0.00113444	0.00271565	0.000342015	1.811	0.000209587	Not significant
compost_tilled-yes	glycerol transport system substrate-binding protein	0.00659724	0.00151393	0.00364348	0.000394094	1.8107	0.000210544	Not significant
compost_tilled-yes	beta-agarase [EC:3.2.1.81]	0.00172942	0.00073876	0.000955649	0.000163388	1.80969	0.00886124	Not significant
compost_tilled-yes	nicotinate dehydrogenase subunit A [EC:1.17.2.1]	0.00144489	0.000522613	0.000799643	0.000111054	1.80692	0.0033844	Not significant
compost_tilled-yes	4-aminobutyrate---pyruvate transaminase [EC:2.6.1.96]	0.00499485	0.00109669	0.00276471	0.000258565	1.80664	0.000173607	Not significant
compost_tilled-yes	malate-CoA ligase subunit beta [EC:6.2.1.9]	0.00249821	0.000860309	0.00138431	0.000210953	1.80465	0.00252175	Not significant
compost_tilled-yes	acetyltransferase EpsM [EC:2.3.1.-]	0.00162505	0.000748538	0.000900937	0.000200252	1.80373	0.0138989	Not significant
compost_tilled-yes	rhamnose transport system permease protein-2	0.00934469	0.00173689	0.00518093	0.000324801	1.80367	0.000103285	Not significant
compost_tilled-yes	uncharacterized protein-187	0.00509902	0.00216932	0.00282727	0.000437443	1.80351	0.00883212	Not significant
compost_tilled-yes	pyrimidine oxygenase [EC:1.14.99.46]	0.00232752	0.000568837	0.0012931	0.000268732	1.79996	0.000273	Not significant
compost_tilled-yes	toxin ParE1/3/4	0.0140905	0.00348277	0.00783385	0.000572006	1.79867	0.000355837	Not significant
compost_tilled-yes	malonate decarboxylase gamma subunit [EC:4.1.1.87]	0.00156385	0.000999701	0.000869918	0.000263714	1.7977	0.0614626	Not significant
compost_tilled-yes	general secretion pathway protein N	0.00636636	0.00205779	0.00354592	0.000612943	1.7954	0.00175517	Not significant
compost_tilled-yes	glyoxylate/hydroxypyruvate reductase [EC:1.1.1.79 1.1.1.81]	0.0164351	0.0032759	0.00915673	0.000821487	1.79487	0.000116643	Not significant
compost_tilled-yes	cytochrome o ubiquinol oxidase subunit I [EC:7.1.1.3]	0.0103839	0.00297661	0.00578621	0.00108281	1.79459	0.000807588	Not significant
compost_tilled-yes	NAD(P)H dehydrogenase (quinone) [EC:1.6.5.2]-3	0.0093623	0.00225407	0.00522507	0.000581538	1.7918	0.00028993	Not significant
compost_tilled-yes	multidomain signaling protein FimX	0.00420123	0.00179089	0.0023454	0.000237052	1.79127	0.00927646	Not significant
compost_tilled-yes	outer membrane lipase/esterase	0.00295199	0.00120715	0.00164892	0.000343674	1.79026	0.00760314	Not significant
compost_tilled-yes	DnaA-homolog protein	0.0064315	0.00206316	0.00359421	0.0004586	1.7894	0.00173873	Not significant
compost_tilled-yes	LysR family transcriptional regulator, cys regulon transcriptional activator-1	0.0056214	0.0019783	0.00314703	0.000476708	1.78625	0.00313444	Not significant
compost_tilled-yes	uncharacterized protein-190	0.0051592	0.00139391	0.00288871	0.000262396	1.78598	0.000623533	Not significant
compost_tilled-yes	L-2,4-diaminobutyrate transaminase [EC:2.6.1.76]	0.00255888	0.000780384	0.00143288	0.00010599	1.78583	0.00134694	Not significant
compost_tilled-yes	tRNA-dihydrouridine synthase A [EC:1.-.-.-]	0.0136251	0.00381673	0.00762987	0.000668905	1.78576	0.000783725	Not significant
compost_tilled-yes	mevalonate kinase [EC:2.7.1.36]	0.00340014	0.0014029	0.00190476	0.000275779	1.78508	0.00800277	Not significant
compost_tilled-yes	cephalosporin-C deacetylase [EC:3.1.1.41]	0.0111479	0.00341166	0.00625118	0.000660423	1.78333	0.00136119	Not significant
compost_tilled-yes	3-oxoadipyl-CoA thiolase [EC:2.3.1.174]	0.00912416	0.00221801	0.00511683	0.000547052	1.78317	0.000320863	Not significant
compost_tilled-yes	uncharacterized protein-168	0.00643495	0.00206311	0.00360878	0.000463716	1.78314	0.00177887	Not significant
compost_tilled-yes	nitrate/nitrite transport system permease protein	0.0098263	0.00229377	0.00551121	0.000350767	1.78297	0.000275483	Not significant
compost_tilled-yes	saccharopine dehydrogenase (NADP+, L-glutamate forming) [EC:1.5.1.10]	0.00378769	0.0012799	0.00212497	0.000610657	1.78247	0.00271652	Not significant
compost_tilled-yes	galactitol 2-dehydrogenase [EC:1.1.1.16]	0.00165715	0.00040684	0.00092998	8.47273e-05	1.78192	0.000354264	Not significant
compost_tilled-yes	methylglyoxal synthase [EC:4.2.3.3]	0.0146113	0.00347671	0.00820273	0.00100033	1.78127	0.000275389	Not significant
compost_tilled-yes	uncharacterized protein-107	0.0140992	0.00452993	0.00791751	0.00106329	1.78076	0.00181796	Not significant
compost_tilled-yes	type III secretion protein L	0.00164276	0.000223697	0.000922606	0.000114615	1.78056	5.74012e-05	Not significant
compost_tilled-yes	dipeptide transport system permease protein-2	0.00644316	0.00197769	0.00361905	0.000328599	1.78034	0.00141399	Not significant
compost_tilled-yes	microcin C transport system permease protein-1	0.0118071	0.00346727	0.00663435	0.000421704	1.7797	0.00110639	Not significant
compost_tilled-yes	chemotaxis protein MotC	0.00368248	0.000815077	0.00207207	0.000183714	1.7772	0.000205584	Not significant
compost_tilled-yes	CRP/FNR family transcriptional regulator, nitrogen fixation regulation protein	0.00404582	0.000887687	0.00227752	0.000213569	1.77641	0.000193751	Not significant
compost_tilled-yes	uncharacterized protein-247	0.00182744	0.000615002	0.00102914	0.000179721	1.7757	0.00247915	Not significant
compost_tilled-yes	monofunctional glycosyltransferase [EC:2.4.1.129]-2	0.00152331	0.000789172	0.000858619	0.000274279	1.77414	0.0286892	Not significant
compost_tilled-yes	penicillin-binding protein 1B	0.00152331	0.000789172	0.000858619	0.000274279	1.77414	0.0286811	Not significant
compost_tilled-yes	fructose transport system substrate-binding protein	0.00928235	0.00241979	0.0052341	0.000459711	1.77344	0.000530099	Not significant
compost_tilled-yes	isochorismate pyruvate lyase [EC:4.2.99.21]	0.00670967	0.00208598	0.0037893	0.000527929	1.77069	0.00155726	Not significant
compost_tilled-yes	alanine or glycine:cation symporter, AGCS family	0.0218931	0.00703138	0.012366	0.000724204	1.77042	0.00195255	Not significant
compost_tilled-yes	flagellar protein FlaF	0.00743297	0.00168159	0.00420408	0.000281541	1.76804	0.00024853	Not significant
compost_tilled-yes	cytochrome o ubiquinol oxidase subunit IV	0.00776706	0.00238482	0.0043934	0.00115516	1.76789	0.00153517	Not significant
compost_tilled-yes	MFS transporter, AAHS family, benzoate transport protein	0.0051105	0.00147229	0.00289082	0.00047585	1.76784	0.000957657	Not significant
compost_tilled-yes	outer membrane receptor for ferrienterochelin and colicins	0.0283962	0.0119535	0.0160657	0.00223002	1.7675	0.00957606	Not significant
compost_tilled-yes	cytochrome o ubiquinol oxidase subunit II [EC:7.1.1.3]	0.00787732	0.00232598	0.0044596	0.00112089	1.76637	0.00118406	Not significant
compost_tilled-yes	23S rRNA (cytidine2498-2'-O)-methyltransferase [EC:2.1.1.186]	0.00578845	0.00135463	0.00327852	0.000244682	1.76557	0.000293228	Not significant
compost_tilled-yes	arginine decarboxylase [EC:4.1.1.19]-2	0.00527955	0.00175235	0.00299102	0.000573842	1.76513	0.00240024	Not significant
compost_tilled-yes	uncharacterized protein-219	0.00346928	0.0020188	0.00196555	0.000254583	1.76505	0.0442083	Not significant
compost_tilled-yes	bifunctional diaminopimelate decarboxylase / aspartate kinase [EC:4.1.1.20 2.7.2.4]	0.00232923	0.000684421	0.0013197	0.000146521	1.76498	0.0011462	Not significant
compost_tilled-yes	DNA mismatch endonuclease, patch repair protein [EC:3.1.-.-]	0.00536776	0.00154518	0.00304174	0.000344314	1.7647	0.00100137	Not significant
compost_tilled-yes	periplasmic mercuric ion binding protein	0.00614858	0.00247115	0.00348589	0.001008	1.76385	0.00830744	Not significant
compost_tilled-yes	MFS transporter, DHA2 family, multidrug resistance protein-3	0.00369316	0.000832867	0.00209493	0.000312261	1.7629	0.000210301	Not significant
compost_tilled-yes	cell division protein FtsL	0.00645558	0.00204408	0.00366268	0.000460347	1.76253	0.00180772	Not significant
compost_tilled-yes	NADH dehydrogenase (ubiquinone) Fe-S protein 8 [EC:7.1.1.2 1.6.99.3]	0.00670431	0.00160711	0.0038071	0.00024495	1.761	0.000351321	Not significant
compost_tilled-yes	single-strand selective monofunctional uracil DNA glycosylase [EC:3.2.2.-]	0.0017916	0.000657891	0.00101799	0.00029926	1.75994	0.00509411	Not significant
compost_tilled-yes	uncharacterized protein-161	0.00561667	0.00184726	0.00319264	0.000436349	1.75926	0.00232599	Not significant
compost_tilled-yes	tRNA (uracil-5-)-methyltransferase [EC:2.1.1.35]	0.00915353	0.00246572	0.00520703	0.000421487	1.75792	0.000700511	Not significant
compost_tilled-yes	flagellar transcriptional activator FlhC	0.00271289	0.00113516	0.00154367	0.000500095	1.75743	0.0111824	Not significant
compost_tilled-yes	ATP-binding cassette, subfamily C, bacterial CydC	0.0122866	0.00313366	0.00699563	0.000633393	1.75632	0.000494474	Not significant
compost_tilled-yes	ribosome-associated protein-4	0.00649261	0.00204693	0.00370121	0.000469177	1.75419	0.00182692	Not significant
compost_tilled-yes	TRAP-type transport system small permease protein	0.00725778	0.00145179	0.00413756	0.000920758	1.75412	0.000113533	Not significant
compost_tilled-yes	colanic acid/amylovoran biosynthesis protein	0.0018132	0.000319804	0.00103623	0.000112522	1.7498	9.50488e-05	Not significant
compost_tilled-yes	isochorismate synthase [EC:5.4.4.2]	0.00611189	0.00163389	0.0034946	0.000332256	1.74896	0.0006869	Not significant
compost_tilled-yes	sn-glycerol 3-phosphate transport system ATP-binding protein [EC:7.6.2.10]	0.0179308	0.00444448	0.0102551	0.000571027	1.74848	0.000451906	Not significant
compost_tilled-yes	DNA oxidative demethylase [EC:1.14.11.33]	0.00861745	0.00167758	0.00492991	0.000260469	1.74799	0.000133718	Not significant
compost_tilled-yes	putative permease	0.00856087	0.00228126	0.00489981	0.00025006	1.74718	0.000707537	Not significant
compost_tilled-yes	tRNA (adenine22-N1)-methyltransferase [EC:2.1.1.217]	0.00260955	0.00133239	0.00149368	0.000439986	1.74707	0.0290646	Not significant
compost_tilled-yes	putative acetyltransferase [EC:2.3.1.-]-3	0.00747043	0.00222336	0.00428601	0.000531207	1.74298	0.00136061	Not significant
compost_tilled-yes	type III secretion protein Q	0.00423202	0.0010529	0.00242835	0.000526959	1.74276	0.000410786	Not significant
compost_tilled-yes	23S rRNA (adenine2030-N6)-methyltransferase [EC:2.1.1.266]	0.0134926	0.00353256	0.0077519	0.000710725	1.74055	0.000627067	Not significant
compost_tilled-yes	flagellar transcriptional activator FlhD	0.00277946	0.001146	0.00159832	0.000506309	1.73898	0.0111686	Not significant
compost_tilled-yes	phosphoserine / homoserine phosphotransferase [EC:3.1.3.3 2.7.1.39]	0.00340103	0.00129069	0.00195648	0.000217899	1.73834	0.00603341	Not significant
compost_tilled-yes	(heptosyl)LPS beta-1,4-glucosyltransferase [EC:2.4.1.-]	0.00278057	0.000695591	0.00159957	0.000396237	1.73833	0.000454774	Not significant
compost_tilled-yes	general secretion pathway protein C	0.00792057	0.00300025	0.00455937	0.000475363	1.73721	0.00599309	Not significant
compost_tilled-yes	alpha-1,4-digalacturonate transport system permease protein-1	0.0087643	0.00216673	0.00505936	0.000484126	1.7323	0.000451679	Not significant
compost_tilled-yes	two-component system, sporulation sensor kinase C [EC:2.7.13.3]	0.000731957	0.00036607	0.000422623	0.000147962	1.73194	0.0296905	Not significant
compost_tilled-yes	3-dehydro-4-phosphotetronate decarboxylase [EC:4.1.1.104]	0.00677948	0.00153876	0.00391441	0.000389195	1.73193	0.000269226	Not significant
compost_tilled-yes	4-hydroxyproline epimerase [EC:5.1.1.8]	0.00807305	0.00213598	0.00466757	0.000284441	1.72961	0.000729298	Not significant
compost_tilled-yes	uncharacterized protein-176	0.00650841	0.00157523	0.00376328	0.000285518	1.72945	0.00041929	Not significant
compost_tilled-yes	sorbitol/mannitol transport system substrate-binding protein	0.0106367	0.00228829	0.00616034	0.000475517	1.72665	0.000217061	Not significant
compost_tilled-yes	nitrilase [EC:3.5.5.1]	0.0082342	0.00172698	0.00477364	0.000502644	1.72493	0.000176961	Not significant
compost_tilled-yes	MSHA biogenesis protein MshI	0.00152872	0.000752413	0.000886335	0.000148418	1.72476	0.0248491	Not significant
compost_tilled-yes	uncharacterized protein-97	0.0155952	0.00344295	0.00904604	0.00084033	1.72398	0.000245428	Not significant
compost_tilled-yes	glutaminase [EC:3.5.1.2]	0.0179315	0.00235181	0.0104048	0.00124105	1.72338	4.69386e-05	Not significant
compost_tilled-yes	uncharacterized protein-142	0.00940354	0.00237296	0.00545982	0.000513568	1.72232	0.00054133	Not significant
compost_tilled-yes	phosphoribosylglycinamide formyltransferase 2 [EC:2.1.2.2]	0.00996052	0.00271099	0.00578424	0.00134509	1.72201	0.000858758	Not significant
compost_tilled-yes	type III secretion protein U	0.00169523	0.000311965	0.000984712	0.000164159	1.72155	0.000100482	Not significant
compost_tilled-yes	sulfate/thiosulfate transport system permease protein-2	0.022597	0.00505575	0.0131265	0.000447784	1.72148	0.000293	Not significant
compost_tilled-yes	glutathione-regulated potassium-efflux system ancillary protein KefG	0.00376935	0.00221225	0.00219122	0.000598467	1.7202	0.055585	Not significant
compost_tilled-yes	galacturonosyltransferase WbtD [EC:2.4.1.-]	0.00211806	0.000846326	0.00123361	0.000297725	1.71696	0.00952096	Not significant
compost_tilled-yes	uncharacterized protein-159	0.00630558	0.00160297	0.00367302	0.000288678	1.71673	0.000598351	Not significant
compost_tilled-yes	cytochrome c oxidase cbb3-type subunit IV	0.0133047	0.00334925	0.00775619	0.000761745	1.71537	0.000548242	Not significant
compost_tilled-yes	two-component system, response regulator RegA	0.0145985	0.00395767	0.00851439	0.000617414	1.71457	0.000903559	Not significant
compost_tilled-yes	O-antigen biosynthesis protein WbqP	0.00334321	0.00106611	0.00195148	0.000455315	1.71317	0.00250594	Not significant
compost_tilled-yes	Fis family transcriptional regulator, factor for inversion stimulation protein	0.00667658	0.00195145	0.0038978	0.000457401	1.71291	0.00140817	Not significant
compost_tilled-yes	sn-glycerol 3-phosphate transport system substrate-binding protein	0.021842	0.00400981	0.0127672	0.000555372	1.71079	0.000120961	Not significant
compost_tilled-yes	periplasmic nitrate reductase NapD	0.00247952	0.000589703	0.00145009	0.00020533	1.7099	0.000368827	Not significant
compost_tilled-yes	serine protease DegS [EC:3.4.21.-]	0.00619743	0.00230629	0.00362642	0.000329562	1.70897	0.00615904	Not significant
compost_tilled-yes	twitching motility two-component system response regulator PilH	0.00795085	0.00270648	0.00465856	0.000529813	1.70672	0.00369183	Not significant
compost_tilled-yes	putative mRNA 3-end processing factor	0.0218889	0.0065679	0.01284	0.00164346	1.70474	0.00171197	Not significant
compost_tilled-yes	nitrate reductase (cytochrome), electron transfer subunit	0.00258348	0.000612129	0.00151554	0.00019924	1.70466	0.000374771	Not significant
compost_tilled-yes	uroporphyrinogen III methyltransferase / synthase [EC:2.1.1.107 4.2.1.75]-2	0.00617847	0.0016545	0.0036264	0.000356718	1.70375	0.000861941	Not significant
compost_tilled-yes	xylan 1,4-beta-xylosidase [EC:3.2.1.37]	0.0197543	0.00480305	0.0115996	0.000937427	1.70302	0.000480012	Not significant
compost_tilled-yes	uncharacterized protein-109	0.0140389	0.00494076	0.00824988	0.000996125	1.70171	0.00463526	Not significant
compost_tilled-yes	linoleoyl-CoA desaturase [EC:1.14.19.3]	0.0201933	0.00598605	0.0118748	0.00169226	1.70052	0.00162373	Not significant
compost_tilled-yes	glyceraldehyde-3-phosphate dehydrogenase (NADP+) [EC:1.2.1.9]	0.00552755	0.00225533	0.00325261	0.000257292	1.69942	0.0107271	Not significant
compost_tilled-yes	alcohol dehydrogenase [EC:1.1.1.-]-4	0.00145124	0.000892551	0.000855903	0.000219151	1.69556	0.0701557	Not significant
compost_tilled-yes	glutathione-specific gamma-glutamylcyclotransferase [EC:4.3.2.7]	0.0157151	0.00349869	0.00927121	0.000623598	1.69504	0.000303445	Not significant
compost_tilled-yes	two-component system, response regulator / RNA-binding antiterminator	0.0107016	0.00231499	0.00631519	0.000317927	1.69458	0.000268385	Not significant
compost_tilled-yes	two-component system, NarL family, sensor histidine kinase BarA [EC:2.7.13.3]	0.00429325	0.00142207	0.00253526	0.000248357	1.69342	0.00336704	Not significant
compost_tilled-yes	galactoside O-acetyltransferase [EC:2.3.1.18]	0.00149799	0.000659412	0.000884987	0.000141788	1.69267	0.0166225	Not significant
compost_tilled-yes	D-methionine transport system substrate-binding protein	0.0295565	0.00612857	0.0174704	0.00229237	1.6918	0.000178946	Not significant
compost_tilled-yes	CreA protein	0.00845081	0.00220912	0.0049991	0.000331825	1.69047	0.000819291	Not significant
compost_tilled-yes	glutathione transport system substrate-binding protein	0.00219806	0.000509668	0.00130151	0.000106463	1.68885	0.000389266	Not significant
compost_tilled-yes	meromycolic acid enoyl-[acyl-carrier-protein] reductase [EC:1.3.1.118]	0.00195308	0.00152366	0.0011566	0.000218214	1.68865	0.143113	Not significant
compost_tilled-yes	uncharacterized protein-199	0.00274805	0.000621917	0.0016287	0.000236596	1.68726	0.000296825	Not significant
compost_tilled-yes	octopine/nopaline transport system ATP-binding protein [EC:7.4.2.1]	0.00461845	0.00125404	0.0027384	0.000339044	1.68655	0.00100836	Not significant
compost_tilled-yes	sigma-54 dependent transcriptional regulator, acetoin dehydrogenase operon transcriptional activator AcoR	0.00967624	0.00260937	0.00574087	0.000506735	1.6855	0.00100154	Not significant
compost_tilled-yes	23S rRNA pseudouridine2604 synthase [EC:5.4.99.21]	0.0146176	0.00351397	0.00867798	0.00143071	1.68445	0.000442835	Not significant
compost_tilled-yes	putative membrane protein-8	0.0215866	0.00633825	0.012824	0.00186631	1.6833	0.00167129	Not significant
compost_tilled-yes	D-glycero-beta-D-manno-heptose-7-phosphate kinase [EC:2.7.1.167]	0.00389508	0.00119739	0.00231543	0.000311889	1.68222	0.002245	Not significant
compost_tilled-yes	topoisomerase IV subunit A [EC:5.6.2.2]	0.0264059	0.00722246	0.015699	0.00206105	1.68201	0.00108191	Not significant
compost_tilled-yes	xanthine dehydrogenase large subunit [EC:1.17.1.4]	0.0123273	0.00232135	0.00732968	0.000780027	1.68184	0.000123874	Not significant
compost_tilled-yes	teichuronic acid biosynthesis protein TuaE	0.000742157	0.000485674	0.000441525	0.000104676	1.6809	0.0892284	Not significant
compost_tilled-yes	uncharacterized protein-234	0.00276506	0.00112844	0.00164522	0.000251366	1.68066	0.0119333	Not significant
compost_tilled-yes	D-methionine transport system ATP-binding protein	0.0251666	0.0047251	0.0149799	0.00177155	1.68003	0.00011732	Not significant
compost_tilled-yes	putative membrane protein-17	0.00400732	0.000925947	0.00238582	0.000215384	1.67964	0.000392691	Not significant
compost_tilled-yes	septum site-determining protein MinC	0.0126451	0.00300202	0.00753194	0.00108053	1.67886	0.00042697	Not significant
compost_tilled-yes	beta-carotene 3-hydroxylase [EC:1.14.15.24]	0.00753658	0.00315112	0.00449185	0.00152584	1.67784	0.0167295	Not significant
compost_tilled-yes	AMP nucleosidase [EC:3.2.2.4]	0.0182469	0.00519073	0.0108808	0.00211313	1.67698	0.00143127	Not significant
compost_tilled-yes	polysaccharide biosynthesis protein PelF	0.00452896	0.00119961	0.00270324	0.000343729	1.67538	0.000909222	Not significant
compost_tilled-yes	pseudouridine kinase [EC:2.7.1.83]	0.00522083	0.00102669	0.00311826	0.000374445	1.67428	0.000149804	Not significant
compost_tilled-yes	1,2-dihydroxy-3-keto-5-methylthiopentene dioxygenase [EC:1.13.11.53 1.13.11.54]	0.00488289	0.00138176	0.00291726	0.000392238	1.67379	0.00140012	Not significant
compost_tilled-yes	D-methionine transport system permease protein	0.0252875	0.00493124	0.0151129	0.00193924	1.67323	0.000140369	Not significant
compost_tilled-yes	not_found-16	0.00570421	0.00127347	0.0034091	0.000232631	1.67323	0.000342797	Not significant
compost_tilled-yes	undecaprenyl-phosphate galactose phosphotransferase [EC:2.7.8.6]	0.00477558	0.00130435	0.00285506	0.000464692	1.67267	0.00111998	Not significant
compost_tilled-yes	2-dehydro-3-deoxygalactonokinase [EC:2.7.1.58]	0.0131094	0.00237568	0.00783974	0.00127301	1.67217	0.000107147	Not significant
compost_tilled-yes	ureidomalonase [EC:3.5.1.95]	0.000199771	0.000138321	0.000119537	5.84219e-05	1.6712	0.124212	Not significant
compost_tilled-yes	spore maturation protein B	0.00257039	0.00108253	0.00153807	0.00038435	1.67118	0.0157447	Not significant
compost_tilled-yes	HIP---CoA ligase [EC:6.2.1.41]	0.0029486	0.0011001	0.00176576	0.000488631	1.66987	0.00873656	Not significant
compost_tilled-yes	cysteine desulfuration protein SufE	0.0294717	0.00642143	0.0176517	0.00229419	1.66963	0.000266372	Not significant
compost_tilled-yes	tRNA pseudouridine32 synthase / 23S rRNA pseudouridine746 synthase [EC:5.4.99.28 5.4.99.29]	0.032575	0.00999969	0.0195118	0.00280214	1.6695	0.00238407	Not significant
compost_tilled-yes	chitin deacetylase [EC:3.5.1.41]	0.0123584	0.00305702	0.00740315	0.00104046	1.66934	0.000595104	Not significant
compost_tilled-yes	phosphomevalonate kinase [EC:2.7.4.2]	0.00142478	0.000527637	0.000854695	0.00024694	1.66701	0.00872645	Not significant
compost_tilled-yes	not_found-15	0.00570799	0.00127236	0.0034247	0.000235244	1.66671	0.000352171	Not significant
compost_tilled-yes	protein dithiol oxidoreductase (disulfide-forming) [EC:1.8.4.15]	0.00894297	0.00228988	0.00536597	0.000663858	1.66661	0.000765837	Not significant
compost_tilled-yes	coproporphyrinogen III oxidase [EC:1.3.3.3]	0.0225074	0.00638433	0.0135053	0.00193101	1.66656	0.0014767	Not significant
compost_tilled-yes	uncharacterized protein-232	0.00268585	0.00094565	0.0016118	0.000205553	1.66636	0.00556658	Not significant
compost_tilled-yes	heme exporter protein D	0.0111923	0.00272714	0.00671669	0.000347744	1.66634	0.000617624	Not significant
compost_tilled-yes	general L-amino acid transport system substrate-binding protein	0.022097	0.00329569	0.0132634	0.000621106	1.66601	7.57671e-05	Not significant
compost_tilled-yes	2-methylcitrate synthase [EC:2.3.3.5]	0.0150676	0.00233587	0.00904416	0.000919602	1.66601	6.54208e-05	Not significant
compost_tilled-yes	fructose-1,6-bisphosphatase I [EC:3.1.3.11]	0.0174292	0.00518004	0.0104649	0.000851779	1.66549	0.00201855	Not significant
compost_tilled-yes	ribonuclease T2 [EC:4.6.1.19]	0.00813649	0.0018278	0.00488917	0.000380699	1.66419	0.000367256	Not significant
compost_tilled-yes	uroporphyrin-III C-methyltransferase [EC:2.1.1.107]-2	0.00667016	0.00185147	0.004012	0.000461044	1.66255	0.00134146	Not significant
compost_tilled-yes	large subunit ribosomal protein L7A	0.00178205	0.000943099	0.00107214	0.000330671	1.66214	0.0473472	Not significant
compost_tilled-yes	fructose transport system permease protein	0.00727084	0.00148393	0.00438418	0.000291766	1.65843	0.000227919	Not significant
compost_tilled-yes	transposase, IS30 family	0.00199352	0.00102462	0.0012024	0.000150214	1.65795	0.0382487	Not significant
compost_tilled-yes	LysR family transcriptional regulator, glycine cleavage system transcriptional activator	0.0439372	0.00765621	0.0265073	0.00164393	1.65755	0.000116739	Not significant
compost_tilled-yes	arginine:agmatine antiporter	0.00295361	0.00121939	0.00178269	0.00054667	1.65683	0.0165624	Not significant
compost_tilled-yes	malonate decarboxylase delta subunit	0.00157954	0.0010002	0.000953485	0.000296535	1.6566	0.0896461	Not significant
compost_tilled-yes	stringent starvation protein B	0.0067503	0.00195527	0.00407677	0.000415428	1.6558	0.00180423	Not significant
compost_tilled-yes	cell division topological specificity factor	0.0110618	0.00275889	0.00668098	0.000972749	1.65571	0.000681106	Not significant
compost_tilled-yes	cyanate lyase [EC:4.2.1.104]	0.00386693	0.000646128	0.00233864	0.000252844	1.65349	9.76023e-05	Not significant
compost_tilled-yes	zinc D-Ala-D-Ala carboxypeptidase [EC:3.4.17.14]-2	0.00115945	0.000540437	0.000701656	0.000160353	1.65244	0.027015	Not significant
compost_tilled-yes	(methylthio)acryloyl-CoA hydratase [EC:4.2.1.155]	0.00210796	0.00065986	0.00127585	0.000323569	1.6522	0.00335508	Not significant
compost_tilled-yes	UDP-2,3-diacylglucosamine hydrolase [EC:3.6.1.54]	0.0146026	0.00451527	0.00883942	0.000899563	1.65199	0.00277394	Not significant
compost_tilled-yes	glucose-1-phosphatase [EC:3.1.3.10]	0.0101277	0.00292211	0.00613077	0.000742878	1.65194	0.00178439	Not significant
compost_tilled-yes	8-oxoguanine deaminase [EC:3.5.4.32]	0.00335347	0.00103282	0.00203269	0.000283239	1.64977	0.00273517	Not significant
compost_tilled-yes	benzoate/toluate 1,2-dioxygenase reductase component [EC:1.18.1.-]	0.00233437	0.000701866	0.00141511	0.00029217	1.64961	0.00243549	Not significant
compost_tilled-yes	rhamnosyltransferase [EC:2.4.1.-]-2	0.00186115	0.000852671	0.00112921	0.000222149	1.64819	0.024874	Not significant
compost_tilled-yes	uncharacterized protein-127	0.0113828	0.00318947	0.00690786	0.000863442	1.6478	0.00153128	Not significant
compost_tilled-yes	type VI secretion system protein ImpK	0.00642857	0.00117246	0.00390147	0.000495361	1.64773	0.000113857	Not significant
compost_tilled-yes	uncharacterized protein-119	0.0121526	0.00300998	0.0073801	0.000821551	1.64668	0.000702044	Not significant
compost_tilled-yes	2-amino-1-hydroxyethylphosphonate dioxygenase (glycine-forming) [EC:1.13.11.78]	0.00172222	0.000457299	0.00104616	0.000256028	1.64623	0.00123409	Not significant
compost_tilled-yes	FKBP-type peptidyl-prolyl cis-trans isomerase SlyD [EC:5.2.1.8]	0.0167378	0.00522955	0.0101673	0.00128934	1.64623	0.00304744	Not significant
compost_tilled-yes	spore maturation protein A	0.00588449	0.00239641	0.00357492	0.000865659	1.64605	0.0149765	Not significant
compost_tilled-yes	DNA-binding protein H-NS	0.00614468	0.00272897	0.00373338	0.0011462	1.64588	0.0244366	Not significant
compost_tilled-yes	LuxR family transcriptional regulator, quorum-sensing system regulator BjaR1	0.00423388	0.00109743	0.00257284	0.000400762	1.6456	0.000926615	Not significant
compost_tilled-yes	Rrf2 family transcriptional regulator, nitric oxide-sensitive transcriptional repressor	0.0129006	0.00244034	0.0078433	0.000413459	1.6448	0.000167224	Not significant
compost_tilled-yes	type III secretion protein J	0.00178443	0.000335894	0.00108564	0.000193031	1.64366	0.000130914	Not significant
compost_tilled-yes	L-arabinonolactonase [EC:3.1.1.15]	0.0110638	0.00300847	0.00673359	0.000905369	1.64308	0.00130248	Not significant
compost_tilled-yes	O-succinylhomoserine sulfhydrylase [EC:2.5.1.-]	0.0208869	0.00494654	0.0127139	0.00103927	1.64283	0.00056338	Not significant
compost_tilled-yes	fatty acid synthase, bacteria type [EC:2.3.1.-]	0.00146197	0.00047816	0.000889929	0.000199661	1.6428	0.00441102	Not significant
compost_tilled-yes	malonate decarboxylase alpha subunit [EC:2.3.1.187]	0.00158131	0.000999358	0.000962593	0.000298196	1.64276	0.0927968	Not significant
compost_tilled-yes	periplasmic nitrate reductase NapE	0.00212708	0.000471801	0.00129553	0.000205961	1.64186	0.000334447	Not significant
compost_tilled-yes	ubiquinol-cytochrome c reductase cytochrome b/c1 subunit	0.00684991	0.0014839	0.00417254	0.000285882	1.64166	0.000337284	Not significant
compost_tilled-yes	type IV secretion system protein VirD4 [EC:7.4.2.8]	0.0129703	0.00257559	0.00791066	0.000543268	1.6396	0.000212125	Not significant
compost_tilled-yes	D-xylose 1-dehydrogenase [EC:1.1.1.175]	0.00869044	0.00188754	0.00530123	0.000547981	1.63933	0.000321033	Not significant
compost_tilled-yes	microbial collagenase [EC:3.4.24.3]	0.00224113	0.000407422	0.00136884	0.000152889	1.63725	0.000122791	Not significant
compost_tilled-yes	C4-dicarboxylate transporter, DctQ subunit	0.00412061	0.000880007	0.0025185	0.000292582	1.63614	0.000285779	Not significant
compost_tilled-yes	alpha-galactosidase [EC:3.2.1.22]-2	0.00763038	0.00132058	0.0046666	0.000374905	1.6351	0.000116542	Not significant
compost_tilled-yes	D-threo-aldose 1-dehydrogenase [EC:1.1.1.122]	0.0215811	0.0046811	0.0132093	0.000491824	1.63378	0.000377355	Not significant
compost_tilled-yes	uncharacterized protein-207	0.00419204	0.00185679	0.00256839	0.00032232	1.63217	0.0221105	Not significant
compost_tilled-yes	acyl-CoA hydrolase [EC:3.1.2.20]	0.00263653	0.000864098	0.00161589	0.000441915	1.63162	0.00529145	Not significant
compost_tilled-yes	uncharacterized protein-158	0.00793468	0.00189634	0.00486402	0.000478017	1.6313	0.000623438	Not significant
compost_tilled-yes	two-component system, OmpR family, response regulator QseB	0.0136306	0.00390298	0.0083571	0.00140373	1.63102	0.00193404	Not significant
compost_tilled-yes	xanthine dehydrogenase small subunit [EC:1.17.1.4]	0.0121622	0.00219785	0.00746515	0.00081628	1.6292	0.000123744	Not significant
compost_tilled-yes	FMN-dependent NADH-azoreductase [EC:1.7.1.17]	0.021663	0.00422483	0.0132968	0.00154792	1.62919	0.000176398	Not significant
compost_tilled-yes	FMN hydrolase / 5-amino-6-(5-phospho-D-ribitylamino)uracil phosphatase [EC:3.1.3.102 3.1.3.104]	0.00701095	0.00204799	0.00430488	0.000464511	1.6286	0.00222907	Not significant
compost_tilled-yes	starvation-inducible DNA-binding protein	0.039594	0.00718271	0.0243221	0.00155776	1.6279	0.000144751	Not significant
compost_tilled-yes	sulfate/thiosulfate transport system substrate-binding protein	0.0251382	0.00534271	0.0154431	0.000506585	1.62779	0.000349602	Not significant
compost_tilled-yes	sugar fermentation stimulation protein A	0.00706611	0.00187748	0.0043416	0.000224747	1.62753	0.00130707	Not significant
compost_tilled-yes	GMP reductase [EC:1.7.1.7]	0.00908802	0.0021559	0.0055872	0.000546812	1.62658	0.000614219	Not significant
compost_tilled-yes	two-component system, LuxR family, response regulator TtrR	0.00240902	0.000727608	0.00148274	0.000269515	1.62471	0.00286674	Not significant
compost_tilled-yes	endo-alpha-N-acetylgalactosaminidase [EC:3.2.1.97]	0.00138836	0.000702759	0.000855207	0.000181004	1.62342	0.0430476	Not significant
compost_tilled-yes	glucosylglycerol-phosphate synthase [EC:2.4.1.213]	0.00133174	0.000686102	0.000820568	0.000259057	1.62295	0.0504986	Not significant
compost_tilled-yes	5,6-dimethylbenzimidazole synthase [EC:1.13.11.79]	0.00704361	0.00144856	0.00434022	0.00031359	1.62287	0.00027325	Not significant
compost_tilled-yes	fructan beta-fructosidase [EC:3.2.1.80]	0.00820266	0.00246009	0.00505442	0.000579619	1.62287	0.00272287	Not significant
compost_tilled-yes	uncharacterized protein-194	0.00453676	0.00155377	0.00279555	0.000221278	1.62285	0.00598193	Not significant
compost_tilled-yes	arsenate reductase (glutaredoxin) [EC:1.20.4.1]	0.0429532	0.00943929	0.0264682	0.00223723	1.62282	0.00039712	Not significant
compost_tilled-yes	3-oxoadipate CoA-transferase, beta subunit [EC:2.8.3.6]	0.0189591	0.0038358	0.0116851	0.00185226	1.62249	0.000214983	Not significant
compost_tilled-yes	uncharacterized protein-210	0.00419428	0.000916088	0.00258651	0.000336875	1.6216	0.000353106	Not significant
compost_tilled-yes	D-lactate dehydrogenase [EC:1.1.1.28]	0.01058	0.00325946	0.00652551	0.000884751	1.62133	0.00324395	Not significant
compost_tilled-yes	sorbitol/mannitol transport system permease protein-1	0.0108936	0.00212963	0.00671985	0.000492497	1.62111	0.000210653	Not significant
compost_tilled-yes	phosphoribosyl-dephospho-CoA transferase [EC:2.7.7.66]	0.00160103	0.000990014	0.000987684	0.000310919	1.621	0.0934549	Not significant
compost_tilled-yes	aerotaxis receptor	0.015081	0.00587379	0.0093036	0.00233623	1.62099	0.0138827	Not significant
compost_tilled-yes	conjugal transfer ATP-binding protein TraC	0.00155218	0.000805447	0.000958069	0.000139689	1.62012	0.0466407	Not significant
compost_tilled-yes	lipoprotein NlpD	0.0112972	0.00261216	0.00697579	0.00048809	1.61949	0.000567299	Not significant
compost_tilled-yes	uncharacterized protein-143	0.00895061	0.00226979	0.00553316	0.000350991	1.61763	0.00102964	Not significant
compost_tilled-yes	two-component system, OmpR family, flagellar system response regulator FtcR	0.00430803	0.00102657	0.00266326	0.000262624	1.61758	0.000666758	Not significant
compost_tilled-yes	tropinone reductase I [EC:1.1.1.206]	0.00226342	0.000420687	0.00139971	0.000159519	1.61706	0.000146609	Not significant
compost_tilled-yes	LacI family transcriptional regulator, repressor for deo operon, udp, cdd, tsx, nupC, and nupG	0.0170294	0.00408253	0.0105566	0.00099494	1.61316	0.00071239	Not significant
compost_tilled-yes	rhamnose transport system permease protein-1	0.00956113	0.00135255	0.00593073	0.000367322	1.61213	6.42375e-05	Not significant
compost_tilled-yes	pilus assembly protein FimV	0.00806476	0.00253633	0.00500428	0.000689482	1.61157	0.00389337	Not significant
compost_tilled-yes	outer membrane protein assembly factor BamE	0.006832	0.00185646	0.00424128	0.000444788	1.61083	0.00159428	Not significant
compost_tilled-yes	putative endonuclease-2	0.0310918	0.0066927	0.0193087	0.00209376	1.61025	0.000358475	Not significant
compost_tilled-yes	copper homeostasis protein	0.0164173	0.00348932	0.010199	0.0004964	1.6097	0.000377254	Not significant
compost_tilled-yes	N-acetyl-anhydromuramoyl-L-alanine amidase [EC:3.5.1.28]	0.0102217	0.00237899	0.00635738	0.00034941	1.60785	0.000651647	Not significant
compost_tilled-yes	L-rhamnose-H+ transport protein	0.00434918	0.00191526	0.00270499	0.000605372	1.60783	0.0256375	Not significant
compost_tilled-yes	urea transport system ATP-binding protein-1	0.0169692	0.0031894	0.0105582	0.000552564	1.6072	0.000197697	Not significant
compost_tilled-yes	triphosphoribosyl-dephospho-CoA synthase [EC:2.4.2.52]-2	0.00219283	0.000984163	0.00136466	0.000254289	1.60688	0.0272621	Not significant
compost_tilled-yes	allophanate hydrolase [EC:3.5.1.54]	0.0192447	0.00407301	0.011993	0.000623203	1.60467	0.000376685	Not significant
compost_tilled-yes	rhamnose transport system substrate-binding protein	0.010489	0.00137871	0.00654195	0.000395491	1.60334	5.42377e-05	Not significant
compost_tilled-yes	multicomponent Na+:H+ antiporter subunit B	0.0120834	0.00363132	0.00753653	0.000757698	1.60331	0.00311793	Not significant
compost_tilled-yes	LysR family transcriptional regulator, hypochlorite-specific transcription factor HypT	0.00545091	0.00149023	0.00339993	0.000657351	1.60324	0.00177508	Not significant
compost_tilled-yes	Fe(3+) dicitrate transport protein	0.00635308	0.00150615	0.00396422	0.000522988	1.6026	0.000684623	Not significant
compost_tilled-yes	6-phospho-5-dehydro-2-deoxy-D-gluconate aldolase [EC:4.1.2.29]	0.0012879	0.000735694	0.000804091	0.000252027	1.60168	0.0782619	Not significant
compost_tilled-yes	precorrin-6A synthase [EC:2.1.1.152]	0.00693006	0.00174642	0.00433757	0.000500898	1.59768	0.00107232	Not significant
compost_tilled-yes	nonribosomal peptide synthetase DhbF	0.00162025	0.000568388	0.00101463	0.000276029	1.5969	0.0096851	Not significant
compost_tilled-yes	taurine-pyruvate aminotransferase [EC:2.6.1.77]	0.00203779	0.000681974	0.00127948	0.000161106	1.59267	0.00631796	Not significant
compost_tilled-yes	general secretion pathway protein M	0.0069753	0.00202864	0.00438163	0.000538962	1.59194	0.00273678	Not significant
compost_tilled-yes	2-amino-4-deoxychorismate synthase [EC:2.6.1.86]	0.00472783	0.00155485	0.00297125	0.000426358	1.5912	0.00580541	Not significant
compost_tilled-yes	TetR/AcrR family transcriptional regulator, transcriptional repressor for nem operon	0.0291124	0.00696485	0.0183162	0.000821411	1.58944	0.000871866	Not significant
compost_tilled-yes	benzoate membrane transport protein	0.0169266	0.00341022	0.0106496	0.001004	1.58941	0.000275399	Not significant
compost_tilled-yes	5-carboxymethyl-2-hydroxymuconate isomerase [EC:5.3.3.10]	0.00897233	0.0017029	0.00564568	0.000361309	1.58924	0.000218108	Not significant
compost_tilled-yes	not_found-7	0.0045899	0.00120731	0.00288947	0.000398901	1.58849	0.00148423	Not significant
compost_tilled-yes	ATP-dependent RNA helicase RhlB [EC:3.6.4.13]	0.0114544	0.00287238	0.0072147	0.000327663	1.58765	0.00118233	Not significant
compost_tilled-yes	steroid Delta-isomerase [EC:5.3.3.1]	0.00368891	0.00109229	0.00232413	0.00025448	1.58722	0.00315716	Not significant
compost_tilled-yes	triacylglycerol lipase [EC:3.1.1.3]	0.0195432	0.00396352	0.0123206	0.000754418	1.58622	0.000319993	Not significant
compost_tilled-yes	antitoxin CcdA	0.00239734	0.000641421	0.00151275	0.000154491	1.58475	0.00170625	Not significant
compost_tilled-yes	3-oxoadipate CoA-transferase, alpha subunit [EC:2.8.3.6]	0.0183278	0.00395207	0.0115651	0.00183279	1.58475	0.000408951	Not significant
compost_tilled-yes	methyl-accepting chemotaxis protein I, serine sensor receptor	0.0140489	0.00554754	0.00886791	0.00286717	1.58424	0.0209287	Not significant
compost_tilled-yes	putative membrane protein-14	0.00704656	0.0012853	0.00445156	0.000310516	1.58294	0.000178433	Not significant
compost_tilled-yes	N-hydroxyarylamine O-acetyltransferase [EC:2.3.1.118]	0.00717967	0.00127821	0.00453714	0.000347811	1.58242	0.000155781	Not significant
compost_tilled-yes	alanine-synthesizing transaminase [EC:2.6.1.66 2.6.1.2]	0.0205332	0.0052125	0.0129791	0.00188797	1.58202	0.00124115	Not significant
compost_tilled-yes	DNA-directed RNA polymerase subunit beta-beta' [EC:2.7.7.6]	0.0067899	0.00145042	0.00429311	0.000239782	1.58158	0.00045198	Not significant
compost_tilled-yes	uncharacterized protein-163	0.00703902	0.00128308	0.00445111	0.000309567	1.58141	0.000179571	Not significant
compost_tilled-yes	N-acetylornithine carbamoyltransferase [EC:2.1.3.9]	0.011286	0.00403508	0.00713824	0.000703233	1.58106	0.00974697	Not significant
compost_tilled-yes	homoserine/homoserine lactone efflux protein	0.00867691	0.0018605	0.00549232	0.00113727	1.57983	0.000452676	Not significant
compost_tilled-yes	inositol-phosphate phosphatase / L-galactose 1-phosphate phosphatase / histidinol-phosphatase [EC:3.1.3.25 3.1.3.93 3.1.3.15]	0.00769216	0.00147187	0.00487394	0.00029066	1.57822	0.000246783	Not significant
compost_tilled-yes	ATP-binding cassette, subfamily C, bacterial LapB	0.00705036	0.0021634	0.00446869	0.000736656	1.57773	0.00426639	Not significant
compost_tilled-yes	not_found-19	0.00332422	0.00186354	0.00210747	0.000696911	1.57735	0.0822237	Not significant
compost_tilled-yes	chorismate mutase [EC:5.4.99.5]-2	0.0136381	0.00197205	0.00864944	0.000662243	1.57676	7.7249e-05	Not significant
compost_tilled-yes	D-lactate dehydrogenase (quinone) [EC:1.1.5.12]	0.00731384	0.00162239	0.00463868	0.000915112	1.57671	0.000561667	Not significant
compost_tilled-yes	filamentous hemagglutinin	0.0172832	0.00506737	0.0109626	0.00133233	1.57655	0.00319163	Not significant
compost_tilled-yes	1-carboxybiuret hydrolase [EC:3.5.1.131]	0.00181049	0.000406631	0.00114856	0.000171214	1.57632	0.000566914	Not significant
compost_tilled-yes	arabinan endo-1,5-alpha-L-arabinosidase [EC:3.2.1.99]	0.0105529	0.00470699	0.00669979	0.000701625	1.57511	0.0295915	Not significant
compost_tilled-yes	two-component system, LytTR family, response regulator AlgR	0.00554681	0.0018509	0.00352237	0.000448501	1.57474	0.00696739	Not significant
compost_tilled-yes	(S)-ureidoglycine aminohydrolase [EC:3.5.3.26]	0.00909744	0.00123157	0.0057774	0.000860612	1.57466	5.19812e-05	Not significant
compost_tilled-yes	glycerol transport system ATP-binding protein-2	0.00608102	0.00106252	0.00386237	0.000386185	1.57443	0.000136468	Not significant
compost_tilled-yes	dimethylamine monooxygenase subunit A [EC:1.14.13.238]	0.00271932	0.000444326	0.00172814	0.000210448	1.57356	0.00010537	Not significant
compost_tilled-yes	inositol transport system permease protein-2	0.00159767	0.000437393	0.00101718	0.000138519	1.57068	0.00216313	Not significant
compost_tilled-yes	formiminoglutamase [EC:3.5.3.8]	0.0236882	0.00658786	0.0150841	0.0024153	1.57041	0.00242007	Not significant
compost_tilled-yes	PqqA peptide cyclase [EC:1.21.98.4]	0.00687541	0.00135541	0.00437917	0.000338778	1.57003	0.000285544	Not significant
compost_tilled-yes	LacI family transcriptional regulator, sucrose operon repressor	0.00297375	0.00140701	0.00189409	0.000414865	1.57001	0.0419832	Not significant
compost_tilled-yes	flagellar basal-body rod protein FlgF	0.0154182	0.00295962	0.00982111	0.000503417	1.56991	0.000266216	Not significant
compost_tilled-yes	urea transport system permease protein-1	0.0167511	0.00286249	0.0106713	0.000593708	1.56973	0.000146849	Not significant
compost_tilled-yes	small multidrug resistance family-3 protein	0.0166309	0.00303788	0.0105963	0.000772262	1.5695	0.000193748	Not significant
compost_tilled-yes	4-hydroxybenzoyl-CoA thioesterase [EC:3.1.2.23]	0.00905605	0.00213048	0.00577067	0.000421728	1.56932	0.000869005	Not significant
compost_tilled-yes	3-deoxy-alpha-D-manno-octulosonate 8-oxidase [EC:1.1.3.48]	0.00361818	0.00197608	0.00230604	0.000735004	1.569	0.0774479	Not significant
compost_tilled-yes	2,4-dienoyl-CoA reductase (NADPH2) [EC:1.3.1.34]	0.0190689	0.00526414	0.0121542	0.00155218	1.56891	0.00230679	Not significant
compost_tilled-yes	HptB-dependent secretion and biofilm anti anti-sigma factor	0.00180688	0.000939439	0.00115175	0.000216185	1.56881	0.0594181	Not significant
compost_tilled-yes	molybdate transport system regulatory protein	0.0129621	0.002419	0.00826293	0.000398413	1.5687	0.000233336	Not significant
compost_tilled-yes	glycerol transport system ATP-binding protein-1	0.0061851	0.00112107	0.00394454	0.000301569	1.56802	0.000183975	Not significant
compost_tilled-yes	ATP-binding cassette, subfamily C, bacteriocin exporter	0.00318514	0.00125136	0.00203142	0.000361264	1.56794	0.0178901	Not significant
compost_tilled-yes	MurE/MurF fusion protein [EC:6.3.2.13 6.3.2.10]	0.00924881	0.00194451	0.00589891	0.000509624	1.56788	0.000422531	Not significant
compost_tilled-yes	inositol transport system ATP-binding protein-1	0.00639873	0.0015267	0.00408207	0.000557776	1.56752	0.000911219	Not significant
compost_tilled-yes	multicomponent Na+:H+ antiporter subunit C	0.0263557	0.00549775	0.0168234	0.000869878	1.56661	0.000437798	Not significant
compost_tilled-yes	L-ornithine Nalpha-acyltransferase [EC:2.3.2.30]	0.00474622	0.000782806	0.00302964	0.000208829	1.56659	0.000122756	Not significant
compost_tilled-yes	streptogrisin B [EC:3.4.21.81]	0.00162353	0.000864819	0.00103657	0.00028752	1.56625	0.0694721	Not significant
compost_tilled-yes	L-arabinose transport system ATP-binding protein [EC:7.5.2.12]	0.00307481	0.00102402	0.00196345	0.000382495	1.56602	0.00774408	Not significant
compost_tilled-yes	urea transport system ATP-binding protein-2	0.0162647	0.00275564	0.0103863	0.000635405	1.56597	0.000140226	Not significant
compost_tilled-yes	guanine deaminase [EC:3.5.4.3]	0.0278433	0.00487643	0.0177849	0.00155597	1.56556	0.000150483	Not significant
compost_tilled-yes	N-acylneuraminate cytidylyltransferase [EC:2.7.7.43]	0.00509244	0.00105813	0.00325326	0.000311548	1.56534	0.000393097	Not significant
compost_tilled-yes	neurotransmitter:Na+ symporter, NSS family	0.012126	0.00271879	0.00774914	0.0010772	1.56482	0.000614179	Not significant
compost_tilled-yes	vitamin B12 transport system substrate-binding protein	0.00394457	0.00122136	0.00252199	0.000481061	1.56407	0.00511674	Not significant
compost_tilled-yes	glycerol transport system permease protein-2	0.00607354	0.00106382	0.00388826	0.000394799	1.56202	0.000147275	Not significant
compost_tilled-yes	D-amino-acid dehydrogenase [EC:1.4.5.1]	0.0438746	0.00676707	0.0280919	0.00191524	1.56183	0.000103817	Not significant
compost_tilled-yes	lantibiotic transport system ATP-binding protein	0.00200647	0.00055259	0.00128554	0.000167865	1.5608	0.00240619	Not significant
compost_tilled-yes	LysR family transcriptional regulator, hydrogen peroxide-inducible genes activator	0.0276768	0.00611366	0.0177418	0.00136544	1.55997	0.000619593	Not significant
compost_tilled-yes	protein-glutamine gamma-glutamyltransferase [EC:2.3.2.13]-1	0.00650685	0.00176246	0.00417177	0.000487952	1.55973	0.00218243	Not significant
compost_tilled-yes	glucoamylase [EC:3.2.1.3]	0.0107592	0.0029695	0.00690221	0.000445453	1.55881	0.00250212	Not significant
compost_tilled-yes	MFS transporter, DHA1 family, multidrug resistance protein-3	0.000855344	0.000239999	0.000548985	0.000166733	1.55805	0.00449308	Not significant
compost_tilled-yes	Fe/S biogenesis protein NfuA	0.00446588	0.00137906	0.00286748	0.000543139	1.55742	0.00527272	Not significant
compost_tilled-yes	flagellar FliJ protein	0.0103109	0.0020204	0.00663125	0.000580955	1.55489	0.000295038	Not significant
compost_tilled-yes	nitrite reductase (NADH) large subunit [EC:1.7.1.15]	0.0275047	0.00498274	0.0176892	0.00107059	1.55488	0.000209947	Not significant
compost_tilled-yes	uncharacterized protein-255	0.00142878	0.000629499	0.000919422	8.48678e-05	1.554	0.0310377	Not significant
compost_tilled-yes	hexosaminidase [EC:3.2.1.52]	0.0323472	0.00809731	0.0208298	0.00164436	1.55293	0.00142984	Not significant
compost_tilled-yes	lactate 2-monooxygenase [EC:1.13.12.4]	0.00709356	0.00238135	0.0045729	0.000373451	1.55122	0.00827446	Not significant
compost_tilled-yes	chorismate mutase [EC:5.4.99.5]-4	0.008441	0.00305993	0.00544162	0.000499252	1.55119	0.0125706	Not significant
compost_tilled-yes	protein ImuA	0.0211743	0.00491401	0.0136527	0.00150463	1.55093	0.000869491	Not significant
compost_tilled-yes	uncharacterized protein-105	0.014802	0.00340157	0.0095452	0.000624481	1.55073	0.000864305	Not significant
compost_tilled-yes	uracil-DNA glycosylase [EC:3.2.2.27]-2	0.031982	0.00585361	0.0206339	0.00214494	1.54997	0.000202415	Not significant
compost_tilled-yes	two-component system, OmpR family, phosphate regulon response regulator OmpR	0.0145777	0.00361621	0.00940621	0.000616083	1.5498	0.00139855	Not significant
compost_tilled-yes	inositol transport system substrate-binding protein	0.00873776	0.00152742	0.00564156	0.000899805	1.54882	0.000150675	Not significant
compost_tilled-yes	flavodoxin I	0.0026414	0.00104708	0.00170556	0.000442055	1.5487	0.0231964	Not significant
compost_tilled-yes	L-arabinose isomerase [EC:5.3.1.4]	0.0136767	0.0031659	0.00883727	0.000533497	1.54762	0.000930121	Not significant
compost_tilled-yes	6-phosphogluconolactonase [EC:3.1.1.31]-2	0.0217281	0.0033861	0.0140489	0.000842375	1.54661	0.000115383	Not significant
compost_tilled-yes	thiamine pyrophosphokinase [EC:2.7.6.2]	0.0136146	0.00376725	0.00880345	0.000482333	1.5465	0.00278871	Not significant
compost_tilled-yes	uncharacterized protein-154	0.00804584	0.0017488	0.00520278	0.000392456	1.54645	0.000619066	Not significant
compost_tilled-yes	porphyrinogen peroxidase [EC:1.11.1.-]	0.00427172	0.000703839	0.00276458	0.000293927	1.54516	0.000117334	Not significant
compost_tilled-yes	alpha-glucoside transport system permease protein-2	0.0104239	0.00255073	0.00674911	0.000840888	1.54448	0.00128948	Not significant
compost_tilled-yes	general L-amino acid transport system permease protein-2	0.012796	0.002034	0.00828506	0.000376523	1.54446	0.000125463	Not significant
compost_tilled-yes	membrane fusion protein, multidrug efflux system-5	0.00565087	0.00156925	0.00365932	0.000288888	1.54424	0.00287002	Not significant
compost_tilled-yes	4-oxalocrotonate tautomerase [EC:5.3.2.6]	0.015706	0.0028693	0.0101753	0.000898821	1.54354	0.00021364	Not significant
compost_tilled-yes	azobenzene reductase [EC:1.7.1.6]	0.000667674	0.000399683	0.000433091	0.000180949	1.54165	0.123166	Not significant
compost_tilled-yes	polysaccharide biosynthesis protein VpsM	0.00212148	0.000793567	0.00137663	0.000252213	1.54107	0.0166252	Not significant
compost_tilled-yes	BolA family transcriptional regulator, general stress-responsive regulator	0.0176219	0.00433484	0.0114489	0.00120518	1.53919	0.00139394	Not significant
compost_tilled-yes	catecholate siderophore receptor	0.0131943	0.0031277	0.00857451	0.00200184	1.53878	0.00141542	Not significant
compost_tilled-yes	sodium/proline symporter	0.00855351	0.00241904	0.00555882	0.000972885	1.53873	0.00349097	Not significant
compost_tilled-yes	MSHA biogenesis protein MshO	0.00143607	0.000486533	0.00093405	0.000245904	1.53746	0.012029	Not significant
compost_tilled-yes	formate transporter-1	0.00497841	0.00115084	0.00324067	0.000376171	1.53623	0.000946917	Not significant
compost_tilled-yes	ethanolamine ammonia-lyase small subunit [EC:4.3.1.7]	0.00664242	0.0016783	0.00432454	0.000382538	1.53598	0.00169669	Not significant
compost_tilled-yes	GTP cyclohydrolase IB [EC:3.5.4.16]	0.00779881	0.00171217	0.00507926	0.000383544	1.53542	0.000712548	Not significant
compost_tilled-yes	ethanolamine ammonia-lyase large subunit [EC:4.3.1.7]	0.00710157	0.00171805	0.00462567	0.000394241	1.53525	0.00131546	Not significant
compost_tilled-yes	uncharacterized protein-91	0.0132172	0.00232309	0.00861567	0.00107104	1.53408	0.000167047	Not significant
compost_tilled-yes	putative spermidine/putrescine transport system permease protein-1	0.0567688	0.00930023	0.0370716	0.0013965	1.53133	0.000155979	Not significant
compost_tilled-yes	NADP-reducing hydrogenase subunit HndC [EC:1.12.1.3]	0.0071098	0.00273593	0.0046435	0.000500199	1.53113	0.0191239	Not significant
compost_tilled-yes	glutamate/aspartate transport system ATP-binding protein [EC:7.4.2.1]	0.00695708	0.00237973	0.00454519	0.000412641	1.53065	0.0105414	Not significant
compost_tilled-yes	AsmA family protein	0.00746854	0.00161656	0.00487945	0.000716441	1.53061	0.000637999	Not significant
compost_tilled-yes	octopine/nopaline transport system permease protein-1	0.00484235	0.0011775	0.00316396	0.00020961	1.53047	0.00142225	Not significant
compost_tilled-yes	benzil reductase ((S)-benzoin forming) [EC:1.1.1.320]	0.00207854	0.000564623	0.00135813	0.000287846	1.53044	0.00318565	Not significant
compost_tilled-yes	7-alpha-hydroxysteroid dehydrogenase [EC:1.1.1.159]	0.00542538	0.000997254	0.00354928	0.000225487	1.52859	0.000263401	Not significant
compost_tilled-yes	TetR/AcrR family transcriptional regulator, transcriptional repressor of aconitase	0.00118462	0.000959	0.000775089	0.00020043	1.52837	0.23135	Not significant
compost_tilled-yes	MFS transporter, YQGE family, putative transporter	0.00229825	0.000638432	0.00150391	0.000366848	1.52819	0.00415162	Not significant
compost_tilled-yes	3-dehydrotetronate 4-kinase [EC:2.7.1.217]	0.00645798	0.00101682	0.00422677	0.000425988	1.52788	0.000116512	Not significant
compost_tilled-yes	GntR family transcriptional regulator / MocR family aminotransferase	0.0394781	0.00726924	0.0258404	0.0010912	1.52777	0.000278886	Not significant
compost_tilled-yes	two-component system, chemotaxis family, chemotaxis protein CheV	0.00663834	0.00263259	0.00434515	0.000655666	1.52776	0.0231392	Not significant
compost_tilled-yes	surfeit locus 1 family protein	0.0211426	0.00518525	0.013845	0.00165153	1.52709	0.00149064	Not significant
compost_tilled-yes	long-chain-acyl-CoA dehydrogenase [EC:1.3.8.8]	0.00369854	0.000937738	0.00242258	0.000214679	1.52669	0.00185014	Not significant
compost_tilled-yes	cyclohexadieny/prephenate dehydrogenase [EC:1.3.1.43 1.3.1.12]	0.0115642	0.00195381	0.00757553	0.000245781	1.52652	0.000187437	Not significant
compost_tilled-yes	taurine transport system ATP-binding protein [EC:7.6.2.7]	0.00385958	0.000558594	0.00252849	0.000369221	1.52644	8.88727e-05	Not significant
compost_tilled-yes	cellulose 1,4-beta-cellobiosidase [EC:3.2.1.91]	0.00351917	0.00181558	0.00230549	0.000426866	1.52643	0.0692701	Not significant
compost_tilled-yes	inhibitor of cysteine peptidase	0.00221604	0.000879412	0.00145197	0.000193992	1.52623	0.0231356	Not significant
compost_tilled-yes	ATP-binding cassette, subfamily B, bacterial IrtA [EC:3.6.3.-]	0.00183497	0.00105509	0.00120268	0.000177587	1.52574	0.0970002	Not significant
compost_tilled-yes	paired small multidrug resistance pump-1	0.00239338	0.00117212	0.00156958	0.000538434	1.52485	0.0683495	Not significant
compost_tilled-yes	aldehyde dehydrogenase [EC:1.2.1.-]-2	0.00137369	0.000469569	0.000901011	0.000180907	1.52461	0.0120733	Not significant
compost_tilled-yes	uncharacterized protein-67	0.0227834	0.00530455	0.0149526	0.00268014	1.52371	0.00117237	Not significant
compost_tilled-yes	4-hydroxy-4-methyl-2-oxoglutarate aldolase [EC:4.1.3.17]	0.0134011	0.00180549	0.00879618	0.000722098	1.52352	6.68194e-05	Not significant
compost_tilled-yes	putative spermidine/putrescine transport system permease protein-2	0.0502399	0.00795515	0.0329792	0.00113337	1.52338	0.000140358	Not significant
compost_tilled-yes	lipoyl-dependent peroxiredoxin subunit D [EC:1.11.1.28]	0.00600039	0.00110215	0.00394024	0.000213972	1.52285	0.000275481	Not significant
compost_tilled-yes	two-component system, response regulator FlrC	0.00567482	0.0014888	0.00372689	0.000314797	1.52267	0.00237334	Not significant
compost_tilled-yes	AsmA protein	0.0218782	0.00432928	0.0143916	0.000640414	1.52021	0.000444822	Not significant
compost_tilled-yes	23S rRNA pseudouridine2457 synthase [EC:5.4.99.20]	0.0157978	0.00311584	0.0103943	0.00114957	1.51984	0.000380091	Not significant
compost_tilled-yes	ectoine hydrolase [EC:3.5.4.44]	0.00690238	0.000980772	0.00454226	0.000324006	1.51959	9.67595e-05	Not significant
compost_tilled-yes	two-component system, OmpR family, sensor histidine kinase QseC [EC:2.7.13.3]	0.00772521	0.00302909	0.00508593	0.0011219	1.51894	0.0249383	Not significant
compost_tilled-yes	Lrp/AsnC family transcriptional regulator, leucine-responsive regulatory protein	0.0657039	0.0119557	0.0432565	0.00311763	1.51894	0.000258373	Not significant
compost_tilled-yes	TetR/AcrR family transcriptional regulator, cholesterol catabolism regulator-2	0.00239418	0.000808585	0.00157699	0.000365298	1.5182	0.0126264	Not significant
compost_tilled-yes	TetR/AcrR family transcriptional regulator-2	0.00365451	0.00124272	0.00240749	0.000355913	1.51798	0.0115008	Not significant
compost_tilled-yes	(2R)-sulfolactate sulfo-lyase subunit beta [EC:4.4.1.24]	0.00728045	0.00128855	0.0047969	0.000695772	1.51774	0.000200047	Not significant
compost_tilled-yes	molecular chaperone IbpA	0.0226229	0.0054601	0.0149057	0.00162662	1.51773	0.00145333	Not significant
compost_tilled-yes	glucose-6-phosphate 1-epimerase [EC:5.1.3.15]	0.00676135	0.00239039	0.00445747	0.000885398	1.51686	0.0150818	Not significant
compost_tilled-yes	putative aldouronate transport system substrate-binding protein	0.00983194	0.00598186	0.0064872	0.000569848	1.51559	0.11781	Not significant
compost_tilled-yes	lipopolysaccharide exporter	0.0023204	0.00072328	0.00153174	0.000167847	1.51488	0.00707245	Not significant
compost_tilled-yes	flagellar biosynthesis protein	0.00781479	0.00154354	0.00516172	0.000537918	1.51399	0.000406636	Not significant
compost_tilled-yes	phosphonate transport system permease protein	0.0292971	0.00546548	0.0193537	0.00123807	1.51377	0.000312157	Not significant
compost_tilled-yes	subtilisin [EC:3.4.21.62]	0.00124014	0.000418817	0.000819272	0.000188227	1.51371	0.0129891	Not significant
compost_tilled-yes	putative membrane protein-9	0.0142911	0.00239402	0.0094428	0.000763114	1.51344	0.000164547	Not significant
compost_tilled-yes	sulfite dehydrogenase (quinone) subunit SoeB	0.0017371	0.000423655	0.0011479	0.000151745	1.51329	0.00161804	Not significant
compost_tilled-yes	trimethylamine---corrinoid protein Co-methyltransferase [EC:2.1.1.250]	0.0084885	0.0015275	0.00561247	0.000471682	1.51244	0.000245614	Not significant
compost_tilled-yes	small multidrug resistance pump	0.020391	0.00372011	0.0134897	0.000910776	1.5116	0.00027564	Not significant
compost_tilled-yes	kumamolisin	0.00143824	0.000453957	0.000951583	0.000161468	1.51142	0.00822123	Not significant
compost_tilled-yes	urea transport system permease protein-2	0.0165492	0.0025873	0.010954	0.000632954	1.5108	0.000131914	Not significant
compost_tilled-yes	L-serine dehydratase [EC:4.3.1.17]	0.0331009	0.00577788	0.0219178	0.00218328	1.51023	0.000202257	Not significant
compost_tilled-yes	poly(beta-D-mannuronate) lyase [EC:4.2.2.3]	0.00574479	0.00238488	0.0038048	0.000346853	1.50988	0.0303868	Not significant
compost_tilled-yes	prophage regulatory protein	0.00616128	0.001792	0.00408221	0.000593735	1.5093	0.00506074	Not significant
compost_tilled-yes	N-acetylglucosamine PTS system EIICBA or EIICB component [EC:2.7.1.193]	0.00648084	0.0015087	0.00429485	0.000479904	1.50898	0.00124449	Not significant
compost_tilled-yes	membrane glycosyltransferase [EC:2.4.1.-]	0.00912169	0.00248273	0.00604639	0.000689217	1.50862	0.00333122	Not significant
compost_tilled-yes	putative spermidine/putrescine transport system substrate-binding protein	0.0586586	0.00909815	0.0388852	0.00143698	1.50851	0.000138201	Not significant
compost_tilled-yes	outer membrane protein, multidrug efflux system-1	0.0124675	0.00330934	0.00826723	0.00162459	1.50806	0.00322474	Not significant
compost_tilled-yes	putative protein-disulfide isomerase	0.00386922	0.00133537	0.00256584	0.000661388	1.50797	0.016132	Not significant
compost_tilled-yes	OmpA-OmpF porin, OOP family	0.0444736	0.0156534	0.0295096	0.00247708	1.50709	0.0142932	Not significant
compost_tilled-yes	multidrug efflux pump-1	0.050771	0.0120493	0.0336911	0.00302493	1.50696	0.00143953	Not significant
compost_tilled-yes	3alpha(or 20beta)-hydroxysteroid dehydrogenase [EC:1.1.1.53]	0.00951785	0.00225317	0.00631634	0.000556555	1.50686	0.00142123	Not significant
compost_tilled-yes	sulfate/thiosulfate transport system permease protein-1	0.0239046	0.00458417	0.0158651	0.000578419	1.50674	0.000418736	Not significant
compost_tilled-yes	glycogen debranching enzyme [EC:3.2.1.196]	0.0159442	0.00262538	0.0105834	0.000984421	1.50653	0.000150385	Not significant
compost_tilled-yes	sorbitol/mannitol transport system permease protein-2	0.00986679	0.00205199	0.00655186	0.000606497	1.50595	0.000619298	Not significant
compost_tilled-yes	ATP-binding cassette, subfamily C, bacterial exporter for protease/lipase	0.00280525	0.0010099	0.00186321	0.00051327	1.5056	0.0208095	Not significant
compost_tilled-yes	ribonuclease I (enterobacter ribonuclease) [EC:4.6.1.21]	0.00470469	0.000822926	0.00312562	0.000217019	1.5052	0.000229167	Not significant
compost_tilled-yes	membrane fusion protein, multidrug efflux system-1	0.0760473	0.0183034	0.0505266	0.0041177	1.50509	0.00160952	Not significant
compost_tilled-yes	chemotaxis protein CheD [EC:3.5.1.44]	0.014252	0.00286815	0.00947921	0.000585938	1.5035	0.000541667	Not significant
compost_tilled-yes	copper resistance protein B	0.00729271	0.00138253	0.00485074	0.000599205	1.50342	0.000330389	Not significant
compost_tilled-yes	heavy-metal exporter, HME family	0.00380884	0.00104398	0.00253381	0.000250725	1.50321	0.00361308	Not significant
compost_tilled-yes	N-acetylglucosamine kinase [EC:2.7.1.59]	0.0050253	0.00102691	0.00334376	0.000327752	1.50289	0.000559713	Not significant
compost_tilled-yes	glycine betaine/proline transport system substrate-binding protein	0.0372265	0.00660444	0.0247796	0.00226566	1.5023	0.00023672	Not significant
compost_tilled-yes	ribonucleoside-diphosphate reductase beta chain [EC:1.17.4.1]	0.0307142	0.00540692	0.0204466	0.00180819	1.50217	0.000228596	Not significant
compost_tilled-yes	MFS transporter, DHA2 family, methylenomycin A resistance protein	0.00176615	0.00040309	0.0011758	0.000178492	1.50208	0.00118366	Not significant
compost_tilled-yes	4-amino-4-deoxychorismate lyase [EC:4.1.3.38]	0.025856	0.0048168	0.0172138	0.00142576	1.50205	0.000320894	Not significant
compost_tilled-yes	aldose sugar dehydrogenase [EC:1.1.5.-]	0.0310241	0.008714	0.0206573	0.00110618	1.50184	0.0042388	Not significant
compost_tilled-yes	N-acetylglucosamine PTS system EIIB component [EC:2.7.1.193]	0.00555662	0.0014086	0.00370006	0.000452972	1.50177	0.00225931	Not significant
compost_tilled-yes	malonyl-CoA O-methyltransferase [EC:2.1.1.197]	0.0115391	0.00241562	0.00768595	0.000554928	1.50132	0.000694729	Not significant
compost_tilled-yes	para-aminobenzoate synthetase / 4-amino-4-deoxychorismate lyase [EC:2.6.1.85 4.1.3.38]	0.0280712	0.00554556	0.0187016	0.00219608	1.50101	0.000444516	Not significant
compost_tilled-yes	alpha-glucuronidase [EC:3.2.1.139]	0.00520705	0.000968306	0.00346972	0.000419473	1.50071	0.000296864	Not significant
compost_tilled-yes	tartronate-semialdehyde synthase [EC:4.1.1.47]	0.00484241	0.000909185	0.00322695	0.000208076	1.50061	0.000360816	Not significant
compost_tilled-yes	uncharacterized protein-99	0.0150036	0.00326058	0.0100027	0.000969316	1.49995	0.000862501	Not significant
compost_tilled-yes	aminomuconate-semialdehyde/2-hydroxymuconate-6-semialdehyde dehydrogenase [EC:1.2.1.32 1.2.1.85]	0.00479683	0.000975028	0.00319976	0.000308789	1.49913	0.000559444	Not significant
compost_tilled-yes	type VI secretion system secreted protein VgrG	0.0163575	0.00385613	0.0109115	0.00143239	1.49911	0.00146279	Not significant
compost_tilled-yes	MFS transporter, MHS family, proline/betaine transporter	0.0146633	0.00454571	0.00978466	0.00124415	1.4986	0.00783875	Not significant
compost_tilled-yes	succinylglutamate desuccinylase [EC:3.5.1.96]	0.00166965	0.000842768	0.0011143	0.000312845	1.49838	0.0794398	Not significant
compost_tilled-yes	two-component system, OmpR family, osmolarity sensor histidine kinase EnvZ [EC:2.7.13.3]	0.0135623	0.00270903	0.00905368	0.000592463	1.49799	0.000536335	Not significant
compost_tilled-yes	raffinose/stachyose/melibiose transport system substrate-binding protein	0.0431824	0.00968971	0.0288431	0.00116072	1.49715	0.00116031	Not significant
compost_tilled-yes	molybdenum transport protein [EC:2.4.2.-]	0.00160162	0.000486779	0.00107019	0.000119955	1.49658	0.00704424	Not significant
compost_tilled-yes	uncharacterized protein-23	0.0433064	0.00896534	0.0289482	0.00399944	1.496	0.000638565	Not significant
compost_tilled-yes	isopentenyl-diphosphate Delta-isomerase [EC:5.3.3.2]	0.0187269	0.00413296	0.0125286	0.000685517	1.49473	0.00104965	Not significant
compost_tilled-yes	carnitine O-acetyltransferase [EC:2.3.1.7]	0.000274078	0.000145042	0.000183457	6.39792e-05	1.49397	0.100455	Not significant
compost_tilled-yes	carnitine O-palmitoyltransferase 1, liver isoform [EC:2.3.1.21]	0.000274078	0.000145042	0.000183457	6.39792e-05	1.49397	0.100481	Not significant
compost_tilled-yes	putative two-component system protein, hydrogenase maturation factor HypX/HoxX	0.00166968	0.00123617	0.00111773	0.000218142	1.49381	0.209239	Not significant
compost_tilled-yes	malonate decarboxylase beta subunit [EC:4.1.1.87]	0.00166347	0.000974712	0.00111388	0.000309378	1.49341	0.125026	Not significant
compost_tilled-yes	CysZ protein	0.0132156	0.00235495	0.00885314	0.000569774	1.49276	0.000278238	Not significant
compost_tilled-yes	glucuronate isomerase [EC:5.3.1.12]	0.0166518	0.00372145	0.0111574	0.000870332	1.49245	0.00113092	Not significant
compost_tilled-yes	putative aldouronate transport system permease protein-2	0.00912428	0.00534573	0.00611528	0.000615835	1.49205	0.116001	Not significant
compost_tilled-yes	alpha-glucoside transport system substrate-binding protein	0.010557	0.00257729	0.00708858	0.000921781	1.48929	0.00198078	Not significant
compost_tilled-yes	vitamin B12/bleomycin/antimicrobial peptide transport system ATP-binding/permease protein	0.0131896	0.0025218	0.00885735	0.000415243	1.48912	0.000454583	Not significant
compost_tilled-yes	multidrug efflux pump-3	0.00855345	0.0019931	0.00574467	0.000614967	1.48894	0.00148032	Not significant
compost_tilled-yes	long-chain fatty acid transport protein	0.021167	0.00384535	0.0142244	0.00109396	1.48808	0.000311754	Not significant
compost_tilled-yes	galactofuranosylgalactofuranosylrhamnosyl-N-acetylglucosaminyl-diphospho-decaprenol beta-1,5/1,6-galactofuranosyltransferase [EC:2.4.1.288]	0.00501787	0.00150058	0.00337211	0.000464231	1.48805	0.00700686	Not significant
compost_tilled-yes	S-formylglutathione hydrolase [EC:3.1.2.12]	0.0177958	0.00448756	0.0119624	0.00136133	1.48764	0.00246066	Not significant
compost_tilled-yes	glycerate dehydrogenase [EC:1.1.1.29]-1	0.012361	0.00370595	0.00831185	0.000453705	1.48715	0.00691882	Not significant
compost_tilled-yes	tyrosine decarboxylase / aspartate 1-decarboxylase [EC:4.1.1.25 4.1.1.11]	0.00307856	0.000827081	0.00207027	0.000310084	1.48704	0.00378128	Not significant
compost_tilled-yes	alpha-1,4-digalacturonate transport system permease protein-2	0.00585062	0.00133214	0.00393743	0.000420901	1.4859	0.00131811	Not significant
compost_tilled-yes	sucrose phosphorylase [EC:2.4.1.7]	0.00128367	0.000252576	0.000864502	0.000165449	1.48487	0.000617786	Not significant
compost_tilled-yes	uncharacterized protein-98	0.0149549	0.003583	0.0100715	0.000839208	1.48487	0.00183203	Not significant
compost_tilled-yes	itaconyl-CoA hydratase / mesaconyl-C4 CoA hydratase [EC:4.2.1.56 4.2.1.-]	0.00328893	0.00080368	0.00221604	0.00036139	1.48415	0.00219616	Not significant
compost_tilled-yes	glutathione synthase [EC:6.3.2.3]	0.0201662	0.00473776	0.0135882	0.00110861	1.4841	0.00164561	Not significant
compost_tilled-yes	putative transcriptional regulator-3	0.0207933	0.00412357	0.0140123	0.00162295	1.48393	0.000532047	Not significant
compost_tilled-yes	uncharacterized protein-72	0.0184105	0.00437988	0.0124072	0.00114004	1.48385	0.0017618	Not significant
compost_tilled-yes	peptidyl-prolyl isomerase F (cyclophilin D) [EC:5.2.1.8]	0.0102795	0.00209383	0.00693659	0.000443261	1.48192	0.000696847	Not significant
compost_tilled-yes	neutral amino acid transport system ATP-binding protein	0.00297382	0.000777897	0.00200711	0.000197936	1.48165	0.00325353	Not significant
compost_tilled-yes	translation initiation factor 1	0.0146141	0.00342418	0.00986491	0.000527614	1.48142	0.00168693	Not significant
compost_tilled-yes	N-acetylneuraminate lyase [EC:4.1.3.3]	0.0068864	0.00171737	0.00465135	0.000327125	1.48051	0.00245882	Not significant
compost_tilled-yes	saccharopine dehydrogenase (NAD+, L-lysine forming) [EC:1.5.1.7]	0.0186437	0.00297635	0.0125928	0.000473803	1.4805	0.000186919	Not significant
compost_tilled-yes	tRNA (mo5U34)-methyltransferase [EC:2.1.1.-]	0.00622547	0.00184954	0.00420573	0.000352932	1.48024	0.00696699	Not significant
compost_tilled-yes	inositol-phosphate transport system substrate-binding protein	0.00184468	0.000676629	0.00124667	0.000329782	1.47968	0.0263716	Not significant
compost_tilled-yes	acyl-lipid omega-6 desaturase (Delta-12 desaturase) [EC:1.14.19.23 1.14.19.45]	0.010141	0.0017409	0.00685449	0.0004463	1.47947	0.000251451	Not significant
compost_tilled-yes	murein DD-endopeptidase [EC:3.4.-.-]	0.0032888	0.000821367	0.00222301	0.000302035	1.47944	0.00252677	Not significant
compost_tilled-yes	6 kDa early secretory antigenic target	0.00103263	0.000388893	0.000698361	0.000173037	1.47864	0.0286249	Not significant
compost_tilled-yes	glutamate dehydrogenase [EC:1.4.1.2]-2	0.00470544	0.00150358	0.00318295	0.000960474	1.47833	0.0166839	Not significant
compost_tilled-yes	uncharacterized protein-132	0.00764354	0.0011072	0.00517382	0.000816847	1.47735	0.000116632	Not significant
compost_tilled-yes	2-dehydro-3-deoxyphosphogalactonate aldolase [EC:4.1.2.21]	0.0098021	0.00154623	0.00664452	0.00110292	1.47522	0.000164432	Not significant
compost_tilled-yes	two-component system, sensor histidine kinase LadS	0.00587604	0.00162615	0.00398392	0.000672417	1.47494	0.00522354	Not significant
compost_tilled-yes	molecular chaperone HtpG	0.02545	0.00524136	0.017255	0.00117018	1.47493	0.000784769	Not significant
compost_tilled-yes	paired small multidrug resistance pump-2	0.00192664	0.000979975	0.00130657	0.000386536	1.47458	0.0926114	Not significant
compost_tilled-yes	L,D-transpeptidase ErfK/SrfK	0.00811359	0.00121119	0.00550237	0.000254958	1.47456	0.000136237	Not significant
compost_tilled-yes	xanthine phosphoribosyltransferase [EC:2.4.2.22]-1	0.00749849	0.00128077	0.00508549	0.000296262	1.47449	0.000259869	Not significant
compost_tilled-yes	muconate cycloisomerase [EC:5.5.1.1]	0.00546852	0.0007824	0.0037104	0.000336337	1.47384	0.000104493	Not significant
compost_tilled-yes	2,4-didehydro-3-deoxy-L-rhamnonate hydrolase [EC:3.7.1.26]	0.00286897	0.00107498	0.00194672	0.000307464	1.47374	0.0252442	Not significant
compost_tilled-yes	putative (di)nucleoside polyphosphate hydrolase [EC:3.6.1.-]	0.0189304	0.00402236	0.0128479	0.0014038	1.47342	0.000933397	Not significant
compost_tilled-yes	N2-acetyl-L-2,4-diaminobutanoate deacetylase [EC:3.5.1.125]	0.00214887	0.000372192	0.00145897	0.000215273	1.47287	0.00025612	Not significant
compost_tilled-yes	MFS transporter, ACS family, tartrate transporter	0.00201556	0.000678443	0.00136851	0.000146327	1.47281	0.0146515	Not significant
compost_tilled-yes	RNA methyltransferase, TrmH family [EC:2.1.1.-]	0.00179624	0.000287895	0.00122011	0.000197715	1.47219	0.000176847	Not significant
compost_tilled-yes	BolA-like protein 1	0.00747664	0.00130108	0.00508038	0.000295746	1.47167	0.000291948	Not significant
compost_tilled-yes	GntR family transcriptional regulator, rspAB operon transcriptional repressor	0.0113688	0.00194812	0.00772962	0.000563538	1.47081	0.000259228	Not significant
compost_tilled-yes	modulator of FtsH protease	0.00659233	0.00181358	0.00448474	0.000488799	1.46995	0.00491421	Not significant
compost_tilled-yes	23S rRNA pseudouridine955/2504/2580 synthase [EC:5.4.99.24]	0.0241237	0.00609746	0.0164117	0.00192229	1.46991	0.00294206	Not significant
compost_tilled-yes	urea carboxylase [EC:6.3.4.6]	0.0106048	0.00234655	0.00721554	0.000674946	1.46972	0.00127378	Not significant
compost_tilled-yes	sigma-E factor negative regulatory protein RseB	0.00559921	0.00122054	0.00381069	0.00029908	1.46934	0.0011809	Not significant
compost_tilled-yes	two-component system, cell cycle response regulator CpdR	0.00849859	0.00177391	0.00578401	0.000796968	1.46933	0.000871985	Not significant
compost_tilled-yes	3-hydroxy acid dehydrogenase / malonic semialdehyde reductase [EC:1.1.1.381 1.1.1.-]	0.00711865	0.00183376	0.00484708	0.000526501	1.46865	0.00333348	Not significant
compost_tilled-yes	elongation factor P--(R)-beta-lysine ligase [EC:6.3.1.-]	0.0102824	0.00183505	0.00700546	0.000312621	1.46778	0.000366831	Not significant
compost_tilled-yes	uridine phosphorylase [EC:2.4.2.3]	0.0075144	0.002099	0.00512241	0.000439741	1.46697	0.00544624	Not significant
compost_tilled-yes	cyclohexadienyl dehydratase [EC:4.2.1.51 4.2.1.91]	0.00312609	0.000528346	0.00213153	0.000254545	1.46659	0.000226174	Not significant
compost_tilled-yes	LysR family transcriptional regulator, transcriptional activator for bauABCD operon	0.00211633	0.0010919	0.00144308	0.000174818	1.46654	0.0885909	Not significant
compost_tilled-yes	putative aldouronate transport system permease protein-1	0.00941729	0.00599277	0.00642268	0.000575803	1.46626	0.158911	Not significant
compost_tilled-yes	multicomponent Na+:H+ antiporter subunit E	0.0234771	0.00470246	0.0160187	0.000941994	1.4656	0.000728762	Not significant
compost_tilled-yes	two-component system, cell cycle sensor histidine kinase PleC [EC:2.7.13.3]	0.0189819	0.00342963	0.0129558	0.000718679	1.46512	0.00039211	Not significant
compost_tilled-yes	sarcosine oxidase, subunit delta [EC:1.5.3.1]	0.0101359	0.00203667	0.00692018	0.000508741	1.46468	0.000728959	Not significant
compost_tilled-yes	uncharacterized protein-252	0.00143045	0.000517022	0.000976924	0.000110686	1.46424	0.0220675	Not significant
compost_tilled-yes	dihydrofolate reductase [EC:1.5.1.3]	0.0473368	0.0105717	0.0323345	0.00430912	1.46397	0.00143086	Not significant
compost_tilled-yes	antitoxin CptB	0.0159649	0.00349363	0.0109058	0.00124858	1.46389	0.00124371	Not significant
compost_tilled-yes	taurine transport system substrate-binding protein	0.00393956	0.000478719	0.00269128	0.000332092	1.46382	5.7123e-05	Not significant
compost_tilled-yes	preprotein translocase subunit SecB	0.015972	0.00349436	0.010915	0.00125089	1.46331	0.00124782	Not significant
compost_tilled-yes	2-octaprenyl-6-methoxyphenol hydroxylase [EC:1.14.13.-]	0.0232931	0.00470976	0.0159189	0.00127803	1.46323	0.000761082	Not significant
compost_tilled-yes	putative Mg2+ transporter-C (MgtC) family protein	0.0277433	0.0056694	0.0189635	0.00108509	1.46298	0.000852211	Not significant
compost_tilled-yes	circadian clock protein KaiB	0.00233685	0.00127715	0.00159776	0.000619749	1.46258	0.131932	Not significant
compost_tilled-yes	HTH-type transcriptional regulator, quorum sensing regulator NprR	0.00171515	0.00092703	0.0011729	0.000386394	1.46232	0.120866	Not significant
compost_tilled-yes	uncharacterized protein-14	0.0520821	0.00959595	0.0356324	0.00249693	1.46165	0.000436509	Not significant
compost_tilled-yes	alditol oxidase [EC:1.1.3.41]	0.00750583	0.00202423	0.00513611	0.000444085	1.46139	0.00466667	Not significant
compost_tilled-yes	general L-amino acid transport system permease protein-1	0.0130765	0.00185503	0.00895016	0.000483189	1.46104	0.000114078	Not significant
compost_tilled-yes	RIO kinase 1 [EC:2.7.11.1]	0.00760228	0.00187278	0.00520883	0.000395522	1.4595	0.00275041	Not significant
compost_tilled-yes	bis(5'-nucleosyl)-tetraphosphatase (symmetrical) [EC:3.6.1.41]	0.0080922	0.00190787	0.005545	0.000588886	1.45937	0.00207489	Not significant
compost_tilled-yes	multicomponent Na+:H+ antiporter subunit G	0.0240455	0.00468064	0.0164847	0.00090431	1.45866	0.000657946	Not significant
compost_tilled-yes	uncharacterized protein-8	0.0619904	0.0108085	0.0425092	0.00242795	1.45828	0.000331055	Not significant
compost_tilled-yes	fumarylpyruvate hydrolase [EC:3.7.1.20]	0.015079	0.00254659	0.0103438	0.000956094	1.45779	0.000251007	Not significant
compost_tilled-yes	sigma-54 dependent transcriptional regulator, flagellar regulatory protein	0.00571485	0.00169032	0.00392322	0.00049764	1.45668	0.00849896	Not significant
compost_tilled-yes	D-galactose 1-dehydrogenase [EC:1.1.1.48]	0.00678258	0.0014061	0.00466217	0.00087691	1.45481	0.00118446	Not significant
compost_tilled-yes	sn-glycerol 3-phosphate transport system permease protein-2	0.0232959	0.00310567	0.0160321	0.00106793	1.45308	0.000102594	Not significant
compost_tilled-yes	competence protein CoiA	0.00198643	0.00107929	0.00136751	0.000422518	1.45259	0.125193	Not significant
compost_tilled-yes	transposase-5	0.00120091	0.000511808	0.000826789	0.000232443	1.4525	0.0587491	Not significant
compost_tilled-yes	dimethylsulfone monooxygenase [EC:1.14.14.35]	0.00342186	0.000757776	0.00235797	0.000185458	1.45119	0.00153301	Not significant
compost_tilled-yes	uncharacterized protein-86	0.0177438	0.00285346	0.0122395	0.000498799	1.44972	0.000241562	Not significant
compost_tilled-yes	two-component system, OmpR family, sensor histidine kinase TorS [EC:2.7.13.3]	0.00145143	0.000476323	0.00100133	0.000196437	1.44949	0.0173428	Not significant
compost_tilled-yes	xanthine phosphoribosyltransferase [EC:2.4.2.22]-2	0.00288989	0.00137471	0.00199381	0.000428984	1.44944	0.0790175	Not significant
compost_tilled-yes	hyaluronan synthase [EC:2.4.1.212]	0.00198525	0.000867096	0.00137019	0.000218203	1.44888	0.0562417	Not significant
compost_tilled-yes	uncharacterized protein involved in response to NO	0.00918797	0.00171941	0.00634212	0.000410187	1.44872	0.000547452	Not significant
compost_tilled-yes	O-acetylserine/cysteine efflux transporter	0.0133157	0.00230343	0.00919338	0.000743983	1.44841	0.000320187	Not significant
compost_tilled-yes	acyl-[acyl-carrier-protein] desaturase [EC:1.14.19.2 1.14.19.11 1.14.19.26]	0.00932194	0.00266746	0.00644624	0.000338662	1.44611	0.00745163	Not significant
compost_tilled-yes	4-oxalomesaconate tautomerase [EC:5.3.2.8]	0.00374655	0.000744857	0.00259197	0.000365505	1.44544	0.000816164	Not significant
compost_tilled-yes	MerR family transcriptional regulator, redox-sensitive transcriptional activator SoxR	0.0224131	0.00386989	0.0155139	0.000726734	1.44471	0.000366908	Not significant
compost_tilled-yes	3-keto-5-aminohexanoate cleavage enzyme [EC:2.3.1.247]	0.00365138	0.000658285	0.0025277	0.000333044	1.44455	0.00042083	Not significant
compost_tilled-yes	DtxR family transcriptional regulator, manganese transport regulator	0.00150984	0.000334724	0.00104549	0.000117163	1.44414	0.00164014	Not significant
compost_tilled-yes	toxin FitB [EC:3.1.-.-]	0.013603	0.00162314	0.00941969	0.000910569	1.44411	5.70908e-05	Not significant
compost_tilled-yes	cytochrome c oxidase cbb3-type subunit II	0.0220824	0.00327798	0.0152943	0.000627507	1.44383	0.00016611	Not significant
compost_tilled-yes	microcin C transport system substrate-binding protein	0.0172444	0.00386266	0.0119454	0.000580998	1.4436	0.00179459	Not significant
compost_tilled-yes	cytochrome c oxidase cbb3-type subunit I [EC:7.1.1.9]	0.0200057	0.00359982	0.013873	0.000891107	1.44206	0.000452824	Not significant
compost_tilled-yes	opine dehydrogenase [EC:1.5.1.28]	0.00183636	0.000289958	0.00127361	0.0002273	1.44185	0.000264257	Not significant
compost_tilled-yes	putative lysine transport system permease protein	0.000702705	0.000389535	0.000487369	0.0001733	1.44183	0.14461	Not significant
compost_tilled-yes	beta-carotene/zeaxanthin 4-ketolase [EC:1.14.99.63 1.14.99.64]	0.00152772	0.000454013	0.00105993	0.000341516	1.44134	0.0192729	Not significant
compost_tilled-yes	phosphotransferase system, enzyme I, PtsP [EC:2.7.3.9]	0.0119632	0.00280464	0.00830565	0.000764169	1.44037	0.00240683	Not significant
compost_tilled-yes	glucose/mannose transport system permease protein-1	0.0151026	0.00181714	0.0104853	0.00109823	1.44036	5.69105e-05	Not significant
compost_tilled-yes	L-cystine transport system substrate-binding protein	0.0184504	0.00268289	0.0128171	0.0007282	1.43951	0.000144886	Not significant
compost_tilled-yes	L-fucose mutarotase [EC:5.1.3.29]	0.0112292	0.00150949	0.00780792	0.000778128	1.43818	9.96806e-05	Not significant
compost_tilled-yes	3-oxocholest-4-en-26-oate---CoA ligase [EC:6.2.1.42]	0.00517706	0.0016221	0.00360154	0.000805172	1.43746	0.0165511	Not significant
compost_tilled-yes	ferredoxin-nitrate reductase [EC:1.7.7.2]	0.00264489	0.000880641	0.00184014	0.000388476	1.43733	0.0212143	Not significant
compost_tilled-yes	ProP effector	0.00207113	0.000724061	0.00144161	0.000463788	1.43668	0.0362075	Not significant
compost_tilled-yes	uncharacterized protein-133	0.0100195	0.0019757	0.00698389	0.000759778	1.43465	0.000839259	Not significant
compost_tilled-yes	pilus assembly protein CpaD	0.00645645	0.00124889	0.00450087	0.000685339	1.43449	0.000799271	Not significant
compost_tilled-yes	N-formylglutamate deformylase [EC:3.5.1.68]	0.0156032	0.00242258	0.0108782	0.000927075	1.43435	0.000190137	Not significant
compost_tilled-yes	MFS transporter, PPP family, 3-phenylpropionic acid transporter	0.015388	0.00260331	0.0107284	0.000768666	1.43431	0.000326437	Not significant
compost_tilled-yes	regulator of ribonuclease activity A	0.0149238	0.00206666	0.0104054	0.0011146	1.43423	0.000115149	Not significant
compost_tilled-yes	heme oxygenase (biliverdin-producing, ferredoxin) [EC:1.14.15.20]	0.00868901	0.00275208	0.0060585	0.000535053	1.43418	0.0144123	Not significant
compost_tilled-yes	uncharacterized protein-222	0.00151885	0.000852878	0.00105909	0.000394674	1.43411	0.156728	Not significant
compost_tilled-yes	uncharacterized protein-174	0.00571234	0.00215373	0.00398369	0.00076711	1.43393	0.0361021	Not significant
compost_tilled-yes	sugar PTS system EIIA component [EC:2.7.1.-]	0.00464279	0.00118857	0.00324666	0.000518116	1.43002	0.00503522	Not significant
compost_tilled-yes	phospholipase D1/2 [EC:3.1.4.4]	0.00587595	0.00143809	0.00410979	0.000519431	1.42975	0.00359057	Not significant
compost_tilled-yes	sulfate adenylyltransferase subunit 1 [EC:2.7.7.4]	0.0281538	0.00527688	0.0196964	0.00147321	1.42939	0.000657824	Not significant
compost_tilled-yes	triphosphatase [EC:3.6.1.25]	0.00158355	0.000971089	0.00110797	0.000207939	1.42923	0.17216	Not significant
compost_tilled-yes	lipopolysaccharide export system protein LptC	0.0161067	0.00341519	0.0112697	0.00124097	1.42921	0.00143371	Not significant
compost_tilled-yes	uncharacterized protein-102	0.0127019	0.0026539	0.008889	0.00116366	1.42894	0.00134556	Not significant
compost_tilled-yes	small membrane protein	0.00382612	0.000912491	0.0026801	0.000408352	1.4276	0.00330073	Not significant
compost_tilled-yes	aspartate 1-decarboxylase [EC:4.1.1.11]	0.0285847	0.00543934	0.0200439	0.0013753	1.42611	0.000753343	Not significant
compost_tilled-yes	MFS transporter, DHA2 family, multidrug resistance protein-2	0.0176919	0.00490975	0.0124115	0.000842401	1.42544	0.00757466	Not significant
compost_tilled-yes	glycine betaine catabolism B	0.00510685	0.000946512	0.00358364	0.000255547	1.42505	0.000642753	Not significant
compost_tilled-yes	translocation and assembly module TamA	0.0164261	0.00352985	0.011527	0.0013814	1.42501	0.00164913	Not significant
compost_tilled-yes	flavin reductase [EC:1.5.1.-]	0.00455766	0.000892903	0.00319886	0.000208521	1.42478	0.00092891	Not significant
compost_tilled-yes	aspartate aminotransferase [EC:2.6.1.1]-2	0.00532818	0.00113107	0.00374439	0.000194935	1.42297	0.00159018	Not significant
compost_tilled-yes	inositol transport system permease protein-1	0.00440769	0.00146919	0.00309779	0.0005481	1.42285	0.0224157	Not significant
compost_tilled-yes	AraC family transcriptional regulator-2	0.00834556	0.00147402	0.00587006	0.000829934	1.42172	0.00048991	Not significant
compost_tilled-yes	type III secretion protein R	0.00193492	0.000366147	0.00136123	0.000222735	1.42145	0.000866989	Not significant
compost_tilled-yes	glutathione peroxidase [EC:1.11.1.9]	0.0440478	0.00929903	0.0309946	0.00251425	1.42114	0.00152606	Not significant
compost_tilled-yes	putative ABC transport system ATP-binding protein-4	0.00294877	0.000812708	0.0020755	0.000177794	1.42075	0.007667	Not significant
compost_tilled-yes	methylisocitrate lyase [EC:4.1.3.30]	0.0165795	0.00201999	0.0116757	0.000414237	1.42	0.000100676	Not significant
compost_tilled-yes	uncharacterized protein-35	0.0368385	0.00518652	0.0259487	0.00222256	1.41966	0.00012776	Not significant
compost_tilled-yes	Fur family transcriptional regulator, zinc uptake regulator-1	0.0147783	0.00302379	0.0104129	0.00128074	1.41922	0.00129138	Not significant
compost_tilled-yes	beta-1,4-glucosyltransferase [EC:2.4.1.-]	0.00133009	0.000707502	0.000937359	0.000385081	1.41898	0.156228	Not significant
compost_tilled-yes	MarR family transcriptional regulator, lower aerobic nicotinate degradation pathway regulator	0.00260496	0.000698831	0.00183689	0.000183634	1.41814	0.00681614	Not significant
compost_tilled-yes	putative proteasome-type protease	0.00980413	0.00228991	0.00691823	0.000622858	1.41714	0.00299129	Not significant
compost_tilled-yes	UDP-N-acetyl-D-galactosamine dehydrogenase [EC:1.1.1.-]	0.0192881	0.00474709	0.0136177	0.001163	1.41639	0.00414199	Not significant
compost_tilled-yes	uncharacterized protein-198	0.00451544	0.000960856	0.00318855	0.000209826	1.41614	0.00170206	Not significant
compost_tilled-yes	epsilon-lactone hydrolase [EC:3.1.1.83]	0.00429011	0.00180813	0.00303208	0.000421852	1.41491	0.0600249	Not significant
compost_tilled-yes	uncharacterized protein-85	0.0166354	0.00332745	0.011758	0.00117545	1.41482	0.00115264	Not significant
compost_tilled-yes	N,N'-diacetylchitobiose transport system permease protein-1	0.00702029	0.0025597	0.00496235	0.000791051	1.41471	0.0345243	Not significant
compost_tilled-yes	polysaccharide transporter, PST family	0.0221638	0.00318016	0.0156711	0.000974741	1.41431	0.000160838	Not significant
compost_tilled-yes	aminopeptidase YwaD [EC:3.4.11.6 3.4.11.10]	0.000810001	0.000487515	0.000572779	0.000221035	1.41416	0.19903	Not significant
compost_tilled-yes	molecular chaperone HscA	0.00722631	0.00183477	0.00511601	0.000509451	1.41249	0.00522501	Not significant
compost_tilled-yes	deoxyribonucleoside regulator	0.00701547	0.00138999	0.00496766	0.000854506	1.41223	0.00137617	Not significant
compost_tilled-yes	aromatic-amino-acid transaminase [EC:2.6.1.57]	0.0100369	0.00275083	0.00710912	0.00129439	1.41184	0.00957345	Not significant
compost_tilled-yes	chaperone modulatory protein CbpM	0.00380738	0.000911579	0.00269709	0.000256352	1.41166	0.00368278	Not significant
compost_tilled-yes	urease subunit beta [EC:3.5.1.5]	0.0140621	0.00195004	0.00996161	0.000375853	1.41163	0.000155965	Not significant
compost_tilled-yes	nucleoside transport protein	0.00126656	0.000615083	0.000897742	0.000278544	1.41083	0.115698	Not significant
compost_tilled-yes	inhibitor of KinA	0.00504916	0.00142461	0.00358073	0.000762766	1.41009	0.0126387	Not significant
compost_tilled-yes	Fur family transcriptional regulator, iron response regulator	0.00730291	0.00114495	0.00517925	0.000283503	1.41003	0.000275253	Not significant
compost_tilled-yes	deoxyribodipyrimidine photolyase-related protein	0.0060556	0.0018355	0.00429737	0.000426772	1.40914	0.0144158	Not significant
compost_tilled-yes	probable blue pigment (indigoidine) exporter	0.00463766	0.00188059	0.00329134	0.000345739	1.40905	0.0527276	Not significant
compost_tilled-yes	DNA (cytosine-5)-methyltransferase 1 [EC:2.1.1.37]	0.0305301	0.00403668	0.0216746	0.000893352	1.40857	0.000126603	Not significant
compost_tilled-yes	uncharacterized protein-89	0.0145403	0.00193317	0.0103254	0.000467426	1.40821	0.000127616	Not significant
compost_tilled-yes	CRP/FNR family transcriptional regulator, dissimilatory nitrate respiration regulator	0.00345794	0.000593053	0.00245715	0.00026367	1.4073	0.000444824	Not significant
compost_tilled-yes	raffinose/stachyose/melibiose transport system permease protein-2	0.0458746	0.0108362	0.0326069	0.00139387	1.4069	0.0035769	Not significant
compost_tilled-yes	alpha-D-xyloside xylohydrolase [EC:3.2.1.177]	0.0129916	0.00294875	0.00923542	0.00059121	1.40671	0.00280618	Not significant
compost_tilled-yes	LysR family transcriptional regulator, cys regulon transcriptional activator-2	0.00233494	0.000866701	0.00166049	0.000434341	1.40618	0.0481132	Not significant
compost_tilled-yes	dipeptide transport system permease protein-1	0.00752068	0.00157332	0.00534884	0.000346474	1.40604	0.00170405	Not significant
compost_tilled-yes	ArsR family transcriptional regulator, zinc-responsive transcriptional repressor-2	0.00240852	0.00136308	0.00171336	0.000310065	1.40573	0.156645	Not significant
compost_tilled-yes	sulfite dehydrogenase (quinone) subunit SoeA [EC:1.8.5.6]	0.00178479	0.000427288	0.00126986	0.000179378	1.4055	0.00420755	Not significant
compost_tilled-yes	imidazoleglycerol-phosphate dehydratase / histidinol-phosphatase [EC:4.2.1.19 3.1.3.15]	0.0269284	0.004672	0.0191603	0.00141774	1.40543	0.000512573	Not significant
compost_tilled-yes	macrolide transport system ATP-binding/permease protein-1	0.00459544	0.00211339	0.00327037	0.000331533	1.40518	0.0838859	Not significant
compost_tilled-yes	glucosamine kinase [EC:2.7.1.8]	0.00685043	0.00137153	0.00487627	0.000382436	1.40485	0.00130766	Not significant
compost_tilled-yes	not_found-5	0.015338	0.00242441	0.0109217	0.000605077	1.40436	0.000304429	Not significant
compost_tilled-yes	DNA polymerase III subunit chi [EC:2.7.7.7]	0.0167272	0.00308168	0.0119112	0.00118342	1.40433	0.000745809	Not significant
compost_tilled-yes	spore germination protein-6	0.000711388	0.000221663	0.000506692	0.000196956	1.40399	0.0449707	Not significant
compost_tilled-yes	nitric oxide reductase NorE protein	0.00255791	0.00039152	0.00182292	0.00018945	1.4032	0.000228591	Not significant
compost_tilled-yes	phosphopantothenate---cysteine ligase (CTP) [EC:6.3.2.5]	0.00700707	0.00136314	0.0049941	0.000255674	1.40307	0.0011491	Not significant
compost_tilled-yes	ornithine--oxo-acid transaminase [EC:2.6.1.13]	0.0212169	0.00298306	0.0151234	0.00074243	1.40291	0.000167322	Not significant
compost_tilled-yes	urease accessory protein-5	0.00964832	0.00178973	0.00688739	0.000479481	1.40087	0.000840558	Not significant
compost_tilled-yes	uncharacterized protein-173	0.00502214	0.00105181	0.00358562	0.000226362	1.40063	0.00181687	Not significant
compost_tilled-yes	nitrite reductase (cytochrome c-552) [EC:1.7.2.2]	0.00164203	0.000559902	0.00117249	0.000134166	1.40046	0.0274302	Not significant
compost_tilled-yes	LacI family transcriptional regulator	0.213128	0.0315956	0.152239	0.00640338	1.39996	0.000236743	Not significant
compost_tilled-yes	alpha,alpha-trehalase [EC:3.2.1.28]	0.00542957	0.000910399	0.00388077	0.000405235	1.3991	0.00042335	Not significant
compost_tilled-yes	putative glycerol-1-phosphate prenyltransferase [EC:2.5.1.-]	0.00491399	0.00145255	0.00351369	0.000818953	1.39853	0.0190078	Not significant
compost_tilled-yes	aminoglycoside 3-N-acetyltransferase [EC:2.3.1.81]	0.00358755	0.00150597	0.00256623	0.000337018	1.39798	0.0656527	Not significant
compost_tilled-yes	mannitol 2-dehydrogenase [EC:1.1.1.67]	0.0116669	0.00193638	0.00834642	0.00115629	1.39783	0.000442765	Not significant
compost_tilled-yes	xanthocillin biosynthesis cytochrome P450 monooxygenase [EC:1.14.-.-]	0.00980947	0.00187483	0.00701989	0.000588542	1.39738	0.00104629	Not significant
compost_tilled-yes	polar amino acid transport system permease protein	0.139267	0.0160743	0.0996699	0.0030413	1.39728	0.000100187	Not significant
compost_tilled-yes	L-lysine exporter family protein LysE/ArgO	0.0182973	0.00239916	0.0130965	0.00146539	1.39711	0.000116428	Not significant
compost_tilled-yes	sulfate/thiosulfate transport system ATP-binding protein [EC:7.3.2.3]	0.021924	0.00383886	0.0156938	0.000593466	1.39698	0.000652472	Not significant
compost_tilled-yes	type III secretion protein V	0.00184118	0.000367099	0.00131867	0.000220844	1.39624	0.0017079	Not significant
compost_tilled-yes	Mce-associated membrane protein	0.0144028	0.00398894	0.0103198	0.000844183	1.39565	0.0100531	Not significant
compost_tilled-yes	ureidoacrylate peracid hydrolase [EC:3.5.1.110]	0.00406774	0.000588978	0.00291459	0.000477177	1.39565	0.000266366	Not significant
compost_tilled-yes	flagellar L-ring protein precursor FlgH	0.0170661	0.00283034	0.01223	0.000543446	1.39543	0.000462599	Not significant
compost_tilled-yes	exodeoxyribonuclease V beta subunit [EC:3.1.11.5]	0.0118651	0.00286113	0.0085042	0.00038048	1.3952	0.00457148	Not significant
compost_tilled-yes	lysine decarboxylase [EC:4.1.1.18]	0.00214619	0.000839677	0.00153893	0.00028388	1.3946	0.0550871	Not significant
compost_tilled-yes	holin-like protein	0.00694605	0.00274363	0.00498089	0.000631282	1.39454	0.0535939	Not significant
compost_tilled-yes	D-threonate/D-erythronate kinase [EC:2.7.1.219 2.7.1.220]	0.007979	0.00142513	0.00572356	0.000521712	1.39406	0.000690181	Not significant
compost_tilled-yes	two-component system, NarL family, sensor histidine kinase LiaS [EC:2.7.13.3]	0.00219179	0.000905691	0.00157254	0.000418567	1.39379	0.0758535	Not significant
compost_tilled-yes	glutathione reductase (NADPH) [EC:1.8.1.7]	0.0153845	0.00283996	0.0110381	0.000798827	1.39376	0.000878883	Not significant
compost_tilled-yes	KDO2-lipid IV(A) palmitoleoyltransferase [EC:2.3.1.242]	0.00300931	0.00107737	0.00215988	0.000257644	1.39328	0.036199	Not significant
compost_tilled-yes	anhydro-N-acetylmuramic acid kinase [EC:2.7.1.170]	0.0271271	0.00469626	0.0194847	0.00120143	1.39223	0.000606514	Not significant
compost_tilled-yes	urea transport system substrate-binding protein	0.018937	0.00225312	0.013603	0.000656574	1.39211	9.93093e-05	Not significant
compost_tilled-yes	stringent starvation protein A	0.00736633	0.00162468	0.00529418	0.000466236	1.3914	0.00278009	Not significant
compost_tilled-yes	aminoglycoside 6'-N-acetyltransferase I [EC:2.3.1.82]-2	0.00151968	0.000333215	0.00109289	0.00010657	1.39052	0.00272149	Not significant
compost_tilled-yes	catalase [EC:1.11.1.6]	0.042668	0.00714459	0.0306985	0.00305826	1.3899	0.00046548	Not significant
compost_tilled-yes	glycerol transport system permease protein-1	0.00667461	0.00104714	0.00480445	0.000565274	1.38926	0.000312866	Not significant
compost_tilled-yes	pectinesterase [EC:3.1.1.11]	0.0108947	0.00238394	0.00784354	0.000971308	1.389	0.00282972	Not significant
compost_tilled-yes	simple sugar transport system substrate-binding protein	0.0583365	0.0083383	0.0420089	0.00186883	1.38867	0.000212988	Not significant
compost_tilled-yes	3-methylfumaryl-CoA hydratase [EC:4.2.1.153]	0.00623304	0.000909793	0.00449078	0.000362142	1.38796	0.000210249	Not significant
compost_tilled-yes	flagellin	0.0439173	0.00766304	0.0316753	0.00118063	1.38648	0.00071258	Not significant
compost_tilled-yes	altronate hydrolase [EC:4.2.1.7]	0.0243272	0.00406905	0.0175501	0.00110392	1.38616	0.000516014	Not significant
compost_tilled-yes	nitric oxide reductase subunit C	0.00599064	0.00131835	0.00432513	0.000430233	1.38508	0.00297227	Not significant
compost_tilled-yes	UDP-N-acetylglucosamine pyrophosphorylase [EC:2.7.7.23]	0.00877764	0.000943402	0.00633814	0.000439224	1.38489	5.97103e-05	Not significant
compost_tilled-yes	gamma-glutamylputrescine oxidase [EC:1.4.3.-]	0.0136118	0.00292142	0.00982974	0.000604406	1.38476	0.00253188	Not significant
compost_tilled-yes	regulator of CtrA degradation	0.00872625	0.00165711	0.00630416	0.000824563	1.3842	0.00124468	Not significant
compost_tilled-yes	5-methylcytosine-specific restriction enzyme A [EC:3.1.21.-]	0.0218743	0.00352758	0.0158039	0.00136335	1.38411	0.000396914	Not significant
compost_tilled-yes	MFS transporter, putative metabolite transport protein	0.00114423	0.000482139	0.000827142	0.000224864	1.38335	0.0872119	Not significant
compost_tilled-yes	ribosome biogenesis GTPase A	0.00388398	0.00125224	0.00280795	0.00064045	1.38321	0.0311138	Not significant
compost_tilled-yes	endothelin-converting enzyme [EC:3.4.24.71]	0.0116673	0.00303894	0.00843534	0.000684374	1.38314	0.00814846	Not significant
compost_tilled-yes	glyoxylate/hydroxypyruvate/2-ketogluconate reductase [EC:1.1.1.79 1.1.1.81 1.1.1.215]	0.00486055	0.00150023	0.00351547	0.000740332	1.38262	0.0248142	Not significant
compost_tilled-yes	uncharacterized protein-140	0.00916899	0.00166937	0.00663165	0.00076468	1.38261	0.000918155	Not significant
compost_tilled-yes	MFS transporter, OPA family, glycerol-3-phosphate transporter	0.00630691	0.00121947	0.00456237	0.000615065	1.38238	0.00144622	Not significant
compost_tilled-yes	alkanesulfonate monooxygenase [EC:1.14.14.5]	0.0281156	0.00373549	0.0203511	0.00131856	1.38153	0.00014047	Not significant
compost_tilled-yes	thiol peroxidase, atypical 2-Cys peroxiredoxin [EC:1.11.1.15]	0.012674	0.002627	0.00917892	0.000742806	1.38078	0.00212075	Not significant
compost_tilled-yes	salicylate hydroxylase [EC:1.14.13.1]	0.0107942	0.00145388	0.00781938	0.000572544	1.38044	0.00014754	Not significant
compost_tilled-yes	universal stress protein A	0.00320572	0.00130762	0.00232369	0.00034755	1.37958	0.068115	Not significant
compost_tilled-yes	N-acetyl-alpha-D-muramate 1-phosphate uridylyltransferase [EC:2.7.7.99]	0.0167894	0.00334784	0.0121762	0.00103556	1.37887	0.00170175	Not significant
compost_tilled-yes	beta-alanine--pyruvate transaminase [EC:2.6.1.18]	0.0134617	0.00200015	0.00976471	0.0004791	1.37861	0.000281884	Not significant
compost_tilled-yes	multicomponent Na+:H+ antiporter subunit D	0.0263879	0.00437441	0.0191548	0.000754103	1.37762	0.000574215	Not significant
compost_tilled-yes	2-keto-3-deoxy-L-fuconate dehydrogenase [EC:1.1.1.-]	0.00956159	0.00157463	0.00694338	0.000392908	1.37708	0.000530039	Not significant
compost_tilled-yes	uncharacterized protein-116	0.0124356	0.00273949	0.00903129	0.0013427	1.37695	0.00368657	Not significant
compost_tilled-yes	phosphonoacetaldehyde hydrolase [EC:3.11.1.1]	0.00381321	0.000848682	0.0027697	0.000240765	1.37676	0.00348343	Not significant
compost_tilled-yes	XRE family transcriptional regulator, fatty acid utilization regulator-1	0.00980289	0.00181434	0.00712029	0.00120743	1.37675	0.0014799	Not significant
compost_tilled-yes	GntR family transcriptional regulator, vanillate catabolism transcriptional regulator	0.00630033	0.000832598	0.0045765	0.00047934	1.37667	0.000134334	Not significant
compost_tilled-yes	uncharacterized protein-239	0.00220208	0.000540858	0.00160017	0.000390561	1.37615	0.0116383	Not significant
compost_tilled-yes	multicomponent Na+:H+ antiporter subunit F	0.0225798	0.00381976	0.0164163	0.000918661	1.37545	0.000642921	Not significant
compost_tilled-yes	non-heme chloroperoxidase [EC:1.11.1.10]	0.030725	0.00362684	0.0223385	0.000887556	1.37543	0.000115686	Not significant
compost_tilled-yes	glucosylceramidase [EC:3.2.1.45]	0.00906991	0.00359617	0.00660652	0.00102489	1.37287	0.0653735	Not significant
compost_tilled-yes	primosomal replication protein N	0.00357647	0.00101759	0.00260519	0.000415352	1.37282	0.0163878	Not significant
compost_tilled-yes	tRNA 2-thiouridine synthesizing protein A [EC:2.8.1.-]	0.0186372	0.0037487	0.013582	0.000771038	1.3722	0.00196305	Not significant
compost_tilled-yes	septum site-determining protein MinD	0.014283	0.00262498	0.0104115	0.00125792	1.37185	0.00115291	Not significant
compost_tilled-yes	uncharacterized protein-96	0.0150358	0.00237999	0.0109606	0.000868039	1.37181	0.00041359	Not significant
compost_tilled-yes	DNA end-binding protein Ku	0.0420784	0.00534707	0.0306739	0.0013109	1.3718	0.000137769	Not significant
compost_tilled-yes	NADH dehydrogenase (ubiquinone) flavoprotein 2 [EC:7.1.1.2 1.6.99.3]	0.00807914	0.00101093	0.00589408	0.000327367	1.37072	0.000123227	Not significant
compost_tilled-yes	putative acetyltransferase [EC:2.3.1.-]-6	0.00390137	0.00108673	0.00284653	0.000525356	1.37057	0.0163438	Not significant
compost_tilled-yes	transcription attenuation protein (tryptophan RNA-binding attenuator protein)	0.00141564	0.000707801	0.00103313	0.000339416	1.37024	0.15792	Not significant
compost_tilled-yes	aspartate/glutamate/glutamine transport system permease protein	0.00250399	0.000756547	0.00182742	0.000450261	1.37023	0.0291743	Not significant
compost_tilled-yes	undecaprenol kinase [EC:2.7.1.66]	0.00784898	0.00245194	0.00573142	0.00056211	1.36946	0.0238614	Not significant
compost_tilled-yes	cellobiose transport system permease protein-2	0.0107077	0.00435002	0.00782104	0.000856188	1.36909	0.069962	Not significant
compost_tilled-yes	3-oxosteroid 1-dehydrogenase [EC:1.3.99.4]	0.00332689	0.000869335	0.00243077	0.000393417	1.36865	0.0112862	Not significant
compost_tilled-yes	ribosomal-protein-serine acetyltransferase [EC:2.3.1.-]	0.00267909	0.000955508	0.00195971	0.00035225	1.36709	0.0480481	Not significant
compost_tilled-yes	drug/metabolite transporter, DME family	0.011219	0.00252611	0.00820735	0.00059331	1.36694	0.00418378	Not significant
compost_tilled-yes	3-dehydro-bile acid Delta4,6-reductase [EC:1.3.1.114]	0.0450148	0.00868152	0.0329552	0.00277876	1.36594	0.00162429	Not significant
compost_tilled-yes	cellulose synthase operon protein B	0.00570456	0.00153509	0.00417635	0.000705813	1.36592	0.0138825	Not significant
compost_tilled-yes	phosphate-selective porin OprO and OprP	0.0118654	0.00218537	0.00869437	0.000579524	1.36473	0.00124461	Not significant
compost_tilled-yes	cobaltochelatase CobS [EC:6.6.1.2]	0.0102736	0.00176879	0.00753506	0.000887334	1.36344	0.000831727	Not significant
compost_tilled-yes	tRNA (cytidine32/uridine32-2'-O)-methyltransferase [EC:2.1.1.200]	0.00481053	0.0012853	0.00352946	0.000395098	1.36296	0.0120695	Not significant
compost_tilled-yes	sn-glycerol 3-phosphate transport system permease protein-1	0.0257713	0.00261098	0.0189115	0.00140616	1.36273	5.74997e-05	Not significant
compost_tilled-yes	methylthioribulose-1-phosphate dehydratase [EC:4.2.1.109]	0.00409147	0.000873973	0.00300296	0.000410744	1.36248	0.00356189	Not significant
compost_tilled-yes	adenosylhomocysteine nucleosidase [EC:3.2.2.9]	0.0228094	0.0021696	0.0167463	0.00054273	1.36206	5.77237e-05	Not significant
compost_tilled-yes	alpha-glucoside transport system permease protein-1	0.0112013	0.00253969	0.00822488	0.00108546	1.36188	0.005064	Not significant
compost_tilled-yes	serine protease SohB [EC:3.4.21.-]	0.0101452	0.0023043	0.00745235	0.000466726	1.36134	0.00470665	Not significant
compost_tilled-yes	23S rRNA (uridine2552-2'-O)-methyltransferase [EC:2.1.1.166]	0.0167009	0.00316098	0.012277	0.00107199	1.36034	0.00154777	Not significant
compost_tilled-yes	N-ethylmaleimide reductase [EC:1.-.-.-]	0.0189898	0.00299296	0.0139598	0.00155284	1.36032	0.000469291	Not significant
compost_tilled-yes	MFS transporter, DHA2 family, multidrug resistance protein-1	0.0322324	0.00691845	0.0237041	0.00280923	1.35978	0.00359906	Not significant
compost_tilled-yes	histidine phosphotransferase ChpT	0.00930076	0.00166587	0.00684237	0.000897033	1.35929	0.00121589	Not significant
compost_tilled-yes	aspartate racemase [EC:5.1.1.13]	0.0187108	0.00261822	0.0137684	0.00173263	1.35897	0.000251838	Not significant
compost_tilled-yes	beta-lactamase class C [EC:3.5.2.6]	0.00465961	0.000917993	0.00343039	0.00081585	1.35833	0.0056101	Not significant
compost_tilled-yes	peptidyl-dipeptidase Dcp [EC:3.4.15.5]	0.026364	0.00558827	0.0194104	0.00243545	1.35824	0.00346706	Not significant
compost_tilled-yes	MFS transporter, AAHS family, 4-hydroxybenzoate transporter	0.00303558	0.000424725	0.00223509	0.000436924	1.35815	0.000744067	Not significant
compost_tilled-yes	type IV pilus assembly protein PilZ	0.00589156	0.00155439	0.00433814	0.000551655	1.35808	0.0122705	Not significant
compost_tilled-yes	sulfonate transport system permease protein	0.0215831	0.00270244	0.0159067	0.00116121	1.35686	0.000127755	Not significant
compost_tilled-yes	AraC family transcriptional regulator, transcriptional activator FtrA	0.00502392	0.00131746	0.00370382	0.00039644	1.35642	0.0116836	Not significant
compost_tilled-yes	salicylate 5-hydroxylase small subunit [EC:1.14.13.172]	0.00138041	0.000236704	0.00101807	0.000127952	1.35591	0.000934671	Not significant
compost_tilled-yes	MFS transporter, DHA1 family, multidrug resistance protein-1	0.0556856	0.00783362	0.0410761	0.00267624	1.35567	0.000251236	Not significant
compost_tilled-yes	chromate reductase, NAD(P)H dehydrogenase (quinone)	0.0155271	0.00273331	0.0114537	0.00109382	1.35565	0.00103274	Not significant
compost_tilled-yes	neopullulanase [EC:3.2.1.135]	0.00447088	0.00171149	0.00329846	0.000524923	1.35545	0.0661746	Not significant
compost_tilled-yes	uncharacterized protein-185	0.00503088	0.00153913	0.0037146	0.000249514	1.35435	0.0243917	Not significant
compost_tilled-yes	N-(2-amino-2-carboxyethyl)-L-glutamate synthase [EC:2.5.1.140]	0.00115307	0.000441183	0.000851759	0.000210681	1.35375	0.0774089	Not significant
compost_tilled-yes	selenate/chlorate reductase subunit beta [EC:1.97.1.9 1.97.1.1]	0.00149741	0.00030653	0.00110626	0.000145227	1.35359	0.00304771	Not significant
compost_tilled-yes	zinc-binding alcohol dehydrogenase/oxidoreductase	0.000641133	0.000339876	0.000473954	0.000154173	1.35273	0.19424	Not significant
compost_tilled-yes	DNA transformation protein and related proteins	0.00869399	0.00168851	0.00642709	0.000374808	1.35271	0.00201336	Not significant
compost_tilled-yes	2-methylcitrate dehydratase [EC:4.2.1.79]	0.0132592	0.0021908	0.00980226	0.000406413	1.35267	0.000756912	Not significant
compost_tilled-yes	iduronate 2-sulfatase [EC:3.1.6.13]	0.00410692	0.00116243	0.00303633	0.000422442	1.35259	0.018897	Not significant
compost_tilled-yes	uncharacterized protein-68	0.0194963	0.00360311	0.0144202	0.00126797	1.35201	0.00148369	Not significant
compost_tilled-yes	intracellular septation protein	0.0132557	0.00244044	0.00980524	0.00117699	1.3519	0.00153825	Not significant
compost_tilled-yes	fructose PTS system EIIBC or EIIC component [EC:2.7.1.202]	0.00950089	0.0014822	0.00702832	0.000636209	1.3518	0.000479375	Not significant
compost_tilled-yes	flagellar protein FlaG	0.00712527	0.00146025	0.00527121	0.000420777	1.35173	0.00285663	Not significant
compost_tilled-yes	diamine N-acetyltransferase [EC:2.3.1.57]-2	0.0108322	0.00163308	0.00801696	0.00116168	1.35116	0.000522719	Not significant
compost_tilled-yes	cellobiose PTS system EIIC component	0.00163242	0.00071204	0.0012089	0.000360224	1.35034	0.124399	Not significant
compost_tilled-yes	urease subunit gamma/beta [EC:3.5.1.5]	0.0121872	0.00167197	0.0090268	0.000576544	1.35011	0.000232971	Not significant
compost_tilled-yes	cell division protein ZapE	0.0272438	0.00370846	0.0201936	0.00229068	1.34913	0.000227931	Not significant
compost_tilled-yes	type VI secretion system protein ImpI	0.00347749	0.000591349	0.00257873	0.000262259	1.34853	0.000912926	Not significant
compost_tilled-yes	phospholipid-binding lipoprotein MlaA	0.0105591	0.00261177	0.00783038	0.000436121	1.34848	0.00890045	Not significant
compost_tilled-yes	MFS transporter, DHA1 family, chloramphenicol resistance protein	0.00215175	0.00152905	0.00159576	0.000297859	1.34842	0.306013	Not significant
compost_tilled-yes	MFS transporter, YNFM family, putative membrane transport protein	0.0141846	0.00225215	0.010522	0.00120615	1.3481	0.000606522	Not significant
compost_tilled-yes	formyltetrahydrofolate deformylase [EC:3.5.1.10]	0.0362855	0.00481452	0.0269215	0.00162447	1.34783	0.000202967	Not significant
compost_tilled-yes	general secretion pathway protein L	0.00972714	0.00191421	0.00721899	0.000522886	1.34744	0.00234217	Not significant
compost_tilled-yes	two-component system, response regulator	0.00677848	0.00118158	0.00503175	0.0005408	1.34714	0.00112008	Not significant
compost_tilled-yes	dipeptide transport system substrate-binding protein-2	0.000366229	0.00010047	0.000271863	0.000110529	1.34711	0.0651553	Not significant
compost_tilled-yes	aminoglycoside 6'-N-acetyltransferase I [EC:2.3.1.82]-1	0.00364902	0.000746763	0.0027092	0.000379957	1.3469	0.00347714	Not significant
compost_tilled-yes	transposase, IS5 family	0.00553815	0.00239445	0.00411545	0.000777179	1.3457	0.107627	Not significant
compost_tilled-yes	thiamine transport system substrate-binding protein	0.00920903	0.00138884	0.00684875	0.000394206	1.34463	0.000450492	Not significant
compost_tilled-yes	oxaloacetate decarboxylase [EC:4.1.1.112]	0.00163198	0.000653982	0.00121384	0.000174968	1.34448	0.0822287	Not significant
compost_tilled-yes	LysR family transcriptional regulator, cyn operon transcriptional activator	0.00628733	0.00165487	0.00467939	0.000303944	1.34362	0.0131867	Not significant
compost_tilled-yes	outer membrane lipoprotein	0.00168191	0.000420855	0.0012538	0.00023692	1.34145	0.0142547	Not significant
compost_tilled-yes	cytochrome c oxidase assembly protein subunit 11	0.015026	0.00305007	0.0112091	0.00119513	1.34051	0.0032449	Not significant
compost_tilled-yes	cell volume regulation protein A	0.012582	0.00206016	0.00938649	0.000567923	1.34043	0.000806932	Not significant
compost_tilled-yes	cholesterol transport system auxiliary component	0.0124391	0.00194492	0.00928083	0.00112882	1.34029	0.000642856	Not significant
compost_tilled-yes	2-dehydro-3-deoxy-L-rhamnonate dehydrogenase (NAD+) [EC:1.1.1.401]	0.00890267	0.00153596	0.00664509	0.000441241	1.33974	0.00114437	Not significant
compost_tilled-yes	molecular chaperone Hsp33	0.0216866	0.00397574	0.01619	0.00132318	1.33951	0.00167064	Not significant
compost_tilled-yes	uncharacterized protein-101	0.0108617	0.00207345	0.0081095	0.00133459	1.33938	0.00304824	Not significant
compost_tilled-yes	biopolymer transport protein ExbB	0.0662801	0.0117616	0.0494964	0.00266236	1.33909	0.00139372	Not significant
compost_tilled-yes	RHH-type transcriptional regulator, proline utilization regulon repressor / proline dehydrogenase / delta 1-pyrroline-5-carboxylate dehydrogenase [EC:1.5.5.2 1.2.1.88]	0.0352204	0.00455194	0.026318	0.00180777	1.33826	0.000185537	Not significant
compost_tilled-yes	putative ABC transport system ATP-binding protein-3	0.00735228	0.00103797	0.00549411	0.000941839	1.33821	0.000701045	Not significant
compost_tilled-yes	acrylyl-CoA reductase (NADPH) [EC:1.3.1.-]	0.0111092	0.00128176	0.00830644	0.000438285	1.33742	0.000113422	Not significant
compost_tilled-yes	dihydropyrimidine dehydrogenase (NAD+) subunit PreT [EC:1.3.1.1]	0.00569797	0.00110831	0.00426117	0.000639417	1.33718	0.00316223	Not significant
compost_tilled-yes	S-(hydroxymethyl)glutathione synthase [EC:4.4.1.22]	0.0017273	0.000175548	0.0012921	0.000143199	1.33682	8.94183e-05	Not significant
compost_tilled-yes	SEC-C motif domain protein	0.0183964	0.00295889	0.0137645	0.00120639	1.33651	0.000738278	Not significant
compost_tilled-yes	putative N6-adenine-specific DNA methylase [EC:2.1.1.-]	0.014993	0.00285089	0.0112181	0.000771924	1.3365	0.00219051	Not significant
compost_tilled-yes	3-demethoxyubiquinol 3-hydroxylase [EC:1.14.99.60]-1	0.00975532	0.00225852	0.00729928	0.00112206	1.33648	0.00871448	Not significant
compost_tilled-yes	fructose PTS system EIIB component [EC:2.7.1.202]	0.00972848	0.0015633	0.00727963	0.000667262	1.3364	0.000736879	Not significant
compost_tilled-yes	topoisomerase IV subunit B [EC:5.6.2.2]	0.0301448	0.00568554	0.0225612	0.00156806	1.33614	0.00208847	Not significant
compost_tilled-yes	N,N'-diacetylchitobiose transport system substrate-binding protein	0.0093256	0.00324673	0.00698014	0.00105007	1.33602	0.054768	Not significant
compost_tilled-yes	ATP-binding cassette, subfamily B, tetracycline resistant protein-2	0.00140417	0.000706232	0.00105242	0.000333112	1.33423	0.191324	Not significant
compost_tilled-yes	selenate/chlorate reductase subunit alpha [EC:1.97.1.9 1.97.1.1]	0.00140793	0.000235896	0.00105532	0.00012694	1.33413	0.00111203	Not significant
compost_tilled-yes	cellobiose transport system substrate-binding protein	0.00827707	0.00336657	0.00620548	0.000807219	1.33383	0.0918686	Not significant
compost_tilled-yes	HTH-type transcriptional regulator, glycine betaine synthesis regulator	0.000662965	0.000263898	0.000497099	0.000135181	1.33367	0.105878	Not significant
compost_tilled-yes	molybdate/tungstate transport system permease protein	0.00365134	0.000798451	0.0027391	0.000475269	1.33304	0.00751143	Not significant
compost_tilled-yes	cobaltochelatase CobT [EC:6.6.1.2]	0.0099989	0.00155436	0.00750341	0.000887108	1.33258	0.000689044	Not significant
compost_tilled-yes	aspartyl protease family protein	0.0166224	0.00359348	0.0124831	0.00165147	1.33159	0.00581669	Not significant
compost_tilled-yes	uncharacterized protein-186	0.00253902	0.000805722	0.00190688	0.000572949	1.33151	0.06361	Not significant
compost_tilled-yes	anthranilate synthase [EC:4.1.3.27]	0.00599704	0.000775274	0.00450431	0.000619572	1.3314	0.000285884	Not significant
compost_tilled-yes	polar amino acid transport system ATP-binding protein [EC:7.4.2.1]	0.107673	0.0104331	0.0809037	0.00269242	1.33088	8.39805e-05	Not significant
compost_tilled-yes	putative colanic acid biosysnthesis UDP-glucose lipid carrier transferase	0.0244645	0.00385143	0.0183823	0.00102232	1.33087	0.000723202	Not significant
compost_tilled-yes	type VI secretion system protein ImpL	0.00855027	0.00160878	0.00642463	0.000581159	1.33086	0.00224479	Not significant
compost_tilled-yes	putative ABC transport system permease protein-3	0.00732372	0.00101993	0.0055032	0.000937193	1.33081	0.000746982	Not significant
compost_tilled-yes	NADH dehydrogenase [ubiquinone] 1 alpha subcomplex assembly factor 7	0.00792679	0.00136132	0.00595761	0.000861103	1.33053	0.00162083	Not significant
compost_tilled-yes	zinc transport system substrate-binding protein	0.0374924	0.00607701	0.0281916	0.000768845	1.32991	0.000939677	Not significant
compost_tilled-yes	acyl-CoA dehydrogenase [EC:1.3.99.-]-2	0.00762683	0.00103549	0.00573611	0.000379221	1.32962	0.000275397	Not significant
compost_tilled-yes	putative protease [EC:3.4.-.-]	0.0158545	0.00438868	0.0119302	0.00138198	1.32895	0.0211631	Not significant
compost_tilled-yes	cytochrome b pre-mRNA-processing protein 3	0.00934289	0.00159531	0.00703078	0.000806012	1.32886	0.00133433	Not significant
compost_tilled-yes	16S rRNA (guanine1207-N2)-methyltransferase [EC:2.1.1.172]	0.0288636	0.00318646	0.0217287	0.0016513	1.32836	0.000103158	Not significant
compost_tilled-yes	two-component system, OmpR family, sensor histidine kinase VicK [EC:2.7.13.3]	0.00196241	0.00086445	0.0014779	0.000427814	1.32784	0.145408	Not significant
compost_tilled-yes	uncharacterized protein-118	0.0120352	0.00214127	0.00906393	0.000678414	1.32781	0.00163591	Not significant
compost_tilled-yes	succinate dehydrogenase / fumarate reductase, membrane anchor subunit	0.0243546	0.00265514	0.018347	0.00139414	1.32744	9.90626e-05	Not significant
compost_tilled-yes	malate dehydrogenase (oxaloacetate-decarboxylating)(NADP+) [EC:1.1.1.40]	0.0364274	0.00652969	0.0274603	0.00201893	1.32655	0.00173553	Not significant
compost_tilled-yes	uncharacterized protein-191	0.00192526	0.000871189	0.00145229	0.0004352	1.32567	0.158756	Not significant
compost_tilled-yes	succinylglutamic semialdehyde dehydrogenase [EC:1.2.1.71]	0.0045839	0.00140338	0.00346039	0.00107245	1.32468	0.0643525	Not significant
compost_tilled-yes	twitching motility protein PilU	0.00984589	0.00284205	0.00743516	0.000900931	1.32423	0.0272029	Not significant
compost_tilled-yes	octopine/nopaline transport system permease protein-2	0.0040713	0.00106166	0.00307769	0.000205055	1.32284	0.0160134	Not significant
compost_tilled-yes	1-piperideine-2-carboxylate/1-pyrroline-2-carboxylate reductase [NAD(P)H] [EC:1.5.1.1]	0.00313072	0.000382789	0.00236702	0.000226927	1.32264	0.000164656	Not significant
compost_tilled-yes	putative multiple sugar transport system substrate-binding protein	0.0150054	0.0027397	0.0113477	0.00136284	1.32233	0.00230121	Not significant
compost_tilled-yes	modification methylase [EC:2.1.1.72]	0.00948375	0.00158903	0.00717381	0.000854579	1.322	0.00135023	Not significant
compost_tilled-yes	aspartate dehydrogenase [EC:1.4.1.21]	0.00406242	0.000461193	0.00307405	0.000337962	1.32152	0.00012903	Not significant
compost_tilled-yes	kynurenine 3-monooxygenase [EC:1.14.13.9]	0.00502446	0.00103344	0.00380345	0.000367263	1.32103	0.00457344	Not significant
compost_tilled-yes	urease accessory protein-4	0.0128464	0.00211275	0.00973018	0.000674535	1.32026	0.00111105	Not significant
compost_tilled-yes	benzoyl-CoA 2,3-epoxidase subunit A [EC:1.14.13.208]	0.00136943	0.000286098	0.00103741	0.000152874	1.32005	0.00611589	Not significant
compost_tilled-yes	thiamine transport system permease protein	0.00934015	0.00135127	0.00707809	0.000392856	1.31959	0.000491877	Not significant
compost_tilled-yes	4-hydroxybutyrate dehydrogenase [EC:1.1.1.61]	0.00691123	0.00114493	0.00524021	0.000535821	1.31888	0.00122894	Not significant
compost_tilled-yes	serine/threonine protein phosphatase 1 [EC:3.1.3.16]	0.0179828	0.00184539	0.0136351	0.000680015	1.31886	9.73847e-05	Not significant
compost_tilled-yes	neprilysin [EC:3.4.24.11]	0.00779582	0.00162923	0.00591138	0.000837831	1.31878	0.00606128	Not significant
compost_tilled-yes	malonyl-ACP decarboxylase	0.00302061	0.000686656	0.00229116	0.000470418	1.31838	0.014076	Not significant
compost_tilled-yes	HemY protein	0.0148915	0.00257256	0.0113035	0.000465628	1.31743	0.00162314	Not significant
compost_tilled-yes	muconolactone D-isomerase [EC:5.3.3.4]	0.00362181	0.000978164	0.0027493	0.000347517	1.31736	0.0220548	Not significant
compost_tilled-yes	ATP-binding cassette, subfamily B, tetracycline resistant protein-1	0.00142679	0.000696991	0.00108337	0.000361989	1.317	0.203266	Not significant
compost_tilled-yes	transcriptional pleiotropic repressor	0.00187595	0.000910379	0.00142445	0.00043525	1.31696	0.194152	Not significant
compost_tilled-yes	chemotaxis protein CheX	0.00675379	0.00101725	0.00513075	0.000362307	1.31633	0.000657886	Not significant
compost_tilled-yes	membrane-bound lytic murein transglycosylase B [EC:4.2.2.-]	0.0246238	0.00413018	0.0187102	0.00114799	1.31606	0.00135053	Not significant
compost_tilled-yes	ElaA protein	0.0167967	0.00379603	0.0127663	0.00220961	1.31571	0.0114971	Not significant
compost_tilled-yes	3-hexulose-6-phosphate synthase [EC:4.1.2.43]	0.00404152	0.00129972	0.00307402	0.000577055	1.31473	0.0540459	Not significant
compost_tilled-yes	two-component system, cell cycle sensor histidine kinase and response regulator CckA [EC:2.7.13.3]	0.00953653	0.00158997	0.00725391	0.00083443	1.31467	0.00144288	Not significant
compost_tilled-yes	twitching motility protein PilI	0.00560754	0.00153828	0.0042658	0.000504568	1.31453	0.024031	Not significant
compost_tilled-yes	glutamate/aspartate transport system permease protein-2	0.00401669	0.000983602	0.00305586	0.000387433	1.31442	0.0143509	Not significant
compost_tilled-yes	toxin CptA	0.00235257	0.000810849	0.00179001	0.000104965	1.31427	0.0584749	Not significant
compost_tilled-yes	MFS transporter, DHA1 family, inner membrane transport protein	0.0390698	0.00509525	0.0297294	0.00207338	1.31418	0.000266306	Not significant
compost_tilled-yes	tRNA 2-selenouridine synthase [EC:2.9.1.3]	0.00708713	0.00166225	0.00539512	0.00107501	1.31362	0.0164797	Not significant
compost_tilled-yes	ubiquinol-cytochrome c reductase iron-sulfur subunit [EC:7.1.1.8]	0.0166542	0.0030298	0.0126818	0.0011586	1.31324	0.00237809	Not significant
compost_tilled-yes	L-fucose/D-arabinose isomerase [EC:5.3.1.25 5.3.1.3]	0.00260633	0.000880191	0.00198466	0.000222209	1.31324	0.0572033	Not significant
compost_tilled-yes	multidrug resistance protein, MATE family	0.0474005	0.00800944	0.0361039	0.00203976	1.31289	0.00148495	Not significant
compost_tilled-yes	putative membrane protein-5	0.0245915	0.00629156	0.0187543	0.0030822	1.31125	0.0208635	Not significant
compost_tilled-yes	L-ribulokinase [EC:2.7.1.16]	0.0124427	0.00271716	0.00949412	0.00092712	1.31056	0.00757787	Not significant
compost_tilled-yes	HlyD family secretion protein-3	0.0221192	0.00416906	0.0168785	0.00194942	1.31049	0.00334316	Not significant
compost_tilled-yes	uncharacterized protein-230	0.00126654	0.000654109	0.000966732	0.000282294	1.31012	0.222738	Not significant
compost_tilled-yes	guanidinopropionase [EC:3.5.3.17]	0.00475013	0.00103427	0.00362605	0.000310333	1.31	0.00736229	Not significant
compost_tilled-yes	outer membrane protein-2	0.0390531	0.00915011	0.0298168	0.0019925	1.30977	0.0108653	Not significant
compost_tilled-yes	L-glyceraldehyde 3-phosphate reductase [EC:1.1.1.-]	0.0233013	0.00361628	0.0178039	0.001306	1.30878	0.000901792	Not significant
compost_tilled-yes	pyrroloquinoline quinone biosynthesis protein B	0.00772739	0.00157639	0.00590703	0.00033603	1.30817	0.00506265	Not significant
compost_tilled-yes	chemotaxis protein methyltransferase WspC	0.00267541	0.000574105	0.00204616	0.000370033	1.30753	0.0107336	Not significant
compost_tilled-yes	zinc/manganese transport system permease protein	0.0183958	0.00245178	0.0140741	0.000658297	1.30707	0.000367024	Not significant
compost_tilled-yes	UPF0716 protein FxsA	0.0145672	0.00183861	0.0111525	0.000580268	1.30618	0.000262537	Not significant
compost_tilled-yes	protein Tex	0.029359	0.00399512	0.0224835	0.00105203	1.3058	0.000423477	Not significant
compost_tilled-yes	riboflavin biosynthesis RibT protein	0.00171148	0.00101563	0.00131125	0.000401715	1.30523	0.289514	Not significant
compost_tilled-yes	GcrA cell cycle regulator	0.00966039	0.00162657	0.00740198	0.000932965	1.30511	0.00193576	Not significant
compost_tilled-yes	uncharacterized protein-181	0.00253992	0.000721946	0.00194625	0.00048785	1.30503	0.0494335	Not significant
compost_tilled-yes	uncharacterized protein-136	0.00954326	0.00158666	0.00731532	0.000873351	1.30456	0.00173163	Not significant
compost_tilled-yes	D-sorbitol dehydrogenase (acceptor) [EC:1.1.99.21]	0.00177582	0.000331957	0.00136139	0.000133855	1.30441	0.00331491	Not significant
compost_tilled-yes	salicylate 5-hydroxylase large subunit [EC:1.14.13.172]	0.00156451	0.000246746	0.00119955	0.000165096	1.30425	0.00148651	Not significant
compost_tilled-yes	2'-hydroxyisoflavone reductase [EC:1.3.1.45]	0.00165627	0.000350158	0.00127007	0.000145082	1.30408	0.00726989	Not significant
compost_tilled-yes	beta-xylosidase	0.00205072	0.00103468	0.00157272	0.000245975	1.30393	0.198517	Not significant
compost_tilled-yes	coenzyme Q-binding protein COQ10	0.00953554	0.00158801	0.00731298	0.000872809	1.30392	0.00176678	Not significant
compost_tilled-yes	uncharacterized protein-137	0.00953383	0.00158835	0.00731207	0.000873971	1.30385	0.00177462	Not significant
compost_tilled-yes	putative heme uptake system protein	0.00245094	0.000886749	0.00188073	0.000378113	1.30319	0.090371	Not significant
compost_tilled-yes	2-keto-4-pentenoate hydratase [EC:4.2.1.80]	0.00722582	0.000897816	0.00554582	0.000430104	1.30293	0.000233665	Not significant
compost_tilled-yes	MFS transporter, MHS family, alpha-ketoglutarate permease	0.0118793	0.00283308	0.00912599	0.00106465	1.3017	0.0144995	Not significant
compost_tilled-yes	membrane fusion protein, multidrug efflux system-2	0.0272518	0.00547155	0.0209424	0.00232942	1.30127	0.00558689	Not significant
compost_tilled-yes	biotin---[acetyl-CoA-carboxylase] ligase / type III pantothenate kinase [EC:6.3.4.15 2.7.1.33]	0.00285605	0.000729376	0.00219625	0.000492643	1.30042	0.0318228	Not significant
compost_tilled-yes	modulator of FtsH protease HflK	0.0203473	0.00295124	0.0156488	0.00125884	1.30025	0.000664068	Not significant
compost_tilled-yes	phosphate acetyltransferase [EC:2.3.1.8]-2	0.0129564	0.00259923	0.00996622	0.000450902	1.30003	0.00515597	Not significant
compost_tilled-yes	hemin transport system ATP-binding protein [EC:3.6.3.-]	0.00117565	0.000655552	0.000904492	0.000191607	1.29979	0.253505	Not significant
compost_tilled-yes	DamX protein	0.00460842	0.00103861	0.0035463	0.000348596	1.2995	0.0106581	Not significant
compost_tilled-yes	L-ornithine N5-monooxygenase [EC:1.14.13.195 1.14.13.196]	0.00217983	0.000766107	0.00167789	0.000394528	1.29915	0.0926732	Not significant
compost_tilled-yes	multidrug efflux pump-2	0.00831793	0.00152231	0.00640715	0.000643566	1.29823	0.00324439	Not significant
compost_tilled-yes	uncharacterized protein-131	0.00988649	0.00212762	0.00761815	0.000763007	1.29775	0.00851686	Not significant
compost_tilled-yes	CRISPR system Cascade subunit CasB	0.00124308	0.000983005	0.000957913	0.000258476	1.2977	0.418837	Not significant
compost_tilled-yes	two-component system, LuxR family, response regulator FixJ	0.00918826	0.00135095	0.00708741	0.000793076	1.29642	0.000887164	Not significant
compost_tilled-yes	NAD(P) transhydrogenase [EC:1.6.1.1]	0.012655	0.00155353	0.00976953	0.00056892	1.29536	0.000251953	Not significant
compost_tilled-yes	uncharacterized protein-182	0.00507981	0.00130395	0.0039221	0.000461215	1.29518	0.0225094	Not significant
compost_tilled-yes	type IV secretion system protein VirB5	0.00171121	0.000595323	0.00132125	0.000185157	1.29515	0.0776788	Not significant
compost_tilled-yes	2-oxo-hept-3-ene-1,7-dioate hydratase [EC:4.2.1.-]	0.00764923	0.00115547	0.00590636	0.000707614	1.29508	0.00115967	Not significant
compost_tilled-yes	ankyrin repeat domain-containing protein 50	0.00145591	0.000344673	0.0011242	0.000149801	1.29506	0.0161499	Not significant
compost_tilled-yes	lia operon protein LiaF	0.00196554	0.000826391	0.00151785	0.000389032	1.29495	0.155908	Not significant
compost_tilled-yes	ribonuclease M5 [EC:3.1.26.8]	0.00184179	0.000884464	0.00142274	0.000444526	1.29454	0.218167	Not significant
compost_tilled-yes	integration host factor subunit alpha	0.0207297	0.00345911	0.0160133	0.00117009	1.29453	0.00181712	Not significant
compost_tilled-yes	4-hydroxythreonine-4-phosphate dehydrogenase [EC:1.1.1.262]	0.0394376	0.00563523	0.0304672	0.00129866	1.29443	0.000700431	Not significant
compost_tilled-yes	2-hydroxy-5-methyl-1-naphthoate 7-hydroxylase [EC:1.14.15.31]	0.00278469	0.0014242	0.00215384	0.000611415	1.2929	0.238043	Not significant
compost_tilled-yes	xylose isomerase [EC:5.3.1.5]	0.0308527	0.00360627	0.0238669	0.000842165	1.2927	0.000225067	Not significant
compost_tilled-yes	putative multiple sugar transport system ATP-binding protein [EC:7.5.2.-]	0.0145105	0.00214367	0.0112265	0.00121114	1.29252	0.000959611	Not significant
compost_tilled-yes	uncharacterized protein-92	0.0134298	0.0027487	0.0103912	0.000709893	1.29243	0.00656641	Not significant
compost_tilled-yes	two-component system, OmpR family, sensor histidine kinase CreC [EC:2.7.13.3]	0.0029027	0.000761929	0.00224827	0.000236574	1.29108	0.0254717	Not significant
compost_tilled-yes	XRE family transcriptional regulator, fatty acid utilization regulator-2	0.0065065	0.00100229	0.00504141	0.000337099	1.29061	0.00117514	Not significant
compost_tilled-yes	bacillolysin [EC:3.4.24.28]	0.00400334	0.00116753	0.00310198	0.000646984	1.29058	0.053314	Not significant
compost_tilled-yes	diguanylate cyclase [EC:2.7.7.65]-3	0.00437227	0.00147937	0.00338814	0.000547367	1.29046	0.0768381	Not significant
compost_tilled-yes	chorismate mutase [EC:5.4.99.5]-5	0.00160406	0.000830998	0.0012431	0.000395635	1.29037	0.254744	Not significant
compost_tilled-yes	membrane protein required for colicin V production	0.0229588	0.00316648	0.0177926	0.00141657	1.29036	0.000561272	Not significant
compost_tilled-yes	tRNA-binding protein	0.0197034	0.00411916	0.0152942	0.000883191	1.28829	0.00783406	Not significant
compost_tilled-yes	putative hydrolases of HD superfamily	0.00637747	0.000977165	0.00495101	0.000409454	1.28811	0.00119314	Not significant
compost_tilled-yes	PadR family transcriptional regulator, regulatory protein PadR	0.0225199	0.00357298	0.0174846	0.000961711	1.28799	0.00148728	Not significant
compost_tilled-yes	type VI secretion system protein VasG	0.00626956	0.00112926	0.00486803	0.000423032	1.28791	0.00338276	Not significant
compost_tilled-yes	2-aminomuconate deaminase [EC:3.5.99.5]	0.0033527	0.000523028	0.00260325	0.00025801	1.28789	0.00141766	Not significant
compost_tilled-yes	phosphatidylglycerol lysyltransferase [EC:2.3.2.3]	0.0131538	0.00282817	0.0102142	0.000384459	1.2878	0.00912118	Not significant
compost_tilled-yes	UDP-glucose:(heptosyl)LPS alpha-1,3-glucosyltransferase [EC:2.4.1.-]	0.0076122	0.00185033	0.00591856	0.000664508	1.28616	0.0194146	Not significant
compost_tilled-yes	diamine N-acetyltransferase [EC:2.3.1.57]-1	0.0156877	0.00251013	0.0121984	0.000748919	1.28605	0.00161821	Not significant
compost_tilled-yes	primosomal protein DnaI	0.00182564	0.000859162	0.00141985	0.000434716	1.2858	0.220232	Not significant
compost_tilled-yes	poly(ethylene terephthalate) hydrolase [EC:3.1.1.101]	0.00223493	0.00147162	0.00173862	0.000632598	1.28546	0.368855	Not significant
compost_tilled-yes	enterobactin synthetase component F [EC:6.3.2.14]	0.00166263	0.000197439	0.00129373	0.000147264	1.28514	0.000311475	Not significant
compost_tilled-yes	uncharacterized protein-108	0.012835	0.00229975	0.00999091	0.000854167	1.28466	0.00345369	Not significant
compost_tilled-yes	dethiobiotin synthetase [EC:6.3.3.3]	0.0218301	0.00254985	0.0170108	0.000614044	1.28331	0.000252863	Not significant
compost_tilled-yes	glutaredoxin-like protein NrdH	0.0107921	0.00183016	0.00841074	0.00119918	1.28313	0.00358451	Not significant
compost_tilled-yes	D-alanine transaminase [EC:2.6.1.21]	0.0170516	0.00263669	0.0132903	0.000939556	1.28301	0.00137275	Not significant
compost_tilled-yes	thiamine transport system ATP-binding protein	0.00929295	0.00133448	0.00724478	0.000419317	1.28271	0.000855184	Not significant
compost_tilled-yes	GTP diphosphokinase / guanosine-3',5'-bis(diphosphate) 3'-diphosphatase [EC:2.7.6.5 3.1.7.2]	0.0330923	0.00433075	0.025801	0.00193338	1.2826	0.000451767	Not significant
compost_tilled-yes	iron(III) transport system ATP-binding protein [EC:7.2.2.7]	0.0719114	0.0073768	0.0560797	0.00144012	1.28231	0.000140305	Not significant
compost_tilled-yes	(2R)-sulfolactate sulfo-lyase subunit alpha [EC:4.4.1.24]	0.0013965	0.00025366	0.00109012	0.000185124	1.28105	0.00708118	Not significant
compost_tilled-yes	penicillin-binding protein 1 [EC:3.4.-.-]	0.00158193	0.000811666	0.00123495	0.000379299	1.28097	0.260995	Not significant
compost_tilled-yes	penicillin-binding protein 2X	0.00158193	0.000811666	0.00123495	0.000379299	1.28097	0.261055	Not significant
compost_tilled-yes	putative membrane protein-7	0.0143752	0.0027674	0.0112223	0.000988267	1.28095	0.00571584	Not significant
compost_tilled-yes	cholest-4-en-3-one 26-monooxygenase [EC:1.14.15.29]	0.00475611	0.00135621	0.00371329	0.000478418	1.28084	0.0433464	Not significant
compost_tilled-yes	IclR family transcriptional regulator, pca regulon regulatory protein	0.0217185	0.00233809	0.0169631	0.00110661	1.28034	0.000145942	Not significant
compost_tilled-yes	beta-1,2-mannobiose phosphorylase / 1,2-beta-oligomannan phosphorylase [EC:2.4.1.339 2.4.1.340]	0.00446469	0.000903008	0.00348848	0.00034062	1.27984	0.00795012	Not significant
compost_tilled-yes	bacterioferritin-associated ferredoxin	0.0112278	0.00202326	0.00877294	0.00124176	1.27982	0.00527792	Not significant
compost_tilled-yes	phenylalanine-4-hydroxylase [EC:1.14.16.1]	0.0111945	0.0023097	0.00874754	0.0012312	1.27973	0.010736	Not significant
compost_tilled-yes	uncharacterized protein-141	0.0087676	0.00192227	0.00685266	0.00105174	1.27944	0.0155649	Not significant
compost_tilled-yes	sugar-phosphatase [EC:3.1.3.23]	0.0112553	0.00245896	0.00879938	0.000514879	1.2791	0.0114781	Not significant
compost_tilled-yes	IclR family transcriptional regulator, mhp operon transcriptional activator	0.00170447	0.000237744	0.00133266	0.000263158	1.279	0.00405009	Not significant
compost_tilled-yes	phosphoribosyl-ATP pyrophosphohydrolase [EC:3.6.1.31]	0.0260492	0.00274501	0.020369	0.00103715	1.27887	0.000140547	Not significant
compost_tilled-yes	ArsR family transcriptional regulator, cadmium/lead-responsive transcriptional repressor	0.00748621	0.00249233	0.00585805	0.000633303	1.27794	0.0758727	Not significant
compost_tilled-yes	aerobic C4-dicarboxylate transport protein	0.0282124	0.00469475	0.0220783	0.00224636	1.27783	0.00261119	Not significant
compost_tilled-yes	LPS-assembly lipoprotein	0.0147471	0.00263418	0.0115408	0.00108791	1.27782	0.00391261	Not significant
compost_tilled-yes	N-acylglucosamine-6-phosphate 2-epimerase [EC:5.1.3.9]	0.00405225	0.000705616	0.00317231	0.000298147	1.27738	0.00338311	Not significant
compost_tilled-yes	indole-3-acetate monooxygenase [EC:1.14.13.235]	0.00423461	0.00159605	0.00331553	0.000558359	1.2772	0.12041	Not significant
compost_tilled-yes	AraC family transcriptional regulator-1	0.0211257	0.00328769	0.0165503	0.000872581	1.27645	0.00161525	Not significant
compost_tilled-yes	DNA polymerase II [EC:2.7.7.7]	0.00287191	0.000772858	0.00224992	0.000167647	1.27645	0.0326542	Not significant
compost_tilled-yes	uncharacterized protein-193	0.0045857	0.00152697	0.00359292	0.000792971	1.27632	0.0954603	Not significant
compost_tilled-yes	two-component system, NarL family, response regulator LiaR	0.00209225	0.000856101	0.00163946	0.000375683	1.27618	0.161524	Not significant
compost_tilled-yes	twitching motility two-component system response regulator PilG	0.00672101	0.00171837	0.00526684	0.000614933	1.2761	0.0283171	Not significant
compost_tilled-yes	3-(3-hydroxy-phenyl)propionate hydroxylase [EC:1.14.13.127]	0.0191631	0.00266153	0.0150171	0.00102156	1.27609	0.000761201	Not significant
compost_tilled-yes	protein disulfide-isomerase [EC:5.3.4.1]	0.0075089	0.00151714	0.00588479	0.000940693	1.27599	0.0117579	Not significant
compost_tilled-yes	manganese/zinc/iron transport system substrate-binding protein	0.00551212	0.00112016	0.00432049	0.000412667	1.27581	0.00869724	Not significant
compost_tilled-yes	molybdopterin-guanine dinucleotide biosynthesis adapter protein	0.00900755	0.00135978	0.0070611	0.000402029	1.27566	0.00134992	Not significant
compost_tilled-yes	acyl-CoA thioesterase II [EC:3.1.2.-]	0.0250724	0.00317714	0.0196635	0.000949197	1.27507	0.000442682	Not significant
compost_tilled-yes	c-di-GMP phosphodiesterase Gmr [EC:3.1.4.52]	0.00227153	0.000700812	0.00178163	0.000410496	1.27497	0.0810485	Not significant
compost_tilled-yes	L-threonate 2-dehydrogenase [EC:1.1.1.411]	0.00681804	0.000950431	0.00535238	0.000515406	1.27383	0.000889232	Not significant
compost_tilled-yes	5-dehydro-2-deoxygluconokinase [EC:2.7.1.92]	0.0103261	0.00137101	0.00810885	0.000383053	1.27344	0.000618931	Not significant
compost_tilled-yes	multiple antibiotic resistance protein	0.0304087	0.00478803	0.0238866	0.00229344	1.27304	0.00195735	Not significant
compost_tilled-yes	type VI secretion system secreted protein Hcp	0.00718385	0.00162619	0.00564582	0.000773387	1.27242	0.0185222	Not significant
compost_tilled-yes	[pyruvate, water dikinase]-phosphate phosphotransferase / [pyruvate, water dikinase] kinase [EC:2.7.4.28 2.7.11.33]	0.0170562	0.00322333	0.0134102	0.000662235	1.27189	0.00569157	Not significant
compost_tilled-yes	5-formyltetrahydrofolate cyclo-ligase [EC:6.3.3.2]	0.0426072	0.00502712	0.0335101	0.00241649	1.27148	0.000281458	Not significant
compost_tilled-yes	nitrogen regulatory protein P-II 2	0.0262715	0.00335793	0.0206676	0.000656493	1.27114	0.000535688	Not significant
compost_tilled-yes	levanase [EC:3.2.1.65]	0.00484527	0.000683904	0.0038122	0.000432617	1.27099	0.00118789	Not significant
compost_tilled-yes	uncharacterized protein-192	0.00186371	0.000882774	0.00146683	0.000441383	1.27057	0.242149	Not significant
compost_tilled-yes	cystathionine beta-synthase (O-acetyl-L-serine) [EC:2.5.1.134]	0.00140103	0.000727853	0.00110338	0.000336446	1.26976	0.281682	Not significant
compost_tilled-yes	propionyl-CoA carboxylase alpha chain [EC:6.4.1.3]	0.0190977	0.00261104	0.0150497	0.00136517	1.26897	0.00083912	Not significant
compost_tilled-yes	nicotinamide mononucleotide transporter	0.0171616	0.00401157	0.0135246	0.00131683	1.26891	0.0199295	Not significant
compost_tilled-yes	beta-alanine degradation protein BauB	0.00363357	0.000747022	0.0028643	0.000336662	1.26857	0.0113235	Not significant
compost_tilled-yes	maltose/moltooligosaccharide transporter	0.00926092	0.00253929	0.00730474	0.000926958	1.2678	0.0434395	Not significant
compost_tilled-yes	uroporphyrin-III C-methyltransferase / precorrin-2 dehydrogenase / sirohydrochlorin ferrochelatase [EC:2.1.1.107 1.3.1.76 4.99.1.4]	0.0344814	0.00446214	0.0272144	0.00123379	1.26703	0.00059539	Not significant
compost_tilled-yes	purine operon repressor	0.0018148	0.000883935	0.00143409	0.000435185	1.26548	0.261504	Not significant
compost_tilled-yes	acyl-homoserine-lactone acylase [EC:3.5.1.97]	0.00677562	0.00209788	0.00535638	0.000340058	1.26496	0.0647211	Not significant
compost_tilled-yes	KUP system potassium uptake protein	0.026352	0.00542647	0.0208371	0.00230719	1.26467	0.0118846	Not significant
compost_tilled-yes	ribonuclease III family protein [EC:3.1.26.-]	0.00188287	0.000874352	0.00148903	0.000451391	1.2645	0.243931	Not significant
compost_tilled-yes	glucarate dehydratase [EC:4.2.1.40]	0.00791199	0.00108728	0.00625818	0.000439576	1.26426	0.000899909	Not significant
compost_tilled-yes	cellobiose epimerase [EC:5.1.3.11]	0.00298046	0.00105562	0.00235758	0.000573049	1.26421	0.131978	Not significant
compost_tilled-yes	isovaleryl-CoA dehydrogenase [EC:1.3.8.4]	0.0140258	0.00218483	0.0111014	0.00116047	1.26342	0.00235467	Not significant
compost_tilled-yes	FMN reductase [EC:1.5.1.38]	0.0265223	0.00398834	0.0209997	0.00114933	1.26298	0.00165431	Not significant
compost_tilled-yes	MFS transporter, ENTS family, enterobactin (siderophore) exporter	0.0138535	0.000931679	0.0109707	0.000524736	1.26277	4.24263e-05	Not significant
compost_tilled-yes	gluconate 2-dehydrogenase gamma chain [EC:1.1.99.3]	0.00546587	0.000766046	0.00432885	0.00032902	1.26266	0.00107278	Not significant
compost_tilled-yes	cytochrome c oxidase cbb3-type subunit I/II [EC:7.1.1.9]	0.0108106	0.00214887	0.0085645	0.000405408	1.26226	0.00890356	Not significant
compost_tilled-yes	glutamyl aminopeptidase [EC:3.4.11.7]	0.0017367	0.000857283	0.00137593	0.000417767	1.2622	0.271829	Not significant
compost_tilled-yes	type VI secretion system protein	0.00204263	0.000424032	0.00161845	0.000248409	1.2621	0.0162153	Not significant
compost_tilled-yes	two-component system, OmpR family, sensor histidine kinase VanS [EC:2.7.13.3]-2	0.00376086	0.00152975	0.00298001	0.000516109	1.26203	0.164875	Not significant
compost_tilled-yes	alpha-L-fucosidase [EC:3.2.1.51]	0.038047	0.00845919	0.0301475	0.00194611	1.26203	0.0163544	Not significant
compost_tilled-yes	30S ribosome assembly GTPase	0.00177042	0.000860516	0.00140341	0.000435145	1.26152	0.268426	Not significant
compost_tilled-yes	iron complex transport system permease protein	0.152534	0.0161485	0.120932	0.00627363	1.26132	0.00018599	Not significant
compost_tilled-yes	flagellar FliL protein	0.0229625	0.00361185	0.0182112	0.00085378	1.26091	0.00228982	Not significant
compost_tilled-yes	butyrate kinase [EC:2.7.2.7]	0.00130159	0.000871986	0.00103235	0.000258001	1.2608	0.392849	Not significant
compost_tilled-yes	L-fuconolactonase [EC:3.1.1.-]	0.0166557	0.00187031	0.0132153	0.000497596	1.26034	0.000283127	Not significant
compost_tilled-yes	putative spermidine/putrescine transport system ATP-binding protein	0.0704517	0.0063821	0.0559146	0.00165421	1.25999	0.000116115	Not significant
compost_tilled-yes	uncharacterized protein-100	0.0139925	0.00263138	0.0111066	0.000648899	1.25983	0.0068719	Not significant
compost_tilled-yes	periplasmic glucans biosynthesis protein	0.0109933	0.00216941	0.00872735	0.000975098	1.25964	0.0104313	Not significant
compost_tilled-yes	CDP-4-dehydro-6-deoxyglucose reductase, E1 [EC:1.17.1.1]	0.00186403	0.000286893	0.00148173	0.00018505	1.25801	0.00297416	Not significant
compost_tilled-yes	chloramphenicol-sensitive protein RarD	0.0300243	0.00468536	0.0238716	0.00270323	1.25774	0.00288437	Not significant
compost_tilled-yes	enoyl-[acyl-carrier protein] reductase II [EC:1.3.1.9]	0.0110209	0.00135133	0.00876797	0.000970161	1.25695	0.000684858	Not significant
compost_tilled-yes	L-talarate/galactarate dehydratase [EC:4.2.1.156 4.2.1.42]	0.00918742	0.00179329	0.00731121	0.000457561	1.25662	0.00900187	Not significant
compost_tilled-yes	multiple sugar transport system ATP-binding protein	0.0963274	0.010466	0.076668	0.0022452	1.25642	0.000266226	Not significant
compost_tilled-yes	alpha-1,6-mannosyltransferase [EC:2.4.1.-]-3	0.00466207	0.000837616	0.0037106	0.000355745	1.25642	0.00611716	Not significant
compost_tilled-yes	adenosylmethionine---8-amino-7-oxononanoate aminotransferase [EC:2.6.1.62]	0.0235598	0.00259613	0.0187577	0.000701075	1.25601	0.000274577	Not significant
compost_tilled-yes	lysyl endopeptidase [EC:3.4.21.50]	0.00497378	0.0017081	0.00396206	0.000557936	1.25535	0.108793	Not significant
compost_tilled-yes	HTH-type transcriptional regulator / antitoxin HipB	0.0042588	0.000973655	0.00339329	0.000301149	1.25506	0.0217096	Not significant
compost_tilled-yes	exodeoxyribonuclease V gamma subunit [EC:3.1.11.5]	0.00734469	0.00147864	0.00585209	0.000466784	1.25505	0.0113012	Not significant
compost_tilled-yes	DNA-directed RNA polymerase subunit delta	0.00175587	0.000858662	0.00139932	0.000436995	1.2548	0.282074	Not significant
compost_tilled-yes	poly(3-hydroxybutyrate) depolymerase [EC:3.1.1.75]	0.0133366	0.00286667	0.0106298	0.00182045	1.25465	0.0239482	Not significant
compost_tilled-yes	quercetin 2,3-dioxygenase [EC:1.13.11.24]	0.0871517	0.0133233	0.0694927	0.00483265	1.25411	0.0021975	Not significant
compost_tilled-yes	alanine-synthesizing transaminase [EC:2.6.1.-]	0.0240382	0.00320435	0.0191699	0.000904436	1.25395	0.00092041	Not significant
compost_tilled-yes	cyclomaltodextrinase / maltogenic alpha-amylase / neopullulanase [EC:3.2.1.54 3.2.1.133 3.2.1.135]	0.00504691	0.000873734	0.0040256	0.000458354	1.2537	0.0057674	Not significant
compost_tilled-yes	indolepyruvate ferredoxin oxidoreductase, beta subunit [EC:1.2.7.8]	0.00269905	0.000488773	0.00215394	0.000327287	1.25307	0.0101876	Not significant
compost_tilled-yes	central glycolytic genes regulator	0.00179651	0.000881646	0.00143409	0.000435185	1.25272	0.284265	Not significant
compost_tilled-yes	uncharacterized protein-25	0.0405098	0.00529044	0.0323383	0.00278375	1.25269	0.000863702	Not significant
compost_tilled-yes	carotenoid cleavage oxygenase [EC:1.13.11.-]	0.0060941	0.0016731	0.00486891	0.000710154	1.25164	0.056548	Not significant
compost_tilled-yes	catechol 1,2-dioxygenase [EC:1.13.11.1]	0.00535175	0.000823495	0.00427669	0.000327998	1.25138	0.00246162	Not significant
compost_tilled-yes	flagellar protein FliT	0.00386493	0.00107168	0.0030904	0.000763004	1.25062	0.0861394	Not significant
compost_tilled-yes	chemotaxis protein methyltransferase CheR [EC:2.1.1.80]	0.0545979	0.0104822	0.0436732	0.00243519	1.25015	0.00913242	Not significant
compost_tilled-yes	CDP-4-dehydro-6-deoxyglucose reductase, E3 [EC:1.17.1.1]	0.00943461	0.00134814	0.0075497	0.00128575	1.24967	0.00516328	Not significant
compost_tilled-yes	trehalose 6-phosphate synthase/phosphatase [EC:2.4.1.15 3.1.3.12]	0.0161263	0.00346136	0.0129093	0.00142321	1.2492	0.0188521	Not significant
compost_tilled-yes	epoxide hydrolase	0.00695438	0.00248294	0.00556706	0.00088252	1.2492	0.131405	Not significant
compost_tilled-yes	phosphonate transport system ATP-binding protein [EC:7.3.2.2]	0.0191345	0.00212545	0.0153184	0.00102869	1.24912	0.000295551	Not significant
compost_tilled-yes	2-oxo-3-hexenedioate decarboxylase [EC:4.1.1.77]	0.00256448	0.000525902	0.00205306	0.000274544	1.2491	0.0170472	Not significant
compost_tilled-yes	RNA polymerase sigma-32 factor	0.022557	0.0032811	0.0180602	0.00135464	1.24899	0.00179542	Not significant
compost_tilled-yes	leucine dehydrogenase [EC:1.4.1.9]	0.0171212	0.00293399	0.0137083	0.000610237	1.24896	0.00484523	Not significant
compost_tilled-yes	cytosine/creatinine deaminase [EC:3.5.4.1 3.5.4.21]	0.0419013	0.00382259	0.0335711	0.00102349	1.24813	0.00012499	Not significant
compost_tilled-yes	30S ribosomal protein S31	0.00201467	0.000550512	0.00161444	0.000368339	1.24791	0.0790039	Not significant
compost_tilled-yes	lycopene elongase/hydratase (dihydrobisanhydrobacterioruberin-forming) [EC:2.5.1.150]	0.00488736	0.000982721	0.00391741	0.000459805	1.2476	0.0146618	Not significant
compost_tilled-yes	aspartyl aminopeptidase [EC:3.4.11.21]	0.0107057	0.00205347	0.00858153	0.000630984	1.24753	0.00981484	Not significant
compost_tilled-yes	bacterial leucyl aminopeptidase [EC:3.4.11.10]	0.00146352	0.000398791	0.00117314	0.000181449	1.24753	0.0597076	Not significant
compost_tilled-yes	nitrite reductase (NADH) small subunit [EC:1.7.1.15]	0.0279564	0.00249521	0.0224123	0.000940379	1.24737	0.000115289	Not significant
compost_tilled-yes	SprT-like protein	0.0017332	0.00085647	0.00138952	0.000435041	1.24734	0.298487	Not significant
compost_tilled-yes	cytochrome c-type protein NapC	0.00293311	0.000392725	0.00235154	0.000248638	1.24731	0.00137304	Not significant
compost_tilled-yes	mannosyl-glycoprotein endo-beta-N-acetylglucosaminidase [EC:3.2.1.96]	0.00217814	0.000632303	0.00174661	0.000145281	1.24706	0.0643782	Not significant
compost_tilled-yes	(S)-mandelate dehydrogenase [EC:1.1.99.31]	0.00294809	0.000614817	0.00236406	0.00030181	1.24704	0.0184662	Not significant
compost_tilled-yes	uncharacterized protein-156	0.00733491	0.00112649	0.00588234	0.000791463	1.24694	0.00426675	Not significant
compost_tilled-yes	two-component system, response regulator, stage 0 sporulation protein F	0.00207501	0.000940049	0.0016645	0.000431862	1.24663	0.249529	Not significant
compost_tilled-yes	type VI secretion system protein ImpG	0.00662121	0.00139338	0.00531175	0.000710156	1.24652	0.0200321	Not significant
compost_tilled-yes	divalent anion:Na+ symporter, DASS family	0.00397326	0.0010163	0.00318795	0.000286263	1.24634	0.0404354	Not significant
compost_tilled-yes	2,4-diaminopentanoate dehydrogenase [EC:1.4.1.12 1.4.1.26]	0.00692625	0.00224175	0.00556032	0.000794216	1.24566	0.101318	Not significant
compost_tilled-yes	Lrp/AsnC family transcriptional regulator, regulator for asnA, asnC and gidA	0.0187753	0.00342236	0.0150763	0.00100299	1.24535	0.00757641	Not significant
compost_tilled-yes	putative flavoprotein involved in K+ transport	0.0185405	0.00343681	0.014888	0.000682448	1.24533	0.00813922	Not significant
compost_tilled-yes	adenine deaminase [EC:3.5.4.2]-1	0.0226224	0.00366908	0.0181707	0.00126882	1.245	0.00384308	Not significant
compost_tilled-yes	outer membrane protein assembly factor BamB	0.0132808	0.00272939	0.0106697	0.000950686	1.24472	0.0154219	Not significant
compost_tilled-yes	modulator of FtsH protease HflC	0.0200946	0.00253562	0.0161457	0.00109583	1.24457	0.000767109	Not significant
compost_tilled-yes	tRNA (guanine-N7-)-methyltransferase [EC:2.1.1.33]	0.0411073	0.00456003	0.033031	0.0024557	1.24451	0.000332144	Not significant
compost_tilled-yes	heme iron utilization protein-1	0.0104977	0.00144544	0.00843733	0.000582272	1.2442	0.00139069	Not significant
compost_tilled-yes	anthraniloyl-CoA monooxygenase [EC:1.14.13.40]	0.0121488	0.00174245	0.00976522	0.000710811	1.24408	0.0018155	Not significant
compost_tilled-yes	aldehyde dehydrogenase [EC:1.2.1.-]-1	0.0194297	0.0027264	0.0156258	0.000704273	1.24344	0.00159017	Not significant
compost_tilled-yes	serine 3-dehydrogenase (NADP+) [EC:1.1.1.276]	0.00391967	0.000992591	0.00315288	0.000917031	1.2432	0.0955536	Not significant
compost_tilled-yes	CyaY protein	0.00401241	0.00100262	0.00322751	0.000413591	1.24319	0.0423829	Not significant
compost_tilled-yes	NitT/TauT family transport system permease protein	0.116045	0.0101613	0.0933497	0.00449905	1.24312	0.000108002	Not significant
compost_tilled-yes	type VI secretion system protein ImpH	0.00618753	0.00134894	0.00497883	0.00069942	1.24277	0.0256831	Not significant
compost_tilled-yes	putative tricarboxylic transport membrane protein-3	0.0246935	0.00201853	0.0198885	0.00117349	1.24159	8.93484e-05	Not significant
compost_tilled-yes	phosphoserine phosphatase [EC:3.1.3.3]-1	0.0277546	0.00261837	0.0223565	0.00175896	1.24146	0.000147721	Not significant
compost_tilled-yes	D-serine/D-alanine/glycine transporter	0.00226252	0.00142584	0.00182348	0.000430981	1.24077	0.394751	Not significant
compost_tilled-yes	polysaccharide biosynthesis/export protein ExoF	0.00580766	0.00111837	0.00468138	0.000512799	1.24059	0.0129715	Not significant
compost_tilled-yes	fumarylacetoacetate (FAA) hydrolase [EC:3.7.1.2]	0.0127599	0.00252403	0.0102868	0.00105391	1.24042	0.0144233	Not significant
compost_tilled-yes	erythromycin esterase [EC:3.1.1.-]	0.00403938	0.00120284	0.00325723	0.000579789	1.24013	0.0918473	Not significant
compost_tilled-yes	phthalate 4,5-dioxygenase [EC:1.14.12.7]	0.00123516	0.000299054	0.000996071	0.000324264	1.24003	0.111367	Not significant
compost_tilled-yes	3'-5' exonuclease	0.00921027	0.00108396	0.00742764	0.000320266	1.24	0.000550709	Not significant
compost_tilled-yes	5-carboxymethyl-2-hydroxymuconic-semialdehyde dehydrogenase [EC:1.2.1.60]	0.00801616	0.00105942	0.00646973	0.000817592	1.23903	0.00211265	Not significant
compost_tilled-yes	putative multiple sugar transport system permease protein	0.0147941	0.0020997	0.0119471	0.00123434	1.23831	0.00234901	Not significant
compost_tilled-yes	two-component system, OmpR family, response regulator VanR	0.00422387	0.00166913	0.00341122	0.000667789	1.23823	0.191692	Not significant
compost_tilled-yes	sulfate permease, SulP family	0.065379	0.00647527	0.0528636	0.000848822	1.23675	0.000246699	Not significant
compost_tilled-yes	xylonate dehydratase [EC:4.2.1.82]-1	0.0165811	0.00193771	0.0134114	0.000612688	1.23634	0.000563587	Not significant
compost_tilled-yes	urease accessory protein-1	0.0175915	0.00145621	0.0142297	0.000507464	1.23625	0.000101819	Not significant
compost_tilled-yes	putative acyl-CoA dehydrogenase	0.0160025	0.00187247	0.0129486	0.000728763	1.23585	0.000561425	Not significant
compost_tilled-yes	deoxyadenosine/deoxycytidine kinase [EC:2.7.1.76 2.7.1.74]	0.00135847	0.000743059	0.00109924	0.000359904	1.23583	0.361959	Not significant
compost_tilled-yes	putative AdoMet-dependent methyltransferase [EC:2.1.1.-]	0.00141205	0.000656003	0.00114294	0.000337226	1.23546	0.289035	Not significant
compost_tilled-yes	arylsulfatase [EC:3.1.6.1]	0.051581	0.00715615	0.0417579	0.00254922	1.23524	0.00174539	Not significant
compost_tilled-yes	23S rRNA (guanine1835-N2)-methyltransferase [EC:2.1.1.174]	0.00949588	0.00117884	0.00768761	0.000821804	1.23522	0.0012212	Not significant
compost_tilled-yes	TetR/AcrR family transcriptional regulator, lmrAB and yxaGH operons repressor	0.00133592	0.000327655	0.00108173	0.000149992	1.23499	0.0462805	Not significant
compost_tilled-yes	(2,2,3-trimethyl-5-oxocyclopent-3-enyl)acetyl-CoA 1,5-monooxygenase [EC:1.14.13.160]	0.00143892	0.000713836	0.00116534	0.000243566	1.23476	0.295483	Not significant
compost_tilled-yes	transcriptional regulator of stress and heat shock response	0.0017663	0.000861072	0.00143157	0.000434323	1.23382	0.312746	Not significant
compost_tilled-yes	acyl-CoA thioesterase YciA [EC:3.1.2.-]	0.0188741	0.00393518	0.0153046	0.00151726	1.23323	0.0208416	Not significant
compost_tilled-yes	pyruvate dehydrogenase (quinone) [EC:1.2.5.1]	0.0198585	0.00332764	0.0161071	0.000975854	1.23291	0.00590576	Not significant
compost_tilled-yes	oxalate decarboxylase [EC:4.1.1.2]	0.00154723	0.00029536	0.00125517	0.000218978	1.23269	0.023406	Not significant
compost_tilled-yes	L-rhamnose isomerase [EC:5.3.1.14]	0.00356869	0.00129173	0.0028952	0.000512845	1.23262	0.162441	Not significant
compost_tilled-yes	two-component system, OmpR family, sensor histidine kinase ChvG [EC:2.7.13.3]	0.00983703	0.00149144	0.00798087	0.000827994	1.23258	0.00400363	Not significant
compost_tilled-yes	decaprenylphospho-beta-D-ribofuranose 2-oxidase [EC:1.1.98.3]	0.00512223	0.000775005	0.00415695	0.000429134	1.23221	0.0039696	Not significant
compost_tilled-yes	competence protein ComFA	0.00176209	0.000858078	0.00143048	0.000434373	1.23182	0.315853	Not significant
compost_tilled-yes	sulfite reductase (NADPH) hemoprotein beta-component [EC:1.8.1.2]	0.025658	0.00311286	0.0208387	0.000487094	1.23126	0.000865077	Not significant
compost_tilled-yes	GntR family transcriptional regulator, arabinose operon transcriptional repressor	0.00083828	0.000315579	0.000680994	0.00017163	1.23096	0.202167	Not significant
compost_tilled-yes	localization factor PodJL	0.0121765	0.00228788	0.00989571	0.00102316	1.23048	0.0135644	Not significant
compost_tilled-yes	arabinogalactan endo-1,4-beta-galactosidase [EC:3.2.1.89]	0.00439795	0.00119436	0.00357597	0.000427858	1.22986	0.0674254	Not significant
compost_tilled-yes	TetR/AcrR family transcriptional regulator, cholesterol catabolism regulator-1	0.004022	0.00129845	0.00327072	0.000492311	1.2297	0.121078	Not significant
compost_tilled-yes	phosphonate transport system substrate-binding protein	0.0284062	0.00272751	0.0231015	0.000960035	1.22963	0.000200381	Not significant
compost_tilled-yes	NAD(P)H dehydrogenase (quinone) [EC:1.6.5.2]-1	0.0215458	0.00272024	0.017523	0.00126801	1.22957	0.00112178	Not significant
compost_tilled-yes	choline dehydrogenase [EC:1.1.99.1]	0.0476815	0.00388106	0.0387812	0.00151996	1.2295	9.8828e-05	Not significant
compost_tilled-yes	propionate CoA-transferase [EC:2.8.3.1]	0.00192207	0.000406963	0.0015633	0.000124852	1.2295	0.0225289	Not significant
compost_tilled-yes	3beta-hydroxy-Delta5-steroid dehydrogenase / steroid Delta-isomerase [EC:1.1.1.145 5.3.3.1]	0.00230144	0.000540533	0.00187198	0.000334053	1.22941	0.05202	Not significant
compost_tilled-yes	transcriptional regulator	0.0197432	0.00204742	0.0160598	0.00105755	1.22935	0.000295275	Not significant
compost_tilled-yes	assimilatory nitrate reductase catalytic subunit [EC:1.7.99.-]	0.0215313	0.00174539	0.0175148	0.000721838	1.22932	0.000102334	Not significant
compost_tilled-yes	beta-galactosidase [EC:3.2.1.23]-2	0.026838	0.00677912	0.0218384	0.00104736	1.22894	0.0464022	Not significant
compost_tilled-yes	acyl-CoA oxidase [EC:1.3.3.6]	0.0103469	0.00253563	0.00842172	0.00111442	1.2286	0.049613	Not significant
compost_tilled-yes	hexaprenyl-diphosphate synthase large subunit [EC:2.5.1.83]	0.00171843	0.000819584	0.00139932	0.000436995	1.22804	0.317076	Not significant
compost_tilled-yes	arsenite transporter	0.0295526	0.00480957	0.0240684	0.00176026	1.22786	0.00571493	Not significant
compost_tilled-yes	UDP-3-O-[3-hydroxymyristoyl] N-acetylglucosamine deacetylase / 3-hydroxyacyl-[acyl-carrier-protein] dehydratase [EC:3.5.1.108 4.2.1.59]	0.0139001	0.00264887	0.0113216	0.000906852	1.22775	0.014028	Not significant
compost_tilled-yes	dehydratase [EC:4.2.1.-]	0.000282772	0.00014326	0.000230319	8.91308e-05	1.22774	0.364686	Not significant
compost_tilled-yes	potassium-transporting ATPase KdpC subunit	0.0251526	0.00275679	0.0204872	0.000541126	1.22772	0.000489292	Not significant
compost_tilled-yes	MFS transporter, CP family, cyanate transporter	0.0247542	0.00386053	0.0201704	0.00141414	1.22726	0.00446266	Not significant
compost_tilled-yes	fructose-bisphosphate aldolase, class II [EC:4.1.2.13]	0.0395541	0.00411886	0.032241	0.00216755	1.22683	0.000325053	Not significant
compost_tilled-yes	nickel transport system substrate-binding protein	0.0012245	0.000240348	0.000998232	0.000206689	1.22667	0.038672	Not significant
compost_tilled-yes	DNA polymerase III subunit epsilon [EC:2.7.7.7]	0.0895408	0.0125735	0.073015	0.00356545	1.22633	0.00229721	Not significant
compost_tilled-yes	uncharacterized protein-63	0.0231554	0.00688107	0.0188821	0.00134013	1.22631	0.0875801	Not significant
compost_tilled-yes	dihydroflavonol-4-reductase [EC:1.1.1.219]	0.0197873	0.0028559	0.0161378	0.000970229	1.22615	0.00277425	Not significant
compost_tilled-yes	gluconate:H+ symporter, GntP family	0.0192017	0.00245211	0.0156607	0.0017535	1.22611	0.00195653	Not significant
compost_tilled-yes	arginine N-succinyltransferase [EC:2.3.1.109]	0.00483059	0.00175418	0.00394037	0.00107827	1.22592	0.206445	Not significant
compost_tilled-yes	MFS transporter, MHS family, shikimate and dehydroshikimate transport protein	0.00134923	0.00101139	0.00110073	0.000150003	1.22576	0.486242	Not significant
compost_tilled-yes	uncharacterized protein-54	0.0217267	0.00204126	0.0177295	0.000833934	1.22545	0.000182899	Not significant
compost_tilled-yes	MFS transporter, ACDE family, multidrug resistance protein	0.00774467	0.00115484	0.00632024	0.000575888	1.22538	0.0039121	Not significant
compost_tilled-yes	4-oxalomesaconate hydratase [EC:4.2.1.83]	0.00243517	0.000366837	0.00198919	0.000231231	1.2242	0.005383	Not significant
compost_tilled-yes	MSHA biogenesis protein MshG	0.00128226	0.000502813	0.00104745	0.000114676	1.22417	0.193133	Not significant
compost_tilled-yes	periplasmic copper chaperone A	0.0293787	0.00308326	0.0240077	0.00150508	1.22372	0.000366393	Not significant
compost_tilled-yes	cytochrome aa3-600 menaquinol oxidase subunit II [EC:7.1.1.5]	0.00261917	0.000681182	0.00214069	0.000476913	1.22351	0.0928634	Not significant
compost_tilled-yes	outer membrane immunogenic protein	0.0295927	0.00312007	0.0241921	0.00191989	1.22324	0.00042348	Not significant
compost_tilled-yes	dCMP deaminase [EC:3.5.4.12]	0.00955343	0.00219344	0.00781378	0.000675209	1.22264	0.0366732	Not significant
compost_tilled-yes	CBS domain-containing protein	0.0112783	0.00224193	0.00922571	0.000671736	1.22249	0.0186416	Not significant
compost_tilled-yes	lipoyl amidotransferase [EC:2.3.1.200]	0.00169701	0.000847073	0.00138865	0.00043544	1.22206	0.346885	Not significant
compost_tilled-yes	glutathione S-transferase [EC:2.5.1.18]	0.138687	0.0199613	0.113508	0.00804124	1.22183	0.00310498	Not significant
compost_tilled-yes	rhamnose transport system ATP-binding protein [EC:7.5.2.-]	0.0107347	0.00116223	0.00878636	0.000705497	1.22174	0.000528622	Not significant
compost_tilled-yes	7,8-dihydroneopterin aldolase/epimerase/oxygenase [EC:4.1.2.25 5.1.99.8 1.13.11.81]	0.0429091	0.00424929	0.0351706	0.000538381	1.22003	0.000334866	Not significant
compost_tilled-yes	urease accessory protein-2	0.017364	0.00148943	0.0142337	0.000503181	1.21992	0.000135292	Not significant
compost_tilled-yes	gamma-F420-2:alpha-L-glutamate ligase [EC:6.3.2.32]	0.00173418	0.000601249	0.00142182	0.000262765	1.21969	0.168571	Not significant
compost_tilled-yes	glucose PTS system EIICBA or EIICB component [EC:2.7.1.199]	0.00330365	0.00171553	0.00270896	0.00082711	1.21952	0.364662	Not significant
compost_tilled-yes	not_found-8	0.00330365	0.00171553	0.00270896	0.00082711	1.21952	0.36458	Not significant
compost_tilled-yes	two-component system, OmpR family, response regulator MtrA	0.0135262	0.00262625	0.0110937	0.000891893	1.21927	0.0180514	Not significant
compost_tilled-yes	flagella basal body P-ring formation protein FlgA	0.0183925	0.00250384	0.0150882	0.000824363	1.219	0.00224455	Not significant
compost_tilled-yes	uncharacterized protein-214	0.00296518	0.000903581	0.00243344	0.000325279	1.21852	0.113547	Not significant
compost_tilled-yes	Kdo2-lipid IVA lauroyltransferase/acyltransferase [EC:2.3.1.241 2.3.1.-]	0.0428475	0.00659144	0.0351948	0.00121961	1.21744	0.00489561	Not significant
compost_tilled-yes	glutamyl-Q tRNA(Asp) synthetase [EC:6.1.1.-]	0.0237309	0.00356912	0.0194935	0.000947045	1.21737	0.00430972	Not significant
compost_tilled-yes	DNA ligase 1 [EC:6.5.1.1 6.5.1.6 6.5.1.7]	0.0395211	0.00402766	0.0324835	0.00164846	1.21665	0.000358595	Not significant
compost_tilled-yes	two-component system, sensor histidine kinase YesM [EC:2.7.13.3]	0.0023049	0.000908425	0.00189497	0.000724635	1.21633	0.30125	Not significant
compost_tilled-yes	monovalent cation:H+ antiporter, CPA1 family	0.0384874	0.00633737	0.0316488	0.00149515	1.21608	0.0075134	Not significant
compost_tilled-yes	recombination protein U	0.00164012	0.000847502	0.00134901	0.000407296	1.21579	0.368415	Not significant
compost_tilled-yes	not_found-9	0.00328188	0.0017142	0.00269993	0.000831281	1.21554	0.37456	Not significant
compost_tilled-yes	putative transcriptional regulator-2	0.0189118	0.00244042	0.0155604	0.00114395	1.21538	0.00183645	Not significant
compost_tilled-yes	N,N'-diacetylchitobiose transport system permease protein-2	0.00623602	0.00241073	0.00513179	0.000900126	1.21518	0.21521	Not significant
compost_tilled-yes	competence protein ComK	0.00238346	0.00118389	0.00196238	0.000605182	1.21458	0.357484	Not significant
compost_tilled-yes	L-fuconate dehydratase [EC:4.2.1.68]	0.0107976	0.00223648	0.00889084	0.00071006	1.21447	0.0265356	Not significant
compost_tilled-yes	cyclohexanone monooxygenase [EC:1.14.13.22]	0.0107076	0.00295409	0.00881886	0.00100644	1.21418	0.0861832	Not significant
compost_tilled-yes	not_found-23	0.00174062	0.000614751	0.00143374	0.000177539	1.21404	0.169633	Not significant
compost_tilled-yes	sulfonate transport system substrate-binding protein	0.0208149	0.00231626	0.0171475	0.00130915	1.21387	0.000752341	Not significant
compost_tilled-yes	sulfonate transport system ATP-binding protein [EC:3.6.3.-]	0.0218455	0.00206393	0.018004	0.00134092	1.21337	0.000268695	Not significant
compost_tilled-yes	uracil permease	0.0148065	0.00177837	0.0122029	0.00119667	1.21336	0.00161811	Not significant
compost_tilled-yes	uncharacterized protein-122	0.0105079	0.00159405	0.00866042	0.000762093	1.21333	0.00571502	Not significant
compost_tilled-yes	(S)-ureidoglycine---glyoxylate transaminase [EC:2.6.1.112]	0.00467542	0.00104524	0.00385365	0.00022183	1.21324	0.0362022	Not significant
compost_tilled-yes	two-component system, OmpR family, sensor histidine kinase ResE [EC:2.7.13.3]	0.00184129	0.000883649	0.00151829	0.000425183	1.21274	0.339228	Not significant
compost_tilled-yes	glutamate 5-kinase [EC:2.7.2.11]	0.0425375	0.00352343	0.0350774	0.00113039	1.21268	0.000134028	Not significant
compost_tilled-yes	taurine transport system permease protein	0.00663836	0.00114596	0.0054743	0.000489716	1.21264	0.0119437	Not significant
compost_tilled-yes	phosphoglucomutase [EC:5.4.2.2]	0.0457237	0.00359951	0.0377217	0.00145793	1.21213	0.000115358	Not significant
compost_tilled-yes	chemotaxis protein MotB	0.0523904	0.0059181	0.0432232	0.00132	1.21209	0.000836645	Not significant
compost_tilled-yes	tellurite resistance protein TerB	0.00144331	0.000818397	0.00119078	0.000362794	1.21208	0.413253	Not significant
compost_tilled-yes	MerR family transcriptional regulator, glutamine synthetase repressor	0.00176665	0.000860901	0.00145794	0.00046013	1.21174	0.357722	Not significant
compost_tilled-yes	D-erythronate 2-dehydrogenase [EC:1.1.1.410]	0.00867737	0.00113759	0.00716243	0.000501585	1.21151	0.00221908	Not significant
compost_tilled-yes	carnitine-CoA ligase [EC:6.2.1.48]	0.0102528	0.00152877	0.00846425	0.000852308	1.21131	0.00603298	Not significant
compost_tilled-yes	nicotinamide-nucleotide amidase [EC:3.5.1.42]-1	0.0452028	0.00505199	0.0373285	0.00161035	1.21095	0.000767711	Not significant
compost_tilled-yes	Rrf2 family transcriptional regulator, cysteine metabolism repressor	0.0016938	0.000821015	0.00139886	0.000436818	1.21084	0.356488	Not significant
compost_tilled-yes	GntR family transcriptional regulator, transcriptional repressor for pyruvate dehydrogenase complex	0.0569629	0.00487313	0.0470493	0.00173023	1.21071	0.000155979	Not significant
compost_tilled-yes	uncharacterized protein-61	0.0219574	0.00343428	0.0181385	0.00147633	1.21054	0.00701799	Not significant
compost_tilled-yes	citrate-Mg2+:H+ or citrate-Ca2+:H+ symporter, CitMHS family	0.00795891	0.00210437	0.00657485	0.00131606	1.21051	0.104416	Not significant
compost_tilled-yes	alpha-L-arabinofuranosidase [EC:3.2.1.55]	0.0297667	0.00594326	0.0245953	0.00131951	1.21026	0.022983	Not significant
compost_tilled-yes	para-aminobenzoate synthetase component I [EC:2.6.1.85]	0.0394202	0.00380715	0.032575	0.00195703	1.21013	0.000295617	Not significant
compost_tilled-yes	uncharacterized protein-165	0.00596207	0.00110441	0.00492701	0.000487611	1.21008	0.0186472	Not significant
compost_tilled-yes	arginine deiminase [EC:3.5.3.6]	0.0123487	0.00263798	0.0102055	0.000574597	1.21	0.031278	Not significant
compost_tilled-yes	cation-transporting P-type ATPase J [EC:7.2.2.-]	0.002107	0.00100674	0.00174166	0.000340527	1.20976	0.320982	Not significant
compost_tilled-yes	phosphoenolpyruvate carboxylase [EC:4.1.1.31]	0.0287203	0.0037271	0.0237422	0.00101009	1.20967	0.00206992	Not significant
compost_tilled-yes	sulfite dehydrogenase (quinone) subunit SoeC	0.00129631	0.000299688	0.00107168	0.000181626	1.2096	0.0645427	Not significant
compost_tilled-yes	DNA topoisomerase III [EC:5.6.2.1]	0.0203439	0.00454577	0.0168199	0.00141982	1.20951	0.0406836	Not significant
compost_tilled-yes	PKHD-type hydroxylase [EC:1.14.11.-]	0.00966918	0.00192319	0.00799842	0.00127589	1.20889	0.0378177	Not significant
compost_tilled-yes	UDP-N-acetylmuramate L-alanyl-gamma-D-glutamyl-meso-diaminopimelate ligase [EC:6.3.2.45]	0.0196154	0.00361948	0.0162265	0.000762185	1.20884	0.0160595	Not significant
compost_tilled-yes	MFS transporter, DHA1 family, tetracycline resistance protein	0.0191562	0.004209	0.0158483	0.00115731	1.20872	0.0373974	Not significant
compost_tilled-yes	replication initiation and membrane attachment protein	0.00181907	0.000858304	0.00150538	0.000457417	1.20838	0.34842	Not significant
[truncated: 3,141 more rows]
