# Supplementary material for: Municipal Solid Waste (MSW)-Compost Amendment Increases Diversity, Functional Activities, and Network Connectivity of a Vineyard Soil Microbiota
Source: Microorganisms. 2026 Jun 21;14(6):1372. doi: 10.3390/microorganisms14061372 (PMC13305556; doi:10.3390/microorganisms14061372)
Supplement: Supplementary file 1 [file microorganisms-14-01372-s001.zip › STAMP.Picrust2_pathways.compost_amendment.xlsx]

## Sheet: STAMP.Picrust2_pathways.compost
Parameter	Functional pathways (Picrust2-predicted)	Yes: mean rel. freq. (%)	Yes: std. dev. (%)	No: mean rel. freq. (%)	No: std. dev. (%)	Fold change	p-values (corrected)	Effect of MSW-compost mulch
compost_amendment-yes	superpathway of polyamine biosynthesis III	0.0209443	0.0166101	0.00158467	0.000562904	13.2169	2.23786e-05	Increased
compost_amendment-yes	peptidoglycan biosynthesis IV (Enterococcus faecium)	0.0312929	0.0293618	0.00283475	0.00283705	11.039	0.000209686	Increased
compost_amendment-yes	pyridoxal 5'-phosphate biosynthesis I	0.119031	0.0653187	0.0217658	0.00521164	5.46873	8.24796e-07	Increased
compost_amendment-yes	ubiquinol-7 biosynthesis (late decarboxylation)	0.155343	0.184006	0.0337292	0.111867	4.60559	0.0302895	Increased
compost_amendment-yes	L-isoleucine biosynthesis II	0.0460553	0.0275547	0.0112398	0.00360003	4.09753	7.64101e-06	Increased
compost_amendment-yes	peptidoglycan biosynthesis II (staphylococci)	0.0436905	0.023594	0.0108823	0.00955234	4.01482	4.4702e-06	Increased
compost_amendment-yes	norspermidine biosynthesis	0.04562	0.0161264	0.0113842	0.00233213	4.00731	5.84204e-09	Increased
compost_amendment-yes	ectoine biosynthesis	0.0777091	0.03325	0.0217057	0.00490209	3.58013	1.3372e-07	Increased
compost_amendment-yes	D-galacturonate degradation II	0.0348943	0.0117473	0.00986609	0.00195124	3.53679	5.05261e-09	Increased
compost_amendment-yes	(aminomethyl)phosphonate degradation	0.113722	0.0421848	0.0331129	0.00362704	3.43438	2.49562e-08	Increased
compost_amendment-yes	glucose degradation (oxidative)	0.0118615	0.0073481	0.00375756	0.00135964	3.15672	4.81158e-05	Increased
compost_amendment-yes	galactitol degradation	0.0158581	0.00640074	0.00520843	0.00229532	3.0447	1.97239e-07	Increased
compost_amendment-yes	superpathway of pyridoxal 5'-phosphate biosynthesis and salvage	0.128162	0.0417572	0.0421593	0.00855513	3.03995	6.81705e-09	Increased
compost_amendment-yes	TCA cycle VII (acetate-producers)	0.124896	0.0493588	0.042007	0.00880319	2.97321	1.34091e-07	Increased
compost_amendment-yes	glyphosate degradation III	0.134358	0.0475258	0.0467707	0.00542149	2.87269	3.90704e-08	Increased
compost_amendment-yes	ceramide degradation by &alpha;-oxidation	0.0251443	0.0163699	0.00891863	0.00187873	2.8193	0.000163632	Increased
compost_amendment-yes	superpathway of hexitol degradation (bacteria)	0.0477042	0.0167778	0.0170927	0.00715461	2.79092	6.97335e-08	Increased
compost_amendment-yes	superpathway of adenosine nucleotides de novo biosynthesis I	0.0657355	0.028729	0.0252557	0.00288591	2.60279	1.7436e-06	Increased
compost_amendment-yes	superpathway of adenosine nucleotides de novo biosynthesis II	0.0743336	0.0315249	0.0291864	0.00330608	2.54686	1.39976e-06	Increased
compost_amendment-yes	octane oxidation	0.122816	0.0588522	0.049068	0.00571577	2.50298	8.52391e-06	Increased
compost_amendment-yes	CMP-N-acetylneuraminate biosynthesis I (eukaryotes)	0.0113356	0.00378734	0.00455499	0.000868493	2.48861	4.68857e-08	Increased
compost_amendment-yes	methylphosphonate degradation I	0.147775	0.0467807	0.0597238	0.0044402	2.47431	3.01685e-08	Increased
compost_amendment-yes	superpathway of L-aspartate and L-asparagine biosynthesis	0.0127178	0.0102422	0.00519732	0.00183385	2.44699	0.00310643	Increased
compost_amendment-yes	glycolysis V (Pyrococcus)	0.00747497	0.0065262	0.00312595	0.00184063	2.39126	0.00839793	Increased
compost_amendment-yes	superpathway of purine nucleotides de novo biosynthesis II	0.134788	0.0477437	0.0598471	0.00637855	2.25221	3.57423e-07	Increased
compost_amendment-yes	glycine betaine degradation I	0.0957755	0.0291107	0.0426546	0.00390902	2.24537	4.17163e-08	Increased
compost_amendment-yes	phosphatidylcholine acyl editing	0.0522289	0.0301935	0.0233531	0.00780123	2.23648	0.000318221	Increased
compost_amendment-yes	photorespiration	0.147307	0.0404544	0.0670609	0.0153656	2.19661	1.30551e-08	Increased
compost_amendment-yes	fatty acid &beta;-oxidation V (unsaturated, odd number, di-isomerase-dependent)	0.0618334	0.0182281	0.0282058	0.00309769	2.19222	3.35842e-08	Increased
compost_amendment-yes	fatty acid &beta;-oxidation IV (unsaturated, even number)	0.182465	0.0603647	0.0835406	0.00993441	2.18415	1.93869e-07	Increased
compost_amendment-yes	creatinine degradation I	0.0475056	0.021577	0.0218365	0.00383856	2.17551	1.76627e-05	Increased
compost_amendment-yes	2-methylcitrate cycle II	0.0696784	0.0275993	0.0320735	0.00664183	2.17246	2.8121e-06	Increased
compost_amendment-yes	L-methionine biosynthesis I	0.100728	0.0316132	0.0466118	0.0062878	2.161	9.5589e-08	Increased
compost_amendment-yes	toluene degradation IV (aerobic) (via catechol)	0.0230775	0.00823027	0.0107714	0.00273831	2.14249	9.28583e-07	Increased
compost_amendment-yes	plasmalogen degradation	0.0417277	0.021201	0.0195787	0.00536126	2.13128	0.000111178	Increased
compost_amendment-yes	L-arginine degradation IX (arginine:pyruvate transaminase pathway)	0.0253536	0.0132228	0.0122011	0.00205567	2.07797	0.000164287	Increased
compost_amendment-yes	(5Z)-dodecenoate biosynthesis I	0.206363	0.0590647	0.100781	0.00694843	2.04763	5.77634e-08	Increased
compost_amendment-yes	3,8-divinyl-chlorophyllide a biosynthesis III (aerobic, light independent)	0.0497338	0.0237993	0.113526	0.00812519	-2.28266	3.17554e-10	Reduced
compost_amendment-yes	reductive TCA cycle II	0.0130638	0.00922001	0.0274074	0.0048286	-2.09797	2.55298e-06	Reduced
compost_amendment-yes	superpathway of L-homoserine and L-methionine biosynthesis	0.153296	0.0418279	0.076919	0.00971228	1.99296	3.48881e-08	Not significant
compost_amendment-yes	superpathway of L-methionine biosynthesis (transsulfuration)	0.170314	0.0451465	0.0867165	0.0107856	1.96403	2.77744e-08	Not significant
compost_amendment-yes	L-lysine degradation X	0.0116059	0.00767619	0.00598649	0.00126521	1.93868	0.00309671	Not significant
compost_amendment-yes	cob(II)yrinate a,c-diamide biosynthesis I (early cobalt insertion)	0.0182714	0.0165536	0.00945465	0.00291433	1.93253	0.0262333	Not significant
compost_amendment-yes	superpathway of S-adenosyl-L-methionine biosynthesis	0.163674	0.0415147	0.0852952	0.010387	1.91891	2.1156e-08	Not significant
compost_amendment-yes	dTDP-N-acetylthomosamine biosynthesis	0.027944	0.0115923	0.0145755	0.0025658	1.9172	2.87257e-05	Not significant
compost_amendment-yes	mannitol cycle	0.0954416	0.0271787	0.0503374	0.0100617	1.89604	2.2129e-07	Not significant
compost_amendment-yes	superpathway of trimethylamine degradation	0.0107438	0.00558789	0.00582192	0.000718988	1.8454	0.000574618	Not significant
compost_amendment-yes	stearate biosynthesis II (bacteria and plants)	0.384042	0.104108	0.213171	0.0188959	1.80157	1.85301e-07	Not significant
compost_amendment-yes	picolinate degradation	0.0120793	0.00359291	0.00693432	0.00103261	1.74196	1.52078e-06	Not significant
compost_amendment-yes	D-glucuronate degradation II	0.0821699	0.0194985	0.0487565	0.00459154	1.68531	9.11995e-08	Not significant
compost_amendment-yes	methylphosphonate degradation II	0.10033	0.0156743	0.059608	0.00317017	1.68316	3.41261e-10	Not significant
compost_amendment-yes	(5Z)-dodecenoate biosynthesis II	0.139467	0.023288	0.0829552	0.00612383	1.68123	4.33894e-10	Not significant
compost_amendment-yes	mitochondrial NADPH production (yeast)	0.107696	0.0332113	0.0643678	0.00521025	1.67313	4.8638e-06	Not significant
compost_amendment-yes	phospholipases	0.107828	0.0284177	0.0645138	0.00573858	1.6714	5.32003e-07	Not significant
compost_amendment-yes	superpathway of L-lysine, L-threonine and L-methionine biosynthesis I	0.254655	0.0467245	0.154665	0.0158787	1.64649	3.62077e-09	Not significant
compost_amendment-yes	mevalonate pathway I (eukaryotes and bacteria)	0.0180013	0.00430974	0.0110914	0.00169333	1.62299	4.28364e-07	Not significant
compost_amendment-yes	aspartate superpathway	0.257725	0.0449133	0.159736	0.0159123	1.61344	2.99469e-09	Not significant
compost_amendment-yes	superpathway of allantoin degradation in yeast	0.091427	0.0223001	0.0567293	0.00346359	1.61164	4.0026e-07	Not significant
compost_amendment-yes	superpathway of geranylgeranyldiphosphate biosynthesis I (via mevalonate)	0.0252996	0.00594868	0.0157053	0.00238196	1.61089	4.11643e-07	Not significant
compost_amendment-yes	(S)-propane-1,2-diol degradation	0.0297082	0.0131633	0.0184755	0.00227933	1.60798	0.000832865	Not significant
compost_amendment-yes	3,8-divinyl-chlorophyllide a biosynthesis I (aerobic, light-dependent)	0.0414325	0.0112178	0.0261373	0.00415474	1.58519	4.67744e-06	Not significant
compost_amendment-yes	cytosolic NADPH production (yeast)	0.144617	0.0382136	0.091289	0.00701227	1.58417	1.90138e-06	Not significant
compost_amendment-yes	methylgallate degradation	0.0320547	0.00637707	0.020275	0.00261576	1.581	4.85767e-08	Not significant
compost_amendment-yes	&beta;-(1,4)-mannan degradation	0.0621737	0.028011	0.0393562	0.0118822	1.57977	0.00308256	Not significant
compost_amendment-yes	ketogluconate metabolism	0.0793415	0.0188901	0.0509879	0.00362324	1.55609	6.67661e-07	Not significant
compost_amendment-yes	hexitol fermentation to lactate, formate, ethanol and acetate	0.118941	0.0225499	0.0772031	0.00870095	1.54062	3.9741e-08	Not significant
compost_amendment-yes	meta cleavage pathway of aromatic compounds	0.0313804	0.00850566	0.0204634	0.00173509	1.53349	6.35167e-06	Not significant
compost_amendment-yes	sucrose biosynthesis I (from photosynthesis)	0.00795127	0.00609745	0.00525046	0.00315121	1.5144	0.116854	Not significant
compost_amendment-yes	superpathway of N-acetylglucosamine, N-acetylmannosamine and N-acetylneuraminate degradation	0.0739509	0.0158184	0.048833	0.00329148	1.51436	2.97758e-07	Not significant
compost_amendment-yes	oleate &beta;-oxidation	0.0812859	0.0195205	0.0539456	0.00372851	1.50681	1.82687e-06	Not significant
compost_amendment-yes	glucosylglycerol biosynthesis	0.0149349	0.00803226	0.00994116	0.00308766	1.50233	0.0181831	Not significant
compost_amendment-yes	mandelate degradation to acetyl-CoA	0.0299564	0.00615111	0.0199449	0.003298	1.50196	1.52125e-06	Not significant
compost_amendment-yes	D-xylose degradation V	0.0885454	0.01711	0.0597082	0.00501934	1.48297	1.26979e-07	Not significant
compost_amendment-yes	ethanolamine utilization	0.204721	0.0495846	0.139204	0.0107956	1.47065	4.26964e-06	Not significant
compost_amendment-yes	allantoin degradation to glyoxylate III	0.108548	0.018184	0.0740552	0.00846284	1.46577	5.12399e-08	Not significant
compost_amendment-yes	superpathway of fucose and rhamnose degradation	0.023881	0.00745142	0.0163731	0.00482441	1.45855	0.00205115	Not significant
compost_amendment-yes	4-hydroxybenzoate biosynthesis III (plants)	0.126877	0.0281235	0.0870396	0.00596925	1.45769	1.567e-06	Not significant
compost_amendment-yes	catechol degradation to 2-hydroxypentadienoate II	0.0628517	0.0141175	0.0433993	0.00374171	1.44822	2.51049e-06	Not significant
compost_amendment-yes	catechol degradation II (meta-cleavage pathway)	0.0586287	0.010843	0.0408282	0.00219331	1.43598	1.81586e-07	Not significant
compost_amendment-yes	L-arginine degradation II (AST pathway)	0.0218544	0.0110857	0.015236	0.00424716	1.43439	0.0228946	Not significant
compost_amendment-yes	dTDP-N-acetylviosamine biosynthesis	0.0351774	0.0169463	0.0246463	0.00519341	1.42729	0.0142772	Not significant
compost_amendment-yes	ectoine degradation	0.0258462	0.00405035	0.0183735	0.0023375	1.40671	3.43421e-07	Not significant
compost_amendment-yes	dopamine degradation	0.0104675	0.00517492	0.00749795	0.00165819	1.39605	0.0236027	Not significant
compost_amendment-yes	L-rhamnose degradation I	0.137139	0.0203954	0.0983404	0.00636463	1.39453	1.95887e-08	Not significant
compost_amendment-yes	noradrenaline and adrenaline degradation	0.00966586	0.00454405	0.00697152	0.00170338	1.38648	0.0231191	Not significant
compost_amendment-yes	heme b biosynthesis V (aerobic)	0.232948	0.0493966	0.168571	0.0179145	1.3819	8.78404e-06	Not significant
compost_amendment-yes	Entner-Doudoroff pathway I	0.251323	0.0431225	0.181946	0.0204046	1.3813	8.68121e-07	Not significant
compost_amendment-yes	superpathway of N-acetylneuraminate degradation	0.0906607	0.0163201	0.0656617	0.00558463	1.38073	6.68152e-07	Not significant
compost_amendment-yes	superpathway of L-alanine biosynthesis	0.312127	0.0641333	0.226552	0.0251641	1.37773	7.62261e-06	Not significant
compost_amendment-yes	L-glutamate degradation IV	0.00977572	0.00341855	0.00710233	0.0016717	1.37641	0.00606462	Not significant
compost_amendment-yes	guanosine nucleotides degradation III	0.336391	0.0564295	0.245567	0.0173385	1.36985	2.68684e-07	Not significant
compost_amendment-yes	D-erythronate degradation II	0.0602663	0.0113115	0.0441227	0.00356575	1.36588	1.76431e-06	Not significant
compost_amendment-yes	L-threonate degradation	0.0562704	0.010496	0.0414836	0.00363437	1.35645	2.47563e-06	Not significant
compost_amendment-yes	nicotinate degradation I	0.00959597	0.00190025	0.00711156	0.00100158	1.34935	3.63107e-05	Not significant
compost_amendment-yes	gallate degradation II	0.0422418	0.00608518	0.0315248	0.00366002	1.33995	1.03374e-06	Not significant
compost_amendment-yes	protocatechuate degradation I (meta-cleavage pathway)	0.0291574	0.00453213	0.0218241	0.00231881	1.33602	1.22105e-06	Not significant
compost_amendment-yes	CMP-8-amino-3,8-dideoxy-D-manno-octulosonate biosynthesis	0.0367205	0.0241526	0.0275569	0.00577558	1.33253	0.115418	Not significant
compost_amendment-yes	TCA cycle VI (Helicobacter)	0.273376	0.038207	0.205487	0.027263	1.33038	4.44171e-06	Not significant
compost_amendment-yes	gallate degradation I	0.0418716	0.00625128	0.0315248	0.00366002	1.32821	2.16791e-06	Not significant
compost_amendment-yes	all-trans-farnesol biosynthesis	0.230088	0.036165	0.173542	0.00726585	1.32583	3.57292e-07	Not significant
compost_amendment-yes	2-amino-3-carboxymuconate semialdehyde degradation to glutaryl-CoA	0.0377104	0.00960536	0.0285111	0.00237032	1.32265	0.000302546	Not significant
compost_amendment-yes	2-amino-3-carboxymuconate semialdehyde degradation to 2-hydroxypentadienoate	0.0378196	0.00954204	0.0286701	0.00222073	1.31913	0.00028966	Not significant
compost_amendment-yes	petroselinate biosynthesis	0.133431	0.0377229	0.10133	0.00512743	1.3168	0.00081196	Not significant
compost_amendment-yes	pyrimidine deoxyribonucleosides salvage	0.0229176	0.0111744	0.0175056	0.00549803	1.30915	0.0827921	Not significant
compost_amendment-yes	superpathway of salicylate degradation	0.0671354	0.0111273	0.0513354	0.00227706	1.30778	1.51702e-06	Not significant
compost_amendment-yes	catechol degradation I (meta-cleavage pathway)	0.0625482	0.0122176	0.04783	0.00441619	1.30772	2.77139e-05	Not significant
compost_amendment-yes	aromatic compounds degradation via &beta;-ketoadipate	0.0650063	0.0110885	0.0497482	0.00229617	1.30671	2.36536e-06	Not significant
compost_amendment-yes	catechol degradation III (ortho-cleavage pathway)	0.0650063	0.0110885	0.0497482	0.00229617	1.30671	2.37927e-06	Not significant
compost_amendment-yes	2-nitrobenzoate degradation I	0.0409058	0.00987351	0.0313624	0.00210223	1.30429	0.000254391	Not significant
compost_amendment-yes	partial TCA cycle (obligate autotrophs)	0.252549	0.0381612	0.193855	0.0153194	1.30277	9.15476e-07	Not significant
compost_amendment-yes	chitin derivatives degradation	0.0906888	0.0171004	0.0696427	0.00493984	1.3022	1.41685e-05	Not significant
compost_amendment-yes	superpathway of guanosine nucleotides degradation (plants)	0.316122	0.045252	0.242807	0.0110152	1.30194	2.20969e-07	Not significant
compost_amendment-yes	superpathway of glycolysis and the Entner-Doudoroff pathway	0.282169	0.0384876	0.217555	0.0213484	1.297	1.17088e-06	Not significant
compost_amendment-yes	catechol degradation to &beta;-ketoadipate	0.0521518	0.00911954	0.0405367	0.00263003	1.28653	8.54298e-06	Not significant
compost_amendment-yes	allantoin degradation to glyoxylate II	0.0945323	0.00958362	0.0739457	0.0085366	1.2784	3.68717e-06	Not significant
compost_amendment-yes	superpathway of allantoin degradation in plants	0.0945323	0.00958362	0.0739457	0.0085366	1.2784	3.66702e-06	Not significant
compost_amendment-yes	D-arabinose degradation III	0.0127247	0.00915752	0.00996742	0.00153447	1.27663	0.199658	Not significant
compost_amendment-yes	starch degradation III	0.0768057	0.0168645	0.0605729	0.00622819	1.26799	0.000479038	Not significant
compost_amendment-yes	formaldehyde oxidation I	0.0869741	0.0233164	0.0687699	0.0113029	1.26471	0.00602293	Not significant
compost_amendment-yes	superpathway of glycol metabolism and degradation	0.00723291	0.00383321	0.00574691	0.0024581	1.25857	0.210135	Not significant
compost_amendment-yes	4-methylcatechol degradation (ortho cleavage)	0.0547714	0.0166627	0.0436353	0.00430375	1.25521	0.00769778	Not significant
compost_amendment-yes	1,2-dichloroethane degradation	0.0647308	0.00679565	0.0516191	0.00358329	1.25401	8.4073e-08	Not significant
compost_amendment-yes	formaldehyde assimilation II (assimilatory RuMP Cycle)	0.113408	0.0293569	0.0905047	0.01457	1.25306	0.00639215	Not significant
compost_amendment-yes	2,3-dihydroxybenzoate degradation	0.0292992	0.00789456	0.023385	0.00212059	1.2529	0.00325282	Not significant
compost_amendment-yes	2-methylcitrate cycle I	0.105343	0.00869097	0.084738	0.00443945	1.24316	3.07132e-09	Not significant
compost_amendment-yes	L-tryptophan degradation to 2-amino-3-carboxymuconate semialdehyde	0.0657329	0.0148228	0.0530721	0.0037125	1.23856	0.000982462	Not significant
compost_amendment-yes	syringate degradation	0.013002	0.00275419	0.0105	0.00173922	1.23829	0.00428275	Not significant
compost_amendment-yes	sitosterol degradation to androstenedione	0.0305992	0.0057111	0.0247366	0.00412863	1.237	0.00291679	Not significant
compost_amendment-yes	L-arginine degradation XIII (reductive Stickland reaction)	0.234101	0.0225344	0.189353	0.00745134	1.23632	1.05626e-08	Not significant
compost_amendment-yes	cis-geranyl-CoA degradation	0.0497217	0.0141013	0.0403426	0.00442404	1.23248	0.00933286	Not significant
compost_amendment-yes	cholesterol degradation to androstenedione II (cholesterol dehydrogenase)	0.0398178	0.00711826	0.0323703	0.00531413	1.23007	0.00292127	Not significant
compost_amendment-yes	2-aminophenol degradation	0.0237048	0.00472605	0.0192775	0.00123554	1.22966	0.000404036	Not significant
compost_amendment-yes	L-tryptophan degradation IX	0.0416755	0.00666838	0.0341787	0.00163331	1.21934	4.247e-05	Not significant
compost_amendment-yes	ketogenesis	0.0334102	0.00716939	0.0274346	0.00435882	1.21781	0.00723891	Not significant
compost_amendment-yes	NAD de novo biosynthesis II (from tryptophan)	0.0952023	0.0188022	0.0788874	0.00509	1.20681	0.000895661	Not significant
compost_amendment-yes	glycogen degradation I	0.212651	0.0213304	0.17729	0.0108388	1.19945	7.95399e-07	Not significant
compost_amendment-yes	superpathway of C1 compounds oxidation to CO2	0.0135917	0.00358715	0.011431	0.0020013	1.18903	0.039836	Not significant
compost_amendment-yes	L-histidine degradation II	0.186059	0.019882	0.15688	0.00938274	1.18599	3.62677e-06	Not significant
compost_amendment-yes	S-adenosyl-L-methionine salvage I	0.240695	0.0155399	0.203656	0.00599256	1.18187	6.92881e-10	Not significant
compost_amendment-yes	vanillin and vanillate degradation II	0.0147233	0.00213836	0.0126074	0.00189627	1.16783	0.0102309	Not significant
compost_amendment-yes	fucose degradation	0.032452	0.00791059	0.027884	0.00265873	1.16382	0.0237474	Not significant
compost_amendment-yes	fatty acid &beta;-oxidation VI (mammalian peroxisome)	0.19955	0.029125	0.172081	0.0181322	1.15963	0.00296863	Not significant
compost_amendment-yes	C4 photosynthetic carbon assimilation cycle, NAD-ME type	0.286094	0.0310399	0.246729	0.0177022	1.15954	8.62981e-05	Not significant
compost_amendment-yes	L-lysine biosynthesis II	0.048254	0.0221394	0.0419506	0.0117877	1.15026	0.318536	Not significant
compost_amendment-yes	L-N&delta;-acetylornithine biosynthesis	0.218165	0.0141263	0.189836	0.00582026	1.14922	1.3383e-08	Not significant
compost_amendment-yes	purine nucleotides degradation II (aerobic)	0.422978	0.0308082	0.368554	0.0115311	1.14767	8.02645e-08	Not significant
compost_amendment-yes	1,5-anhydrofructose degradation	0.0403052	0.012753	0.0352845	0.00444963	1.14229	0.12018	Not significant
compost_amendment-yes	anhydromuropeptides recycling II	0.257253	0.0488412	0.225794	0.0108317	1.13933	0.00914687	Not significant
compost_amendment-yes	anhydromuropeptides recycling I	0.323884	0.0297597	0.284546	0.0112178	1.13825	7.84688e-06	Not significant
compost_amendment-yes	toluene degradation II (aerobic) (via 4-methylcatechol)	0.00888679	0.00318406	0.00783304	0.00162784	1.13453	0.239207	Not significant
compost_amendment-yes	toluene degradation to 2-hydroxypentadienoate (via 4-methylcatechol)	0.00598793	0.00228566	0.00529719	0.00119396	1.1304	0.285171	Not significant
compost_amendment-yes	toluene degradation I (aerobic) (via o-cresol)	0.0845782	0.0107526	0.074827	0.00389062	1.13032	0.000846069	Not significant
compost_amendment-yes	ppGpp metabolism	0.377445	0.0288666	0.334408	0.0140084	1.1287	3.24406e-06	Not significant
compost_amendment-yes	superpathway of tetrahydrofolate biosynthesis	0.43877	0.0319688	0.392943	0.0219225	1.11663	6.24778e-05	Not significant
compost_amendment-yes	guanosine nucleotides degradation I	0.410046	0.0340379	0.36786	0.0071535	1.11468	1.04056e-05	Not significant
compost_amendment-yes	guanosine nucleotides degradation II	0.410046	0.0340379	0.36786	0.0071535	1.11468	1.04571e-05	Not significant
compost_amendment-yes	taxadiene biosynthesis (engineered)	0.328304	0.019028	0.294985	0.00629145	1.11295	7.53522e-08	Not significant
compost_amendment-yes	L-cysteine biosynthesis VI (from L-methionine)	0.255731	0.00817861	0.229879	0.00563969	1.11246	4.42829e-10	Not significant
compost_amendment-yes	3-phenylpropanoate and 3-(3-hydroxyphenyl)propanoate degradation	0.0320294	0.00640479	0.0288102	0.00321786	1.11174	0.0741512	Not significant
compost_amendment-yes	superpathway of vanillin and vanillate degradation	0.0160314	0.0023224	0.0144791	0.00156312	1.10721	0.0367128	Not significant
compost_amendment-yes	vanillin and vanillate degradation I	0.0160314	0.0023224	0.0144791	0.00156312	1.10721	0.0368214	Not significant
compost_amendment-yes	myo-inositol degradation I	0.114213	0.011185	0.10333	0.00431662	1.10532	0.000468858	Not significant
compost_amendment-yes	superpathway of heme b biosynthesis from glycine	0.259111	0.0167672	0.234809	0.0155148	1.1035	0.000614818	Not significant
compost_amendment-yes	lipid IVA biosynthesis (E. coli)	0.269149	0.0307929	0.245316	0.0074	1.09715	0.00235112	Not significant
compost_amendment-yes	lipid IVA biosynthesis (P. putida)	0.269149	0.0307929	0.245316	0.0074	1.09715	0.00234293	Not significant
compost_amendment-yes	mixed acid fermentation	0.325198	0.0275071	0.298155	0.00829814	1.0907	0.000277642	Not significant
compost_amendment-yes	firefly bioluminescence	0.017443	0.00404206	0.015993	0.00226572	1.09067	0.218105	Not significant
compost_amendment-yes	allantoin degradation IV (anaerobic)	0.0423143	0.00822365	0.0388252	0.00263401	1.08987	0.0909811	Not significant
compost_amendment-yes	methyl-coenzyme M oxidation to CO2	0.0194501	0.00721987	0.017891	0.00296282	1.08714	0.41489	Not significant
compost_amendment-yes	folate transformations III (E. coli)	0.416151	0.0257161	0.383482	0.0185633	1.08519	0.000391603	Not significant
compost_amendment-yes	adenosylcobalamin biosynthesis II (aerobic)	0.0232225	0.00771946	0.0214032	0.00368264	1.085	0.395166	Not significant
compost_amendment-yes	glucose and glucose-1-phosphate degradation	0.479719	0.0231191	0.442739	0.00782905	1.08353	3.363e-07	Not significant
compost_amendment-yes	superpathway of glyoxylate cycle and fatty acid degradation	0.238245	0.0218427	0.220364	0.0169365	1.08114	0.0190379	Not significant
compost_amendment-yes	superpathway of demethylmenaquinol-6 biosynthesis II	0.0417323	0.0129558	0.0386717	0.00970326	1.07914	0.483072	Not significant
compost_amendment-yes	mono-trans, poly-cis decaprenyl phosphate biosynthesis	0.123721	0.0208505	0.114738	0.00690146	1.07829	0.0882294	Not significant
compost_amendment-yes	isoprene biosynthesis I	0.338776	0.0136037	0.315476	0.00609113	1.07386	2.41986e-07	Not significant
compost_amendment-yes	toluene degradation III (aerobic) (via p-cresol)	0.0146489	0.00591806	0.0136555	0.00294676	1.07274	0.54831	Not significant
compost_amendment-yes	superpathway of tetrahydrofolate biosynthesis and salvage	0.447428	0.0224334	0.417433	0.0170732	1.07185	0.000323722	Not significant
compost_amendment-yes	Kdo transfer to lipid IVA III (Chlamydia)	0.25024	0.0269499	0.233572	0.0075233	1.07136	0.0136581	Not significant
compost_amendment-yes	Rubisco shunt	0.163444	0.0172177	0.152609	0.00718721	1.071	0.0189978	Not significant
compost_amendment-yes	C4 photosynthetic carbon assimilation cycle, PEPCK type	0.352106	0.0261159	0.329516	0.00645179	1.06856	0.000858793	Not significant
compost_amendment-yes	formaldehyde assimilation III (dihydroxyacetone cycle)	0.148859	0.0180782	0.140128	0.00798196	1.06231	0.0740701	Not significant
compost_amendment-yes	superpathway of ornithine degradation	0.0214089	0.0103784	0.0201578	0.00306864	1.06206	0.624844	Not significant
compost_amendment-yes	formaldehyde assimilation I (serine pathway)	0.24196	0.014642	0.230533	0.00717911	1.04957	0.00618503	Not significant
compost_amendment-yes	D-glucarate degradation I	0.123653	0.0148776	0.117942	0.00440375	1.04842	0.119622	Not significant
compost_amendment-yes	L-tyrosine degradation I	0.127222	0.0142355	0.121497	0.0121257	1.04712	0.265406	Not significant
compost_amendment-yes	CMP-3-deoxy-D-manno-octulosonate biosynthesis	0.252575	0.0261558	0.241332	0.0086238	1.04658	0.0885311	Not significant
compost_amendment-yes	C4 photosynthetic carbon assimilation cycle, NADP-ME type	0.267536	0.0112939	0.256051	0.00704137	1.04486	0.001577	Not significant
compost_amendment-yes	4-hydroxyphenylacetate degradation	0.0221395	0.00435532	0.0212485	0.00335916	1.04193	0.549624	Not significant
compost_amendment-yes	D-xylose degradation IV	0.189644	0.0129104	0.182812	0.00777924	1.03737	0.0800814	Not significant
compost_amendment-yes	fatty acid &beta;-oxidation I (generic)	0.524483	0.020576	0.50592	0.0115024	1.03669	0.00287985	Not significant
compost_amendment-yes	sucrose degradation IV (sucrose phosphorylase)	0.460175	0.0134168	0.444374	0.00493493	1.03556	3.93063e-05	Not significant
compost_amendment-yes	D-galactarate degradation I	0.200888	0.0187299	0.194074	0.00595416	1.03511	0.144368	Not significant
compost_amendment-yes	superpathway of D-glucarate and D-galactarate degradation	0.200888	0.0187299	0.194074	0.00595416	1.03511	0.143978	Not significant
compost_amendment-yes	flavin biosynthesis III (fungi)	0.343862	0.0136516	0.332363	0.0104051	1.0346	0.0152336	Not significant
compost_amendment-yes	cyanophycin metabolism	0.119251	0.0129677	0.11546	0.0118376	1.03283	0.440285	Not significant
compost_amendment-yes	biotin biosynthesis II	0.0470715	0.0140211	0.0456167	0.00778967	1.03189	0.722171	Not significant
compost_amendment-yes	CMP-legionaminate biosynthesis I	0.00617156	0.00329804	0.00598741	0.00181295	1.03076	0.852923	Not significant
compost_amendment-yes	cob(II)yrinate a,c-diamide biosynthesis II (late cobalt incorporation)	0.126146	0.0136119	0.12253	0.00607787	1.02951	0.323339	Not significant
compost_amendment-yes	6-hydroxymethyl-dihydropterin diphosphate biosynthesis I	0.525983	0.0130592	0.511922	0.00493263	1.02747	0.00013682	Not significant
compost_amendment-yes	superpathway of taurine degradation	0.0321035	0.0046741	0.0312667	0.00167176	1.02676	0.484756	Not significant
compost_amendment-yes	superpathway of sulfur amino acid biosynthesis (Saccharomyces cerevisiae)	0.402126	0.0100463	0.391669	0.00521335	1.0267	0.000558212	Not significant
compost_amendment-yes	NAD salvage pathway II (PNC IV cycle)	0.336622	0.0104068	0.328019	0.00456225	1.02623	0.00294337	Not significant
compost_amendment-yes	glycogen biosynthesis III (from &alpha;-maltose 1-phosphate)	0.16756	0.0196542	0.163879	0.00848053	1.02246	0.483656	Not significant
compost_amendment-yes	superpathway of demethylmenaquinol-6 biosynthesis I	0.135117	0.00933402	0.132409	0.0037941	1.02045	0.267871	Not significant
compost_amendment-yes	superpathway of demethylmenaquinol-9 biosynthesis	0.135117	0.00933402	0.132409	0.0037941	1.02045	0.267181	Not significant
compost_amendment-yes	L-ornithine biosynthesis II	0.293502	0.0166431	0.288302	0.00553529	1.01804	0.214223	Not significant
compost_amendment-yes	L-methionine biosynthesis III	0.407638	0.0097971	0.400842	0.0101552	1.01696	0.0954756	Not significant
compost_amendment-yes	glycogen biosynthesis I (from ADP-D-Glucose)	0.363215	0.0156722	0.357664	0.00432634	1.01552	0.146273	Not significant
compost_amendment-yes	L-citrulline biosynthesis	0.269765	0.00732416	0.265714	0.00436596	1.01525	0.0665133	Not significant
compost_amendment-yes	TCA cycle IV (2-oxoglutarate decarboxylase)	0.20232	0.028702	0.2003	0.0146411	1.01009	0.808009	Not significant
compost_amendment-yes	superpathway of sulfate assimilation and cysteine biosynthesis	0.4792	0.0135943	0.475129	0.00566244	1.00857	0.257457	Not significant
compost_amendment-yes	chitin degradation II (Vibrio)	0.275663	0.0269628	0.274526	0.0238289	1.00414	0.910167	Not significant
compost_amendment-yes	seleno-amino acid biosynthesis (plants)	0.393429	0.0115315	0.392046	0.00730889	1.00353	0.69694	Not significant
compost_amendment-yes	4-amino-2-methyl-5-diphosphomethylpyrimidine biosynthesis II	0.2441	0.0154147	0.243796	0.00938001	1.00125	0.950335	Not significant
compost_amendment-yes	anaerobic energy metabolism (invertebrates, cytosol)	0.305304	0.0131291	0.305324	0.00727918	-1.00006	0.995647	Not significant
compost_amendment-yes	gondoate biosynthesis (anaerobic)	0.668588	0.0327197	0.668933	0.0114655	-1.00052	0.966511	Not significant
compost_amendment-yes	peptidoglycan maturation (meso-diaminopimelate containing)	1.4709	0.105455	1.47246	0.0369639	-1.00106	0.954228	Not significant
compost_amendment-yes	superpathway of menaquinol-10 biosynthesis	0.177652	0.0111063	0.178038	0.00451432	-1.00217	0.898968	Not significant
compost_amendment-yes	superpathway of menaquinol-6 biosynthesis	0.177652	0.0111063	0.178038	0.00451432	-1.00217	0.901074	Not significant
compost_amendment-yes	superpathway of menaquinol-9 biosynthesis	0.177652	0.0111063	0.178038	0.00451432	-1.00217	0.896873	Not significant
compost_amendment-yes	pyruvate fermentation to isobutanol (engineered)	0.604855	0.00916766	0.606799	0.00864624	-1.00321	0.583142	Not significant
compost_amendment-yes	phytol degradation	1.18071	0.0462529	1.1847	0.0221087	-1.00338	0.756312	Not significant
compost_amendment-yes	5-oxo-L-proline metabolism	0.0717764	0.00530376	0.0720685	0.00394574	-1.00407	0.874706	Not significant
compost_amendment-yes	L-valine biosynthesis	0.742374	0.0153366	0.745725	0.0117777	-1.00451	0.520296	Not significant
compost_amendment-yes	NAD salvage pathway I (PNC VI cycle)	0.269897	0.0076075	0.271273	0.00498881	-1.0051	0.5634	Not significant
compost_amendment-yes	folate transformations II (plants)	0.417276	0.00708035	0.419974	0.00604424	-1.00647	0.290284	Not significant
compost_amendment-yes	2-carboxy-1,4-naphthoquinol biosynthesis	0.136465	0.0143855	0.137381	0.00807653	-1.00671	0.833361	Not significant
compost_amendment-yes	superpathway of pyrimidine ribonucleotides de novo biosynthesis	0.449362	0.00991999	0.452877	0.00546837	-1.00782	0.22033	Not significant
compost_amendment-yes	purine ribonucleosides degradation	0.364705	0.0207863	0.36756	0.0129489	-1.00783	0.650416	Not significant
compost_amendment-yes	superpathway of glucose and xylose degradation	0.385136	0.0120371	0.388327	0.00806409	-1.00828	0.404822	Not significant
compost_amendment-yes	superpathway of thiamine diphosphate biosynthesis III (eukaryotes)	0.337974	0.013275	0.340791	0.00548338	-1.00834	0.422585	Not significant
compost_amendment-yes	superpathway of demethylmenaquinol-8 biosynthesis I	0.169804	0.0123577	0.171466	0.00701168	-1.00979	0.645077	Not significant
compost_amendment-yes	chorismate biosynthesis from 3-dehydroquinate	0.508989	0.00778522	0.514226	0.00403205	-1.01029	0.0189615	Not significant
compost_amendment-yes	assimilatory sulfate reduction I	0.426976	0.020016	0.432002	0.0111327	-1.01177	0.391769	Not significant
compost_amendment-yes	glyoxylate cycle	0.279376	0.0138831	0.282667	0.0181297	-1.01178	0.625944	Not significant
compost_amendment-yes	superpathway of (R,R)-butanediol biosynthesis	0.176161	0.0178191	0.178403	0.00548651	-1.01273	0.612169	Not significant
compost_amendment-yes	gluconeogenesis III	0.353739	0.014001	0.359055	0.00373169	-1.01503	0.11887	Not significant
compost_amendment-yes	fatty acid &beta;-oxidation II (plant peroxisome)	0.638816	0.0163672	0.649411	0.00966787	-1.01659	0.0315011	Not significant
compost_amendment-yes	superpathway of UDP-glucose-derived O-antigen building blocks biosynthesis	0.270767	0.0168154	0.275635	0.0138678	-1.01798	0.415011	Not significant
compost_amendment-yes	chorismate biosynthesis I	0.508711	0.00893782	0.518002	0.00423724	-1.01827	0.000405421	Not significant
compost_amendment-yes	cis-vaccenate biosynthesis	0.694941	0.0302686	0.707749	0.0119256	-1.01843	0.105011	Not significant
compost_amendment-yes	superpathway of L-methionine biosynthesis (by sulfhydrylation)	0.462572	0.00730083	0.471419	0.00338206	-1.01913	5.53542e-05	Not significant
compost_amendment-yes	L-isoleucine biosynthesis III	0.563879	0.00807287	0.574735	0.00664731	-1.01925	0.00053933	Not significant
compost_amendment-yes	L-isoleucine biosynthesis I (from threonine)	0.63482	0.0107363	0.64931	0.00918821	-1.02283	0.00069039	Not significant
compost_amendment-yes	inosine-5'-phosphate biosynthesis III	0.408985	0.00524177	0.41991	0.00344301	-1.02671	1.6902e-07	Not significant
compost_amendment-yes	superpathway of adenosylcobalamin salvage from cobinamide I	0.17678	0.0141125	0.181536	0.00594868	-1.0269	0.204011	Not significant
compost_amendment-yes	UDP-N-acetylmuramoyl-pentapeptide biosynthesis III (meso-diaminopimelate containing)	0.493759	0.0101845	0.507327	0.00334756	-1.02748	5.22363e-06	Not significant
compost_amendment-yes	starch biosynthesis	0.357987	0.00707141	0.367826	0.00455838	-1.02748	5.7347e-05	Not significant
compost_amendment-yes	superpathway of L-tyrosine biosynthesis	0.482861	0.0112084	0.496922	0.00640331	-1.02912	9.97662e-05	Not significant
compost_amendment-yes	superpathway of adenosylcobalamin salvage from cobinamide II	0.175259	0.0142344	0.180405	0.00594612	-1.02936	0.170729	Not significant
compost_amendment-yes	superpathway of aromatic amino acid biosynthesis	0.541663	0.0108543	0.557881	0.00499201	-1.02994	2.41129e-06	Not significant
compost_amendment-yes	superpathway of L-phenylalanine biosynthesis	0.485573	0.0098623	0.500477	0.00592932	-1.03069	1.04644e-05	Not significant
compost_amendment-yes	L-histidine biosynthesis	0.470163	0.00902335	0.484622	0.0032372	-1.03075	3.47691e-07	Not significant
compost_amendment-yes	fatty acid salvage	0.74796	0.0251957	0.771174	0.0134376	-1.03104	0.00205767	Not significant
compost_amendment-yes	peptidoglycan biosynthesis III (mycobacteria)	0.508539	0.00999376	0.524518	0.00309006	-1.03142	2.99194e-07	Not significant
compost_amendment-yes	adenine and adenosine salvage III	0.453227	0.0167731	0.467495	0.0123616	-1.03148	0.0126268	Not significant
compost_amendment-yes	UDP-N-acetylmuramoyl-pentapeptide biosynthesis II (lysine-containing)	0.456551	0.0155364	0.470992	0.00597497	-1.03163	0.000749067	Not significant
compost_amendment-yes	polyisoprenoid biosynthesis (E. coli)	0.494311	0.0148681	0.510559	0.00743821	-1.03287	0.000285854	Not significant
compost_amendment-yes	superpathway of menaquinol-8 biosynthesis I	0.216397	0.0138973	0.223706	0.0080193	-1.03378	0.0763768	Not significant
compost_amendment-yes	UDP-N-acetylmuramoyl-pentapeptide biosynthesis I (meso-diaminopimelate containing)	0.477303	0.010307	0.493501	0.00263179	-1.03394	3.42896e-07	Not significant
compost_amendment-yes	superpathway of menaquinol-11 biosynthesis	0.209245	0.014081	0.216353	0.00846159	-1.03397	0.0932114	Not significant
compost_amendment-yes	superpathway of menaquinol-12 biosynthesis	0.209245	0.014081	0.216353	0.00846159	-1.03397	0.0934725	Not significant
compost_amendment-yes	superpathway of menaquinol-13 biosynthesis	0.209245	0.014081	0.216353	0.00846159	-1.03397	0.0937351	Not significant
compost_amendment-yes	heme b biosynthesis I (aerobic)	0.281491	0.0244525	0.291758	0.0123941	-1.03647	0.133629	Not significant
compost_amendment-yes	guanosine ribonucleotides de novo biosynthesis	0.502435	0.0108513	0.521255	0.00272888	-1.03746	7.54378e-08	Not significant
compost_amendment-yes	peptidoglycan biosynthesis I (meso-diaminopimelate containing)	0.473702	0.00866287	0.491504	0.00235139	-1.03758	6.34851e-09	Not significant
compost_amendment-yes	CDP-diacylglycerol biosynthesis I	0.591766	0.018186	0.614018	0.00579136	-1.0376	1.75834e-05	Not significant
compost_amendment-yes	CDP-diacylglycerol biosynthesis II	0.591766	0.018186	0.614018	0.00579136	-1.0376	1.74993e-05	Not significant
compost_amendment-yes	tetrapyrrole biosynthesis II (from glycine)	0.457582	0.00860554	0.474977	0.00349278	-1.03802	1.15018e-08	Not significant
compost_amendment-yes	ubiquinol-7 biosynthesis (early decarboxylation)	0.369976	0.0180148	0.384318	0.010639	-1.03876	0.00912217	Not significant
compost_amendment-yes	superpathway of menaquinol-7 biosynthesis	0.208343	0.0131138	0.216642	0.00810659	-1.03983	0.0390551	Not significant
compost_amendment-yes	L-lysine biosynthesis III	0.54	0.00816314	0.561541	0.00406762	-1.03989	5.21608e-10	Not significant
compost_amendment-yes	3,8-divinyl-chlorophyllide a biosynthesis II (anaerobic)	0.0179165	0.00370368	0.0186338	0.00174607	-1.04004	0.483754	Not significant
compost_amendment-yes	superpathway of purine nucleotide salvage	0.364915	0.0147897	0.380036	0.0071223	-1.04144	0.000510622	Not significant
compost_amendment-yes	L-glutamate and L-glutamine biosynthesis	0.292681	0.019863	0.304812	0.00606307	-1.04145	0.0158316	Not significant
compost_amendment-yes	superpathway of guanosine nucleotides de novo biosynthesis I	0.516305	0.0103287	0.537748	0.00211487	-1.04153	6.39976e-09	Not significant
compost_amendment-yes	L-methionine biosynthesis IV	0.530403	0.0110282	0.552661	0.00394956	-1.04196	8.58394e-09	Not significant
compost_amendment-yes	L-lysine biosynthesis VI	0.512115	0.00743229	0.533749	0.00397899	-1.04224	1.47808e-10	Not significant
compost_amendment-yes	colanic acid building blocks biosynthesis	0.465567	0.0160529	0.486407	0.0115362	-1.04476	0.000298833	Not significant
compost_amendment-yes	glycolysis IV	0.573672	0.0156521	0.599876	0.00615887	-1.04568	2.20607e-07	Not significant
compost_amendment-yes	superpathway of guanosine nucleotides de novo biosynthesis II	0.499193	0.01095	0.522494	0.00231894	-1.04668	4.30074e-09	Not significant
compost_amendment-yes	adenosine nucleotides degradation II	0.568895	0.0191918	0.596327	0.0111877	-1.04822	1.90273e-05	Not significant
compost_amendment-yes	inosine 5'-phosphate degradation	0.650452	0.0228278	0.681897	0.0070678	-1.04834	2.90346e-06	Not significant
compost_amendment-yes	superpathway of polyamine biosynthesis I	0.108952	0.0129646	0.114249	0.00741474	-1.04861	0.163595	Not significant
compost_amendment-yes	flavin biosynthesis I (bacteria and plants)	0.425138	0.00853139	0.445916	0.00255747	-1.04887	5.88749e-10	Not significant
compost_amendment-yes	3-phenylpropanoate and 3-(3-hydroxyphenyl)propanoate degradation to 2-hydroxypentadienoate	0.0146833	0.00455316	0.0154036	0.00252808	-1.04905	0.58511	Not significant
compost_amendment-yes	cinnamate and 3-hydroxycinnamate degradation to 2-hydroxypentadienoate	0.0146833	0.00455316	0.0154036	0.00252808	-1.04905	0.586527	Not significant
compost_amendment-yes	5-aminoimidazole ribonucleotide biosynthesis I	0.563871	0.0162427	0.592139	0.00395339	-1.05013	7.21942e-08	Not significant
compost_amendment-yes	superpathway of 2,3-butanediol biosynthesis	0.110806	0.0121706	0.116457	0.00699183	-1.05099	0.115302	Not significant
compost_amendment-yes	tRNA charging	0.409537	0.0130681	0.430675	0.0045878	-1.05161	2.99196e-07	Not significant
compost_amendment-yes	1,4-dichlorobenzene degradation	0.0212069	0.00635134	0.0223179	0.00261681	-1.05239	0.507686	Not significant
compost_amendment-yes	3,5-dichlorocatechol degradation	0.0212069	0.00635134	0.0223179	0.00261681	-1.05239	0.508937	Not significant
compost_amendment-yes	adenosine deoxyribonucleotides de novo biosynthesis II	0.498243	0.0128456	0.524514	0.00301479	-1.05273	6.6721e-09	Not significant
compost_amendment-yes	guanosine deoxyribonucleotides de novo biosynthesis II	0.498243	0.0128456	0.524514	0.00301479	-1.05273	6.8806e-09	Not significant
compost_amendment-yes	queuosine biosynthesis I (de novo)	0.342444	0.0215539	0.360947	0.00627495	-1.05403	0.00106458	Not significant
compost_amendment-yes	superpathway of methylglyoxal degradation	0.0314245	0.0083429	0.0331301	0.00442826	-1.05428	0.478496	Not significant
compost_amendment-yes	myo-, chiro- and scyllo-inositol degradation	0.337322	0.0234014	0.355636	0.00746942	-1.05429	0.00275077	Not significant
compost_amendment-yes	superpathway of purine nucleotides de novo biosynthesis I	0.494049	0.0124675	0.520974	0.00260189	-1.0545	3.63976e-09	Not significant
compost_amendment-yes	UMP biosynthesis I	0.521757	0.0139751	0.550201	0.00497994	-1.05452	7.81271e-09	Not significant
compost_amendment-yes	UMP biosynthesis II	0.521757	0.0139751	0.550201	0.00497994	-1.05452	7.59569e-09	Not significant
compost_amendment-yes	UMP biosynthesis III	0.521757	0.0139751	0.550201	0.00497994	-1.05452	8.04249e-09	Not significant
compost_amendment-yes	pentose phosphate pathway (non-oxidative branch) II	0.59806	0.0169258	0.630846	0.00476646	-1.05482	1.4323e-08	Not significant
compost_amendment-yes	glycolysis III (from glucose)	0.466668	0.0151182	0.492682	0.0052163	-1.05574	1.07237e-07	Not significant
compost_amendment-yes	superpathway of geranylgeranyl diphosphate biosynthesis II (via MEP)	0.435618	0.0174624	0.460071	0.00296662	-1.05613	1.8194e-06	Not significant
compost_amendment-yes	superpathway of polyamine biosynthesis II	0.107435	0.0128914	0.113487	0.00726993	-1.05633	0.108548	Not significant
compost_amendment-yes	superpathway of GDP-mannose-derived O-antigen building blocks biosynthesis	0.416796	0.0170167	0.440288	0.0120205	-1.05636	0.000127953	Not significant
compost_amendment-yes	Calvin-Benson-Bassham cycle	0.543219	0.0162852	0.574215	0.00347271	-1.05706	1.95816e-08	Not significant
compost_amendment-yes	L-lysine biosynthesis I	0.513227	0.011089	0.542875	0.00399042	-1.05777	1.76471e-10	Not significant
compost_amendment-yes	superpathway of heme b biosynthesis from glutamate	0.369872	0.0205731	0.391355	0.0115438	-1.05808	0.000752251	Not significant
compost_amendment-yes	inosine-5'-phosphate biosynthesis II	0.435802	0.0115829	0.461534	0.00447394	-1.05904	3.30895e-09	Not significant
compost_amendment-yes	NAD salvage pathway V (PNC V cycle)	0.288933	0.0128999	0.305998	0.00348286	-1.05906	4.63116e-06	Not significant
compost_amendment-yes	superpathway of branched chain amino acid biosynthesis	0.573718	0.0202256	0.607811	0.0121735	-1.05942	2.03686e-06	Not significant
compost_amendment-yes	superpathway of arginine and polyamine biosynthesis	0.174491	0.0169443	0.184985	0.00950329	-1.06014	0.0353512	Not significant
compost_amendment-yes	superpathway of L-isoleucine biosynthesis I	0.583618	0.0196159	0.618794	0.00885204	-1.06027	1.18874e-07	Not significant
compost_amendment-yes	inosine-5'-phosphate biosynthesis I	0.431427	0.0121588	0.457707	0.00416593	-1.06091	3.35843e-09	Not significant
compost_amendment-yes	glycolysis I (from glucose 6-phosphate)	0.466515	0.0150133	0.495999	0.00892294	-1.0632	1.6939e-07	Not significant
compost_amendment-yes	superpathway of pyrimidine nucleobases salvage	0.464269	0.0134115	0.493633	0.00341997	-1.06325	3.12603e-09	Not significant
compost_amendment-yes	methylerythritol phosphate pathway I	0.422731	0.0173022	0.449924	0.00333237	-1.06433	3.43757e-07	Not significant
compost_amendment-yes	methylerythritol phosphate pathway II	0.422731	0.0173022	0.449924	0.00333237	-1.06433	3.46646e-07	Not significant
compost_amendment-yes	tetrapyrrole biosynthesis I (from glutamate)	0.488375	0.0167142	0.520782	0.00644184	-1.06636	1.96344e-08	Not significant
compost_amendment-yes	gluconeogenesis I	0.432285	0.0116572	0.46103	0.00854602	-1.06649	4.17937e-08	Not significant
compost_amendment-yes	phosphopantothenate biosynthesis I	0.405331	0.011834	0.432437	0.00719222	-1.06687	1.70597e-08	Not significant
compost_amendment-yes	NAD de novo biosynthesis I (from aspartate)	0.394733	0.0147132	0.421247	0.0048806	-1.06717	4.67769e-08	Not significant
compost_amendment-yes	superpathway of L-lysine, L-threonine and L-methionine biosynthesis II	0.505527	0.0152253	0.539899	0.00609182	-1.06799	2.73422e-09	Not significant
compost_amendment-yes	assimilatory sulfate reduction IV	0.40432	0.0162039	0.432002	0.0111327	-1.06847	5.39403e-06	Not significant
compost_amendment-yes	pentose phosphate pathway	0.558168	0.0262007	0.597586	0.00590684	-1.07062	6.53219e-07	Not significant
compost_amendment-yes	phenylacetate degradation I (aerobic)	0.128503	0.0153297	0.137601	0.00973793	-1.0708	0.0559304	Not significant
compost_amendment-yes	protocatechuate degradation II (ortho-cleavage pathway)	0.302641	0.0260565	0.324186	0.00924955	-1.07119	0.00199831	Not significant
compost_amendment-yes	glycolysis II (from fructose 6-phosphate)	0.44182	0.0160194	0.473741	0.0104236	-1.07225	3.07812e-07	Not significant
compost_amendment-yes	superpathway of anaerobic sucrose degradation	0.456463	0.0205648	0.48979	0.0060958	-1.07301	2.32808e-07	Not significant
compost_amendment-yes	superpathway of L-threonine biosynthesis	0.564428	0.0226959	0.606352	0.0076092	-1.07428	3.25816e-08	Not significant
compost_amendment-yes	phosphatidylglycerol biosynthesis I (plastidic)	0.544589	0.016903	0.585641	0.00587151	-1.07538	5.56046e-10	Not significant
compost_amendment-yes	phosphatidylglycerol biosynthesis II (non-plastidic)	0.544589	0.016903	0.585641	0.00587151	-1.07538	4.8654e-10	Not significant
compost_amendment-yes	homolactic fermentation	0.28882	0.0243222	0.310686	0.0110976	-1.07571	0.0015725	Not significant
compost_amendment-yes	coenzyme A biosynthesis II (eukaryotic)	0.434747	0.0180974	0.468488	0.00354483	-1.07761	2.74056e-08	Not significant
compost_amendment-yes	D-arabinose degradation I	0.0191497	0.00268128	0.0206406	0.00184358	-1.07786	0.0842581	Not significant
compost_amendment-yes	superpathway of L-cysteine biosynthesis (fungi)	0.31363	0.0214323	0.338242	0.00600016	-1.07847	3.6222e-05	Not significant
compost_amendment-yes	thiamine phosphate formation from pyrithiamine and oxythiamine (yeast)	0.479681	0.0253716	0.517364	0.00752043	-1.07856	9.00055e-07	Not significant
compost_amendment-yes	superpathway of coenzyme A biosynthesis I (bacteria)	0.413395	0.0161356	0.446261	0.00583943	-1.0795	7.30376e-09	Not significant
compost_amendment-yes	superpathway of coenzyme A biosynthesis III (mammals)	0.447862	0.0180804	0.48362	0.00364961	-1.07984	1.17478e-08	Not significant
compost_amendment-yes	L-arabinose degradation III	0.0301498	0.00449551	0.0326075	0.00384884	-1.08152	0.132076	Not significant
compost_amendment-yes	pentachlorophenol degradation	0.0239913	0.00426568	0.0259628	0.0041205	-1.08217	0.239373	Not significant
compost_amendment-yes	5-aminoimidazole ribonucleotide biosynthesis II	0.59499	0.0323802	0.644325	0.00646112	-1.08292	5.28211e-07	Not significant
compost_amendment-yes	superpathway of 5-aminoimidazole ribonucleotide biosynthesis	0.59499	0.0323802	0.644325	0.00646112	-1.08292	5.32153e-07	Not significant
compost_amendment-yes	pentose phosphate pathway (non-oxidative branch) I	0.638477	0.0330455	0.692515	0.0107224	-1.08464	2.22167e-07	Not significant
compost_amendment-yes	coenzyme A biosynthesis I (prokaryotic)	0.448193	0.0208787	0.487255	0.00449429	-1.08715	2.51669e-08	Not significant
compost_amendment-yes	UDP-2,3-diacetamido-2,3-dideoxy-&alpha;-D-mannuronate biosynthesis	0.0200594	0.00556316	0.0218267	0.00298992	-1.08811	0.266915	Not significant
compost_amendment-yes	L-ornithine biosynthesis I	0.476725	0.0196248	0.518972	0.00512422	-1.08862	3.35716e-09	Not significant
compost_amendment-yes	superpathway of phospholipid biosynthesis I (bacteria)	0.582045	0.0240056	0.634439	0.00731929	-1.09002	3.34736e-09	Not significant
compost_amendment-yes	L-arginine biosynthesis II (acetyl cycle)	0.483749	0.0260321	0.529965	0.0070982	-1.09554	5.08702e-08	Not significant
compost_amendment-yes	tRNA processing	0.207534	0.0173333	0.227677	0.00575271	-1.09706	3.8419e-05	Not significant
compost_amendment-yes	superpathway of putrescine biosynthesis	0.252668	0.0141796	0.277257	0.00965709	-1.09732	4.00889e-06	Not significant
compost_amendment-yes	L-arginine biosynthesis I (via L-ornithine)	0.453452	0.0226967	0.498038	0.00453376	-1.09833	1.32651e-08	Not significant
compost_amendment-yes	L-arginine biosynthesis IV (archaebacteria)	0.440762	0.0234186	0.484142	0.00646595	-1.09842	2.76509e-08	Not significant
compost_amendment-yes	L-ascorbate degradation I (bacterial, anaerobic)	0.0641895	0.0128943	0.0705614	0.00530461	-1.09927	0.0626496	Not significant
compost_amendment-yes	molybdopterin biosynthesis	0.42988	0.0286375	0.473408	0.0129215	-1.10126	1.71604e-06	Not significant
compost_amendment-yes	incomplete reductive TCA cycle	0.411334	0.0491044	0.453013	0.0116438	-1.10133	0.000999298	Not significant
compost_amendment-yes	L-histidine degradation I	0.287498	0.0196768	0.316649	0.00764054	-1.10139	1.51456e-06	Not significant
compost_amendment-yes	thiamine diphosphate salvage II	0.424333	0.0196305	0.467714	0.00379167	-1.10223	2.98927e-09	Not significant
compost_amendment-yes	preQ0 biosynthesis	0.30238	0.0269569	0.333889	0.00719692	-1.1042	2.71346e-05	Not significant
compost_amendment-yes	L-methionine biosynthesis II	0.417726	0.0283318	0.462775	0.0148902	-1.10784	1.87927e-06	Not significant
compost_amendment-yes	dTDP-&beta;-L-rhamnose biosynthesis	0.516655	0.0318142	0.576342	0.0104777	-1.11553	2.55519e-08	Not significant
compost_amendment-yes	D-galactose degradation I (Leloir pathway)	0.37838	0.0300863	0.423723	0.0107582	-1.11983	9.2975e-07	Not significant
compost_amendment-yes	urea cycle	0.301347	0.0207933	0.337677	0.0117619	-1.12056	7.11017e-07	Not significant
compost_amendment-yes	superpathway of L-serine and glycine biosynthesis I	0.596918	0.0385745	0.669859	0.0120017	-1.1222	2.10195e-08	Not significant
compost_amendment-yes	GDP-mannose biosynthesis	0.562845	0.0404431	0.63181	0.0133334	-1.12253	1.17479e-07	Not significant
compost_amendment-yes	O-antigen building blocks biosynthesis (E. coli)	0.42781	0.0289891	0.480357	0.0071918	-1.12283	3.92267e-08	Not significant
compost_amendment-yes	stachyose degradation	0.245848	0.0299141	0.276059	0.0104193	-1.12288	0.000253355	Not significant
compost_amendment-yes	superpathway of phenylethylamine degradation	0.118213	0.0169296	0.13284	0.00777033	-1.12374	0.00231057	Not significant
compost_amendment-yes	peptidoglycan biosynthesis V (&beta;-lactam resistance)	0.162477	0.0336681	0.182602	0.023519	-1.12387	0.0663224	Not significant
compost_amendment-yes	thiamine diphosphate salvage IV (yeast)	0.171345	0.0191078	0.192593	0.0128882	-1.124	0.000992078	Not significant
compost_amendment-yes	pyruvate fermentation to acetone	0.0398704	0.00796136	0.0448296	0.00304078	-1.12438	0.0178615	Not significant
compost_amendment-yes	L-arginine biosynthesis III (via N-acetyl-L-citrulline)	0.4619	0.0317194	0.521452	0.00790622	-1.12893	2.29116e-08	Not significant
compost_amendment-yes	superpathway of L-cysteine biosynthesis (mammalian)	0.320124	0.0285215	0.361623	0.00831583	-1.12963	1.21902e-06	Not significant
compost_amendment-yes	chitin deacetylation	0.335818	0.026447	0.379681	0.00831361	-1.13062	1.72216e-07	Not significant
compost_amendment-yes	ethylmalonyl-CoA pathway	0.0383207	0.00677364	0.0433929	0.00358895	-1.13236	0.0101258	Not significant
compost_amendment-yes	UDP-N-acetyl-D-glucosamine biosynthesis I	0.416268	0.0380176	0.472998	0.00798122	-1.13628	7.27976e-07	Not significant
compost_amendment-yes	homocysteine and cysteine interconversion	0.29469	0.029638	0.335267	0.00628638	-1.1377	2.52179e-06	Not significant
compost_amendment-yes	germacrene biosynthesis	0.0102483	0.00592438	0.0116636	0.00320116	-1.1381	0.40887	Not significant
compost_amendment-yes	superpathway of heme b biosynthesis from uroporphyrinogen-III	0.043567	0.00721622	0.0496993	0.00323747	-1.14076	0.00249116	Not significant
compost_amendment-yes	heme b biosynthesis II (oxygen-independent)	0.0459769	0.00774308	0.0525523	0.0036311	-1.14301	0.00280516	Not significant
compost_amendment-yes	sucrose degradation V (sucrose &alpha;-glucosidase)	0.00595084	0.00276543	0.00682222	0.00139529	-1.14643	0.260609	Not significant
compost_amendment-yes	L-arabinose degradation IV	0.0715472	0.00995628	0.0828605	0.00760042	-1.15812	0.00164623	Not significant
compost_amendment-yes	serotonin degradation	0.340483	0.0522286	0.395506	0.0110107	-1.1616	9.01782e-05	Not significant
compost_amendment-yes	ureide biosynthesis	0.25089	0.0315059	0.293051	0.00751379	-1.16805	3.6805e-06	Not significant
compost_amendment-yes	GABA shunt	0.0851745	0.0213757	0.0999038	0.011217	-1.17293	0.0169989	Not significant
compost_amendment-yes	TCA cycle V (2-oxoglutarate synthase)	0.48369	0.0791098	0.572154	0.00358424	-1.18289	3.77814e-05	Not significant
compost_amendment-yes	purine nucleobases degradation I (anaerobic)	0.148565	0.0383766	0.175769	0.00590543	-1.18312	0.00395914	Not significant
compost_amendment-yes	4-aminobutanoate degradation V	0.251568	0.0303416	0.299344	0.00835526	-1.18992	3.45512e-07	Not significant
compost_amendment-yes	aromatic biogenic amine degradation (bacteria)	0.254585	0.0437739	0.303058	0.00919407	-1.1904	4.78135e-05	Not significant
compost_amendment-yes	5'-deoxyadenosine degradation II	0.0362646	0.00786425	0.0431925	0.00385145	-1.19104	0.00232163	Not significant
compost_amendment-yes	sucrose biosynthesis II	0.272541	0.036977	0.326263	0.00815819	-1.19711	1.09332e-06	Not significant
compost_amendment-yes	crotonyl-CoA/ethylmalonyl-CoA/hydroxybutyryl-CoA cycle (engineered)	0.0927704	0.0213473	0.111415	0.00846628	-1.20097	0.00147218	Not significant
compost_amendment-yes	superpathway of purine deoxyribonucleosides degradation	0.215968	0.024997	0.26168	0.00972261	-1.21166	4.8729e-08	Not significant
compost_amendment-yes	superpathway of thiamine diphosphate biosynthesis II	0.159905	0.0332456	0.19473	0.0146683	-1.21779	0.000294367	Not significant
compost_amendment-yes	mandelate degradation I	0.0261473	0.00681073	0.0325131	0.00209094	-1.24346	0.000486148	Not significant
compost_amendment-yes	mycothiol biosynthesis	0.1	0.0234982	0.124685	0.00518415	-1.24684	9.53445e-05	Not significant
compost_amendment-yes	phosphatidate metabolism, as a signaling molecule	0.0367451	0.00707874	0.0458731	0.0041639	-1.24841	8.41425e-05	Not significant
compost_amendment-yes	thiazole component of thiamine diphosphate biosynthesis II	0.0472524	0.0141872	0.0596058	0.00707412	-1.26144	0.00270277	Not significant
compost_amendment-yes	L-serine biosynthesis II	0.169885	0.0335496	0.21459	0.0158592	-1.26314	1.58023e-05	Not significant
compost_amendment-yes	superpathway of menaquinol-8 biosynthesis II	0.150357	0.0196449	0.190886	0.00938757	-1.26956	1.57864e-08	Not significant
compost_amendment-yes	ADP-L-glycero-&beta;-D-manno-heptose biosynthesis	0.194701	0.0299975	0.249076	0.00646627	-1.27927	3.9664e-08	Not significant
compost_amendment-yes	arsenate detoxification IV (mycothiol)	0.0393372	0.00948304	0.0504446	0.00619858	-1.28236	0.000494695	Not significant
compost_amendment-yes	superpathway of sulfolactate degradation	0.0387812	0.0136107	0.0498628	0.00728905	-1.28575	0.00575735	Not significant
compost_amendment-yes	superpathway of sulfide oxidation (phototrophic sulfur bacteria)	0.0259724	0.0152558	0.0335646	0.00439351	-1.29232	0.0449867	Not significant
compost_amendment-yes	nitrate reduction I (denitrification)	0.0837229	0.0150238	0.109918	0.00533923	-1.31288	9.00848e-08	Not significant
compost_amendment-yes	2-oxobutanoate degradation I	0.402914	0.0675189	0.533659	0.0234679	-1.3245	1.65901e-08	Not significant
compost_amendment-yes	nitrate reduction VI (assimilatory)	0.170511	0.0426492	0.236493	0.0126313	-1.38696	4.67395e-07	Not significant
compost_amendment-yes	pyruvate fermentation to acetate and lactate II	0.0980147	0.0327235	0.136144	0.00598425	-1.38901	2.35724e-05	Not significant
compost_amendment-yes	nitrate reduction VII (denitrification)	0.0791046	0.0186079	0.109918	0.00533923	-1.38953	1.693e-07	Not significant
compost_amendment-yes	superpathway of menaquinol-8 biosynthesis III	0.228775	0.0478149	0.32037	0.0140679	-1.40037	1.69159e-08	Not significant
compost_amendment-yes	L-lysine fermentation to acetate and butanoate	0.0229848	0.007266	0.0323566	0.00284716	-1.40774	1.26302e-05	Not significant
compost_amendment-yes	L-tryptophan degradation XII (Geobacillus)	0.00614099	0.00380021	0.00868647	0.00128925	-1.41451	0.00966351	Not significant
compost_amendment-yes	ergothioneine biosynthesis I (bacteria)	0.0628857	0.0189532	0.0889865	0.00828689	-1.41505	6.86697e-06	Not significant
compost_amendment-yes	superpathway of UDP-N-acetylglucosamine-derived O-antigen building blocks biosynthesis	0.0214255	0.0107902	0.0304614	0.00441042	-1.42174	0.00230488	Not significant
compost_amendment-yes	4,5-dichlorocatechol degradation	0.00514819	0.00270427	0.00732109	0.00103637	-1.42207	0.0028731	Not significant
compost_amendment-yes	benzoyl-CoA degradation I (aerobic)	0.0705613	0.023638	0.100865	0.00580093	-1.42946	6.89512e-06	Not significant
compost_amendment-yes	pyruvate fermentation to propanoate I	0.0157851	0.00676134	0.0231075	0.00455372	-1.46388	0.0012752	Not significant
compost_amendment-yes	reductive TCA cycle I	0.296116	0.100797	0.440954	0.0145696	-1.48913	1.2916e-06	Not significant
compost_amendment-yes	superpathway of L-methionine salvage and degradation	0.0343735	0.018545	0.0512095	0.00243256	-1.4898	0.000428848	Not significant
compost_amendment-yes	superpathway of mycolyl-arabinogalactan-peptidoglycan complex biosynthesis	0.0706707	0.0220495	0.105665	0.00719933	-1.49518	3.48732e-07	Not significant
compost_amendment-yes	teichuronic acid biosynthesis (B. subtilis 168)	0.0187944	0.00544364	0.0284979	0.00959705	-1.5163	0.00995414	Not significant
compost_amendment-yes	L-tryptophan degradation X (mammalian, via tryptamine)	0.211496	0.0743786	0.324478	0.0199699	-1.53421	5.87533e-07	Not significant
compost_amendment-yes	coenzyme M biosynthesis I	0.0254006	0.014376	0.038975	0.00607799	-1.53441	0.000793513	Not significant
compost_amendment-yes	1,4-dihydroxy-6-naphthoate biosynthesis I	0.128829	0.034058	0.199678	0.0130534	-1.54995	6.62389e-09	Not significant
compost_amendment-yes	GDP-D-glycero-&alpha;-D-manno-heptose biosynthesis	0.0906955	0.0283931	0.141284	0.00672127	-1.55778	4.854e-08	Not significant
compost_amendment-yes	1,4-dihydroxy-6-naphthoate biosynthesis II	0.132369	0.0373527	0.209077	0.0144367	-1.57951	7.42699e-09	Not significant
compost_amendment-yes	mycolyl-arabinogalactan-peptidoglycan complex biosynthesis	0.0206861	0.00729911	0.0327432	0.002743	-1.58286	2.42005e-07	Not significant
compost_amendment-yes	L-histidine degradation III	0.162172	0.0655361	0.271332	0.0152281	-1.67311	1.44289e-07	Not significant
compost_amendment-yes	flexixanthin biosynthesis	0.00598407	0.00179381	0.0102138	0.00101695	-1.70683	6.55462e-09	Not significant
compost_amendment-yes	purine nucleobases degradation II (anaerobic)	0.106282	0.0487666	0.181952	0.00800593	-1.71198	4.12134e-07	Not significant
compost_amendment-yes	superpathway of glycerol degradation to 1,3-propanediol	0.0196304	0.00675056	0.0337838	0.00447346	-1.721	1.70524e-07	Not significant
compost_amendment-yes	hopanoid biosynthesis (bacteria)	0.0386329	0.0138763	0.0679754	0.00364981	-1.75952	4.32011e-09	Not significant
