# Supplementary material for: Municipal Solid Waste (MSW)-Compost Amendment Increases Diversity, Functional Activities, and Network Connectivity of a Vineyard Soil Microbiota
Source: Microorganisms. 2026 Jun 21;14(6):1372. doi: 10.3390/microorganisms14061372 (PMC13305556; doi:10.3390/microorganisms14061372)
Supplement: Supplementary file 1 [file microorganisms-14-01372-s001.zip › STAMP.Picrust2_pathways.compost_mulch.xlsx]

## Sheet: STAMP.Picrust2_pathways.compost
Parameter	Functional pathways (Picrust2-predicted)	Yes: mean rel. freq. (%)	Yes: std. dev. (%)	No: mean rel. freq. (%)	No: std. dev. (%)	Fold change	p-values (corrected)	Effect of MSW-compost mulch
compost_mulch-yes	superpathway of polyamine biosynthesis III	0.0203756	0.018226	0.00158467	0.000562904	12.858	0.0106281	Increased
compost_mulch-yes	peptidoglycan biosynthesis IV (Enterococcus faecium)	0.0359135	0.0303229	0.00283475	0.00283705	12.669	0.00790206	Increased
compost_mulch-yes	pyridoxal 5'-phosphate biosynthesis I	0.115999	0.0692579	0.0217658	0.00521164	5.32943	0.00245407	Increased
compost_mulch-yes	peptidoglycan biosynthesis II (staphylococci)	0.0480478	0.0201703	0.0108823	0.00955234	4.41522	0.000598085	Increased
compost_mulch-yes	norspermidine biosynthesis	0.0451868	0.0186176	0.0113842	0.00233213	3.96925	0.000707146	Increased
compost_mulch-yes	L-isoleucine biosynthesis II	0.0435704	0.0267626	0.0112398	0.00360003	3.87644	0.00455792	Increased
compost_mulch-yes	D-galacturonate degradation II	0.0349408	0.01297	0.00986609	0.00195124	3.54151	0.000612326	Increased
compost_mulch-yes	(aminomethyl)phosphonate degradation	0.108079	0.0468376	0.0331129	0.00362704	3.26397	0.00110886	Increased
compost_mulch-yes	glucose degradation (oxidative)	0.0120819	0.00859211	0.00375756	0.00135964	3.21537	0.014767	Increased
compost_mulch-yes	ectoine biosynthesis	0.0690262	0.0272773	0.0217057	0.00490209	3.1801	0.000848156	Increased
compost_mulch-yes	superpathway of pyridoxal 5'-phosphate biosynthesis and salvage	0.126537	0.0458356	0.0421593	0.00855513	3.0014	0.000679389	Increased
compost_mulch-yes	TCA cycle VII (acetate-producers)	0.118911	0.0524902	0.042007	0.00880319	2.83075	0.00164276	Increased
compost_mulch-yes	glyphosate degradation III	0.128281	0.0520138	0.0467707	0.00542149	2.74276	0.00122602	Increased
compost_mulch-yes	galactitol degradation	0.0137712	0.00465714	0.00520843	0.00229532	2.64401	0.000596897	Increased
compost_mulch-yes	superpathway of hexitol degradation (bacteria)	0.0422699	0.0127891	0.0170927	0.00715461	2.47299	0.000534157	Increased
compost_mulch-yes	superpathway of adenosine nucleotides de novo biosynthesis I	0.0621978	0.0293066	0.0252557	0.00288591	2.46272	0.00367529	Increased
compost_mulch-yes	octane oxidation	0.119994	0.0602637	0.049068	0.00571577	2.44547	0.00527477	Increased
compost_mulch-yes	superpathway of adenosine nucleotides de novo biosynthesis II	0.0704113	0.0322278	0.0291864	0.00330608	2.41247	0.00338225	Increased
compost_mulch-yes	CMP-N-acetylneuraminate biosynthesis I (eukaryotes)	0.0108593	0.00331016	0.00455499	0.000868493	2.38404	0.000636217	Increased
compost_mulch-yes	methylphosphonate degradation I	0.141249	0.0519045	0.0597238	0.0044402	2.36504	0.00122531	Increased
compost_mulch-yes	ceramide degradation by &alpha;-oxidation	0.0205867	0.0125265	0.00891863	0.00187873	2.30828	0.0176411	Increased
compost_mulch-yes	phosphatidylcholine acyl editing	0.0512182	0.029074	0.0233531	0.00780123	2.1932	0.0160016	Increased
compost_mulch-yes	glycine betaine degradation I	0.0932905	0.0331501	0.0426546	0.00390902	2.18711	0.00134136	Increased
compost_mulch-yes	photorespiration	0.145328	0.0444739	0.0670609	0.0153656	2.1671	0.000705778	Increased
compost_mulch-yes	superpathway of purine nucleotides de novo biosynthesis II	0.128418	0.0493392	0.0598471	0.00637855	2.14576	0.0021466	Increased
compost_mulch-yes	fatty acid &beta;-oxidation V (unsaturated, odd number, di-isomerase-dependent)	0.0603992	0.0193402	0.0282058	0.00309769	2.14138	0.000959201	Increased
compost_mulch-yes	creatinine degradation I	0.0466089	0.0250482	0.0218365	0.00383856	2.13445	0.0132979	Increased
compost_mulch-yes	2-methylcitrate cycle II	0.067757	0.0303508	0.0320735	0.00664183	2.11255	0.00527974	Increased
compost_mulch-yes	fatty acid &beta;-oxidation IV (unsaturated, even number)	0.174581	0.0568221	0.0835406	0.00993441	2.08977	0.0010955	Increased
compost_mulch-yes	L-methionine biosynthesis I	0.0969614	0.0321393	0.0466118	0.0062878	2.08019	0.00119844	Increased
compost_mulch-yes	plasmalogen degradation	0.0404301	0.0204157	0.0195787	0.00536126	2.065	0.0114375	Increased
compost_mulch-yes	(5Z)-dodecenoate biosynthesis I	0.207155	0.0643966	0.100781	0.00694843	2.0555	0.000972687	Increased
compost_mulch-yes	L-lysine degradation X	0.0121517	0.00840711	0.00598649	0.00126521	2.02985	0.0498896	Increased
compost_mulch-yes	L-arginine degradation IX (arginine:pyruvate transaminase pathway)	0.024661	0.0151884	0.0122011	0.00205567	2.02121	0.0306831	Increased
compost_mulch-yes	3,8-divinyl-chlorophyllide a biosynthesis III (aerobic, light independent)	0.0496302	0.0248474	0.113526	0.00812519	-2.28743	0.000177818	Reduced
compost_mulch-yes	ubiquinol-7 biosynthesis (late decarboxylation)	0.15396	0.182497	0.0337292	0.111867	4.56459	0.103765	Not significant
compost_mulch-yes	toluene degradation IV (aerobic) (via catechol)	0.0212616	0.00748961	0.0107714	0.00273831	1.9739	0.00206488	Not significant
compost_mulch-yes	superpathway of L-aspartate and L-asparagine biosynthesis	0.0101513	0.0082262	0.00519732	0.00183385	1.95318	0.0989928	Not significant
compost_mulch-yes	superpathway of trimethylamine degradation	0.0112806	0.00762851	0.00582192	0.000718988	1.93761	0.0533677	Not significant
compost_mulch-yes	superpathway of L-homoserine and L-methionine biosynthesis	0.148138	0.0427028	0.076919	0.00971228	1.92589	0.000900258	Not significant
compost_mulch-yes	superpathway of L-methionine biosynthesis (transsulfuration)	0.164695	0.0461937	0.0867165	0.0107856	1.89923	0.000849511	Not significant
compost_mulch-yes	superpathway of S-adenosyl-L-methionine biosynthesis	0.158324	0.0424654	0.0852952	0.010387	1.85619	0.000841484	Not significant
compost_mulch-yes	dTDP-N-acetylthomosamine biosynthesis	0.0270123	0.0115643	0.0145755	0.0025658	1.85327	0.00865216	Not significant
compost_mulch-yes	glycolysis V (Pyrococcus)	0.00575039	0.00280693	0.00312595	0.00184063	1.83956	0.0277677	Not significant
compost_mulch-yes	mannitol cycle	0.0919269	0.0281301	0.0503374	0.0100617	1.82621	0.00146972	Not significant
compost_mulch-yes	sucrose biosynthesis I (from photosynthesis)	0.00935387	0.00588109	0.00525046	0.00315121	1.78153	0.0771081	Not significant
compost_mulch-yes	cob(II)yrinate a,c-diamide biosynthesis I (early cobalt insertion)	0.0167587	0.0177615	0.00945465	0.00291433	1.77253	0.247393	Not significant
compost_mulch-yes	stearate biosynthesis II (bacteria and plants)	0.376316	0.107878	0.213171	0.0188959	1.76532	0.00139916	Not significant
compost_mulch-yes	(5Z)-dodecenoate biosynthesis II	0.140717	0.0272977	0.0829552	0.00612383	1.69631	0.000567594	Not significant
compost_mulch-yes	(S)-propane-1,2-diol degradation	0.031106	0.0145606	0.0184755	0.00227933	1.68364	0.0244871	Not significant
compost_mulch-yes	methylphosphonate degradation II	0.0976232	0.0188743	0.059608	0.00317017	1.63775	0.00062377	Not significant
compost_mulch-yes	mitochondrial NADPH production (yeast)	0.105291	0.025768	0.0643678	0.00521025	1.63577	0.00110784	Not significant
compost_mulch-yes	mevalonate pathway I (eukaryotes and bacteria)	0.0180456	0.00373206	0.0110914	0.00169333	1.62699	0.000618369	Not significant
compost_mulch-yes	superpathway of geranylgeranyldiphosphate biosynthesis I (via mevalonate)	0.0253653	0.00514474	0.0157053	0.00238196	1.61508	0.000629518	Not significant
compost_mulch-yes	superpathway of L-lysine, L-threonine and L-methionine biosynthesis I	0.24807	0.0488106	0.154665	0.0158787	1.60391	0.000611918	Not significant
compost_mulch-yes	D-glucuronate degradation II	0.0781995	0.0213241	0.0487565	0.00459154	1.60388	0.00218142	Not significant
compost_mulch-yes	aspartate superpathway	0.251193	0.0469307	0.159736	0.0159123	1.57255	0.000585839	Not significant
compost_mulch-yes	CMP-8-amino-3,8-dideoxy-D-manno-octulosonate biosynthesis	0.0431909	0.0303211	0.0275569	0.00577558	1.56733	0.150002	Not significant
compost_mulch-yes	D-arabinose degradation III	0.0155481	0.0118377	0.00996742	0.00153447	1.5599	0.182936	Not significant
compost_mulch-yes	phospholipases	0.100545	0.0312125	0.0645138	0.00573858	1.5585	0.00588669	Not significant
compost_mulch-yes	cytosolic NADPH production (yeast)	0.142119	0.0309014	0.091289	0.00701227	1.5568	0.000941288	Not significant
compost_mulch-yes	&beta;-(1,4)-mannan degradation	0.0610685	0.0296946	0.0393562	0.0118822	1.55169	0.0565746	Not significant
compost_mulch-yes	picolinate degradation	0.0106225	0.00214061	0.00693432	0.00103261	1.53188	0.000763068	Not significant
compost_mulch-yes	noradrenaline and adrenaline degradation	0.010651	0.00512302	0.00697152	0.00170338	1.52779	0.0568927	Not significant
compost_mulch-yes	superpathway of allantoin degradation in yeast	0.0852039	0.0236224	0.0567293	0.00346359	1.50194	0.00457679	Not significant
compost_mulch-yes	ketogluconate metabolism	0.0763068	0.0203932	0.0509879	0.00362324	1.49657	0.00386343	Not significant
compost_mulch-yes	hexitol fermentation to lactate, formate, ethanol and acetate	0.114886	0.0187828	0.0772031	0.00870095	1.4881	0.000569582	Not significant
compost_mulch-yes	D-xylose degradation V	0.0886091	0.0190595	0.0597082	0.00501934	1.48403	0.00134859	Not significant
compost_mulch-yes	L-arginine degradation II (AST pathway)	0.022531	0.0127075	0.015236	0.00424716	1.4788	0.121012	Not significant
compost_mulch-yes	methylgallate degradation	0.0299526	0.00570701	0.020275	0.00261576	1.47732	0.000830982	Not significant
compost_mulch-yes	ethanolamine utilization	0.205306	0.0529857	0.139204	0.0107956	1.47486	0.00378337	Not significant
compost_mulch-yes	dTDP-N-acetylviosamine biosynthesis	0.0363279	0.0173564	0.0246463	0.00519341	1.47397	0.0706676	Not significant
compost_mulch-yes	3,8-divinyl-chlorophyllide a biosynthesis I (aerobic, light-dependent)	0.0385183	0.00978303	0.0261373	0.00415474	1.47369	0.00369653	Not significant
compost_mulch-yes	superpathway of N-acetylglucosamine, N-acetylmannosamine and N-acetylneuraminate degradation	0.0717932	0.0146928	0.048833	0.00329148	1.47018	0.00118822	Not significant
compost_mulch-yes	catechol degradation to 2-hydroxypentadienoate II	0.063405	0.0166505	0.0433993	0.00374171	1.46097	0.00465062	Not significant
compost_mulch-yes	4-hydroxybenzoate biosynthesis III (plants)	0.126193	0.0296572	0.0870396	0.00596925	1.44983	0.00280787	Not significant
compost_mulch-yes	meta cleavage pathway of aromatic compounds	0.0296461	0.0079633	0.0204634	0.00173509	1.44874	0.00591676	Not significant
compost_mulch-yes	mandelate degradation to acetyl-CoA	0.0288192	0.00596644	0.0199449	0.003298	1.44494	0.00158013	Not significant
compost_mulch-yes	allantoin degradation to glyoxylate III	0.106484	0.0203501	0.0740552	0.00846284	1.4379	0.00104556	Not significant
compost_mulch-yes	oleate &beta;-oxidation	0.0775062	0.0191703	0.0539456	0.00372851	1.43675	0.00410512	Not significant
compost_mulch-yes	glucosylglycerol biosynthesis	0.0141912	0.00806991	0.00994116	0.00308766	1.42752	0.156609	Not significant
compost_mulch-yes	superpathway of fucose and rhamnose degradation	0.023331	0.00688648	0.0163731	0.00482441	1.42496	0.0205712	Not significant
compost_mulch-yes	dopamine degradation	0.010651	0.00512302	0.00749795	0.00165819	1.42053	0.0980368	Not significant
compost_mulch-yes	pyrimidine deoxyribonucleosides salvage	0.0248483	0.0109634	0.0175056	0.00549803	1.41945	0.0858214	Not significant
compost_mulch-yes	2-amino-3-carboxymuconate semialdehyde degradation to glutaryl-CoA	0.0398082	0.0121611	0.0285111	0.00237032	1.39623	0.0179832	Not significant
compost_mulch-yes	2-amino-3-carboxymuconate semialdehyde degradation to 2-hydroxypentadienoate	0.0398994	0.0121009	0.0286701	0.00222073	1.39167	0.0179583	Not significant
compost_mulch-yes	superpathway of N-acetylneuraminate degradation	0.090844	0.0175074	0.0656617	0.00558463	1.38352	0.00172353	Not significant
compost_mulch-yes	catechol degradation II (meta-cleavage pathway)	0.0563409	0.0103161	0.0408282	0.00219331	1.37995	0.00141075	Not significant
compost_mulch-yes	2-nitrobenzoate degradation I	0.0431775	0.0126305	0.0313624	0.00210223	1.37673	0.0173607	Not significant
compost_mulch-yes	Entner-Doudoroff pathway I	0.249329	0.0482267	0.181946	0.0204046	1.37034	0.00207136	Not significant
compost_mulch-yes	heme b biosynthesis V (aerobic)	0.229597	0.0535881	0.168571	0.0179145	1.36202	0.00659134	Not significant
compost_mulch-yes	L-glutamate degradation IV	0.00963705	0.00324683	0.00710233	0.0016717	1.35689	0.050548	Not significant
compost_mulch-yes	guanosine nucleotides degradation III	0.333037	0.0660249	0.245567	0.0173385	1.35619	0.00274209	Not significant
compost_mulch-yes	superpathway of L-alanine biosynthesis	0.305558	0.0691567	0.226552	0.0251641	1.34873	0.00660022	Not significant
compost_mulch-yes	starch degradation III	0.0814877	0.0202553	0.0605729	0.00622819	1.34528	0.0111109	Not significant
compost_mulch-yes	L-rhamnose degradation I	0.131464	0.0180437	0.0983404	0.00636463	1.33682	0.000618026	Not significant
compost_mulch-yes	ectoine degradation	0.0244689	0.00354356	0.0183735	0.0023375	1.33175	0.000846594	Not significant
compost_mulch-yes	D-erythronate degradation II	0.0586768	0.0116873	0.0441227	0.00356575	1.32986	0.00381622	Not significant
compost_mulch-yes	all-trans-farnesol biosynthesis	0.228292	0.0340599	0.173542	0.00726585	1.31548	0.0010459	Not significant
compost_mulch-yes	L-tryptophan degradation to 2-amino-3-carboxymuconate semialdehyde	0.0695387	0.0186083	0.0530721	0.0037125	1.31027	0.0225179	Not significant
compost_mulch-yes	ketogenesis	0.0359266	0.00818255	0.0274346	0.00435882	1.30953	0.0134203	Not significant
compost_mulch-yes	L-threonate degradation	0.0542706	0.0110889	0.0414836	0.00363437	1.30824	0.00607569	Not significant
compost_mulch-yes	superpathway of guanosine nucleotides degradation (plants)	0.316328	0.0548849	0.242807	0.0110152	1.30279	0.00262636	Not significant
compost_mulch-yes	formaldehyde oxidation I	0.0895782	0.0232431	0.0687699	0.0113029	1.30258	0.02634	Not significant
compost_mulch-yes	gallate degradation I	0.040958	0.00508883	0.0315248	0.00366002	1.29923	0.000678502	Not significant
compost_mulch-yes	gallate degradation II	0.040958	0.00508883	0.0315248	0.00366002	1.29923	0.000663752	Not significant
compost_mulch-yes	formaldehyde assimilation II (assimilatory RuMP Cycle)	0.116658	0.029073	0.0905047	0.01457	1.28897	0.0263135	Not significant
compost_mulch-yes	nicotinate degradation I	0.0091626	0.00150078	0.00711156	0.00100158	1.28841	0.00324311	Not significant
compost_mulch-yes	TCA cycle VI (Helicobacter)	0.264709	0.0416018	0.205487	0.027263	1.2882	0.00243116	Not significant
compost_mulch-yes	superpathway of glycolysis and the Entner-Doudoroff pathway	0.2799	0.0428266	0.217555	0.0213484	1.28658	0.00169866	Not significant
compost_mulch-yes	superpathway of salicylate degradation	0.0657881	0.0136948	0.0513354	0.00227706	1.28153	0.00944782	Not significant
compost_mulch-yes	aromatic compounds degradation via &beta;-ketoadipate	0.0637319	0.013731	0.0497482	0.00229617	1.28109	0.0113754	Not significant
compost_mulch-yes	catechol degradation III (ortho-cleavage pathway)	0.0637319	0.013731	0.0497482	0.00229617	1.28109	0.0114234	Not significant
compost_mulch-yes	protocatechuate degradation I (meta-cleavage pathway)	0.0278217	0.00447631	0.0218241	0.00231881	1.27481	0.00283228	Not significant
compost_mulch-yes	allantoin degradation to glyoxylate II	0.0941164	0.0112619	0.0739457	0.0085366	1.27278	0.000822747	Not significant
compost_mulch-yes	superpathway of allantoin degradation in plants	0.0941164	0.0112619	0.0739457	0.0085366	1.27278	0.000809891	Not significant
compost_mulch-yes	chitin derivatives degradation	0.0885491	0.0178887	0.0696427	0.00493984	1.27148	0.00959327	Not significant
compost_mulch-yes	NAD de novo biosynthesis II (from tryptophan)	0.0999798	0.0233897	0.0788874	0.00509	1.26737	0.0207129	Not significant
compost_mulch-yes	partial TCA cycle (obligate autotrophs)	0.245534	0.0381274	0.193855	0.0153194	1.26658	0.00245269	Not significant
compost_mulch-yes	petroselinate biosynthesis	0.127399	0.0385208	0.10133	0.00512743	1.25727	0.0645658	Not significant
compost_mulch-yes	catechol degradation to &beta;-ketoadipate	0.0509173	0.011098	0.0405367	0.00263003	1.25608	0.0176423	Not significant
compost_mulch-yes	sitosterol degradation to androstenedione	0.0308436	0.00453903	0.0247366	0.00412863	1.24688	0.00668607	Not significant
compost_mulch-yes	1,2-dichloroethane degradation	0.0641211	0.00602317	0.0516191	0.00358329	1.2422	0.000537761	Not significant
compost_mulch-yes	superpathway of C1 compounds oxidation to CO2	0.0141508	0.00340331	0.011431	0.0020013	1.23793	0.0503888	Not significant
compost_mulch-yes	cholesterol degradation to androstenedione II (cholesterol dehydrogenase)	0.0399742	0.00583658	0.0323703	0.00531413	1.2349	0.00819866	Not significant
compost_mulch-yes	L-arginine degradation XIII (reductive Stickland reaction)	0.233634	0.0243939	0.189353	0.00745134	1.23386	0.000677108	Not significant
compost_mulch-yes	catechol degradation I (meta-cleavage pathway)	0.0584015	0.0110014	0.04783	0.00441619	1.22102	0.017188	Not significant
compost_mulch-yes	2-methylcitrate cycle I	0.103376	0.00863527	0.084738	0.00443945	1.21995	0.000357738	Not significant
compost_mulch-yes	4-methylcatechol degradation (ortho cleavage)	0.0531507	0.0194142	0.0436353	0.00430375	1.21807	0.172014	Not significant
compost_mulch-yes	L-lysine biosynthesis II	0.0510051	0.0213207	0.0419506	0.0117877	1.21584	0.280944	Not significant
compost_mulch-yes	syringate degradation	0.0127029	0.00223827	0.0105	0.00173922	1.2098	0.0275761	Not significant
compost_mulch-yes	1,5-anhydrofructose degradation	0.042471	0.0145526	0.0352845	0.00444963	1.20367	0.175118	Not significant
compost_mulch-yes	glycogen degradation I	0.212329	0.0260385	0.17729	0.0108388	1.19764	0.00261082	Not significant
compost_mulch-yes	L-tryptophan degradation IX	0.0406483	0.00744756	0.0341787	0.00163331	1.18929	0.0246551	Not significant
compost_mulch-yes	allantoin degradation IV (anaerobic)	0.0459572	0.00942484	0.0388252	0.00263401	1.1837	0.0462814	Not significant
compost_mulch-yes	2-aminophenol degradation	0.0227803	0.00494092	0.0192775	0.00123554	1.18171	0.0570192	Not significant
compost_mulch-yes	L-histidine degradation II	0.183855	0.0236194	0.15688	0.00938274	1.17195	0.00669757	Not significant
compost_mulch-yes	superpathway of glycol metabolism and degradation	0.00673213	0.00342453	0.00574691	0.0024581	1.17144	0.50558	Not significant
compost_mulch-yes	fatty acid &beta;-oxidation VI (mammalian peroxisome)	0.201037	0.019341	0.172081	0.0181322	1.16827	0.00367403	Not significant
compost_mulch-yes	2,3-dihydroxybenzoate degradation	0.027272	0.00740671	0.023385	0.00212059	1.16621	0.149549	Not significant
compost_mulch-yes	vanillin and vanillate degradation II	0.0147022	0.00194575	0.0126074	0.00189627	1.16616	0.0278581	Not significant
compost_mulch-yes	S-adenosyl-L-methionine salvage I	0.236719	0.0164661	0.203656	0.00599256	1.16235	0.000528853	Not significant
compost_mulch-yes	superpathway of vanillin and vanillate degradation	0.0167155	0.00175823	0.0144791	0.00156312	1.15446	0.00888908	Not significant
compost_mulch-yes	vanillin and vanillate degradation I	0.0167155	0.00175823	0.0144791	0.00156312	1.15446	0.00892824	Not significant
compost_mulch-yes	L-N&delta;-acetylornithine biosynthesis	0.218644	0.0153044	0.189836	0.00582026	1.15175	0.000626585	Not significant
compost_mulch-yes	methyl-coenzyme M oxidation to CO2	0.0206049	0.00809418	0.017891	0.00296282	1.15169	0.36855	Not significant
compost_mulch-yes	purine nucleotides degradation II (aerobic)	0.421421	0.0370353	0.368554	0.0115311	1.14344	0.00182457	Not significant
compost_mulch-yes	C4 photosynthetic carbon assimilation cycle, NAD-ME type	0.281387	0.0336112	0.246729	0.0177022	1.14047	0.0137329	Not significant
compost_mulch-yes	guanosine nucleotides degradation I	0.415577	0.0426257	0.36786	0.0071535	1.12971	0.00688926	Not significant
compost_mulch-yes	guanosine nucleotides degradation II	0.415577	0.0426257	0.36786	0.0071535	1.12971	0.0069213	Not significant
compost_mulch-yes	cis-geranyl-CoA degradation	0.0454336	0.0102292	0.0403426	0.00442404	1.12619	0.184611	Not significant
compost_mulch-yes	superpathway of demethylmenaquinol-6 biosynthesis II	0.0435253	0.01158	0.0386717	0.00970326	1.12551	0.352087	Not significant
compost_mulch-yes	anhydromuropeptides recycling I	0.320057	0.0317791	0.284546	0.0112178	1.1248	0.00732455	Not significant
compost_mulch-yes	superpathway of ornithine degradation	0.0226452	0.0114555	0.0201578	0.00306864	1.1234	0.551405	Not significant
compost_mulch-yes	anhydromuropeptides recycling II	0.252642	0.0509116	0.225794	0.0108317	1.1189	0.14279	Not significant
compost_mulch-yes	ppGpp metabolism	0.373002	0.028601	0.334408	0.0140084	1.11541	0.00269096	Not significant
compost_mulch-yes	adenosylcobalamin biosynthesis II (aerobic)	0.0238598	0.00876442	0.0214032	0.00368264	1.11478	0.46268	Not significant
compost_mulch-yes	superpathway of tetrahydrofolate biosynthesis	0.436937	0.0331955	0.392943	0.0219225	1.11196	0.0037784	Not significant
compost_mulch-yes	taxadiene biosynthesis (engineered)	0.326796	0.0157918	0.294985	0.00629145	1.10784	0.000546209	Not significant
compost_mulch-yes	superpathway of heme b biosynthesis from glycine	0.258415	0.0199115	0.234809	0.0155148	1.10053	0.0101583	Not significant
compost_mulch-yes	lipid IVA biosynthesis (E. coli)	0.269903	0.0322348	0.245316	0.0074	1.10023	0.0438429	Not significant
compost_mulch-yes	lipid IVA biosynthesis (P. putida)	0.269903	0.0322348	0.245316	0.0074	1.10023	0.0436933	Not significant
compost_mulch-yes	L-cysteine biosynthesis VI (from L-methionine)	0.252696	0.0084715	0.229879	0.00563969	1.09926	0.000201663	Not significant
compost_mulch-yes	toluene degradation II (aerobic) (via 4-methylcatechol)	0.00857213	0.00291207	0.00783304	0.00162784	1.09435	0.528355	Not significant
compost_mulch-yes	toluene degradation to 2-hydroxypentadienoate (via 4-methylcatechol)	0.00579057	0.00212089	0.00529719	0.00119396	1.09314	0.560613	Not significant
compost_mulch-yes	glucose and glucose-1-phosphate degradation	0.482028	0.0262158	0.442739	0.00782905	1.08874	0.00140332	Not significant
compost_mulch-yes	myo-inositol degradation I	0.112467	0.0125181	0.10333	0.00431662	1.08843	0.0550608	Not significant
compost_mulch-yes	superpathway of glyoxylate cycle and fatty acid degradation	0.239841	0.0148551	0.220364	0.0169365	1.08839	0.015763	Not significant
compost_mulch-yes	3-phenylpropanoate and 3-(3-hydroxyphenyl)propanoate degradation	0.0313291	0.00588312	0.0288102	0.00321786	1.08743	0.276887	Not significant
compost_mulch-yes	folate transformations III (E. coli)	0.416395	0.0274999	0.383482	0.0185633	1.08583	0.00744393	Not significant
compost_mulch-yes	toluene degradation I (aerobic) (via o-cresol)	0.0810759	0.00925594	0.074827	0.00389062	1.08351	0.0768621	Not significant
compost_mulch-yes	Kdo transfer to lipid IVA III (Chlamydia)	0.252396	0.0272567	0.233572	0.0075233	1.08059	0.0636391	Not significant
compost_mulch-yes	fucose degradation	0.0300899	0.00538217	0.027884	0.00265873	1.07911	0.286793	Not significant
compost_mulch-yes	mixed acid fermentation	0.32067	0.0269201	0.298155	0.00829814	1.07551	0.0303106	Not significant
compost_mulch-yes	isoprene biosynthesis I	0.337022	0.0113884	0.315476	0.00609113	1.0683	0.000633229	Not significant
compost_mulch-yes	Rubisco shunt	0.163028	0.0210653	0.152609	0.00718721	1.06827	0.17759	Not significant
compost_mulch-yes	superpathway of tetrahydrofolate biosynthesis and salvage	0.445873	0.0226572	0.417433	0.0170732	1.06813	0.00670093	Not significant
compost_mulch-yes	formaldehyde assimilation III (dihydroxyacetone cycle)	0.149567	0.0147057	0.140128	0.00798196	1.06736	0.103502	Not significant
compost_mulch-yes	mono-trans, poly-cis decaprenyl phosphate biosynthesis	0.122267	0.0129672	0.114738	0.00690146	1.06562	0.13779	Not significant
compost_mulch-yes	C4 photosynthetic carbon assimilation cycle, PEPCK type	0.348877	0.0271731	0.329516	0.00645179	1.05876	0.0563529	Not significant
compost_mulch-yes	D-glucarate degradation I	0.124209	0.0189645	0.117942	0.00440375	1.05313	0.360405	Not significant
compost_mulch-yes	CMP-3-deoxy-D-manno-octulosonate biosynthesis	0.253944	0.0258822	0.241332	0.0086238	1.05226	0.182524	Not significant
compost_mulch-yes	L-tyrosine degradation I	0.126853	0.016436	0.121497	0.0121257	1.04408	0.45555	Not significant
compost_mulch-yes	fatty acid &beta;-oxidation I (generic)	0.523676	0.0176797	0.50592	0.0115024	1.0351	0.0192424	Not significant
compost_mulch-yes	flavin biosynthesis III (fungi)	0.343518	0.0143993	0.332363	0.0104051	1.03356	0.0684679	Not significant
compost_mulch-yes	sucrose degradation IV (sucrose phosphorylase)	0.458884	0.0112365	0.444374	0.00493493	1.03265	0.00333959	Not significant
compost_mulch-yes	6-hydroxymethyl-dihydropterin diphosphate biosynthesis I	0.528319	0.0117055	0.511922	0.00493263	1.03203	0.00206684	Not significant
compost_mulch-yes	C4 photosynthetic carbon assimilation cycle, NADP-ME type	0.264136	0.0115486	0.256051	0.00704137	1.03158	0.0840434	Not significant
compost_mulch-yes	cyanophycin metabolism	0.119031	0.00962247	0.11546	0.0118376	1.03093	0.505578	Not significant
compost_mulch-yes	NAD salvage pathway II (PNC IV cycle)	0.337986	0.00941627	0.328019	0.00456225	1.03039	0.0112446	Not significant
compost_mulch-yes	formaldehyde assimilation I (serine pathway)	0.23749	0.0136977	0.230533	0.00717911	1.03018	0.188774	Not significant
compost_mulch-yes	superpathway of sulfur amino acid biosynthesis (Saccharomyces cerevisiae)	0.401873	0.0102865	0.391669	0.00521335	1.02605	0.0164807	Not significant
compost_mulch-yes	D-xylose degradation IV	0.187569	0.014317	0.182812	0.00777924	1.02602	0.403149	Not significant
compost_mulch-yes	glycogen biosynthesis I (from ADP-D-Glucose)	0.366862	0.0133156	0.357664	0.00432634	1.02572	0.0653513	Not significant
compost_mulch-yes	toluene degradation III (aerobic) (via p-cresol)	0.0139756	0.00574188	0.0136555	0.00294676	1.02344	0.896142	Not significant
compost_mulch-yes	cob(II)yrinate a,c-diamide biosynthesis II (late cobalt incorporation)	0.125365	0.015371	0.12253	0.00607787	1.02314	0.628955	Not significant
compost_mulch-yes	superpathway of demethylmenaquinol-6 biosynthesis I	0.13506	0.00943838	0.132409	0.0037941	1.02002	0.461049	Not significant
compost_mulch-yes	superpathway of demethylmenaquinol-9 biosynthesis	0.13506	0.00943838	0.132409	0.0037941	1.02002	0.459832	Not significant
compost_mulch-yes	biotin biosynthesis II	0.0464851	0.0106334	0.0456167	0.00778967	1.01904	0.856883	Not significant
compost_mulch-yes	TCA cycle IV (2-oxoglutarate decarboxylase)	0.204053	0.0230017	0.2003	0.0146411	1.01874	0.689817	Not significant
compost_mulch-yes	D-galactarate degradation I	0.197673	0.0226813	0.194074	0.00595416	1.01854	0.665604	Not significant
compost_mulch-yes	superpathway of D-glucarate and D-galactarate degradation	0.197673	0.0226813	0.194074	0.00595416	1.01854	0.66396	Not significant
compost_mulch-yes	L-citrulline biosynthesis	0.270608	0.00761254	0.265714	0.00436596	1.01842	0.106242	Not significant
compost_mulch-yes	L-methionine biosynthesis III	0.407971	0.00999828	0.400842	0.0101552	1.01779	0.141635	Not significant
compost_mulch-yes	L-ornithine biosynthesis II	0.292906	0.020827	0.288302	0.00553529	1.01597	0.545643	Not significant
compost_mulch-yes	superpathway of demethylmenaquinol-8 biosynthesis I	0.173487	0.0151643	0.171466	0.00701168	1.01179	0.727254	Not significant
compost_mulch-yes	2-carboxy-1,4-naphthoquinol biosynthesis	0.138898	0.0179056	0.137381	0.00807653	1.01104	0.829908	Not significant
compost_mulch-yes	glycogen biosynthesis III (from &alpha;-maltose 1-phosphate)	0.165463	0.0178583	0.163879	0.00848053	1.00966	0.824333	Not significant
compost_mulch-yes	5-oxo-L-proline metabolism	0.0725368	0.00666721	0.0720685	0.00394574	1.0065	0.869409	Not significant
compost_mulch-yes	gondoate biosynthesis (anaerobic)	0.673145	0.0325412	0.668933	0.0114655	1.0063	0.726979	Not significant
compost_mulch-yes	superpathway of sulfate assimilation and cysteine biosynthesis	0.477371	0.0132362	0.475129	0.00566244	1.00472	0.663541	Not significant
compost_mulch-yes	anaerobic energy metabolism (invertebrates, cytosol)	0.30598	0.0125145	0.305324	0.00727918	1.00215	0.905164	Not significant
compost_mulch-yes	purine ribonucleosides degradation	0.367931	0.0189367	0.36756	0.0129489	1.00101	0.966734	Not significant
compost_mulch-yes	4-hydroxyphenylacetate degradation	0.0212413	0.00369442	0.0212485	0.00335916	-1.00034	0.996217	Not significant
compost_mulch-yes	superpathway of menaquinol-10 biosynthesis	0.177919	0.0114063	0.178038	0.00451432	-1.00067	0.979138	Not significant
compost_mulch-yes	superpathway of menaquinol-6 biosynthesis	0.177919	0.0114063	0.178038	0.00451432	-1.00067	0.98141	Not significant
compost_mulch-yes	superpathway of menaquinol-9 biosynthesis	0.177919	0.0114063	0.178038	0.00451432	-1.00067	0.976877	Not significant
compost_mulch-yes	superpathway of glucose and xylose degradation	0.388003	0.0105626	0.388327	0.00806409	-1.00083	0.958518	Not significant
compost_mulch-yes	4-amino-2-methyl-5-diphosphomethylpyrimidine biosynthesis II	0.24341	0.015354	0.243796	0.00938001	-1.00159	0.961757	Not significant
compost_mulch-yes	superpathway of (R,R)-butanediol biosynthesis	0.178035	0.0174654	0.178403	0.00548651	-1.00207	0.963392	Not significant
compost_mulch-yes	chitin degradation II (Vibrio)	0.273915	0.021492	0.274526	0.0238289	-1.00223	0.963605	Not significant
compost_mulch-yes	superpathway of taurine degradation	0.031182	0.00485283	0.0312667	0.00167176	-1.00272	0.96829	Not significant
compost_mulch-yes	NAD salvage pathway I (PNC VI cycle)	0.270245	0.00799438	0.271273	0.00498881	-1.0038	0.754569	Not significant
compost_mulch-yes	folate transformations II (plants)	0.418329	0.00701927	0.419974	0.00604424	-1.00393	0.615891	Not significant
compost_mulch-yes	seleno-amino acid biosynthesis (plants)	0.389947	0.0114714	0.392046	0.00730889	-1.00538	0.66381	Not significant
compost_mulch-yes	pyruvate fermentation to isobutanol (engineered)	0.603099	0.00878	0.606799	0.00864624	-1.00613	0.385294	Not significant
compost_mulch-yes	superpathway of pyrimidine ribonucleotides de novo biosynthesis	0.449749	0.0105985	0.452877	0.00546837	-1.00696	0.456717	Not significant
compost_mulch-yes	phytol degradation	1.17457	0.0389241	1.1847	0.0221087	-1.00863	0.518791	Not significant
compost_mulch-yes	peptidoglycan maturation (meso-diaminopimelate containing)	1.45903	0.10265	1.47246	0.0369639	-1.00921	0.72608	Not significant
compost_mulch-yes	L-valine biosynthesis	0.738478	0.0138931	0.745725	0.0117777	-1.00981	0.244194	Not significant
compost_mulch-yes	chorismate biosynthesis from 3-dehydroquinate	0.508829	0.00920071	0.514226	0.00403205	-1.01061	0.122588	Not significant
compost_mulch-yes	cis-vaccenate biosynthesis	0.70032	0.0283689	0.707749	0.0119256	-1.01061	0.495384	Not significant
compost_mulch-yes	gluconeogenesis III	0.354864	0.0145916	0.359055	0.00373169	-1.01181	0.432421	Not significant
compost_mulch-yes	superpathway of UDP-glucose-derived O-antigen building blocks biosynthesis	0.272323	0.0171352	0.275635	0.0138678	-1.01216	0.666342	Not significant
compost_mulch-yes	superpathway of menaquinol-8 biosynthesis I	0.220827	0.0169863	0.223706	0.0080193	-1.01304	0.665851	Not significant
compost_mulch-yes	superpathway of menaquinol-11 biosynthesis	0.213564	0.0172877	0.216353	0.00846159	-1.01306	0.674677	Not significant
compost_mulch-yes	superpathway of menaquinol-12 biosynthesis	0.213564	0.0172877	0.216353	0.00846159	-1.01306	0.676327	Not significant
compost_mulch-yes	superpathway of menaquinol-13 biosynthesis	0.213564	0.0172877	0.216353	0.00846159	-1.01306	0.677984	Not significant
compost_mulch-yes	assimilatory sulfate reduction I	0.425527	0.0230034	0.432002	0.0111327	-1.01522	0.470621	Not significant
compost_mulch-yes	superpathway of L-methionine biosynthesis (by sulfhydrylation)	0.464145	0.00747203	0.471419	0.00338206	-1.01567	0.0170349	Not significant
compost_mulch-yes	superpathway of thiamine diphosphate biosynthesis III (eukaryotes)	0.335432	0.0133375	0.340791	0.00548338	-1.01598	0.283614	Not significant
compost_mulch-yes	superpathway of polyamine biosynthesis I	0.112419	0.0100819	0.114249	0.00741474	-1.01627	0.675042	Not significant
compost_mulch-yes	glyoxylate cycle	0.278125	0.0129389	0.282667	0.0181297	-1.01633	0.558097	Not significant
compost_mulch-yes	fatty acid &beta;-oxidation II (plant peroxisome)	0.638815	0.0165806	0.649411	0.00966787	-1.01659	0.109127	Not significant
compost_mulch-yes	CMP-legionaminate biosynthesis I	0.00588796	0.00386402	0.00598741	0.00181295	-1.01689	0.959276	Not significant
compost_mulch-yes	chorismate biosynthesis I	0.508901	0.00999986	0.518002	0.00423724	-1.01788	0.0226668	Not significant
compost_mulch-yes	superpathway of menaquinol-7 biosynthesis	0.212755	0.0148768	0.216642	0.00810659	-1.01827	0.513973	Not significant
compost_mulch-yes	L-isoleucine biosynthesis III	0.563527	0.00951697	0.574735	0.00664731	-1.01989	0.00871935	Not significant
compost_mulch-yes	heme b biosynthesis I (aerobic)	0.285465	0.0269349	0.291758	0.0123941	-1.02204	0.544648	Not significant
compost_mulch-yes	superpathway of adenosylcobalamin salvage from cobinamide I	0.177486	0.0161338	0.181536	0.00594868	-1.02282	0.504798	Not significant
compost_mulch-yes	inosine-5'-phosphate biosynthesis III	0.410473	0.00554643	0.41991	0.00344301	-1.02299	0.000851226	Not significant
compost_mulch-yes	adenine and adenosine salvage III	0.456786	0.0185028	0.467495	0.0123616	-1.02344	0.158589	Not significant
compost_mulch-yes	firefly bioluminescence	0.0156225	0.00345455	0.015993	0.00226572	-1.02371	0.800761	Not significant
compost_mulch-yes	L-isoleucine biosynthesis I (from threonine)	0.634109	0.012361	0.64931	0.00918821	-1.02397	0.00738926	Not significant
compost_mulch-yes	L-histidine biosynthesis	0.473123	0.00908557	0.484622	0.0032372	-1.0243	0.00362874	Not significant
compost_mulch-yes	superpathway of L-tyrosine biosynthesis	0.485093	0.0121916	0.496922	0.00640331	-1.02438	0.0186765	Not significant
compost_mulch-yes	superpathway of polyamine biosynthesis II	0.11078	0.0099425	0.113487	0.00726993	-1.02444	0.52926	Not significant
compost_mulch-yes	UDP-N-acetylmuramoyl-pentapeptide biosynthesis III (meso-diaminopimelate containing)	0.494424	0.0108299	0.507327	0.00334756	-1.0261	0.00494183	Not significant
compost_mulch-yes	polyisoprenoid biosynthesis (E. coli)	0.497371	0.0152474	0.510559	0.00743821	-1.02652	0.0306166	Not significant
compost_mulch-yes	superpathway of L-phenylalanine biosynthesis	0.487364	0.0107947	0.500477	0.00592932	-1.02691	0.00542216	Not significant
compost_mulch-yes	starch biosynthesis	0.35818	0.00649196	0.367826	0.00455838	-1.02693	0.00205319	Not significant
compost_mulch-yes	superpathway of aromatic amino acid biosynthesis	0.542837	0.0121489	0.557881	0.00499201	-1.02771	0.00412175	Not significant
compost_mulch-yes	superpathway of adenosylcobalamin salvage from cobinamide II	0.175379	0.0160598	0.180405	0.00594612	-1.02865	0.402658	Not significant
compost_mulch-yes	peptidoglycan biosynthesis III (mycobacteria)	0.509476	0.0107978	0.524518	0.00309006	-1.02953	0.00208062	Not significant
compost_mulch-yes	CDP-diacylglycerol biosynthesis I	0.595724	0.0142055	0.614018	0.00579136	-1.03071	0.00336085	Not significant
compost_mulch-yes	CDP-diacylglycerol biosynthesis II	0.595724	0.0142055	0.614018	0.00579136	-1.03071	0.00334153	Not significant
compost_mulch-yes	superpathway of methylglyoxal degradation	0.0321412	0.00957843	0.0331301	0.00442826	-1.03077	0.792971	Not significant
compost_mulch-yes	UDP-N-acetylmuramoyl-pentapeptide biosynthesis I (meso-diaminopimelate containing)	0.478444	0.0113361	0.493501	0.00263179	-1.03147	0.00271549	Not significant
compost_mulch-yes	fatty acid salvage	0.747089	0.0264878	0.771174	0.0134376	-1.03224	0.0251221	Not significant
compost_mulch-yes	superpathway of arginine and polyamine biosynthesis	0.17908	0.0123854	0.184985	0.00950329	-1.03297	0.270408	Not significant
compost_mulch-yes	UDP-N-acetylmuramoyl-pentapeptide biosynthesis II (lysine-containing)	0.455908	0.0162043	0.470992	0.00597497	-1.03309	0.0193343	Not significant
compost_mulch-yes	superpathway of purine nucleotide salvage	0.367788	0.0160119	0.380036	0.0071223	-1.0333	0.0504927	Not significant
compost_mulch-yes	guanosine ribonucleotides de novo biosynthesis	0.504045	0.0118569	0.521255	0.00272888	-1.03414	0.00169481	Not significant
compost_mulch-yes	tetrapyrrole biosynthesis II (from glycine)	0.459082	0.00983287	0.474977	0.00349278	-1.03462	0.000968028	Not significant
compost_mulch-yes	superpathway of guanosine nucleotides de novo biosynthesis I	0.519539	0.0106122	0.537748	0.00211487	-1.03505	0.000831506	Not significant
compost_mulch-yes	peptidoglycan biosynthesis I (meso-diaminopimelate containing)	0.474781	0.00947596	0.491504	0.00235139	-1.03522	0.000722782	Not significant
compost_mulch-yes	L-methionine biosynthesis IV	0.533693	0.0108481	0.552661	0.00394956	-1.03554	0.000726178	Not significant
compost_mulch-yes	3,8-divinyl-chlorophyllide a biosynthesis II (anaerobic)	0.0179587	0.00360788	0.0186338	0.00174607	-1.03759	0.633898	Not significant
compost_mulch-yes	glycolysis IV	0.578014	0.0155989	0.599876	0.00615887	-1.03782	0.0020586	Not significant
compost_mulch-yes	colanic acid building blocks biosynthesis	0.468676	0.0166666	0.486407	0.0115362	-1.03783	0.0156856	Not significant
compost_mulch-yes	L-lysine biosynthesis III	0.540767	0.00885115	0.561541	0.00406762	-1.03842	0.000278843	Not significant
compost_mulch-yes	superpathway of guanosine nucleotides de novo biosynthesis II	0.50269	0.011141	0.522494	0.00231894	-1.0394	0.000723121	Not significant
compost_mulch-yes	L-lysine biosynthesis VI	0.512717	0.00798538	0.533749	0.00397899	-1.04102	0.000152484	Not significant
compost_mulch-yes	queuosine biosynthesis I (de novo)	0.346497	0.0167887	0.360947	0.00627495	-1.0417	0.0280276	Not significant
compost_mulch-yes	adenosine deoxyribonucleotides de novo biosynthesis II	0.503051	0.0118962	0.524514	0.00301479	-1.04267	0.000671167	Not significant
compost_mulch-yes	guanosine deoxyribonucleotides de novo biosynthesis II	0.503051	0.0118962	0.524514	0.00301479	-1.04267	0.000685447	Not significant
compost_mulch-yes	L-glutamate and L-glutamine biosynthesis	0.292143	0.0213084	0.304812	0.00606307	-1.04337	0.105834	Not significant
compost_mulch-yes	adenosine nucleotides degradation II	0.571416	0.0195794	0.596327	0.0111877	-1.0436	0.00413388	Not significant
compost_mulch-yes	phenylacetate degradation I (aerobic)	0.131808	0.013455	0.137601	0.00973793	-1.04395	0.310321	Not significant
compost_mulch-yes	inosine 5'-phosphate degradation	0.652038	0.0230141	0.681897	0.0070678	-1.04579	0.00311009	Not significant
compost_mulch-yes	tRNA charging	0.411807	0.0137677	0.430675	0.0045878	-1.04582	0.00223313	Not significant
compost_mulch-yes	ubiquinol-7 biosynthesis (early decarboxylation)	0.367082	0.0165878	0.384318	0.010639	-1.04695	0.0160613	Not significant
compost_mulch-yes	flavin biosynthesis I (bacteria and plants)	0.42581	0.00859298	0.445916	0.00255747	-1.04722	0.00031433	Not significant
compost_mulch-yes	superpathway of heme b biosynthesis from glutamate	0.373559	0.0238253	0.391355	0.0115438	-1.04764	0.0566124	Not significant
compost_mulch-yes	5-aminoimidazole ribonucleotide biosynthesis I	0.565085	0.0176818	0.592139	0.00395339	-1.04788	0.00130265	Not significant
compost_mulch-yes	glycolysis III (from glucose)	0.469939	0.0172188	0.492682	0.0052163	-1.0484	0.0027885	Not significant
compost_mulch-yes	superpathway of purine nucleotides de novo biosynthesis I	0.496836	0.0135873	0.520974	0.00260189	-1.04858	0.000714568	Not significant
compost_mulch-yes	superpathway of GDP-mannose-derived O-antigen building blocks biosynthesis	0.41969	0.0178773	0.440288	0.0120205	-1.04908	0.00941378	Not significant
compost_mulch-yes	UDP-2,3-diacetamido-2,3-dideoxy-&alpha;-D-mannuronate biosynthesis	0.0208032	0.00378774	0.0218267	0.00298992	-1.0492	0.544781	Not significant
compost_mulch-yes	UMP biosynthesis I	0.524051	0.0159725	0.550201	0.00497994	-1.0499	0.000950713	Not significant
compost_mulch-yes	UMP biosynthesis II	0.524051	0.0159725	0.550201	0.00497994	-1.0499	0.000938679	Not significant
compost_mulch-yes	UMP biosynthesis III	0.524051	0.0159725	0.550201	0.00497994	-1.0499	0.00096306	Not significant
compost_mulch-yes	pentose phosphate pathway (non-oxidative branch) II	0.600369	0.0179944	0.630846	0.00476646	-1.05076	0.000834454	Not significant
compost_mulch-yes	Calvin-Benson-Bassham cycle	0.546153	0.0173282	0.574215	0.00347271	-1.05138	0.00102577	Not significant
compost_mulch-yes	inosine-5'-phosphate biosynthesis II	0.438073	0.0125953	0.461534	0.00447394	-1.05356	0.000611279	Not significant
compost_mulch-yes	superpathway of 2,3-butanediol biosynthesis	0.110511	0.015689	0.116457	0.00699183	-1.0538	0.317717	Not significant
compost_mulch-yes	superpathway of pyrimidine nucleobases salvage	0.468059	0.0140532	0.493633	0.00341997	-1.05464	0.000684836	Not significant
compost_mulch-yes	inosine-5'-phosphate biosynthesis I	0.433952	0.0133111	0.457707	0.00416593	-1.05474	0.000677125	Not significant
compost_mulch-yes	glycolysis I (from glucose 6-phosphate)	0.469725	0.0171666	0.495999	0.00892294	-1.05594	0.00131598	Not significant
compost_mulch-yes	NAD salvage pathway V (PNC V cycle)	0.289712	0.0125615	0.305998	0.00348286	-1.05621	0.0031023	Not significant
compost_mulch-yes	L-lysine biosynthesis I	0.51389	0.0124086	0.542875	0.00399042	-1.0564	0.000348066	Not significant
compost_mulch-yes	superpathway of L-isoleucine biosynthesis I	0.585276	0.0217675	0.618794	0.00885204	-1.05727	0.00122601	Not significant
compost_mulch-yes	superpathway of geranylgeranyl diphosphate biosynthesis II (via MEP)	0.43513	0.0206527	0.460071	0.00296662	-1.05732	0.00454227	Not significant
compost_mulch-yes	3-phenylpropanoate and 3-(3-hydroxyphenyl)propanoate degradation to 2-hydroxypentadienoate	0.0145559	0.00408103	0.0154036	0.00252808	-1.05824	0.616373	Not significant
compost_mulch-yes	cinnamate and 3-hydroxycinnamate degradation to 2-hydroxypentadienoate	0.0145559	0.00408103	0.0154036	0.00252808	-1.05824	0.617925	Not significant
compost_mulch-yes	superpathway of branched chain amino acid biosynthesis	0.574198	0.0223287	0.607811	0.0121735	-1.05854	0.00145201	Not significant
compost_mulch-yes	gluconeogenesis I	0.435331	0.0133427	0.46103	0.00854602	-1.05903	0.000625698	Not significant
compost_mulch-yes	phosphopantothenate biosynthesis I	0.407948	0.0120412	0.432437	0.00719222	-1.06003	0.000542033	Not significant
compost_mulch-yes	homolactic fermentation	0.292946	0.0244117	0.310686	0.0110976	-1.06056	0.0608151	Not significant
compost_mulch-yes	tetrapyrrole biosynthesis I (from glutamate)	0.490807	0.0196386	0.520782	0.00644184	-1.06107	0.00129778	Not significant
compost_mulch-yes	myo-, chiro- and scyllo-inositol degradation	0.334316	0.0274007	0.355636	0.00746942	-1.06377	0.0411381	Not significant
compost_mulch-yes	glycolysis II (from fructose 6-phosphate)	0.445018	0.0174517	0.473741	0.0104236	-1.06454	0.000978083	Not significant
compost_mulch-yes	superpathway of L-lysine, L-threonine and L-methionine biosynthesis II	0.507104	0.0164569	0.539899	0.00609182	-1.06467	0.000537029	Not significant
compost_mulch-yes	NAD de novo biosynthesis I (from aspartate)	0.394706	0.0159234	0.421247	0.0048806	-1.06724	0.000878221	Not significant
compost_mulch-yes	L-ascorbate degradation I (bacterial, anaerobic)	0.0661059	0.0136596	0.0705614	0.00530461	-1.0674	0.386107	Not significant
compost_mulch-yes	methylerythritol phosphate pathway I	0.421469	0.0204614	0.449924	0.00333237	-1.06751	0.00212713	Not significant
compost_mulch-yes	methylerythritol phosphate pathway II	0.421469	0.0204614	0.449924	0.00333237	-1.06751	0.0021416	Not significant
compost_mulch-yes	superpathway of anaerobic sucrose degradation	0.458783	0.0232972	0.48979	0.0060958	-1.06759	0.00267893	Not significant
compost_mulch-yes	superpathway of L-threonine biosynthesis	0.567151	0.024831	0.606352	0.0076092	-1.06912	0.00109724	Not significant
compost_mulch-yes	assimilatory sulfate reduction IV	0.403989	0.017461	0.432002	0.0111327	-1.06934	0.00117535	Not significant
compost_mulch-yes	pentose phosphate pathway	0.558586	0.0283477	0.597586	0.00590684	-1.06982	0.00221895	Not significant
compost_mulch-yes	coenzyme A biosynthesis II (eukaryotic)	0.437798	0.0206628	0.468488	0.00354483	-1.0701	0.00150494	Not significant
compost_mulch-yes	superpathway of coenzyme A biosynthesis I (bacteria)	0.416868	0.0161242	0.446261	0.00583943	-1.07051	0.000623938	Not significant
compost_mulch-yes	superpathway of L-cysteine biosynthesis (fungi)	0.315908	0.0236588	0.338242	0.00600016	-1.0707	0.0171365	Not significant
compost_mulch-yes	superpathway of coenzyme A biosynthesis III (mammals)	0.451181	0.0206738	0.48362	0.00364961	-1.0719	0.00121054	Not significant
compost_mulch-yes	phosphatidylglycerol biosynthesis I (plastidic)	0.546132	0.0175701	0.585641	0.00587151	-1.07234	0.000380417	Not significant
compost_mulch-yes	phosphatidylglycerol biosynthesis II (non-plastidic)	0.546132	0.0175701	0.585641	0.00587151	-1.07234	0.000338149	Not significant
compost_mulch-yes	5-aminoimidazole ribonucleotide biosynthesis II	0.599317	0.0341623	0.644325	0.00646112	-1.0751	0.00282458	Not significant
compost_mulch-yes	superpathway of 5-aminoimidazole ribonucleotide biosynthesis	0.599317	0.0341623	0.644325	0.00646112	-1.0751	0.00284159	Not significant
compost_mulch-yes	protocatechuate degradation II (ortho-cleavage pathway)	0.301108	0.0302177	0.324186	0.00924955	-1.07665	0.045357	Not significant
compost_mulch-yes	coenzyme A biosynthesis I (prokaryotic)	0.451915	0.0229978	0.487255	0.00449429	-1.0782	0.00129073	Not significant
compost_mulch-yes	L-arabinose degradation III	0.0302215	0.00513843	0.0326075	0.00384884	-1.07895	0.278599	Not significant
compost_mulch-yes	L-ornithine biosynthesis I	0.479496	0.0221139	0.518972	0.00512422	-1.08233	0.000715973	Not significant
compost_mulch-yes	pentose phosphate pathway (non-oxidative branch) I	0.638372	0.0374853	0.692515	0.0107224	-1.08481	0.00170175	Not significant
compost_mulch-yes	superpathway of phospholipid biosynthesis I (bacteria)	0.584734	0.0255691	0.634439	0.00731929	-1.085	0.000627165	Not significant
compost_mulch-yes	D-arabinose degradation I	0.0190139	0.00292553	0.0206406	0.00184358	-1.08556	0.169105	Not significant
compost_mulch-yes	preQ0 biosynthesis	0.307152	0.022219	0.333889	0.00719692	-1.08705	0.00467108	Not significant
compost_mulch-yes	thiamine phosphate formation from pyrithiamine and oxythiamine (yeast)	0.475689	0.0278655	0.517364	0.00752043	-1.08761	0.00140877	Not significant
compost_mulch-yes	superpathway of putrescine biosynthesis	0.254838	0.0139488	0.277257	0.00965709	-1.08797	0.0012551	Not significant
compost_mulch-yes	tRNA processing	0.20867	0.0158522	0.227677	0.00575271	-1.09109	0.00486738	Not significant
compost_mulch-yes	L-arginine biosynthesis II (acetyl cycle)	0.485233	0.0294682	0.529965	0.0070982	-1.09219	0.00134089	Not significant
compost_mulch-yes	incomplete reductive TCA cycle	0.414216	0.0539985	0.453013	0.0116438	-1.09366	0.05436	Not significant
compost_mulch-yes	L-arginine biosynthesis I (via L-ornithine)	0.455006	0.0245196	0.498038	0.00453376	-1.09457	0.000774748	Not significant
compost_mulch-yes	L-histidine degradation I	0.289225	0.0173625	0.316649	0.00764054	-1.09482	0.00109354	Not significant
compost_mulch-yes	L-arginine biosynthesis IV (archaebacteria)	0.442013	0.0265158	0.484142	0.00646595	-1.09531	0.00109311	Not significant
compost_mulch-yes	molybdopterin biosynthesis	0.430573	0.0306342	0.473408	0.0129215	-1.09948	0.00208479	Not significant
compost_mulch-yes	dTDP-&beta;-L-rhamnose biosynthesis	0.522513	0.0323546	0.576342	0.0104777	-1.10302	0.000857652	Not significant
compost_mulch-yes	thiamine diphosphate salvage II	0.422885	0.022314	0.467714	0.00379167	-1.10601	0.000607812	Not significant
compost_mulch-yes	D-galactose degradation I (Leloir pathway)	0.382443	0.0296559	0.423723	0.0107582	-1.10794	0.00206888	Not significant
compost_mulch-yes	L-methionine biosynthesis II	0.417156	0.0297531	0.462775	0.0148902	-1.10936	0.00130044	Not significant
compost_mulch-yes	urea cycle	0.303631	0.0229069	0.337677	0.0117619	-1.11213	0.00151171	Not significant
compost_mulch-yes	superpathway of heme b biosynthesis from uroporphyrinogen-III	0.0445858	0.00685498	0.0496993	0.00323747	-1.11469	0.0564332	Not significant
compost_mulch-yes	peptidoglycan biosynthesis V (&beta;-lactam resistance)	0.163644	0.0356777	0.182602	0.023519	-1.11585	0.192025	Not significant
compost_mulch-yes	O-antigen building blocks biosynthesis (E. coli)	0.43016	0.0312558	0.480357	0.0071918	-1.11669	0.00105188	Not significant
compost_mulch-yes	superpathway of L-serine and glycine biosynthesis I	0.599573	0.0420991	0.669859	0.0120017	-1.11723	0.000868764	Not significant
compost_mulch-yes	stachyose degradation	0.246847	0.0267659	0.276059	0.0104193	-1.11834	0.00861758	Not significant
compost_mulch-yes	GDP-mannose biosynthesis	0.564636	0.0462935	0.63181	0.0133334	-1.11897	0.00167535	Not significant
compost_mulch-yes	pentachlorophenol degradation	0.0231961	0.00361532	0.0259628	0.0041205	-1.11927	0.13855	Not significant
compost_mulch-yes	L-arginine biosynthesis III (via N-acetyl-L-citrulline)	0.464336	0.0346201	0.521452	0.00790622	-1.12301	0.000927462	Not significant
compost_mulch-yes	homocysteine and cysteine interconversion	0.298188	0.0328388	0.335267	0.00628638	-1.12435	0.00667135	Not significant
compost_mulch-yes	superpathway of phenylethylamine degradation	0.118037	0.0157563	0.13284	0.00777033	-1.12541	0.0209768	Not significant
compost_mulch-yes	pyruvate fermentation to acetone	0.0398292	0.00830248	0.0448296	0.00304078	-1.12555	0.10669	Not significant
compost_mulch-yes	UDP-N-acetyl-D-glucosamine biosynthesis I	0.420002	0.0421182	0.472998	0.00798122	-1.12618	0.00365839	Not significant
compost_mulch-yes	ethylmalonyl-CoA pathway	0.0385058	0.00765548	0.0433929	0.00358895	-1.12692	0.097839	Not significant
compost_mulch-yes	superpathway of L-cysteine biosynthesis (mammalian)	0.320852	0.0325014	0.361623	0.00831583	-1.12707	0.00370992	Not significant
compost_mulch-yes	heme b biosynthesis II (oxygen-independent)	0.0463065	0.00813565	0.0525523	0.0036311	-1.13488	0.0501036	Not significant
compost_mulch-yes	chitin deacetylation	0.33403	0.0283982	0.379681	0.00831361	-1.13667	0.00103005	Not significant
compost_mulch-yes	L-arabinose degradation IV	0.0726803	0.0112704	0.0828605	0.00760042	-1.14007	0.0334326	Not significant
compost_mulch-yes	thiamine diphosphate salvage IV (yeast)	0.167581	0.0242031	0.192593	0.0128882	-1.14925	0.0137335	Not significant
compost_mulch-yes	5'-deoxyadenosine degradation II	0.0375398	0.00633081	0.0431925	0.00385145	-1.15058	0.031334	Not significant
compost_mulch-yes	1,4-dichlorobenzene degradation	0.0193451	0.0049468	0.0223179	0.00261681	-1.15367	0.123768	Not significant
compost_mulch-yes	3,5-dichlorocatechol degradation	0.0193451	0.0049468	0.0223179	0.00261681	-1.15367	0.124135	Not significant
compost_mulch-yes	ureide biosynthesis	0.250345	0.0348246	0.293051	0.00751379	-1.17059	0.00412379	Not significant
compost_mulch-yes	TCA cycle V (2-oxoglutarate synthase)	0.487016	0.0848507	0.572154	0.00358424	-1.17481	0.0121901	Not significant
compost_mulch-yes	crotonyl-CoA/ethylmalonyl-CoA/hydroxybutyryl-CoA cycle (engineered)	0.094331	0.0227735	0.111415	0.00846628	-1.1811	0.0507036	Not significant
compost_mulch-yes	superpathway of thiamine diphosphate biosynthesis II	0.164835	0.0257185	0.19473	0.0146683	-1.18137	0.00731665	Not significant
compost_mulch-yes	serotonin degradation	0.334455	0.0548364	0.395506	0.0110107	-1.18254	0.0071307	Not significant
compost_mulch-yes	sucrose biosynthesis II	0.275737	0.0393469	0.326263	0.00815819	-1.18324	0.00331018	Not significant
compost_mulch-yes	4-aminobutanoate degradation V	0.251242	0.0317424	0.299344	0.00835526	-1.19145	0.00133208	Not significant
compost_mulch-yes	GABA shunt	0.0837941	0.0220234	0.0999038	0.011217	-1.19225	0.0630876	Not significant
compost_mulch-yes	superpathway of purine deoxyribonucleosides degradation	0.218315	0.0269876	0.26168	0.00972261	-1.19863	0.00100911	Not significant
compost_mulch-yes	mycothiol biosynthesis	0.103063	0.0242152	0.124685	0.00518415	-1.20979	0.0216615	Not significant
compost_mulch-yes	aromatic biogenic amine degradation (bacteria)	0.249815	0.0458476	0.303058	0.00919407	-1.21313	0.0056845	Not significant
compost_mulch-yes	purine nucleobases degradation I (anaerobic)	0.144506	0.0443603	0.175769	0.00590543	-1.21634	0.0564327	Not significant
compost_mulch-yes	superpathway of sulfide oxidation (phototrophic sulfur bacteria)	0.0275248	0.0165769	0.0335646	0.00439351	-1.21943	0.31365	Not significant
compost_mulch-yes	thiazole component of thiamine diphosphate biosynthesis II	0.0488589	0.010507	0.0596058	0.00707412	-1.21996	0.018254	Not significant
compost_mulch-yes	mandelate degradation I	0.0264182	0.00695372	0.0325131	0.00209094	-1.23071	0.0246841	Not significant
compost_mulch-yes	germacrene biosynthesis	0.00931752	0.00344895	0.0116636	0.00320116	-1.25179	0.142759	Not significant
compost_mulch-yes	phosphatidate metabolism, as a signaling molecule	0.0363302	0.0064247	0.0458731	0.0041639	-1.26267	0.00183938	Not significant
compost_mulch-yes	nitrate reduction I (denitrification)	0.0868887	0.0155522	0.109918	0.00533923	-1.26505	0.00146312	Not significant
compost_mulch-yes	arsenate detoxification IV (mycothiol)	0.0397876	0.0103237	0.0504446	0.00619858	-1.26785	0.0155275	Not significant
compost_mulch-yes	L-serine biosynthesis II	0.168778	0.0362095	0.21459	0.0158592	-1.27143	0.00373183	Not significant
compost_mulch-yes	ADP-L-glycero-&beta;-D-manno-heptose biosynthesis	0.194085	0.028912	0.249076	0.00646627	-1.28333	0.000622185	Not significant
compost_mulch-yes	superpathway of menaquinol-8 biosynthesis II	0.147158	0.0236432	0.190886	0.00938757	-1.29715	0.000611768	Not significant
compost_mulch-yes	2-oxobutanoate degradation I	0.408622	0.0740509	0.533659	0.0234679	-1.306	0.000843083	Not significant
compost_mulch-yes	superpathway of sulfolactate degradation	0.0381547	0.0153516	0.0498628	0.00728905	-1.30686	0.0525471	Not significant
compost_mulch-yes	pyruvate fermentation to propanoate I	0.0172673	0.00741202	0.0231075	0.00455372	-1.33823	0.0549977	Not significant
compost_mulch-yes	4,5-dichlorocatechol degradation	0.00544468	0.00281216	0.00732109	0.00103637	-1.34463	0.076844	Not significant
compost_mulch-yes	pyruvate fermentation to acetate and lactate II	0.100646	0.0340854	0.136144	0.00598425	-1.3527	0.010187	Not significant
compost_mulch-yes	sucrose degradation V (sucrose &alpha;-glucosidase)	0.00502085	0.00189905	0.00682222	0.00139529	-1.35878	0.0299502	Not significant
compost_mulch-yes	nitrate reduction VII (denitrification)	0.0805631	0.0202958	0.109918	0.00533923	-1.36437	0.00170806	Not significant
compost_mulch-yes	nitrate reduction VI (assimilatory)	0.171084	0.0459129	0.236493	0.0126313	-1.38232	0.00184142	Not significant
compost_mulch-yes	superpathway of menaquinol-8 biosynthesis III	0.228556	0.0540966	0.32037	0.0140679	-1.40171	0.000835284	Not significant
compost_mulch-yes	L-lysine fermentation to acetate and butanoate	0.0228925	0.00672305	0.0323566	0.00284716	-1.41341	0.00204177	Not significant
compost_mulch-yes	benzoyl-CoA degradation I (aerobic)	0.0704087	0.0244024	0.100865	0.00580093	-1.43256	0.00378707	Not significant
compost_mulch-yes	superpathway of UDP-N-acetylglucosamine-derived O-antigen building blocks biosynthesis	0.0212451	0.010671	0.0304614	0.00441042	-1.43381	0.0285759	Not significant
compost_mulch-yes	reductive TCA cycle I	0.30508	0.106984	0.440954	0.0145696	-1.44537	0.00352322	Not significant
compost_mulch-yes	superpathway of L-methionine salvage and degradation	0.0353639	0.0193597	0.0512095	0.00243256	-1.44807	0.0307408	Not significant
compost_mulch-yes	ergothioneine biosynthesis I (bacteria)	0.0613204	0.0207009	0.0889865	0.00828689	-1.45117	0.00269935	Not significant
compost_mulch-yes	L-tryptophan degradation XII (Geobacillus)	0.00585723	0.00302429	0.00868647	0.00128925	-1.48303	0.019892	Not significant
compost_mulch-yes	L-tryptophan degradation X (mammalian, via tryptamine)	0.215324	0.079311	0.324478	0.0199699	-1.50693	0.00220129	Not significant
compost_mulch-yes	coenzyme M biosynthesis I	0.0255457	0.015795	0.038975	0.00607799	-1.5257	0.0299787	Not significant
compost_mulch-yes	superpathway of mycolyl-arabinogalactan-peptidoglycan complex biosynthesis	0.0691838	0.0245319	0.105665	0.00719933	-1.52732	0.00145162	Not significant
compost_mulch-yes	teichuronic acid biosynthesis (B. subtilis 168)	0.01844	0.00520287	0.0284979	0.00959705	-1.54544	0.0129101	Not significant
compost_mulch-yes	GDP-D-glycero-&alpha;-D-manno-heptose biosynthesis	0.0911892	0.0291097	0.141284	0.00672127	-1.54935	0.000821356	Not significant
compost_mulch-yes	1,4-dihydroxy-6-naphthoate biosynthesis I	0.128843	0.038532	0.199678	0.0130534	-1.54977	0.000603799	Not significant
compost_mulch-yes	1,4-dihydroxy-6-naphthoate biosynthesis II	0.132294	0.0417319	0.209077	0.0144367	-1.58039	0.000624948	Not significant
compost_mulch-yes	mycolyl-arabinogalactan-peptidoglycan complex biosynthesis	0.0202521	0.00816168	0.0327432	0.002743	-1.61678	0.00127642	Not significant
compost_mulch-yes	flexixanthin biosynthesis	0.00627702	0.00158146	0.0102138	0.00101695	-1.62717	0.000198472	Not significant
compost_mulch-yes	L-histidine degradation III	0.160269	0.0739	0.271332	0.0152281	-1.69298	0.00141044	Not significant
compost_mulch-yes	purine nucleobases degradation II (anaerobic)	0.106879	0.0524822	0.181952	0.00800593	-1.70242	0.00185242	Not significant
compost_mulch-yes	hopanoid biosynthesis (bacteria)	0.0390504	0.0140439	0.0679754	0.00364981	-1.74071	0.00052621	Not significant
compost_mulch-yes	superpathway of glycerol degradation to 1,3-propanediol	0.0187798	0.007262	0.0337838	0.00447346	-1.79894	0.000537044	Not significant
compost_mulch-yes	reductive TCA cycle II	0.01414	0.0105688	0.0274074	0.0048286	-1.93829	0.00392142	Not significant
