# Supplementary material for: Municipal Solid Waste (MSW)-Compost Amendment Increases Diversity, Functional Activities, and Network Connectivity of a Vineyard Soil Microbiota
Source: Microorganisms. 2026 Jun 21;14(6):1372. doi: 10.3390/microorganisms14061372 (PMC13305556; doi:10.3390/microorganisms14061372)
Supplement: Supplementary file 1 [file microorganisms-14-01372-s001.zip › STAMP.Picrust2_pathways.compost_tilled.xlsx]

## Sheet: STAMP.Picrust2_pathways.compost
Parameter	Functional pathways (Picrust2-predicted)	Yes: mean rel. freq. (%)	Yes: std. dev. (%)	No: mean rel. freq. (%)	No: std. dev. (%)	Fold change	p-values (corrected)	Effect of MSW-compost mulch
compost_tilled-yes	superpathway of polyamine biosynthesis III	0.0215131	0.0147973	0.00158467	0.000562904	13.5758	0.00184969	Stimulated
compost_tilled-yes	peptidoglycan biosynthesis IV (Enterococcus faecium)	0.0266724	0.0276053	0.00283475	0.00283705	9.40907	0.0227723	Stimulated
compost_tilled-yes	pyridoxal 5'-phosphate biosynthesis I	0.122064	0.0609756	0.0217658	0.00521164	5.60804	0.000478264	Stimulated
compost_tilled-yes	L-isoleucine biosynthesis II	0.0485403	0.0281058	0.0112398	0.00360003	4.31861	0.00198591	Stimulated
compost_tilled-yes	norspermidine biosynthesis	0.0460533	0.013158	0.0113842	0.00233213	4.04536	2.30801e-05	Stimulated
compost_tilled-yes	ectoine biosynthesis	0.0863921	0.0362806	0.0217057	0.00490209	3.98016	0.000270406	Stimulated
compost_tilled-yes	peptidoglycan biosynthesis II (staphylococci)	0.0393332	0.0258562	0.0108823	0.00955234	3.61442	0.00687974	Stimulated
compost_tilled-yes	(aminomethyl)phosphonate degradation	0.119365	0.0360788	0.0331129	0.00362704	3.6048	4.61314e-05	Stimulated
compost_tilled-yes	D-galacturonate degradation II	0.0348478	0.0103813	0.00986609	0.00195124	3.53208	4.00775e-05	Stimulated
compost_tilled-yes	galactitol degradation	0.0179451	0.00717907	0.00520843	0.00229532	3.4454	0.000245301	Stimulated
compost_tilled-yes	ceramide degradation by &alpha;-oxidation	0.0297018	0.018371	0.00891863	0.00187873	3.33031	0.00543722	Stimulated
compost_tilled-yes	TCA cycle VII (acetate-producers)	0.13088	0.0452298	0.042007	0.00880319	3.11567	0.000133062	Stimulated
compost_tilled-yes	superpathway of hexitol degradation (bacteria)	0.0531385	0.018449	0.0170927	0.00715461	3.10884	0.000110339	Stimulated
compost_tilled-yes	glucose degradation (oxidative)	0.0116411	0.00583676	0.00375756	0.00135964	3.09806	0.00174916	Stimulated
compost_tilled-yes	superpathway of pyridoxal 5'-phosphate biosynthesis and salvage	0.129788	0.0371637	0.0421593	0.00855513	3.07851	4.17723e-05	Stimulated
compost_tilled-yes	glyphosate degradation III	0.140434	0.0416906	0.0467707	0.00542149	3.00261	5.6329e-05	Stimulated
compost_tilled-yes	superpathway of L-aspartate and L-asparagine biosynthesis	0.0152843	0.0113561	0.00519732	0.00183385	2.94081	0.0201671	Stimulated
compost_tilled-yes	superpathway of adenosine nucleotides de novo biosynthesis I	0.0692732	0.0276911	0.0252557	0.00288591	2.74287	0.000591947	Stimulated
compost_tilled-yes	superpathway of adenosine nucleotides de novo biosynthesis II	0.078256	0.0303025	0.0291864	0.00330608	2.68125	0.000517633	Stimulated
compost_tilled-yes	CMP-N-acetylneuraminate biosynthesis I (eukaryotes)	0.0118119	0.00415656	0.00455499	0.000868493	2.59318	0.000297676	Stimulated
compost_tilled-yes	methylphosphonate degradation I	0.154301	0.03997	0.0597238	0.0044402	2.58358	4.63769e-05	Stimulated
compost_tilled-yes	octane oxidation	0.125638	0.0572671	0.049068	0.00571577	2.56048	0.001899	Stimulated
compost_tilled-yes	superpathway of purine nucleotides de novo biosynthesis II	0.141158	0.045204	0.0598471	0.00637855	2.35865	0.000255517	Stimulated
compost_tilled-yes	toluene degradation IV (aerobic) (via catechol)	0.0248935	0.00853141	0.0107714	0.00273831	2.31109	0.000399038	Stimulated
compost_tilled-yes	glycine betaine degradation I	0.0982606	0.0241575	0.0426546	0.00390902	2.30363	4.74115e-05	Stimulated
compost_tilled-yes	phosphatidylcholine acyl editing	0.0532395	0.0312403	0.0233531	0.00780123	2.27976	0.0142674	Stimulated
compost_tilled-yes	fatty acid &beta;-oxidation IV (unsaturated, even number)	0.19035	0.0627274	0.0835406	0.00993441	2.27853	0.000370848	Stimulated
compost_tilled-yes	fatty acid &beta;-oxidation V (unsaturated, odd number, di-isomerase-dependent)	0.0632675	0.0169225	0.0282058	0.00309769	2.24307	9.32194e-05	Stimulated
compost_tilled-yes	L-methionine biosynthesis I	0.104495	0.0306183	0.0466118	0.0062878	2.24182	0.000171721	Stimulated
compost_tilled-yes	2-methylcitrate cycle II	0.0715999	0.0243904	0.0320735	0.00664183	2.23237	0.000475486	Stimulated
compost_tilled-yes	photorespiration	0.149285	0.0358797	0.0670609	0.0153656	2.22611	3.64301e-05	Stimulated
compost_tilled-yes	creatinine degradation I	0.0484022	0.0173814	0.0218365	0.00383856	2.21657	0.000728505	Stimulated
compost_tilled-yes	plasmalogen degradation	0.0430253	0.0218814	0.0195787	0.00536126	2.19756	0.00753922	Stimulated
compost_tilled-yes	L-arginine degradation IX (arginine:pyruvate transaminase pathway)	0.0260462	0.0108645	0.0122011	0.00205567	2.13473	0.00259112	Stimulated
compost_tilled-yes	superpathway of L-homoserine and L-methionine biosynthesis	0.158455	0.0402789	0.076919	0.00971228	2.06003	0.00010181	Stimulated
compost_tilled-yes	(5Z)-dodecenoate biosynthesis I	0.20557	0.0531892	0.100781	0.00694843	2.03977	0.00013855	Stimulated
compost_tilled-yes	superpathway of L-methionine biosynthesis (transsulfuration)	0.175933	0.0433522	0.0867165	0.0107856	2.02882	8.86667e-05	Stimulated
compost_tilled-yes	reductive TCA cycle II	0.0119876	0.00748341	0.0274074	0.0048286	-2.28631	7.03245e-05	Reduced
compost_tilled-yes	3,8-divinyl-chlorophyllide a biosynthesis III (aerobic, light independent)	0.0498375	0.0227024	0.113526	0.00812519	-2.27791	1.09646e-05	Reduced
compost_tilled-yes	ubiquinol-7 biosynthesis (late decarboxylation)	0.156726	0.185492	0.0337292	0.111867	4.64659	0.0965636	Neutral
compost_tilled-yes	glycolysis V (Pyrococcus)	0.00919954	0.00844722	0.00312595	0.00184063	2.94295	0.0507471	Neutral
compost_tilled-yes	cob(II)yrinate a,c-diamide biosynthesis I (early cobalt insertion)	0.0197841	0.0150995	0.00945465	0.00291433	2.09253	0.0608362	Neutral
compost_tilled-yes	superpathway of S-adenosyl-L-methionine biosynthesis	0.169024	0.0398294	0.0852952	0.010387	1.98163	7.21428e-05	Neutral
compost_tilled-yes	dTDP-N-acetylthomosamine biosynthesis	0.0288758	0.0115453	0.0145755	0.0025658	1.98112	0.00304764	Neutral
compost_tilled-yes	mannitol cycle	0.0989563	0.0257168	0.0503374	0.0100617	1.96586	0.000139668	Neutral
compost_tilled-yes	picolinate degradation	0.013536	0.00412208	0.00693432	0.00103261	1.95203	0.000515804	Neutral
compost_tilled-yes	L-lysine degradation X	0.0110601	0.00682442	0.00598649	0.00126521	1.84751	0.0439971	Neutral
compost_tilled-yes	stearate biosynthesis II (bacteria and plants)	0.391769	0.0995987	0.213171	0.0188959	1.83781	0.000252643	Neutral
compost_tilled-yes	phospholipases	0.115112	0.0231261	0.0645138	0.00573858	1.78429	5.58169e-05	Neutral
compost_tilled-yes	D-glucuronate degradation II	0.0861403	0.0165569	0.0487565	0.00459154	1.76674	4.63786e-05	Neutral
compost_tilled-yes	superpathway of trimethylamine degradation	0.010207	0.00191796	0.00582192	0.000718988	1.7532	4.0102e-05	Neutral
compost_tilled-yes	methylphosphonate degradation II	0.103036	0.0109762	0.059608	0.00317017	1.72856	2.91894e-06	Neutral
compost_tilled-yes	superpathway of allantoin degradation in yeast	0.0976502	0.0189503	0.0567293	0.00346359	1.72134	6.65647e-05	Neutral
compost_tilled-yes	mitochondrial NADPH production (yeast)	0.1101	0.0391206	0.0643678	0.00521025	1.71048	0.00441899	Neutral
compost_tilled-yes	3,8-divinyl-chlorophyllide a biosynthesis I (aerobic, light-dependent)	0.0443467	0.0117891	0.0261373	0.00415474	1.69668	0.00064743	Neutral
compost_tilled-yes	superpathway of L-lysine, L-threonine and L-methionine biosynthesis I	0.261239	0.0435565	0.154665	0.0158787	1.68906	2.49107e-05	Neutral
compost_tilled-yes	methylgallate degradation	0.0341568	0.00631875	0.020275	0.00261576	1.68467	4.62206e-05	Neutral
compost_tilled-yes	(5Z)-dodecenoate biosynthesis II	0.138216	0.0183404	0.0829552	0.00612383	1.66615	1.39091e-05	Neutral
compost_tilled-yes	aspartate superpathway	0.264257	0.0417922	0.159736	0.0159123	1.65433	2.18731e-05	Neutral
compost_tilled-yes	mevalonate pathway I (eukaryotes and bacteria)	0.017957	0.00481825	0.0110914	0.00169333	1.619	0.00116923	Neutral
compost_tilled-yes	meta cleavage pathway of aromatic compounds	0.0331147	0.00867541	0.0204634	0.00173509	1.61824	0.0010406	Neutral
compost_tilled-yes	ketogluconate metabolism	0.0823762	0.0167144	0.0509879	0.00362324	1.6156	0.000178309	Neutral
compost_tilled-yes	cytosolic NADPH production (yeast)	0.147115	0.0441948	0.091289	0.00701227	1.61154	0.00272684	Neutral
compost_tilled-yes	&beta;-(1,4)-mannan degradation	0.063279	0.0261728	0.0393562	0.0118822	1.60785	0.0211729	Neutral
compost_tilled-yes	superpathway of geranylgeranyldiphosphate biosynthesis I (via mevalonate)	0.0252339	0.00665557	0.0157053	0.00238196	1.60671	0.00113471	Neutral
compost_tilled-yes	hexitol fermentation to lactate, formate, ethanol and acetate	0.122995	0.0251263	0.0772031	0.00870095	1.59313	0.000196082	Neutral
compost_tilled-yes	glucosylglycerol biosynthesis	0.0156787	0.00792495	0.00994116	0.00308766	1.57715	0.055366	Neutral
compost_tilled-yes	oleate &beta;-oxidation	0.0850655	0.0191318	0.0539456	0.00372851	1.57688	0.000484939	Neutral
compost_tilled-yes	mandelate degradation to acetyl-CoA	0.0310936	0.00612272	0.0199449	0.003298	1.55897	0.00019084	Neutral
compost_tilled-yes	superpathway of N-acetylglucosamine, N-acetylmannosamine and N-acetylneuraminate degradation	0.0761085	0.0165907	0.048833	0.00329148	1.55855	0.000451365	Neutral
compost_tilled-yes	(S)-propane-1,2-diol degradation	0.0283104	0.0114293	0.0184755	0.00227933	1.53232	0.0237038	Neutral
compost_tilled-yes	allantoin degradation to glyoxylate III	0.110612	0.0154489	0.0740552	0.00846284	1.49364	2.513e-05	Neutral
compost_tilled-yes	superpathway of fucose and rhamnose degradation	0.0244311	0.00793843	0.0163731	0.00482441	1.49215	0.0151863	Neutral
compost_tilled-yes	catechol degradation II (meta-cleavage pathway)	0.0609165	0.0108744	0.0408282	0.00219331	1.49202	0.000205587	Neutral
compost_tilled-yes	D-xylose degradation V	0.0884818	0.0149075	0.0597082	0.00501934	1.4819	0.000128464	Neutral
compost_tilled-yes	ectoine degradation	0.0272234	0.00405714	0.0183735	0.0023375	1.48167	4.64731e-05	Neutral
compost_tilled-yes	ethanolamine utilization	0.204135	0.0459249	0.139204	0.0107956	1.46644	0.00126568	Neutral
compost_tilled-yes	4-hydroxybenzoate biosynthesis III (plants)	0.127562	0.0264834	0.0870396	0.00596925	1.46556	0.000734664	Neutral
compost_tilled-yes	L-rhamnose degradation I	0.142814	0.0210227	0.0983404	0.00636463	1.45225	6.42762e-05	Neutral
compost_tilled-yes	catechol degradation to 2-hydroxypentadienoate II	0.0622985	0.0109891	0.0433993	0.00374171	1.43547	0.000296384	Neutral
compost_tilled-yes	nicotinate degradation I	0.0100293	0.00214335	0.00711156	0.00100158	1.41029	0.00175354	Neutral
compost_tilled-yes	superpathway of L-alanine biosynthesis	0.318696	0.0579414	0.226552	0.0251641	1.40672	0.00052005	Neutral
compost_tilled-yes	L-threonate degradation	0.0582703	0.00945353	0.0414836	0.00363437	1.40466	0.000232707	Neutral
compost_tilled-yes	D-erythronate degradation II	0.0618559	0.010689	0.0441227	0.00356575	1.40191	0.000394627	Neutral
compost_tilled-yes	heme b biosynthesis V (aerobic)	0.236299	0.0445634	0.168571	0.0179145	1.40178	0.000732383	Neutral
compost_tilled-yes	protocatechuate degradation I (meta-cleavage pathway)	0.0304932	0.00418025	0.0218241	0.00231881	1.39722	6.0171e-05	Neutral
compost_tilled-yes	L-glutamate degradation IV	0.00991439	0.00357668	0.00710233	0.0016717	1.39594	0.043041	Neutral
compost_tilled-yes	catechol degradation I (meta-cleavage pathway)	0.0666949	0.0119631	0.04783	0.00441619	1.39442	0.000546521	Neutral
compost_tilled-yes	Entner-Doudoroff pathway I	0.253318	0.03722	0.181946	0.0204046	1.39227	0.000125435	Neutral
compost_tilled-yes	L-arginine degradation II (AST pathway)	0.0211777	0.00913189	0.015236	0.00424716	1.38998	0.0878102	Neutral
compost_tilled-yes	guanosine nucleotides degradation III	0.339745	0.0445734	0.245567	0.0173385	1.38351	5.63392e-05	Neutral
compost_tilled-yes	gallate degradation II	0.0435255	0.00669826	0.0315248	0.00366002	1.38068	0.000219297	Neutral
compost_tilled-yes	dTDP-N-acetylviosamine biosynthesis	0.0340268	0.0164456	0.0246463	0.00519341	1.3806	0.116737	Neutral
compost_tilled-yes	superpathway of N-acetylneuraminate degradation	0.0904775	0.0150371	0.0656617	0.00558463	1.37793	0.000401301	Neutral
compost_tilled-yes	petroselinate biosynthesis	0.139463	0.0359085	0.10133	0.00512743	1.37633	0.00777633	Neutral
compost_tilled-yes	TCA cycle VI (Helicobacter)	0.282042	0.0322276	0.205487	0.027263	1.37256	3.94241e-05	Neutral
compost_tilled-yes	dopamine degradation	0.0102839	0.00521986	0.00749795	0.00165819	1.37157	0.140274	Neutral
compost_tilled-yes	gallate degradation I	0.0427852	0.00711277	0.0315248	0.00366002	1.35719	0.000556014	Neutral
compost_tilled-yes	superpathway of glycol metabolism and degradation	0.00773369	0.00414223	0.00574691	0.0024581	1.34571	0.22382	Neutral
compost_tilled-yes	2,3-dihydroxybenzoate degradation	0.0313265	0.0078466	0.023385	0.00212059	1.3396	0.010474	Neutral
compost_tilled-yes	partial TCA cycle (obligate autotrophs)	0.259564	0.0368842	0.193855	0.0153194	1.33895	0.000222914	Neutral
compost_tilled-yes	cis-geranyl-CoA degradation	0.0540097	0.0160089	0.0403426	0.00442404	1.33877	0.0254677	Neutral
compost_tilled-yes	all-trans-farnesol biosynthesis	0.231883	0.0380696	0.173542	0.00726585	1.33617	0.00072956	Neutral
compost_tilled-yes	superpathway of salicylate degradation	0.0684826	0.00751361	0.0513354	0.00227706	1.33402	4.62941e-05	Neutral
compost_tilled-yes	chitin derivatives degradation	0.0928285	0.0159902	0.0696427	0.00493984	1.33292	0.00104193	Neutral
compost_tilled-yes	aromatic compounds degradation via &beta;-ketoadipate	0.0662808	0.00735671	0.0497482	0.00229617	1.33232	4.63486e-05	Neutral
compost_tilled-yes	catechol degradation III (ortho-cleavage pathway)	0.0662808	0.00735671	0.0497482	0.00229617	1.33232	4.70204e-05	Neutral
compost_tilled-yes	catechol degradation to &beta;-ketoadipate	0.0533863	0.0063339	0.0405367	0.00263003	1.31699	7.68795e-05	Neutral
compost_tilled-yes	superpathway of glycolysis and the Entner-Doudoroff pathway	0.284438	0.0334391	0.217555	0.0213484	1.30743	9.38769e-05	Neutral
compost_tilled-yes	superpathway of guanosine nucleotides degradation (plants)	0.315916	0.0329096	0.242807	0.0110152	1.3011	4.6799e-05	Neutral
compost_tilled-yes	4-methylcatechol degradation (ortho cleavage)	0.0563922	0.0131577	0.0436353	0.00430375	1.29235	0.0138461	Neutral
compost_tilled-yes	allantoin degradation to glyoxylate II	0.0949482	0.0075176	0.0739457	0.0085366	1.28403	3.3306e-05	Neutral
compost_tilled-yes	superpathway of allantoin degradation in plants	0.0949482	0.0075176	0.0739457	0.0085366	1.28403	3.26655e-05	Neutral
compost_tilled-yes	2-aminophenol degradation	0.0246292	0.0043069	0.0192775	0.00123554	1.27761	0.00300228	Neutral
compost_tilled-yes	syringate degradation	0.0133012	0.00315948	0.0105	0.00173922	1.26678	0.0282047	Neutral
compost_tilled-yes	2-methylcitrate cycle I	0.107309	0.00829234	0.084738	0.00443945	1.26636	1.30224e-05	Neutral
compost_tilled-yes	1,2-dichloroethane degradation	0.0653404	0.00743908	0.0516191	0.00358329	1.26582	0.000165144	Neutral
compost_tilled-yes	L-tryptophan degradation IX	0.0427026	0.00559985	0.0341787	0.00163331	1.24939	0.000732698	Neutral
compost_tilled-yes	2-amino-3-carboxymuconate semialdehyde degradation to glutaryl-CoA	0.0356126	0.00527572	0.0285111	0.00237032	1.24908	0.00185919	Neutral
compost_tilled-yes	fucose degradation	0.0348141	0.00922108	0.027884	0.00265873	1.24853	0.0441189	Neutral
compost_tilled-yes	sucrose biosynthesis I (from photosynthesis)	0.00654867	0.00598631	0.00525046	0.00315121	1.24726	0.57844	Neutral
compost_tilled-yes	2-amino-3-carboxymuconate semialdehyde degradation to 2-hydroxypentadienoate	0.0357399	0.00519787	0.0286701	0.00222073	1.24659	0.00172634	Neutral
compost_tilled-yes	noradrenaline and adrenaline degradation	0.00868067	0.00362081	0.00697152	0.00170338	1.24516	0.210664	Neutral
compost_tilled-yes	L-arginine degradation XIII (reductive Stickland reaction)	0.234567	0.0204964	0.189353	0.00745134	1.23878	4.64876e-05	Neutral
compost_tilled-yes	2-nitrobenzoate degradation I	0.0386342	0.00501213	0.0313624	0.00210223	1.23186	0.00104484	Neutral
compost_tilled-yes	sitosterol degradation to androstenedione	0.0303548	0.00667166	0.0247366	0.00412863	1.22712	0.0393379	Neutral
compost_tilled-yes	formaldehyde oxidation I	0.08437	0.0230977	0.0687699	0.0113029	1.22684	0.0800049	Neutral
compost_tilled-yes	cholesterol degradation to androstenedione II (cholesterol dehydrogenase)	0.0396614	0.00819905	0.0323703	0.00531413	1.22524	0.0327231	Neutral
compost_tilled-yes	formaldehyde assimilation II (assimilatory RuMP Cycle)	0.110158	0.0292795	0.0905047	0.01457	1.21715	0.0824496	Neutral
compost_tilled-yes	firefly bioluminescence	0.0192635	0.0037569	0.015993	0.00226572	1.2045	0.0334462	Neutral
compost_tilled-yes	S-adenosyl-L-methionine salvage I	0.24467	0.0134252	0.203656	0.00599256	1.20139	7.56909e-06	Neutral
compost_tilled-yes	glycogen degradation I	0.212972	0.0152239	0.17729	0.0108388	1.20127	3.14292e-05	Neutral
compost_tilled-yes	L-histidine degradation II	0.188263	0.014933	0.15688	0.00938274	1.20004	5.61712e-05	Neutral
compost_tilled-yes	pyrimidine deoxyribonucleosides salvage	0.0209868	0.0110492	0.0175056	0.00549803	1.19886	0.406379	Neutral
compost_tilled-yes	starch degradation III	0.0721236	0.01071	0.0605729	0.00622819	1.19069	0.0101184	Neutral
compost_tilled-yes	C4 photosynthetic carbon assimilation cycle, NAD-ME type	0.2908	0.0274396	0.246729	0.0177022	1.17862	0.000608091	Neutral
compost_tilled-yes	toluene degradation I (aerobic) (via o-cresol)	0.0880804	0.0110015	0.074827	0.00389062	1.17712	0.00378614	Neutral
compost_tilled-yes	toluene degradation II (aerobic) (via 4-methylcatechol)	0.00920145	0.00340563	0.00783304	0.00162784	1.1747	0.284303	Neutral
compost_tilled-yes	vanillin and vanillate degradation II	0.0147444	0.0023148	0.0126074	0.00189627	1.1695	0.0379275	Neutral
compost_tilled-yes	toluene degradation to 2-hydroxypentadienoate (via 4-methylcatechol)	0.00618528	0.00242331	0.00529719	0.00119396	1.16765	0.331384	Neutral
compost_tilled-yes	L-tryptophan degradation to 2-amino-3-carboxymuconate semialdehyde	0.0619272	0.0080121	0.0530721	0.0037125	1.16685	0.00731325	Neutral
compost_tilled-yes	anhydromuropeptides recycling II	0.261864	0.0462212	0.225794	0.0108317	1.15975	0.0370357	Neutral
compost_tilled-yes	purine nucleotides degradation II (aerobic)	0.424535	0.0228437	0.368554	0.0115311	1.15189	2.29497e-05	Neutral
compost_tilled-yes	anhydromuropeptides recycling I	0.327711	0.0270568	0.284546	0.0112178	1.1517	0.000505599	Neutral
compost_tilled-yes	fatty acid &beta;-oxidation VI (mammalian peroxisome)	0.198063	0.0363047	0.172081	0.0181322	1.15099	0.0650873	Neutral
compost_tilled-yes	L-N&delta;-acetylornithine biosynthesis	0.217685	0.0128226	0.189836	0.00582026	1.1467	4.55594e-05	Neutral
compost_tilled-yes	NAD de novo biosynthesis II (from tryptophan)	0.0904247	0.0106921	0.0788874	0.00509	1.14625	0.00850691	Neutral
compost_tilled-yes	ppGpp metabolism	0.381887	0.0284441	0.334408	0.0140084	1.14198	0.000370121	Neutral
compost_tilled-yes	superpathway of C1 compounds oxidation to CO2	0.0130327	0.003678	0.011431	0.0020013	1.14012	0.259294	Neutral
compost_tilled-yes	3-phenylpropanoate and 3-(3-hydroxyphenyl)propanoate degradation	0.0327297	0.00681548	0.0288102	0.00321786	1.13604	0.12815	Neutral
compost_tilled-yes	ketogenesis	0.0308939	0.00481479	0.0274346	0.00435882	1.12609	0.114213	Neutral
compost_tilled-yes	L-cysteine biosynthesis VI (from L-methionine)	0.258767	0.00660184	0.229879	0.00563969	1.12566	1.12549e-07	Neutral
compost_tilled-yes	myo-inositol degradation I	0.115958	0.00934935	0.10333	0.00431662	1.12221	0.0018453	Neutral
compost_tilled-yes	toluene degradation III (aerobic) (via p-cresol)	0.0153221	0.00601423	0.0136555	0.00294676	1.12205	0.4641	Neutral
compost_tilled-yes	superpathway of tetrahydrofolate biosynthesis	0.440603	0.0305836	0.392943	0.0219225	1.12129	0.000950222	Neutral
compost_tilled-yes	taxadiene biosynthesis (engineered)	0.329813	0.0216841	0.294985	0.00629145	1.11807	0.000499549	Neutral
compost_tilled-yes	superpathway of heme b biosynthesis from glycine	0.259806	0.0128389	0.234809	0.0155148	1.10646	0.00102352	Neutral
compost_tilled-yes	mixed acid fermentation	0.329726	0.0273421	0.298155	0.00829814	1.10589	0.00489533	Neutral
compost_tilled-yes	guanosine nucleotides degradation I	0.404516	0.0209533	0.36786	0.0071535	1.09965	0.000260013	Neutral
compost_tilled-yes	guanosine nucleotides degradation II	0.404516	0.0209533	0.36786	0.0071535	1.09965	0.000261758	Neutral
compost_tilled-yes	CMP-8-amino-3,8-dideoxy-D-manno-octulosonate biosynthesis	0.0302501	0.0127906	0.0275569	0.00577558	1.09773	0.57781	Neutral
compost_tilled-yes	lipid IVA biosynthesis (E. coli)	0.268394	0.0292605	0.245316	0.0074	1.09407	0.0358188	Neutral
compost_tilled-yes	lipid IVA biosynthesis (P. putida)	0.268394	0.0292605	0.245316	0.0074	1.09407	0.0357036	Neutral
compost_tilled-yes	mono-trans, poly-cis decaprenyl phosphate biosynthesis	0.125176	0.0264027	0.114738	0.00690146	1.09097	0.264283	Neutral
compost_tilled-yes	L-lysine biosynthesis II	0.045503	0.0225964	0.0419506	0.0117877	1.08468	0.691303	Neutral
compost_tilled-yes	folate transformations III (E. coli)	0.415907	0.0237966	0.383482	0.0185633	1.08455	0.00330981	Neutral
compost_tilled-yes	4-hydroxyphenylacetate degradation	0.0230377	0.00476186	0.0212485	0.00335916	1.0842	0.363563	Neutral
compost_tilled-yes	1,5-anhydrofructose degradation	0.0381393	0.0102037	0.0352845	0.00444963	1.08091	0.452103	Neutral
compost_tilled-yes	isoprene biosynthesis I	0.34053	0.015306	0.315476	0.00609113	1.07942	0.000415239	Neutral
compost_tilled-yes	C4 photosynthetic carbon assimilation cycle, PEPCK type	0.355336	0.0245938	0.329516	0.00645179	1.07836	0.00854912	Neutral
compost_tilled-yes	glucose and glucose-1-phosphate degradation	0.477411	0.0192629	0.442739	0.00782905	1.07831	0.000206238	Neutral
compost_tilled-yes	CMP-legionaminate biosynthesis I	0.00645516	0.0025812	0.00598741	0.00181295	1.07812	0.671599	Neutral
compost_tilled-yes	superpathway of tetrahydrofolate biosynthesis and salvage	0.448982	0.0220983	0.417433	0.0170732	1.07558	0.00227832	Neutral
compost_tilled-yes	superpathway of glyoxylate cycle and fatty acid degradation	0.236649	0.0269896	0.220364	0.0169365	1.0739	0.130962	Neutral
compost_tilled-yes	Rubisco shunt	0.163861	0.0121987	0.152609	0.00718721	1.07373	0.0245983	Neutral
compost_tilled-yes	formaldehyde assimilation I (serine pathway)	0.246431	0.0141839	0.230533	0.00717911	1.06896	0.00708289	Neutral
compost_tilled-yes	Kdo transfer to lipid IVA III (Chlamydia)	0.248083	0.0264644	0.233572	0.0075233	1.06213	0.128507	Neutral
compost_tilled-yes	superpathway of vanillin and vanillate degradation	0.0153474	0.00259999	0.0144791	0.00156312	1.05997	0.398119	Neutral
compost_tilled-yes	vanillin and vanillate degradation I	0.0153474	0.00259999	0.0144791	0.00156312	1.05997	0.39915	Neutral
compost_tilled-yes	C4 photosynthetic carbon assimilation cycle, NADP-ME type	0.270936	0.00993036	0.256051	0.00704137	1.05814	0.00126546	Neutral
compost_tilled-yes	formaldehyde assimilation III (dihydroxyacetone cycle)	0.148152	0.0208898	0.140128	0.00798196	1.05726	0.291232	Neutral
compost_tilled-yes	superpathway of taurine degradation	0.033025	0.00429488	0.0312667	0.00167176	1.05624	0.263006	Neutral
compost_tilled-yes	adenosylcobalamin biosynthesis II (aerobic)	0.0225851	0.00644614	0.0214032	0.00368264	1.05522	0.647385	Neutral
compost_tilled-yes	D-galactarate degradation I	0.204104	0.0129036	0.194074	0.00595416	1.05168	0.0444781	Neutral
compost_tilled-yes	superpathway of D-glucarate and D-galactarate degradation	0.204104	0.0129036	0.194074	0.00595416	1.05168	0.0443404	Neutral
compost_tilled-yes	L-tyrosine degradation I	0.127591	0.0116139	0.121497	0.0121257	1.05016	0.27876	Neutral
compost_tilled-yes	D-xylose degradation IV	0.19172	0.0109437	0.182812	0.00777924	1.04872	0.0529827	Neutral
compost_tilled-yes	biotin biosynthesis II	0.0476579	0.016716	0.0456167	0.00778967	1.04475	0.762408	Neutral
compost_tilled-yes	D-glucarate degradation I	0.123098	0.00907831	0.117942	0.00440375	1.04372	0.134002	Neutral
compost_tilled-yes	CMP-3-deoxy-D-manno-octulosonate biosynthesis	0.251205	0.0263554	0.241332	0.0086238	1.04091	0.295802	Neutral
compost_tilled-yes	sucrose degradation IV (sucrose phosphorylase)	0.461465	0.0151799	0.444374	0.00493493	1.03846	0.00575314	Neutral
compost_tilled-yes	fatty acid &beta;-oxidation I (generic)	0.52529	0.023084	0.50592	0.0115024	1.03829	0.0338104	Neutral
compost_tilled-yes	cob(II)yrinate a,c-diamide biosynthesis II (late cobalt incorporation)	0.126927	0.011536	0.12253	0.00607787	1.03588	0.318939	Neutral
compost_tilled-yes	flavin biosynthesis III (fungi)	0.344207	0.0128512	0.332363	0.0104051	1.03564	0.0375351	Neutral
compost_tilled-yes	glycogen biosynthesis III (from &alpha;-maltose 1-phosphate)	0.169657	0.0210917	0.163879	0.00848053	1.03526	0.456011	Neutral
compost_tilled-yes	cyanophycin metabolism	0.119471	0.0156087	0.11546	0.0118376	1.03473	0.550431	Neutral
compost_tilled-yes	1,4-dichlorobenzene degradation	0.0230686	0.00701971	0.0223179	0.00261681	1.03364	0.78052	Neutral
compost_tilled-yes	3,5-dichlorocatechol degradation	0.0230686	0.00701971	0.0223179	0.00261681	1.03364	0.78241	Neutral
compost_tilled-yes	superpathway of demethylmenaquinol-6 biosynthesis II	0.0399392	0.0139707	0.0386717	0.00970326	1.03278	0.840271	Neutral
compost_tilled-yes	superpathway of sulfur amino acid biosynthesis (Saccharomyces cerevisiae)	0.402379	0.00979368	0.391669	0.00521335	1.02734	0.00852082	Neutral
compost_tilled-yes	6-hydroxymethyl-dihydropterin diphosphate biosynthesis I	0.523646	0.0138977	0.511922	0.00493263	1.0229	0.0284305	Neutral
compost_tilled-yes	methyl-coenzyme M oxidation to CO2	0.0182953	0.00600584	0.017891	0.00296282	1.02259	0.874054	Neutral
compost_tilled-yes	NAD salvage pathway II (PNC IV cycle)	0.335257	0.0111451	0.328019	0.00456225	1.02207	0.0845612	Neutral
compost_tilled-yes	superpathway of demethylmenaquinol-6 biosynthesis I	0.135174	0.00922814	0.132409	0.0037941	1.02088	0.415154	Neutral
compost_tilled-yes	superpathway of demethylmenaquinol-9 biosynthesis	0.135174	0.00922814	0.132409	0.0037941	1.02088	0.414093	Neutral
compost_tilled-yes	L-ornithine biosynthesis II	0.294098	0.0109322	0.288302	0.00553529	1.0201	0.16432	Neutral
compost_tilled-yes	L-methionine biosynthesis III	0.407306	0.00958017	0.400842	0.0101552	1.01613	0.16749	Neutral
compost_tilled-yes	superpathway of sulfate assimilation and cysteine biosynthesis	0.481028	0.0137014	0.475129	0.00566244	1.01242	0.244312	Neutral
compost_tilled-yes	seleno-amino acid biosynthesis (plants)	0.39691	0.0104938	0.392046	0.00730889	1.01241	0.258871	Neutral
compost_tilled-yes	L-citrulline biosynthesis	0.268922	0.00692201	0.265714	0.00436596	1.01207	0.246329	Neutral
compost_tilled-yes	chitin degradation II (Vibrio)	0.277411	0.0314001	0.274526	0.0238289	1.01051	0.841591	Neutral
compost_tilled-yes	sucrose degradation V (sucrose &alpha;-glucosidase)	0.00688083	0.00315579	0.00682222	0.00139529	1.00859	0.962465	Neutral
compost_tilled-yes	peptidoglycan maturation (meso-diaminopimelate containing)	1.48277	0.106877	1.47246	0.0369639	1.007	0.802143	Neutral
compost_tilled-yes	glycogen biosynthesis I (from ADP-D-Glucose)	0.359567	0.0169507	0.357664	0.00432634	1.00532	0.766635	Neutral
compost_tilled-yes	4-amino-2-methyl-5-diphosphomethylpyrimidine biosynthesis II	0.244791	0.0154444	0.243796	0.00938001	1.00408	0.877346	Neutral
compost_tilled-yes	phytol degradation	1.18685	0.051847	1.1847	0.0221087	1.00181	0.918021	Neutral
compost_tilled-yes	TCA cycle IV (2-oxoglutarate decarboxylase)	0.200587	0.0333545	0.2003	0.0146411	1.00143	0.981742	Neutral
compost_tilled-yes	L-valine biosynthesis	0.746271	0.0157173	0.745725	0.0117777	1.00073	0.940433	Neutral
compost_tilled-yes	superpathway of ornithine degradation	0.0201725	0.00900763	0.0201578	0.00306864	1.00073	0.995982	Neutral
compost_tilled-yes	pyruvate fermentation to isobutanol (engineered)	0.60661	0.00921087	0.606799	0.00864624	-1.00031	0.96549	Neutral
compost_tilled-yes	superpathway of thiamine diphosphate biosynthesis III (eukaryotes)	0.340516	0.0127136	0.340791	0.00548338	-1.00081	0.959397	Neutral
compost_tilled-yes	anaerobic energy metabolism (invertebrates, cytosol)	0.304629	0.0136829	0.305324	0.00727918	-1.00228	0.902306	Neutral
compost_tilled-yes	superpathway of menaquinol-10 biosynthesis	0.177386	0.0107915	0.178038	0.00451432	-1.00368	0.88003	Neutral
compost_tilled-yes	superpathway of menaquinol-6 biosynthesis	0.177386	0.0107915	0.178038	0.00451432	-1.00368	0.882121	Neutral
compost_tilled-yes	superpathway of menaquinol-9 biosynthesis	0.177386	0.0107915	0.178038	0.00451432	-1.00368	0.87795	Neutral
compost_tilled-yes	allantoin degradation IV (anaerobic)	0.0386715	0.00445959	0.0388252	0.00263401	-1.00397	0.937812	Neutral
compost_tilled-yes	NAD salvage pathway I (PNC VI cycle)	0.269549	0.007183	0.271273	0.00498881	-1.0064	0.56632	Neutral
compost_tilled-yes	D-arabinose degradation III	0.00990126	0.00341242	0.00996742	0.00153447	-1.00668	0.962872	Neutral
compost_tilled-yes	glyoxylate cycle	0.280626	0.0146608	0.282667	0.0181297	-1.00727	0.807969	Neutral
compost_tilled-yes	gondoate biosynthesis (anaerobic)	0.66403	0.0322598	0.668933	0.0114655	-1.00738	0.684916	Neutral
compost_tilled-yes	assimilatory sulfate reduction I	0.428425	0.0163684	0.432002	0.0111327	-1.00835	0.597153	Neutral
compost_tilled-yes	superpathway of pyrimidine ribonucleotides de novo biosynthesis	0.448976	0.00917533	0.452877	0.00546837	-1.00869	0.279461	Neutral
compost_tilled-yes	folate transformations II (plants)	0.416223	0.00698391	0.419974	0.00604424	-1.00901	0.227643	Neutral
compost_tilled-yes	chorismate biosynthesis from 3-dehydroquinate	0.50915	0.00604275	0.514226	0.00403205	-1.00997	0.0430993	Neutral
compost_tilled-yes	5-oxo-L-proline metabolism	0.0710161	0.00326371	0.0720685	0.00394574	-1.01482	0.549659	Neutral
compost_tilled-yes	superpathway of glucose and xylose degradation	0.382269	0.0127192	0.388327	0.00806409	-1.01585	0.234522	Neutral
compost_tilled-yes	fatty acid &beta;-oxidation II (plant peroxisome)	0.638816	0.0161511	0.649411	0.00966787	-1.01658	0.0991162	Neutral
compost_tilled-yes	purine ribonucleosides degradation	0.36148	0.0220168	0.36756	0.0129489	-1.01682	0.483687	Neutral
compost_tilled-yes	gluconeogenesis III	0.352613	0.0132893	0.359055	0.00373169	-1.01827	0.1757	Neutral
compost_tilled-yes	L-isoleucine biosynthesis III	0.56423	0.00628665	0.574735	0.00664731	-1.01862	0.00186364	Neutral
compost_tilled-yes	chorismate biosynthesis I	0.50852	0.00772653	0.518002	0.00423724	-1.01865	0.00406428	Neutral
compost_tilled-yes	L-isoleucine biosynthesis I (from threonine)	0.635531	0.00875958	0.64931	0.00918821	-1.02168	0.00289856	Neutral
compost_tilled-yes	superpathway of L-methionine biosynthesis (by sulfhydrylation)	0.460998	0.00676916	0.471419	0.00338206	-1.0226	0.000697194	Neutral
compost_tilled-yes	superpathway of (R,R)-butanediol biosynthesis	0.174286	0.0179714	0.178403	0.00548651	-1.02362	0.526313	Neutral
compost_tilled-yes	superpathway of UDP-glucose-derived O-antigen building blocks biosynthesis	0.269212	0.0163421	0.275635	0.0138678	-1.02386	0.374474	Neutral
compost_tilled-yes	2-carboxy-1,4-naphthoquinol biosynthesis	0.134033	0.00902444	0.137381	0.00807653	-1.02498	0.411965	Neutral
compost_tilled-yes	cis-vaccenate biosynthesis	0.689562	0.0311403	0.707749	0.0119256	-1.02637	0.114427	Neutral
compost_tilled-yes	starch biosynthesis	0.357794	0.00760193	0.367826	0.00455838	-1.02804	0.00267306	Neutral
compost_tilled-yes	UDP-N-acetylmuramoyl-pentapeptide biosynthesis III (meso-diaminopimelate containing)	0.493094	0.00944879	0.507327	0.00334756	-1.02887	0.000775628	Neutral
compost_tilled-yes	fatty acid salvage	0.748831	0.0238017	0.771174	0.0134376	-1.02984	0.0215201	Neutral
compost_tilled-yes	superpathway of adenosylcobalamin salvage from cobinamide II	0.175138	0.0121363	0.180405	0.00594612	-1.03007	0.251631	Neutral
compost_tilled-yes	UDP-N-acetylmuramoyl-pentapeptide biosynthesis II (lysine-containing)	0.457194	0.0148106	0.470992	0.00597497	-1.03018	0.0182608	Neutral
compost_tilled-yes	inosine-5'-phosphate biosynthesis III	0.407498	0.00444586	0.41991	0.00344301	-1.03046	1.42564e-05	Neutral
compost_tilled-yes	ubiquinol-7 biosynthesis (early decarboxylation)	0.372871	0.0188985	0.384318	0.010639	-1.0307	0.120798	Neutral
compost_tilled-yes	superpathway of adenosylcobalamin salvage from cobinamide I	0.176075	0.011706	0.181536	0.00594868	-1.03101	0.222246	Neutral
compost_tilled-yes	superpathway of demethylmenaquinol-8 biosynthesis I	0.16612	0.00695264	0.171466	0.00701168	-1.03218	0.108927	Neutral
compost_tilled-yes	superpathway of aromatic amino acid biosynthesis	0.540489	0.00923465	0.557881	0.00499201	-1.03218	0.000140252	Neutral
compost_tilled-yes	peptidoglycan biosynthesis III (mycobacteria)	0.507602	0.00902231	0.524518	0.00309006	-1.03333	0.000156901	Neutral
compost_tilled-yes	superpathway of L-tyrosine biosynthesis	0.480628	0.00962552	0.496922	0.00640331	-1.0339	0.000411456	Neutral
compost_tilled-yes	superpathway of L-phenylalanine biosynthesis	0.483782	0.00846093	0.500477	0.00592932	-1.03451	0.000122072	Neutral
compost_tilled-yes	UDP-N-acetylmuramoyl-pentapeptide biosynthesis I (meso-diaminopimelate containing)	0.476163	0.00901988	0.493501	0.00263179	-1.03641	0.000137623	Neutral
compost_tilled-yes	L-histidine biosynthesis	0.467203	0.00792265	0.484622	0.0032372	-1.03728	4.56388e-05	Neutral
compost_tilled-yes	polyisoprenoid biosynthesis (E. coli)	0.491251	0.0138169	0.510559	0.00743821	-1.0393	0.00156905	Neutral
compost_tilled-yes	L-glutamate and L-glutamine biosynthesis	0.293219	0.0182879	0.304812	0.00606307	-1.03954	0.085931	Neutral
compost_tilled-yes	adenine and adenosine salvage III	0.449668	0.0139636	0.467495	0.0123616	-1.03965	0.00737117	Neutral
compost_tilled-yes	peptidoglycan biosynthesis I (meso-diaminopimelate containing)	0.472624	0.00761392	0.491504	0.00235139	-1.03995	2.46884e-05	Neutral
compost_tilled-yes	3-phenylpropanoate and 3-(3-hydroxyphenyl)propanoate degradation to 2-hydroxypentadienoate	0.0148108	0.00497747	0.0154036	0.00252808	-1.04002	0.768161	Neutral
compost_tilled-yes	cinnamate and 3-hydroxycinnamate degradation to 2-hydroxypentadienoate	0.0148108	0.00497747	0.0154036	0.00252808	-1.04002	0.77003	Neutral
compost_tilled-yes	guanosine ribonucleotides de novo biosynthesis	0.500825	0.00947251	0.521255	0.00272888	-1.04079	5.68642e-05	Neutral
compost_tilled-yes	L-lysine biosynthesis III	0.539233	0.00733179	0.561541	0.00406762	-1.04137	6.21116e-06	Neutral
compost_tilled-yes	tetrapyrrole biosynthesis II (from glycine)	0.456081	0.00685003	0.474977	0.00349278	-1.04143	1.34573e-05	Neutral
compost_tilled-yes	3,8-divinyl-chlorophyllide a biosynthesis II (anaerobic)	0.0178742	0.0037966	0.0186338	0.00174607	-1.0425	0.598048	Neutral
compost_tilled-yes	germacrene biosynthesis	0.011179	0.00752122	0.0116636	0.00320116	-1.04335	0.875026	Neutral
compost_tilled-yes	L-lysine biosynthesis VI	0.511513	0.00678133	0.533749	0.00397899	-1.04347	2.88015e-06	Neutral
compost_tilled-yes	CDP-diacylglycerol biosynthesis I	0.587808	0.0206964	0.614018	0.00579136	-1.04459	0.00269303	Neutral
compost_tilled-yes	CDP-diacylglycerol biosynthesis II	0.587808	0.0206964	0.614018	0.00579136	-1.04459	0.00268157	Neutral
compost_tilled-yes	myo-, chiro- and scyllo-inositol degradation	0.340329	0.0180659	0.355636	0.00746942	-1.04498	0.0292837	Neutral
compost_tilled-yes	pentachlorophenol degradation	0.0247865	0.00469647	0.0259628	0.0041205	-1.04746	0.581775	Neutral
compost_tilled-yes	superpathway of guanosine nucleotides de novo biosynthesis I	0.513071	0.00893476	0.537748	0.00211487	-1.04809	1.59043e-05	Neutral
compost_tilled-yes	superpathway of 2,3-butanediol biosynthesis	0.111102	0.00706589	0.116457	0.00699183	-1.0482	0.110108	Neutral
compost_tilled-yes	L-methionine biosynthesis IV	0.527114	0.0101939	0.552661	0.00394956	-1.04847	2.27423e-05	Neutral
compost_tilled-yes	superpathway of purine nucleotide salvage	0.362042	0.0128288	0.380036	0.0071223	-1.0497	0.00157036	Neutral
compost_tilled-yes	flavin biosynthesis I (bacteria and plants)	0.424466	0.00841584	0.445916	0.00255747	-1.05054	2.19009e-05	Neutral
compost_tilled-yes	inosine 5'-phosphate degradation	0.648866	0.0225287	0.681897	0.0070678	-1.05091	0.000961898	Neutral
compost_tilled-yes	heme b biosynthesis I (aerobic)	0.277517	0.0209471	0.291758	0.0123941	-1.05131	0.0876547	Neutral
compost_tilled-yes	colanic acid building blocks biosynthesis	0.462458	0.0147743	0.486407	0.0115362	-1.05179	0.0008191	Neutral
compost_tilled-yes	5-aminoimidazole ribonucleotide biosynthesis I	0.562657	0.0145621	0.592139	0.00395339	-1.0524	9.68173e-05	Neutral
compost_tilled-yes	adenosine nucleotides degradation II	0.566374	0.0184551	0.596327	0.0111877	-1.05289	0.000517727	Neutral
compost_tilled-yes	glycolysis IV	0.56933	0.0144551	0.599876	0.00615887	-1.05365	5.59311e-05	Neutral
compost_tilled-yes	superpathway of guanosine nucleotides de novo biosynthesis II	0.495696	0.00955112	0.522494	0.00231894	-1.05406	1.46144e-05	Neutral
compost_tilled-yes	superpathway of geranylgeranyl diphosphate biosynthesis II (via MEP)	0.436105	0.0135225	0.460071	0.00296662	-1.05495	0.000262158	Neutral
compost_tilled-yes	superpathway of menaquinol-8 biosynthesis I	0.211967	0.00764726	0.223706	0.0080193	-1.05538	0.00347874	Neutral
compost_tilled-yes	superpathway of menaquinol-11 biosynthesis	0.204926	0.00776986	0.216353	0.00846159	-1.05576	0.00553598	Neutral
compost_tilled-yes	superpathway of menaquinol-12 biosynthesis	0.204926	0.00776986	0.216353	0.00846159	-1.05576	0.00555753	Neutral
compost_tilled-yes	superpathway of menaquinol-13 biosynthesis	0.204926	0.00776986	0.216353	0.00846159	-1.05576	0.00557923	Neutral
compost_tilled-yes	tRNA charging	0.407268	0.0119037	0.430675	0.0045878	-1.05748	0.000104389	Neutral
compost_tilled-yes	pentose phosphate pathway (non-oxidative branch) II	0.595751	0.0154436	0.630846	0.00476646	-1.05891	4.47573e-05	Neutral
compost_tilled-yes	L-lysine biosynthesis I	0.512564	0.00954366	0.542875	0.00399042	-1.05914	7.39439e-06	Neutral
compost_tilled-yes	UMP biosynthesis I	0.519464	0.011179	0.550201	0.00497994	-1.05917	1.14308e-05	Neutral
compost_tilled-yes	UMP biosynthesis II	0.519464	0.011179	0.550201	0.00497994	-1.05917	1.08292e-05	Neutral
compost_tilled-yes	UMP biosynthesis III	0.519464	0.011179	0.550201	0.00497994	-1.05917	1.21032e-05	Neutral
compost_tilled-yes	superpathway of branched chain amino acid biosynthesis	0.573239	0.0178638	0.607811	0.0121735	-1.06031	0.000136745	Neutral
compost_tilled-yes	superpathway of purine nucleotides de novo biosynthesis I	0.491262	0.0105228	0.520974	0.00260189	-1.06048	1.45142e-05	Neutral
compost_tilled-yes	methylerythritol phosphate pathway I	0.423994	0.0132996	0.449924	0.00333237	-1.06116	0.000131667	Neutral
compost_tilled-yes	methylerythritol phosphate pathway II	0.423994	0.0132996	0.449924	0.00333237	-1.06116	0.000132792	Neutral
compost_tilled-yes	NAD salvage pathway V (PNC V cycle)	0.288154	0.0131837	0.305998	0.00348286	-1.06192	0.00171951	Neutral
compost_tilled-yes	superpathway of menaquinol-7 biosynthesis	0.20393	0.00914818	0.216642	0.00810659	-1.06233	0.00404778	Neutral
compost_tilled-yes	Calvin-Benson-Bassham cycle	0.540285	0.0145921	0.574215	0.00347271	-1.0628	4.63662e-05	Neutral
compost_tilled-yes	adenosine deoxyribonucleotides de novo biosynthesis II	0.493435	0.0119272	0.524514	0.00301479	-1.06299	2.24702e-05	Neutral
compost_tilled-yes	guanosine deoxyribonucleotides de novo biosynthesis II	0.493435	0.0119272	0.524514	0.00301479	-1.06299	2.31122e-05	Neutral
compost_tilled-yes	glycolysis III (from glucose)	0.463398	0.0117999	0.492682	0.0052163	-1.0632	2.3104e-05	Neutral
compost_tilled-yes	superpathway of L-isoleucine biosynthesis I	0.581959	0.0170365	0.618794	0.00885204	-1.0633	4.60018e-05	Neutral
compost_tilled-yes	superpathway of GDP-mannose-derived O-antigen building blocks biosynthesis	0.413902	0.0155816	0.440288	0.0120205	-1.06375	0.000541566	Neutral
compost_tilled-yes	inosine-5'-phosphate biosynthesis II	0.433532	0.00996879	0.461534	0.00447394	-1.06459	1.54983e-05	Neutral
compost_tilled-yes	protocatechuate degradation II (ortho-cleavage pathway)	0.304175	0.0209778	0.324186	0.00924955	-1.06579	0.0166898	Neutral
compost_tilled-yes	queuosine biosynthesis I (de novo)	0.338392	0.0247877	0.360947	0.00627495	-1.06665	0.0185105	Neutral
compost_tilled-yes	NAD de novo biosynthesis I (from aspartate)	0.39476	0.0133939	0.421247	0.0048806	-1.0671	0.000102312	Neutral
compost_tilled-yes	inosine-5'-phosphate biosynthesis I	0.428902	0.0102828	0.457707	0.00416593	-1.06716	1.27227e-05	Neutral
compost_tilled-yes	assimilatory sulfate reduction IV	0.40465	0.0148333	0.432002	0.0111327	-1.06759	0.000250312	Neutral
compost_tilled-yes	superpathway of heme b biosynthesis from glutamate	0.366185	0.0158641	0.391355	0.0115438	-1.06874	0.000828856	Neutral
compost_tilled-yes	thiamine phosphate formation from pyrithiamine and oxythiamine (yeast)	0.483673	0.0218878	0.517364	0.00752043	-1.06966	0.00066575	Neutral
compost_tilled-yes	D-arabinose degradation I	0.0192856	0.00240477	0.0206406	0.00184358	-1.07026	0.183609	Neutral
compost_tilled-yes	glycolysis I (from glucose 6-phosphate)	0.463306	0.0116406	0.495999	0.00892294	-1.07056	1.54471e-05	Neutral
compost_tilled-yes	superpathway of L-lysine, L-threonine and L-methionine biosynthesis II	0.503949	0.0137046	0.539899	0.00609182	-1.07134	1.48757e-05	Neutral
compost_tilled-yes	pentose phosphate pathway	0.55775	0.0238538	0.597586	0.00590684	-1.07142	0.00039683	Neutral
compost_tilled-yes	tetrapyrrole biosynthesis I (from glutamate)	0.485942	0.0126974	0.520782	0.00644184	-1.07169	1.34211e-05	Neutral
compost_tilled-yes	superpathway of pyrimidine nucleobases salvage	0.46048	0.0115553	0.493633	0.00341997	-1.072	1.07155e-05	Neutral
compost_tilled-yes	phosphopantothenate biosynthesis I	0.402714	0.0110181	0.432437	0.00719222	-1.07381	1.21362e-05	Neutral
compost_tilled-yes	gluconeogenesis I	0.42924	0.00867173	0.46103	0.00854602	-1.07406	2.23855e-06	Neutral
compost_tilled-yes	phosphatidylglycerol biosynthesis I (plastidic)	0.543045	0.0160608	0.585641	0.00587151	-1.07844	1.59745e-05	Neutral
compost_tilled-yes	phosphatidylglycerol biosynthesis II (non-plastidic)	0.543045	0.0160608	0.585641	0.00587151	-1.07844	1.5404e-05	Neutral
compost_tilled-yes	superpathway of anaerobic sucrose degradation	0.454142	0.0170965	0.48979	0.0060958	-1.0785	6.61572e-05	Neutral
compost_tilled-yes	superpathway of methylglyoxal degradation	0.0307077	0.00681428	0.0331301	0.00442826	-1.07889	0.378019	Neutral
compost_tilled-yes	superpathway of L-threonine biosynthesis	0.561706	0.01997	0.606352	0.0076092	-1.07948	4.58852e-05	Neutral
compost_tilled-yes	glycolysis II (from fructose 6-phosphate)	0.438623	0.0137198	0.473741	0.0104236	-1.08007	1.7305e-05	Neutral
compost_tilled-yes	superpathway of polyamine biosynthesis I	0.105485	0.0145077	0.114249	0.00741474	-1.08308	0.115594	Neutral
compost_tilled-yes	L-arabinose degradation III	0.0300782	0.0037424	0.0326075	0.00384884	-1.08409	0.160527	Neutral
compost_tilled-yes	pentose phosphate pathway (non-oxidative branch) I	0.638581	0.0279077	0.692515	0.0107224	-1.08446	0.000123095	Neutral
compost_tilled-yes	coenzyme A biosynthesis II (eukaryotic)	0.431696	0.0144729	0.468488	0.00354483	-1.08523	2.5121e-05	Neutral
compost_tilled-yes	superpathway of L-cysteine biosynthesis (fungi)	0.311352	0.01867	0.338242	0.00600016	-1.08637	0.0010843	Neutral
compost_tilled-yes	superpathway of coenzyme A biosynthesis III (mammals)	0.444542	0.0142951	0.48362	0.00364961	-1.08791	1.59618e-05	Neutral
compost_tilled-yes	superpathway of coenzyme A biosynthesis I (bacteria)	0.409921	0.0153817	0.446261	0.00583943	-1.08865	3.18442e-05	Neutral
compost_tilled-yes	superpathway of arginine and polyamine biosynthesis	0.169903	0.0194607	0.184985	0.00950329	-1.08876	0.0463725	Neutral
compost_tilled-yes	superpathway of polyamine biosynthesis II	0.104091	0.0145311	0.113487	0.00726993	-1.09027	0.0930972	Neutral
compost_tilled-yes	5-aminoimidazole ribonucleotide biosynthesis II	0.590664	0.0298741	0.644325	0.00646112	-1.09085	0.000244291	Neutral
compost_tilled-yes	superpathway of 5-aminoimidazole ribonucleotide biosynthesis	0.590664	0.0298741	0.644325	0.00646112	-1.09085	0.000245999	Neutral
compost_tilled-yes	homolactic fermentation	0.284694	0.0235193	0.310686	0.0110976	-1.0913	0.0073466	Neutral
compost_tilled-yes	L-ornithine biosynthesis I	0.473954	0.0163058	0.518972	0.00512422	-1.09498	1.45973e-05	Neutral
compost_tilled-yes	superpathway of phospholipid biosynthesis I (bacteria)	0.579355	0.0220067	0.634439	0.00731929	-1.09508	2.30034e-05	Neutral
compost_tilled-yes	coenzyme A biosynthesis I (prokaryotic)	0.444471	0.0177548	0.487255	0.00449429	-1.09626	3.47855e-05	Neutral
compost_tilled-yes	thiamine diphosphate salvage II	0.425781	0.0163892	0.467714	0.00379167	-1.09849	2.51409e-05	Neutral
compost_tilled-yes	L-arginine biosynthesis II (acetyl cycle)	0.482266	0.0219675	0.529965	0.0070982	-1.09891	5.46826e-05	Neutral
compost_tilled-yes	phenylacetate degradation I (aerobic)	0.125197	0.0163434	0.137601	0.00973793	-1.09908	0.0586732	Neutral
compost_tilled-yes	thiamine diphosphate salvage IV (yeast)	0.17511	0.0107746	0.192593	0.0128882	-1.09984	0.00407785	Neutral
compost_tilled-yes	L-arginine biosynthesis IV (archaebacteria)	0.439511	0.0197648	0.484142	0.00646595	-1.10155	4.49002e-05	Neutral
compost_tilled-yes	L-arginine biosynthesis I (via L-ornithine)	0.451898	0.0205971	0.498038	0.00453376	-1.1021	5.17133e-05	Neutral
compost_tilled-yes	molybdopterin biosynthesis	0.429188	0.0264726	0.473408	0.0129215	-1.10303	0.000370921	Neutral
compost_tilled-yes	tRNA processing	0.206397	0.0186282	0.227677	0.00575271	-1.1031	0.00526584	Neutral
compost_tilled-yes	L-methionine biosynthesis II	0.418296	0.0268233	0.462775	0.0148902	-1.10633	0.000406069	Neutral
compost_tilled-yes	superpathway of putrescine biosynthesis	0.250497	0.0140759	0.277257	0.00965709	-1.10682	0.00016154	Neutral
compost_tilled-yes	L-histidine degradation I	0.285771	0.0216086	0.316649	0.00764054	-1.10805	0.00114726	Neutral
compost_tilled-yes	incomplete reductive TCA cycle	0.408451	0.0434744	0.453013	0.0116438	-1.1091	0.00981413	Neutral
compost_tilled-yes	preQ0 biosynthesis	0.297609	0.0302345	0.333889	0.00719692	-1.12191	0.00378095	Neutral
compost_tilled-yes	superpathway of phenylethylamine degradation	0.118389	0.018025	0.13284	0.00777033	-1.12207	0.0379216	Neutral
compost_tilled-yes	pyruvate fermentation to acetone	0.0399116	0.00760473	0.0448296	0.00304078	-1.12322	0.084858	Neutral
compost_tilled-yes	chitin deacetylation	0.337605	0.0242083	0.379681	0.00831361	-1.12463	0.000270819	Neutral
compost_tilled-yes	GDP-mannose biosynthesis	0.561054	0.0334932	0.63181	0.0133334	-1.12611	5.67371e-05	Neutral
compost_tilled-yes	superpathway of L-serine and glycine biosynthesis I	0.594263	0.0344899	0.669859	0.0120017	-1.12721	4.90509e-05	Neutral
compost_tilled-yes	stachyose degradation	0.244849	0.0327306	0.276059	0.0104193	-1.12747	0.0150688	Neutral
compost_tilled-yes	dTDP-&beta;-L-rhamnose biosynthesis	0.510798	0.0301471	0.576342	0.0104777	-1.12832	5.28915e-05	Neutral
compost_tilled-yes	O-antigen building blocks biosynthesis (E. coli)	0.425461	0.0263204	0.480357	0.0071918	-1.12903	7.52589e-05	Neutral
compost_tilled-yes	urea cycle	0.299064	0.018154	0.337677	0.0117619	-1.12912	5.54128e-05	Neutral
compost_tilled-yes	UDP-2,3-diacetamido-2,3-dideoxy-&alpha;-D-mannuronate biosynthesis	0.0193155	0.00681499	0.0218267	0.00298992	-1.13001	0.319622	Neutral
compost_tilled-yes	D-galactose degradation I (Leloir pathway)	0.374318	0.029965	0.423723	0.0107582	-1.13199	0.000399864	Neutral
compost_tilled-yes	peptidoglycan biosynthesis V (&beta;-lactam resistance)	0.161309	0.0314874	0.182602	0.023519	-1.132	0.109705	Neutral
compost_tilled-yes	superpathway of L-cysteine biosynthesis (mammalian)	0.319396	0.0238653	0.361623	0.00831583	-1.13221	0.000246359	Neutral
compost_tilled-yes	L-ascorbate degradation I (bacterial, anaerobic)	0.0622731	0.0117727	0.0705614	0.00530461	-1.1331	0.0654447	Neutral
compost_tilled-yes	L-arginine biosynthesis III (via N-acetyl-L-citrulline)	0.459464	0.0283164	0.521452	0.00790622	-1.13491	5.45335e-05	Neutral
compost_tilled-yes	ethylmalonyl-CoA pathway	0.0381357	0.00575234	0.0433929	0.00358895	-1.13785	0.0274432	Neutral
compost_tilled-yes	serotonin degradation	0.346512	0.0487435	0.395506	0.0110107	-1.14139	0.0106968	Neutral
compost_tilled-yes	UDP-N-acetyl-D-glucosamine biosynthesis I	0.412534	0.0329977	0.472998	0.00798122	-1.14657	0.000206757	Neutral
compost_tilled-yes	heme b biosynthesis II (oxygen-independent)	0.0456473	0.00731468	0.0525523	0.0036311	-1.15127	0.0188882	Neutral
compost_tilled-yes	homocysteine and cysteine interconversion	0.291192	0.0255728	0.335267	0.00628638	-1.15136	0.00031481	Neutral
compost_tilled-yes	purine nucleobases degradation I (anaerobic)	0.152623	0.0307369	0.175769	0.00590543	-1.15166	0.0420705	Neutral
compost_tilled-yes	GABA shunt	0.086555	0.0206154	0.0999038	0.011217	-1.15422	0.0970187	Neutral
compost_tilled-yes	ureide biosynthesis	0.251435	0.0277829	0.293051	0.00751379	-1.16551	0.000827213	Neutral
compost_tilled-yes	superpathway of heme b biosynthesis from uroporphyrinogen-III	0.0425482	0.00742167	0.0496993	0.00323747	-1.16807	0.0156904	Neutral
compost_tilled-yes	aromatic biogenic amine degradation (bacteria)	0.259354	0.0410465	0.303058	0.00919407	-1.16851	0.0077787	Neutral
compost_tilled-yes	L-arabinose degradation IV	0.0704141	0.00828642	0.0828605	0.00760042	-1.17676	0.00253051	Neutral
compost_tilled-yes	4-aminobutanoate degradation V	0.251893	0.0288692	0.299344	0.00835526	-1.18838	0.000420629	Neutral
compost_tilled-yes	TCA cycle V (2-oxoglutarate synthase)	0.480363	0.0727663	0.572154	0.00358424	-1.19109	0.00277921	Neutral
compost_tilled-yes	sucrose biosynthesis II	0.269345	0.0341465	0.326263	0.00815819	-1.21132	0.000399512	Neutral
compost_tilled-yes	crotonyl-CoA/ethylmalonyl-CoA/hydroxybutyryl-CoA cycle (engineered)	0.0912097	0.0196955	0.111415	0.00846628	-1.22152	0.0108467	Neutral
compost_tilled-yes	superpathway of purine deoxyribonucleosides degradation	0.213622	0.0225911	0.26168	0.00972261	-1.22497	5.46475e-05	Neutral
compost_tilled-yes	5'-deoxyadenosine degradation II	0.0349893	0.00896443	0.0431925	0.00385145	-1.23445	0.0204764	Neutral
compost_tilled-yes	phosphatidate metabolism, as a signaling molecule	0.03716	0.00765481	0.0458731	0.0041639	-1.23448	0.0068235	Neutral
compost_tilled-yes	superpathway of menaquinol-8 biosynthesis II	0.153555	0.0138705	0.190886	0.00938757	-1.24311	1.03527e-05	Neutral
compost_tilled-yes	L-serine biosynthesis II	0.170993	0.0306198	0.21459	0.0158592	-1.25496	0.00130004	Neutral
compost_tilled-yes	mandelate degradation I	0.0258764	0.00665364	0.0325131	0.00209094	-1.25648	0.011608	Neutral
compost_tilled-yes	superpathway of thiamine diphosphate biosynthesis II	0.154974	0.0387362	0.19473	0.0146683	-1.25653	0.0103638	Neutral
compost_tilled-yes	superpathway of sulfolactate degradation	0.0394077	0.0115779	0.0498628	0.00728905	-1.26531	0.0293021	Neutral
compost_tilled-yes	ADP-L-glycero-&beta;-D-manno-heptose biosynthesis	0.195316	0.0310327	0.249076	0.00646627	-1.27525	0.000315193	Neutral
compost_tilled-yes	mycothiol biosynthesis	0.0969374	0.0223427	0.124685	0.00518415	-1.28624	0.00301445	Neutral
compost_tilled-yes	arsenate detoxification IV (mycothiol)	0.0388869	0.00853656	0.0504446	0.00619858	-1.29721	0.00297688	Neutral
compost_tilled-yes	thiazole component of thiamine diphosphate biosynthesis II	0.0456459	0.016941	0.0596058	0.00707412	-1.30583	0.0335219	Neutral
compost_tilled-yes	2-oxobutanoate degradation I	0.397207	0.0597404	0.533659	0.0234679	-1.34353	4.02104e-05	Neutral
compost_tilled-yes	L-tryptophan degradation XII (Geobacillus)	0.00642476	0.00442446	0.00868647	0.00128925	-1.35203	0.15541	Neutral
compost_tilled-yes	nitrate reduction I (denitrification)	0.080557	0.0137664	0.109918	0.00533923	-1.36448	5.50522e-05	Neutral
compost_tilled-yes	superpathway of sulfide oxidation (phototrophic sulfur bacteria)	0.0244201	0.0136333	0.0335646	0.00439351	-1.37447	0.0701642	Neutral
compost_tilled-yes	ergothioneine biosynthesis I (bacteria)	0.0644511	0.0168825	0.0889865	0.00828689	-1.38068	0.0010849	Neutral
compost_tilled-yes	nitrate reduction VI (assimilatory)	0.169938	0.0391056	0.236493	0.0126313	-1.39164	0.000325529	Neutral
compost_tilled-yes	superpathway of menaquinol-8 biosynthesis III	0.228994	0.0405708	0.32037	0.0140679	-1.39903	4.52551e-05	Neutral
compost_tilled-yes	L-lysine fermentation to acetate and butanoate	0.0230771	0.00777001	0.0323566	0.00284716	-1.4021	0.00405057	Neutral
compost_tilled-yes	superpathway of UDP-N-acetylglucosamine-derived O-antigen building blocks biosynthesis	0.0216059	0.0109051	0.0304614	0.00441042	-1.40986	0.0352827	Neutral
compost_tilled-yes	nitrate reduction VII (denitrification)	0.0776461	0.0166233	0.109918	0.00533923	-1.41563	0.000125206	Neutral
compost_tilled-yes	benzoyl-CoA degradation I (aerobic)	0.070714	0.022847	0.100865	0.00580093	-1.42638	0.00201234	Neutral
compost_tilled-yes	pyruvate fermentation to acetate and lactate II	0.0953835	0.0310805	0.136144	0.00598425	-1.42733	0.00212108	Neutral
compost_tilled-yes	superpathway of mycolyl-arabinogalactan-peptidoglycan complex biosynthesis	0.0721576	0.0191344	0.105665	0.00719933	-1.46437	0.000255604	Neutral
compost_tilled-yes	teichuronic acid biosynthesis (B. subtilis 168)	0.0191488	0.00565202	0.0284979	0.00959705	-1.48823	0.0184597	Neutral
compost_tilled-yes	4,5-dichlorocatechol degradation	0.0048517	0.00255775	0.00732109	0.00103637	-1.50897	0.015068	Neutral
compost_tilled-yes	superpathway of L-methionine salvage and degradation	0.0333831	0.0176374	0.0512095	0.00243256	-1.53399	0.0102597	Neutral
compost_tilled-yes	reductive TCA cycle I	0.287152	0.0933469	0.440954	0.0145696	-1.53561	0.000456009	Neutral
compost_tilled-yes	coenzyme M biosynthesis I	0.0252556	0.0127989	0.038975	0.00607799	-1.54323	0.00884764	Neutral
compost_tilled-yes	1,4-dihydroxy-6-naphthoate biosynthesis I	0.128814	0.0288995	0.199678	0.0130534	-1.55013	2.19848e-05	Neutral
compost_tilled-yes	mycolyl-arabinogalactan-peptidoglycan complex biosynthesis	0.0211202	0.00629001	0.0327432	0.002743	-1.55033	0.000164631	Neutral
compost_tilled-yes	L-tryptophan degradation X (mammalian, via tryptamine)	0.207667	0.0688824	0.324478	0.0199699	-1.56249	0.00034449	Neutral
compost_tilled-yes	GDP-D-glycero-&alpha;-D-manno-heptose biosynthesis	0.0902017	0.0276493	0.141284	0.00672127	-1.56631	0.000195437	Neutral
compost_tilled-yes	1,4-dihydroxy-6-naphthoate biosynthesis II	0.132443	0.0323864	0.209077	0.0144367	-1.57862	2.76698e-05	Neutral
compost_tilled-yes	pyruvate fermentation to propanoate I	0.014303	0.00566567	0.0231075	0.00455372	-1.61558	0.00126148	Neutral
compost_tilled-yes	superpathway of glycerol degradation to 1,3-propanediol	0.0204809	0.0060792	0.0337838	0.00447346	-1.64952	5.23242e-05	Neutral
compost_tilled-yes	L-histidine degradation III	0.164076	0.0558703	0.271332	0.0152281	-1.6537	0.000139158	Neutral
compost_tilled-yes	purine nucleobases degradation II (anaerobic)	0.105685	0.0447356	0.181952	0.00800593	-1.72165	0.000364572	Neutral
compost_tilled-yes	hopanoid biosynthesis (bacteria)	0.0382154	0.013694	0.0679754	0.00364981	-1.77874	5.65678e-05	Neutral
compost_tilled-yes	flexixanthin biosynthesis	0.00569111	0.00193981	0.0102138	0.00101695	-1.79469	2.88439e-05	Neutral
