# Supplementary material for: Municipal Solid Waste (MSW)-Compost Amendment Increases Diversity, Functional Activities, and Network Connectivity of a Vineyard Soil Microbiota
Source: Microorganisms. 2026 Jun 21;14(6):1372. doi: 10.3390/microorganisms14061372 (PMC13305556; doi:10.3390/microorganisms14061372)
Supplement: Supplementary file 1 [file microorganisms-14-01372-s001.zip › Zi-Pi_results.xlsx]

## Sheet: zipi_results
Genus-level taxa	Zi	Pi	Module	Role
Devosia	2.6821	0.7717	4	Network hub
Arcticibacter	1.6133	0.7681	1	Connector
Xanthobacteraceae1	0.3561	0.7456	2	Connector
Chloroflexi3	0.3269	0.7046	2	Connector
Rokubacteriales	1.6616	0.7588	3	Connector
Brevundimonas	1.3883	0.7675	1	Connector
Gemmatimonadaceae1	0.5899	0.7202	2	Connector
Microbacterium	0.1143	0.7051	3	Connector
Microtrichaceae	-0.1068	0.622	3	Connector
Solirubrobacterales2	1.1879	0.7658	3	Connector
Microvirga	-0.1225	0.6371	4	Connector
Pedobacter	1.2196	0.7384	1	Connector
Gemmatimonadota	-0.7769	0.6635	1	Connector
Steroidobacteraceae1	0.5564	0.7496	3	Connector
Novosphingobium	0.209	0.751	3	Connector
Moheibacter	-0.1114	0.7597	2	Connector
Microbacteriaceae	0.5879	0.7431	3	Connector
Cellvibrio	1.5008	0.7696	1	Connector
Rhizobiaceae	1.2826	0.7427	3	Connector
Chloroflexi5	1.4904	0.7522	5	Connector
Planifilum	1.5714	0.7636	4	Connector
Planococcaceae	1.2327	0.7634	2	Connector
Acidibacter	0.9405	0.7571	2	Connector
Sphingopyxis	0.9605	0.7485	4	Connector
Myxococcota	0.5899	0.7123	2	Connector
Gaiellales1	1.0228	0.7532	1	Connector
Skermanella	0.1459	0.7094	3	Connector
Azospirillales	1.3492	0.7579	4	Connector
Chitinophaga	-0.7769	0.7491	1	Connector
TM7a	-0.1068	0.7623	3	Connector
Bosea	0.4616	0.72	3	Connector
Saccharopolyspora	0.1143	0.7359	3	Connector
Gaiellales2	0.5729	0.759	1	Connector
Virgisporangium	-0.2891	0.7832	4	Connector
Verrucomicrobium	0.9989	0.7512	2	Connector
Solirubrobacterales1	0.601	0.7193	1	Connector
Singulisphaera	0.6827	0.7052	3	Connector
Steroidobacteraceae2	1.4988	0.7759	6	Connector
Planomicrobium	1.1743	0.7617	2	Connector
Burkholderiales2	0.5022	0.6657	2	Connector
Burkholderiales1	1.3774	0.7682	3	Connector
Cyclobacteriaceae	1.03	0.7061	3	Connector
Beijerinckiaceae2	-0.1502	0.7699	4	Connector
Alysiosphaera	-0.4957	0.6917	1	Connector
Beijerinckiaceae1	0.8494	0.7198	4	Connector
Luteolibacter	1.63	0.7628	3	Connector
Rubrobacter	1.3883	0.7686	1	Connector
Melghirimyces	1.5158	0.7669	4	Connector
Edaphobaculum	-0.2613	0.7365	4	Connector
Azospirillaceae	0.0105	0.7122	1	Connector
Entotheonellaceae	1.2511	0.7541	3	Connector
Pyrinomonadaceae	1.934	0.7658	2	Connector
Gemmatimonas	0.0105	0.7375	1	Connector
Pseudomonas	1.5249	0.7632	2	Connector
Thermoleophilia	0.5166	0.6937	1	Connector
Prosthecobacter	1.1109	0.7686	5	Connector
Flavobacterium	1.304	0.7656	1	Connector
Fictibacillus	0.6483	0.758	2	Connector
Patulibacter	0.0164	0.6339	4	Connector
Caulobacter	0.3985	0.7473	3	Connector
Gaiella	1.541	0.7714	5	Connector
Hydrogenophaga	1.4881	0.7593	4	Connector
Pseudoxanthomonas	-0.4279	0.7078	4	Connector
Ktedonobacteria	0.7697	0.7616	1	Connector
Vicinamibacterales	1.4325	0.7531	4	Connector
Roseiflexaceae	1.5249	0.765	2	Connector
Nitrosomonadaceae2	0.8259	0.7058	1	Connector
Actinobacteria	0.6853	0.7014	1	Connector
Verticiella	0.7939	0.7685	4	Connector
Vicinamibacteria	-0.316	0.7324	2	Connector
Nordella	0.2684	0.6982	2	Connector
Elsterales	-0.0739	0.666	1	Connector
Flavisolibacter	0.5564	0.6574	3	Connector
Bryobacter	0.0948	0.7356	1	Connector
Verrucomicrobiaceae	-0.012	0.7584	3	Connector
Ilumatobacteraceae3	-0.053	0.7643	2	Connector
Dongia	0.0931	0.7207	2	Connector
Psychrobacillus	-0.2962	0.7555	3	Connector
Myxococcaceae2	0.3496	0.7372	4	Connector
Kallotenuales	-0.2707	0.7451	1	Connector
Cupriavidus	-0.9278	0.6848	3	Connector
Acidimicrobiia2	0.6853	0.7465	1	Connector
Vicinamibacter	0.1774	0.7889	3	Connector
Algoriphagus	1.6547	0.7666	4	Connector
Vicinamibacteraceae2	0.8236	0.7289	2	Connector
Vicinamibacteraceae1	0.4051	0.7602	4	Connector
Bacteria	0.8822	0.7123	1	Connector
Stenotrophomonas	0.3853	0.7305	2	Connector
Taibaiella	0.8721	0.7758	3	Connector
Sphingobacteriaceae	0.0195	0.6897	3	Connector
Cytophaga	-0.1991	0.655	2	Connector
Olivibacter	0.4437	0.7699	2	Connector
Achromobacter	1.5008	0.7666	1	Connector
Allorhizobium-Neorhizobium-Pararhizobium-Rhizobium	0.2354	0.7418	1	Connector
Acinetobacter	-1.0225	0.7222	3	Connector
Staphylococcus	-0.3744	0.6938	2	Connector
Aminobacter	1.0993	0.6921	4	Connector
Devosiaceae	0.6291	0.7675	1	Connector
Williamsia	0.5717	0.6793	4	Connector
Aeromicrobium	-0.612	0.6826	3	Connector
Geminicoccaceae	1.4405	0.768	3	Connector
Thermomonas	-0.2962	0.7543	3	Connector
Chloroflexi1	-0.4621	0.6355	2	Connector
Brachybacterium	0.4145	0.7734	2	Connector
Microlunatus	1.2327	0.7548	2	Connector
Craurococcus-Caldovatus	-0.5083	0.7245	5	Connector
Holophagae	1.6932	0.7616	3	Connector
Kaistia	2.1545	0.7638	4	Connector
Alcaligenaceae	0.782	0.7006	5	Connector
Cellulosimicrobium	1.2937	0.7226	4	Connector
Terrimicrobium	-0.5519	0.7363	1	Connector
Neorhizobium	0.7416	0.7571	1	Connector
Acidimicrobiia3	0.2392	0.6702	2	Connector
Pseudohongiella	1.9601	0.7401	4	Connector
Segetibacter	0.3496	0.6638	4	Connector
Actinobacteriota1	-0.5801	0.7546	1	Connector
Domibacillus	0.5995	0.7183	4	Connector
Phyllobacterium	1.4665	0.7695	2	Connector
Actinobacteriota2	0.6853	0.7045	1	Connector
Cellvibrionaceae	-0.7611	0.6489	4	Connector
Geodermatophilaceae	-0.4456	0.72	6	Connector
Oceanobacillus	0.6273	0.7067	4	Connector
Sphingobacterium	-0.8962	0.7438	3	Connector
Alcanivorax	-0.5668	0.6777	4	Connector
Thermoanaerobaculaceae	-1.1706	0.6667	1	Connector
Dyadobacter	0.3853	0.7066	2	Connector
Microscillaceae2	-1.4014	0.6667	3	Connector
Fimbriiglobus	-0.6095	0.7	5	Connector
Citricoccus	-0.7611	0.6311	4	Connector
Chiayiivirga	-0.4541	0.6343	3	Connector
Roseomonas	-0.833	0.691	3	Connector
Gemmata	-0.6223	0.75	4	Connector
Tepidisphaera	-0.6095	0.7	5	Connector
Solirubrobacter	-0.6644	0.6887	1	Connector
Acidimicrobiia1	-0.4621	0.7232	2	Connector
Pseudoflavitalea	-1.1706	0.7289	1	Connector
Solirubrobacteraceae	1.0911	0.6531	7	Connector
Iamia	-1.0388	0.64	4	Connector
Nitrosomonadaceae1	-0.7611	0.7556	4	Connector
Roseimicrobium	-1.1172	0.64	3	Connector
Nocardioidaceae	-0.7866	0.6667	5	Connector
Kribbella	-1.3393	0.6914	1	Connector
Gemmataceae1	-0.9456	0.6616	1	Connector
Blastococcus	-1.0388	0.64	4	Connector
Gemmatimonadaceae2	-0.7207	0.5869	1	Peripheral
Mycobacterium	-1.2435	0.4959	3	Peripheral
Abditibacterium	-0.7866	0.4444	5	Peripheral
Blastocatellaceae	-0.1225	0.5776	4	Peripheral
Frankiales	-0.6778	0.4444	4	Peripheral
Stella	-0.3446	0.5978	4	Peripheral
Rubellimicrobium	-0.1502	0.5011	4	Peripheral
Rhizobiales2	-0.7251	0.5255	2	Peripheral
Haliangium	-0.9277	0.4938	4	Peripheral
Chloroflexi2	-1.1143	0.4567	1	Peripheral
Nitrospira	-0.7251	0.5893	2	Peripheral
Alphaproteobacteria	-0.8712	0.5369	2	Peripheral
Ilumatobacteraceae1	-0.8444	0.5833	4	Peripheral
Flaviaesturariibacter	-0.6778	0.5	4	Peripheral
Parapedobacter	-0.6501	0.5873	4	Peripheral
Nocardiopsis	-0.8722	0.4628	4	Peripheral
Thermomicrobiales2	-1.4799	0.375	1	Peripheral
Sphingomonas	-0.5112	0.4167	4	Peripheral
Pedosphaeraceae	-1.1987	0.4388	1	Peripheral
Promicromonospora	-0.9909	0.5873	3	Peripheral
Sumerlaea	-0.8167	0.355	4	Peripheral
Xanthobacteraceae3	-0.4557	0.6124	4	Peripheral
Paracoccus	-0.7056	0.4567	4	Peripheral
Luteimonas	-0.9594	0.57	3	Peripheral
Nonomuraea	-1.514	0	2	Peripheral
Tepidisphaeraceae	-0.7866	0.4444	5	Peripheral
RCP2-54	-0.7251	0.5561	2	Peripheral
Rhodocytophaga	-0.7611	0.5067	4	Peripheral
Pirellulaceae3	-0.2182	0.4444	7	Peripheral
Tepidisphaerales	-0.8167	0.426	4	Peripheral
Micrococcaceae	-0.8444	0.5139	4	Peripheral
Reyranella	-1.4264	0.375	2	Peripheral
Pseudolabrys	-0.9737	0.5661	1	Peripheral
Massilia	-1.5642	0	1	Peripheral
Pirellulaceae2	-1.4848	0.5	2	Peripheral
Dehalococcoidia	-1.5361	0	1	Peripheral
Rhizobiales1	-0.7889	0.5816	4	Peripheral
Xanthobacteraceae2	-1.3095	0.5625	2	Peripheral
Pelagibacterium	-0.9	0.54	4	Peripheral
Parviterribacter	-0.9555	0.5312	4	Peripheral
Salinicola	0	0	8	Peripheral
Brevibacterium	0	0	8	Peripheral
Rhodococcus	-1.4799	0.375	1	Peripheral
Rhodopirellula	-0.7056	0.6159	4	Peripheral
Microtrichales2	-1.4556	0.4444	2	Peripheral
Lechevalieria	-1.4556	0.4444	2	Peripheral
Bacillus	-1.1221	0	4	Peripheral
Pedomicrobium	-1.4264	0.5	2	Peripheral
Micromonosporaceae	-0.8372	0	5	Peripheral
Glycomyces	-1.1221	0	4	Peripheral
Intrasporangiaceae	-0.515	0	6	Peripheral
Geodermatophilus	-1.1499	0	4	Peripheral
Chthoniobacter	-1.5277	0	3	Peripheral
Rhizobacter	-1.514	0	2	Peripheral
Saccharimonadales1	-1.5277	0	3	Peripheral
Vitellibacter	-1.4848	0.5	2	Peripheral
Microtrichales1	-0.8729	0	7	Peripheral
Nocardia	-1.5593	0	3	Peripheral
Labrys	-0.5382	0	6	Peripheral
Hirschia	-1.5593	0	3	Peripheral
Chryseolinea	0	0	9	Peripheral
Lacunisphaera	0	0	9	Peripheral
