# Supplementary material for: Municipal Solid Waste (MSW)-Compost Amendment Increases Diversity, Functional Activities, and Network Connectivity of a Vineyard Soil Microbiota
Source: Microorganisms. 2026 Jun 21;14(6):1372. doi: 10.3390/microorganisms14061372 (PMC13305556; doi:10.3390/microorganisms14061372)
Supplement: Supplementary file 1 [file microorganisms-14-01372-s001.zip › ALDEx3.genera.compost_amendment.xlsx]

## Sheet: aldex.Quarta1.genera.summary
Parameter	Genus-level taxon	Log2 (fold change)	Std. error	p-val. adjusted	Effect of MSW-compost mulch
compost_amendment-yes	Patulibacter	7.20562	1.11839	0.00013087	Increased
compost_amendment-yes	Hydrogenophaga	6.78664	0.95142	0.00011035	Increased
compost_amendment-yes	Algoriphagus	6.39955	1.02353	0.000445002	Increased
compost_amendment-yes	Pseudohongiella	6.17585	1.04106	0.000560964	Increased
compost_amendment-yes	Kaistia	6.16516	1.06407	0.000860035	Increased
compost_amendment-yes	Sphingopyxis	6.10155	1.12195	0.000933069	Increased
compost_amendment-yes	Aminobacter	6.02479	1.00473	0.000419529	Increased
compost_amendment-yes	Cyclobacteriaceae	5.9833	1.13846	0.0010607	Increased
compost_amendment-yes	Cellulosimicrobium	5.80128	0.993693	0.000924401	Increased
compost_amendment-yes	Alcaligenaceae	5.72746	1.10321	0.00129606	Increased
compost_amendment-yes	Parapedobacter	5.3755	1.32063	0.0111627	Increased
compost_amendment-yes	Devosia	5.29213	1.22165	0.00428849	Increased
compost_amendment-yes	Oceanobacillus	5.27251	1.04085	0.00232938	Increased
compost_amendment-yes	Melghirimyces	5.20119	0.984529	0.00192061	Increased
compost_amendment-yes	Sphingobacterium	5.20058	1.23079	0.00686373	Increased
compost_amendment-yes	Williamsia	5.10444	1.02657	0.00245445	Increased
compost_amendment-yes	Achromobacter	5.0556	0.89905	0.000959148	Increased
compost_amendment-yes	Planifilum	5.01322	0.994379	0.00288867	Increased
compost_amendment-yes	Brachybacterium	4.7988	1.2053	0.0126795	Increased
compost_amendment-yes	Taibaiella	4.60374	1.22518	0.0198103	Increased
compost_amendment-yes	Olivibacter	4.51657	1.15943	0.012331	Increased
compost_amendment-yes	Microtrichaceae	4.47673	1.04544	0.0112786	Increased
compost_amendment-yes	Arcticibacter	4.44324	1.17893	0.0246649	Increased
compost_amendment-yes	Alcanivorax	4.42385	1.26001	0.0258468	Increased
compost_amendment-yes	Saccharopolyspora	4.40913	1.00619	0.00752155	Increased
compost_amendment-yes	Singulisphaera	4.38607	1.09701	0.0142499	Increased
compost_amendment-yes	Novibacillus	4.35557	0.981875	0.00761562	Increased
compost_amendment-yes	Rhabdanaerobium	4.32533	0.987049	0.00967594	Increased
compost_amendment-yes	Rhizobiaceae	4.31505	0.871449	0.00272891	Increased
compost_amendment-yes	Verrucomicrobium	4.06416	1.23939	0.0358658	Increased
compost_amendment-yes	Brevundimonas	4.0292	1.11966	0.0163101	Increased
compost_amendment-yes	Phyllobacterium	3.99894	1.0848	0.0257386	Increased
compost_amendment-yes	Stella	3.97884	1.1281	0.0313094	Increased
compost_amendment-yes	Thermomonas	3.94175	1.13752	0.0310304	Increased
compost_amendment-yes	Planococcaceae	3.89121	1.12639	0.0278662	Increased
compost_amendment-yes	Cellvibrio	3.63151	0.879982	0.00913745	Increased
compost_amendment-yes	Gracilibacillus	3.62021	1.05484	0.0478877	Increased
compost_amendment-yes	Aeribacillus	3.44329	0.994553	0.0467445	Increased
compost_amendment-yes	Pseudoxanthomonas	3.43406	0.988041	0.0259842	Increased
compost_amendment-yes	Bosea	3.42592	0.880868	0.014267	Increased
compost_amendment-yes	Caulobacter	3.37535	1.02844	0.0310587	Increased
compost_amendment-yes	Pseudomonas	3.21794	0.951041	0.0297656	Increased
compost_amendment-yes	Aeromicrobium	2.82165	0.879251	0.0398327	Increased
compost_amendment-yes	Luteolibacter	2.79483	0.788578	0.0260351	Increased
compost_amendment-yes	Microbacteriaceae	2.75577	0.283966	1.97011e-05	Increased
compost_amendment-yes	Promicromonospora	2.58377	0.730052	0.0331763	Increased
compost_amendment-yes	Microbacterium	2.46263	0.348905	0.000630513	Increased
compost_amendment-yes	Xanthobacteraceae3	2.22861	0.541859	0.0205244	Increased
compost_amendment-yes	Devosiaceae	1.76013	0.31746	0.0129287	Increased
compost_amendment-yes	Segetibacter	-5.0486	0.800226	0.000113843	Reduced
compost_amendment-yes	Steroidobacteraceae1	-4.21914	0.690847	0.000271383	Reduced
compost_amendment-yes	Rokubacteriales	-4.16745	0.711251	0.000214698	Reduced
compost_amendment-yes	Fimbriiglobus	-3.95284	0.712069	0.00043507	Reduced
compost_amendment-yes	Virgisporangium	-3.68645	0.840506	0.0118815	Reduced
compost_amendment-yes	Entotheonellaceae	-3.68502	0.631188	0.000323869	Reduced
compost_amendment-yes	Fictibacillus	-3.66165	0.600608	0.000271718	Reduced
compost_amendment-yes	Geminicoccaceae	-3.61808	0.594027	0.000314103	Reduced
compost_amendment-yes	Actinobacteria2	-3.559	0.754965	0.00151508	Reduced
compost_amendment-yes	Flavisolibacter	-3.48667	0.43621	6.06294e-05	Reduced
compost_amendment-yes	Dongia	-3.47416	0.622848	0.00065202	Reduced
compost_amendment-yes	Ilumatobacteraceae1	-3.46108	0.53613	0.000374255	Reduced
compost_amendment-yes	Vicinamibacter	-3.45606	0.580961	0.00038672	Reduced
compost_amendment-yes	Steroidobacteraceae2	-3.42701	0.690983	0.00134783	Reduced
compost_amendment-yes	Pyrinomonadaceae	-3.36938	0.477137	0.000186107	Reduced
compost_amendment-yes	Burkholderiales1	-3.3442	0.515116	0.00025681	Reduced
compost_amendment-yes	Chloroflexi3	-3.3394	0.557306	0.000360436	Reduced
compost_amendment-yes	Acidimicrobiia3	-3.3238	0.56448	0.000404618	Reduced
compost_amendment-yes	Microscillaceae1	-3.30043	0.622239	0.00114421	Reduced
compost_amendment-yes	Beijerinckiaceae2	-3.22842	0.491683	0.000299839	Reduced
compost_amendment-yes	Haliangium	-3.22152	0.693626	0.00245703	Reduced
compost_amendment-yes	Roseiflexaceae	-3.21707	0.449921	0.00016148	Reduced
compost_amendment-yes	Azotobacter	-3.20347	0.823638	0.00697903	Reduced
compost_amendment-yes	Xanthobacteraceae1	-3.15045	0.596858	0.001135	Reduced
compost_amendment-yes	Gaiellales2	-3.14428	0.44174	0.000285345	Reduced
compost_amendment-yes	Acidibacter	-3.11355	0.483504	0.000414026	Reduced
compost_amendment-yes	Bacteria	-3.11157	0.555909	0.000733959	Reduced
compost_amendment-yes	Myxococcaceae2	-3.08737	0.48362	0.000418021	Reduced
compost_amendment-yes	Holophagae	-3.08721	0.580485	0.00119392	Reduced
compost_amendment-yes	Acidimicrobiia1	-3.08413	0.61983	0.00174801	Reduced
compost_amendment-yes	Vicinamibacteria	-3.01256	0.53505	0.000882384	Reduced
compost_amendment-yes	Rubellimicrobium	-3.00536	0.333859	9.92486e-05	Reduced
compost_amendment-yes	Frankiales	-2.98066	0.513899	0.00109701	Reduced
compost_amendment-yes	Vicinamibacteraceae1	-2.9411	0.4718	0.000948072	Reduced
compost_amendment-yes	Myxococcota	-2.93869	0.56537	0.00155204	Reduced
compost_amendment-yes	Beijerinckiaceae1	-2.92793	0.50627	0.000758717	Reduced
compost_amendment-yes	Thermomonosporaceae	-2.9273	0.694761	0.0068468	Reduced
compost_amendment-yes	Nitrosomonadaceae2	-2.92596	0.550634	0.00116619	Reduced
compost_amendment-yes	Puia	-2.91136	0.57918	0.00189622	Reduced
compost_amendment-yes	Ilumatobacteraceae2	-2.8953	0.560331	0.00162691	Reduced
compost_amendment-yes	Gaiella	-2.89311	0.285882	5.33276e-05	Reduced
compost_amendment-yes	Thermoleophilia	-2.88197	0.848821	0.0427257	Reduced
compost_amendment-yes	Azospirillales	-2.87682	0.371038	0.000244872	Reduced
compost_amendment-yes	Actinobacteriota2	-2.85571	0.491308	0.000776746	Reduced
compost_amendment-yes	Kallotenuales	-2.82254	0.380816	0.000292639	Reduced
compost_amendment-yes	Nordella	-2.82194	0.570733	0.00232584	Reduced
compost_amendment-yes	Rubrobacter	-2.81923	0.281369	7.44725e-05	Reduced
compost_amendment-yes	Domibacillus	-2.81732	0.353476	0.000177148	Reduced
compost_amendment-yes	Ktedonobacteria	-2.76421	0.419854	0.000634801	Reduced
compost_amendment-yes	Azospirillaceae	-2.75567	0.586521	0.00371074	Reduced
compost_amendment-yes	Labrys	-2.70455	0.673165	0.0087655	Reduced
compost_amendment-yes	Microlunatus	-2.69646	0.31367	0.000161061	Reduced
compost_amendment-yes	Thermoanaerobaculaceae	-2.6203	0.591506	0.0050846	Reduced
compost_amendment-yes	Gaiellales1	-2.59399	0.271705	0.000116791	Reduced
compost_amendment-yes	Flaviaesturariibacter	-2.58775	0.503588	0.00324386	Reduced
compost_amendment-yes	Elsterales	-2.58468	0.537051	0.003881	Reduced
compost_amendment-yes	Parviterribacter	-2.51886	0.589096	0.00849346	Reduced
compost_amendment-yes	Intrasporangiaceae	-2.50741	0.462139	0.00229739	Reduced
compost_amendment-yes	Marmoricola	-2.46193	0.494199	0.00352143	Reduced
compost_amendment-yes	Geodermatophilaceae	-2.40617	0.438407	0.00292311	Reduced
compost_amendment-yes	Rhodocytophaga	-2.39246	0.331858	0.000823557	Reduced
compost_amendment-yes	Solirubrobacterales2	-2.37449	0.306636	0.000484793	Reduced
compost_amendment-yes	Solirubrobacterales1	-2.36961	0.238888	0.000332001	Reduced
compost_amendment-yes	Vicinamibacterales	-2.35368	0.263214	0.000455671	Reduced
compost_amendment-yes	Sphingoaurantiacus	-2.34942	0.581817	0.0150763	Reduced
compost_amendment-yes	Gemmatimonas	-2.33468	0.357076	0.00141224	Reduced
compost_amendment-yes	Burkholderiales2	-2.33342	0.419453	0.00263655	Reduced
compost_amendment-yes	Micromonosporaceae	-2.32924	0.278991	0.000821742	Reduced
compost_amendment-yes	Sandaracinaceae	-2.30649	0.653428	0.024331	Reduced
compost_amendment-yes	Sphingomonas	-2.29251	0.275225	0.000638654	Reduced
compost_amendment-yes	Gemmatimonadota	-2.27395	0.505031	0.0070658	Reduced
compost_amendment-yes	Myxococcaceae1	-2.26302	0.604208	0.017692	Reduced
compost_amendment-yes	Acetobacteraceae	-2.2585	0.526754	0.0114506	Reduced
compost_amendment-yes	Vicinamibacteraceae2	-2.25435	0.263958	0.00069827	Reduced
compost_amendment-yes	Actinobacteriota1	-2.24147	0.35865	0.00217834	Reduced
compost_amendment-yes	Gemmatimonadaceae2	-2.20847	0.260608	0.000771152	Reduced
compost_amendment-yes	Blastocatellaceae	-2.1775	0.287832	0.00114335	Reduced
compost_amendment-yes	Skermanella	-2.14088	0.196605	0.000657391	Reduced
compost_amendment-yes	Nitrosomonadaceae1	-2.12442	0.369258	0.00416751	Reduced
compost_amendment-yes	Chloroflexi2	-2.11841	0.427881	0.00754219	Reduced
compost_amendment-yes	Gemmata	-2.11737	0.363983	0.00358631	Reduced
compost_amendment-yes	Gemmatimonadaceae1	-2.08892	0.379131	0.00553166	Reduced
compost_amendment-yes	Pedomicrobium	-2.07321	0.517402	0.0169457	Reduced
compost_amendment-yes	Geodermatophilus	-2.05363	0.360802	0.00476288	Reduced
compost_amendment-yes	Bacillus	-2.05226	0.381209	0.00507666	Reduced
compost_amendment-yes	Bryobacter	-2.03628	0.24831	0.0016554	Reduced
compost_amendment-yes	Pedosphaeraceae	-2.0168	0.403426	0.00779152	Reduced
compost_amendment-yes	Chloroflexi5	-1.95905	0.239172	0.0019049	Reduced
compost_amendment-yes	Microvirga	-1.94368	0.194669	0.00127858	Reduced
compost_amendment-yes	Nitrospira	-1.84689	0.363221	0.0100509	Reduced
compost_amendment-yes	Solirubrobacter	-1.7963	0.18985	0.00292045	Reduced
compost_amendment-yes	Micrococcaceae	-1.79564	0.246679	0.00417191	Reduced
compost_amendment-yes	RCP2-54	-1.77905	0.418637	0.0209938	Reduced
compost_amendment-yes	Tepidisphaerales	-1.76918	0.181976	0.00282558	Reduced
compost_amendment-yes	Reyranella	-1.75678	0.330019	0.0129056	Reduced
compost_amendment-yes	Xanthobacteraceae2	-1.70084	0.230766	0.00560896	Reduced
compost_amendment-yes	Chloroflexi4	-1.64475	0.224037	0.00561595	Reduced
compost_amendment-yes	Luteitalea	-1.61623	0.380059	0.0292487	Reduced
compost_amendment-yes	Blastococcus	-1.61282	0.206344	0.00580534	Reduced
compost_amendment-yes	Ramlibacter	-1.58852	0.40951	0.0388625	Reduced
compost_amendment-yes	Thermomicrobiales2	-1.41361	0.220948	0.0181094	Reduced
compost_amendment-yes	Opitutus	-1.38391	0.268452	0.0306955	Reduced
compost_amendment-yes	Chiayiivirga	3.88414	1.17499	0.0500884	Not significant
compost_amendment-yes	Pelagibacterium	3.85791	1.16487	0.0563238	Not significant
compost_amendment-yes	Moheibacter	3.84893	1.25243	0.072908	Not significant
compost_amendment-yes	Flavobacterium	3.82938	1.42869	0.0754829	Not significant
compost_amendment-yes	Terrimicrobium	3.61335	1.20577	0.080267	Not significant
compost_amendment-yes	Nocardiopsis	3.51186	1.13889	0.0692514	Not significant
compost_amendment-yes	Sphingobacteriaceae	3.50678	1.12438	0.0599421	Not significant
compost_amendment-yes	Luteimonas	3.40004	1.14558	0.0882799	Not significant
compost_amendment-yes	Saccharomonospora	3.39516	1.07505	0.0709483	Not significant
compost_amendment-yes	Cellvibrionaceae	3.35215	1.13794	0.0648762	Not significant
compost_amendment-yes	Cupriavidus	3.34633	1.04128	0.0513074	Not significant
compost_amendment-yes	Nocardioidaceae	3.2903	1.14976	0.0794174	Not significant
compost_amendment-yes	Planomicrobium	3.27414	1.23178	0.135494	Not significant
compost_amendment-yes	Vitellibacter	3.22639	1.33634	0.175639	Not significant
compost_amendment-yes	Citricoccus	3.20193	1.19563	0.135647	Not significant
compost_amendment-yes	Verticiella	3.16926	1.2241	0.153616	Not significant
compost_amendment-yes	Prosthecobacter	3.1337	1.24262	0.155175	Not significant
compost_amendment-yes	Bacillaceae1	3.05977	1.10086	0.126252	Not significant
compost_amendment-yes	Chitinophaga	2.96016	1.11576	0.118048	Not significant
compost_amendment-yes	Staphylococcus	2.94602	1.21986	0.170284	Not significant
compost_amendment-yes	Neorhizobium	2.88473	1.23674	0.190606	Not significant
compost_amendment-yes	Pedobacter	2.8075	1.15768	0.128698	Not significant
compost_amendment-yes	Tetragenococcus	2.79691	1.06518	0.155107	Not significant
compost_amendment-yes	Saccharimonadaceae	2.59638	0.923206	0.0870829	Not significant
compost_amendment-yes	Pseudoflavitalea	2.45113	1.15547	0.244545	Not significant
compost_amendment-yes	Edaphobaculum	2.41669	1.01113	0.167078	Not significant
compost_amendment-yes	Galbibacter	2.39033	1.38679	0.39985	Not significant
compost_amendment-yes	Solirubrobacteraceae	2.34815	1.12883	0.26273	Not significant
compost_amendment-yes	Sumerlaea	2.34252	0.859504	0.112817	Not significant
compost_amendment-yes	Marinococcaceae	2.17818	1.10128	0.338815	Not significant
compost_amendment-yes	Stenotrophomonas	2.16661	1.40734	0.470745	Not significant
compost_amendment-yes	Pseudofulvimonas	2.14846	1.27658	0.428088	Not significant
compost_amendment-yes	Salinicola	2.13094	1.25443	0.428637	Not significant
compost_amendment-yes	Brevibacterium	2.09489	1.35222	0.476495	Not significant
compost_amendment-yes	Psychrobacillus	2.08411	1.10024	0.332198	Not significant
compost_amendment-yes	Hirschia	2.0717	1.20779	0.404286	Not significant
compost_amendment-yes	Rhodococcus	2.03595	0.788437	0.130205	Not significant
compost_amendment-yes	Cytophaga	1.86777	1.42974	0.583329	Not significant
compost_amendment-yes	Novosphingobium	1.84959	0.963522	0.318176	Not significant
compost_amendment-yes	Rhodopirellula	1.84303	0.722364	0.144756	Not significant
compost_amendment-yes	Acinetobacter	1.83867	1.18098	0.467096	Not significant
compost_amendment-yes	Rhizobiales2	1.82732	0.689707	0.148247	Not significant
compost_amendment-yes	Roseimicrobium	1.79782	1.0085	0.361744	Not significant
compost_amendment-yes	Paracoccus	1.7678	0.794851	0.235165	Not significant
compost_amendment-yes	Nocardia	1.75506	0.8463	0.266024	Not significant
compost_amendment-yes	Subsaxibacter	1.72492	1.28881	0.5669	Not significant
compost_amendment-yes	Actinobacteria1	1.71902	1.15083	0.503159	Not significant
compost_amendment-yes	Allorhizobium-Neorhizobium-Pararhizobium-Rhizobium	1.32967	0.705885	0.350876	Not significant
compost_amendment-yes	Dyadobacter	1.30773	1.4404	0.789099	Not significant
compost_amendment-yes	Glycomyces	1.12092	1.19563	0.745626	Not significant
compost_amendment-yes	Roseomonas	1.04462	0.37845	0.21635	Not significant
compost_amendment-yes	Iamia	1.01149	0.685603	0.509515	Not significant
compost_amendment-yes	Saccharimonadales1	0.995402	0.771724	0.582931	Not significant
compost_amendment-yes	Mycobacterium	0.816261	0.293554	0.260468	Not significant
compost_amendment-yes	Verrucomicrobiaceae	0.628635	0.601132	0.651244	Not significant
compost_amendment-yes	Abditibacterium	0.571586	0.968345	0.860993	Not significant
compost_amendment-yes	Isosphaeraceae	0.502458	0.848268	0.84941	Not significant
compost_amendment-yes	Conexibacter	0.371228	0.61228	0.796665	Not significant
compost_amendment-yes	Planctomycetales	0.330469	0.212969	0.506057	Not significant
compost_amendment-yes	Tepidisphaera	0.269975	0.728309	0.859489	Not significant
compost_amendment-yes	Chthoniobacter	0.121739	0.300749	0.728876	Not significant
compost_amendment-yes	Microtrichales1	0.0931997	0.846344	0.88881	Not significant
compost_amendment-yes	Rubinisphaeraceae	0.091389	0.27262	0.721021	Not significant
compost_amendment-yes	Agromyces	0.0528647	0.222741	0.700253	Not significant
compost_amendment-yes	Thermomicrobiales1	0.0309391	0.641383	0.85231	Not significant
compost_amendment-yes	Arenimonas	-0.383546	0.539569	0.659012	Not significant
compost_amendment-yes	Pirellulaceae3	-0.420927	0.217724	0.380283	Not significant
compost_amendment-yes	Piscibacillus	-0.459017	1.16264	0.732123	Not significant
compost_amendment-yes	Tepidisphaeraceae	-0.634076	1.08785	0.736301	Not significant
compost_amendment-yes	Variovorax	-0.636698	1.03065	0.718231	Not significant
compost_amendment-yes	Ensifer	-0.639524	0.555813	0.519274	Not significant
compost_amendment-yes	Nocardioides	-0.64071	0.168964	0.206831	Not significant
compost_amendment-yes	Microscillaceae2	-0.645108	0.262021	0.282244	Not significant
compost_amendment-yes	Streptomycetaceae	-0.664955	0.706794	0.556718	Not significant
compost_amendment-yes	Terrimonas	-0.688476	0.732991	0.575912	Not significant
compost_amendment-yes	Adhaeribacter	-0.696964	0.326957	0.296319	Not significant
compost_amendment-yes	Steroidobacter	-0.795562	0.260074	0.200951	Not significant
compost_amendment-yes	Bacillaceae2	-0.797608	0.25327	0.188762	Not significant
compost_amendment-yes	Longimicrobiaceae	-0.825851	0.492602	0.355655	Not significant
compost_amendment-yes	Bacillales	-0.827171	0.414346	0.291001	Not significant
compost_amendment-yes	Cellulomonas	-0.831824	0.338832	0.232898	Not significant
compost_amendment-yes	Pirellula	-0.864026	0.190586	0.123414	Not significant
compost_amendment-yes	Altererythrobacter	-0.866904	0.308652	0.205461	Not significant
compost_amendment-yes	Streptomyces	-0.884715	0.182918	0.111719	Not significant
compost_amendment-yes	Polyangiales	-0.892297	0.865509	0.549291	Not significant
compost_amendment-yes	Caldilineaceae	-0.953225	0.261181	0.12855	Not significant
compost_amendment-yes	Oxalobacteraceae	-1.015	0.318822	0.136331	Not significant
compost_amendment-yes	Sphingomonadaceae	-1.01794	0.222036	0.0872656	Not significant
compost_amendment-yes	Caenimonas	-1.07078	0.427265	0.183538	Not significant
compost_amendment-yes	Comamonadaceae	-1.09364	0.280725	0.0913318	Not significant
compost_amendment-yes	Lacunisphaera	-1.10695	0.967814	0.497035	Not significant
compost_amendment-yes	Pirellulaceae1	-1.10938	0.75413	0.393062	Not significant
compost_amendment-yes	Noviherbaspirillum	-1.1283	0.332279	0.109304	Not significant
compost_amendment-yes	Chitinophagaceae2	-1.14911	0.303366	0.0903856	Not significant
compost_amendment-yes	Saccharimonadales2	-1.18578	0.431399	0.145887	Not significant
compost_amendment-yes	Ilumatobacteraceae3	-1.18781	0.69538	0.309508	Not significant
compost_amendment-yes	Flavitalea	-1.26159	0.419258	0.120951	Not significant
compost_amendment-yes	Pirellulaceae2	-1.27946	0.397454	0.0929756	Not significant
compost_amendment-yes	Chitinophagaceae3	-1.28408	0.327724	0.0642936	Not significant
compost_amendment-yes	Ilumatobacter	-1.32915	0.533656	0.160207	Not significant
compost_amendment-yes	Ohtaekwangia	-1.42922	0.600487	0.153542	Not significant
compost_amendment-yes	Massilia	-1.43211	0.667977	0.181329	Not significant
compost_amendment-yes	Paenibacillus	-1.48983	0.783273	0.251462	Not significant
compost_amendment-yes	Dehalococcoidia	-1.51463	0.765714	0.234327	Not significant
compost_amendment-yes	Lysobacter	-1.55272	0.480469	0.0694836	Not significant
compost_amendment-yes	Phenylobacterium	-1.57354	0.449213	0.0535814	Not significant
compost_amendment-yes	Alphaproteobacteria	-1.59586	1.0152	0.337549	Not significant
compost_amendment-yes	Actinoplanes	-1.65112	0.974066	0.297565	Not significant
compost_amendment-yes	Gemmataceae2	-1.67858	0.980334	0.292285	Not significant
compost_amendment-yes	Pontibacter	-1.69083	0.596062	0.094686	Not significant
compost_amendment-yes	Gemmataceae1	-1.70202	0.769481	0.191498	Not significant
compost_amendment-yes	Kribbella	-1.72296	0.788102	0.185659	Not significant
compost_amendment-yes	Microtrichales2	-1.75948	0.782237	0.152899	Not significant
compost_amendment-yes	Rhizobacter	-1.88492	0.785486	0.118778	Not significant
compost_amendment-yes	Nonomuraea	-2.01735	0.699387	0.0649532	Not significant
compost_amendment-yes	Chloroflexi1	-2.03655	0.6427	0.0547368	Not significant
compost_amendment-yes	Rhizobiales1	-2.06353	1.06175	0.226306	Not significant
compost_amendment-yes	Lechevalieria	-2.0833	1.04946	0.211392	Not significant
compost_amendment-yes	Craurococcus-Caldovatus	-2.20932	0.716697	0.0828416	Not significant
compost_amendment-yes	Pseudolabrys	-2.27007	0.803255	0.0855175	Not significant
compost_amendment-yes	Chryseolinea	-2.33436	0.770414	0.0523976	Not significant
compost_amendment-yes	Chitinophagaceae1	-2.46434	0.898974	0.0866875	Not significant
compost_amendment-yes	Alysiosphaera	-2.55492	0.717255	0.0531482	Not significant
compost_amendment-yes	Archangium	-2.61322	0.927043	0.072335	Not significant
compost_amendment-yes	Acidimicrobiia2	-2.70732	0.916618	0.0619547	Not significant
