# Supplementary material for: Municipal Solid Waste (MSW)-Compost Amendment Increases Diversity, Functional Activities, and Network Connectivity of a Vineyard Soil Microbiota
Source: Microorganisms. 2026 Jun 21;14(6):1372. doi: 10.3390/microorganisms14061372 (PMC13305556; doi:10.3390/microorganisms14061372)
Supplement: Supplementary file 1 [file microorganisms-14-01372-s001.zip › ALDEx3.genera.compost_mulch.xlsx]

## Sheet: aldex.Quarta1.genera.summary
Parameter	Genus-level taxon	Log2 (fold change)	Std. error	p-val. adjusted	Effect of MSW-compost mulch
compost_mulch-yes	Pseudohongiella	6.64775	1.0621	0.000886418	Increased
compost_mulch-yes	Hydrogenophaga	6.63762	1.04901	0.000713369	Increased
compost_mulch-yes	Algoriphagus	6.59408	1.06388	0.000836017	Increased
compost_mulch-yes	Patulibacter	6.45933	1.1791	0.00166396	Increased
compost_mulch-yes	Sphingopyxis	6.17257	1.19261	0.00263874	Increased
compost_mulch-yes	Aminobacter	6.02059	1.04054	0.00131916	Increased
compost_mulch-yes	Kaistia	6.00644	1.21814	0.00709202	Increased
compost_mulch-yes	Cellulosimicrobium	5.96868	1.0268	0.00147378	Increased
compost_mulch-yes	Cyclobacteriaceae	5.92075	1.36905	0.0120326	Increased
compost_mulch-yes	Oceanobacillus	5.84244	1.10701	0.00262813	Increased
compost_mulch-yes	Melghirimyces	5.72706	0.98716	0.00180784	Increased
compost_mulch-yes	Planifilum	5.59632	0.99509	0.00230671	Increased
compost_mulch-yes	Devosia	5.49142	1.32951	0.0106786	Increased
compost_mulch-yes	Saccharopolyspora	5.33389	1.01251	0.00294779	Increased
compost_mulch-yes	Williamsia	5.07771	1.08054	0.00635789	Increased
compost_mulch-yes	Novibacillus	5.03332	1.02527	0.00588941	Increased
compost_mulch-yes	Alcaligenaceae	5.02951	1.29418	0.0263318	Increased
compost_mulch-yes	Brachybacterium	4.8111	1.34123	0.0398867	Increased
compost_mulch-yes	Achromobacter	4.72651	0.982921	0.00509295	Increased
compost_mulch-yes	Rhabdanaerobium	4.63192	1.05749	0.013023	Increased
compost_mulch-yes	Saccharomonospora	4.51073	1.17891	0.0367928	Increased
compost_mulch-yes	Thermomonas	4.48459	1.18489	0.0243786	Increased
compost_mulch-yes	Rhizobiaceae	4.19147	0.973099	0.010387	Increased
compost_mulch-yes	Aeribacillus	3.79602	0.996016	0.0359004	Increased
compost_mulch-yes	Nocardioidaceae	3.77576	1.10103	0.0456945	Increased
compost_mulch-yes	Pseudoxanthomonas	3.70621	1.01175	0.0288738	Increased
compost_mulch-yes	Cellvibrio	3.60473	0.994822	0.0288204	Increased
compost_mulch-yes	Bosea	3.41692	0.980564	0.0376358	Increased
compost_mulch-yes	Sumerlaea	2.89034	0.83857	0.0491855	Increased
compost_mulch-yes	Microbacteriaceae	2.69158	0.426513	0.00202576	Increased
compost_mulch-yes	Microbacterium	2.40305	0.449392	0.00796934	Increased
compost_mulch-yes	Segetibacter	-5.52723	1.08835	0.00207406	Reduced
compost_mulch-yes	Fimbriiglobus	-4.37658	1.10255	0.00766314	Reduced
compost_mulch-yes	Steroidobacteraceae1	-4.27062	1.02691	0.00694398	Reduced
compost_mulch-yes	Rokubacteriales	-3.92976	0.921544	0.00622694	Reduced
compost_mulch-yes	Acidimicrobiia3	-3.91876	1.00699	0.00941235	Reduced
compost_mulch-yes	Actinobacteria2	-3.8675	1.16538	0.0196098	Reduced
compost_mulch-yes	Ilumatobacteraceae1	-3.85585	0.755039	0.00349982	Reduced
compost_mulch-yes	Vicinamibacter	-3.80303	0.977192	0.00954653	Reduced
compost_mulch-yes	Entotheonellaceae	-3.73542	0.922057	0.00822135	Reduced
compost_mulch-yes	Fictibacillus	-3.72786	0.823209	0.00525083	Reduced
compost_mulch-yes	Pyrinomonadaceae	-3.66007	0.821983	0.00541582	Reduced
compost_mulch-yes	Chloroflexi3	-3.64853	0.828356	0.00600259	Reduced
compost_mulch-yes	Roseiflexaceae	-3.58529	0.788556	0.00547305	Reduced
compost_mulch-yes	Steroidobacteraceae2	-3.5476	0.969052	0.0140054	Reduced
compost_mulch-yes	Geminicoccaceae	-3.51299	0.854879	0.0092604	Reduced
compost_mulch-yes	Flavisolibacter	-3.51103	0.568373	0.00173056	Reduced
compost_mulch-yes	Burkholderiales1	-3.44455	0.756254	0.00621121	Reduced
compost_mulch-yes	Gaiellales2	-3.41941	0.802683	0.00763232	Reduced
compost_mulch-yes	Nordella	-3.41056	0.870772	0.010805	Reduced
compost_mulch-yes	Nitrosomonadaceae2	-3.39684	0.952157	0.0158612	Reduced
compost_mulch-yes	Acidibacter	-3.36199	0.763632	0.0073468	Reduced
compost_mulch-yes	Dongia	-3.29707	0.733642	0.00645	Reduced
compost_mulch-yes	Xanthobacteraceae1	-3.29043	0.850932	0.0124087	Reduced
compost_mulch-yes	Virgisporangium	-3.26803	1.03422	0.0465331	Reduced
compost_mulch-yes	Acidimicrobiia1	-3.21782	0.811297	0.0117872	Reduced
compost_mulch-yes	Holophagae	-3.2053	0.880919	0.0158669	Reduced
compost_mulch-yes	Haliangium	-3.17234	0.895362	0.0187518	Reduced
compost_mulch-yes	Rubellimicrobium	-3.12372	0.484157	0.00120905	Reduced
compost_mulch-yes	Myxococcaceae2	-3.08468	0.788538	0.0123736	Reduced
compost_mulch-yes	Actinobacteriota2	-3.05987	0.811084	0.0135013	Reduced
compost_mulch-yes	Microscillaceae1	-3.04248	0.699937	0.00868919	Reduced
compost_mulch-yes	Vicinamibacteraceae1	-3.03529	0.658306	0.00772168	Reduced
compost_mulch-yes	Azospirillales	-2.98813	0.536436	0.00334897	Reduced
compost_mulch-yes	Rubrobacter	-2.97005	0.404811	0.000759223	Reduced
compost_mulch-yes	Vicinamibacteria	-2.96706	0.67437	0.00844305	Reduced
compost_mulch-yes	Flaviaesturariibacter	-2.9649	0.798564	0.0166736	Reduced
compost_mulch-yes	Bacteria	-2.94955	0.80476	0.0170398	Reduced
compost_mulch-yes	Gaiella	-2.92953	0.450447	0.00126336	Reduced
compost_mulch-yes	Domibacillus	-2.92088	0.525668	0.00255361	Reduced
compost_mulch-yes	Frankiales	-2.91196	0.561796	0.00423386	Reduced
compost_mulch-yes	Beijerinckiaceae2	-2.89046	0.578611	0.00537679	Reduced
compost_mulch-yes	Thermomonosporaceae	-2.88489	0.86761	0.029415	Reduced
compost_mulch-yes	Ktedonobacteria	-2.88115	0.679085	0.00945299	Reduced
compost_mulch-yes	Kallotenuales	-2.81374	0.567623	0.00592648	Reduced
compost_mulch-yes	Thermoanaerobaculaceae	-2.80805	0.824845	0.0240619	Reduced
compost_mulch-yes	Ilumatobacteraceae2	-2.79146	0.604185	0.00755597	Reduced
compost_mulch-yes	Beijerinckiaceae1	-2.76305	0.709169	0.0156022	Reduced
compost_mulch-yes	Microlunatus	-2.7574	0.501822	0.00300274	Reduced
compost_mulch-yes	Azospirillaceae	-2.70166	0.76202	0.0235435	Reduced
compost_mulch-yes	Myxococcota	-2.6691	0.668164	0.0147895	Reduced
compost_mulch-yes	Gemmatimonas	-2.63127	0.612495	0.0121296	Reduced
compost_mulch-yes	Myxococcaceae1	-2.61768	0.805277	0.0347249	Reduced
compost_mulch-yes	Puia	-2.6009	0.535049	0.00792435	Reduced
compost_mulch-yes	Parviterribacter	-2.59013	0.74322	0.0261	Reduced
compost_mulch-yes	Solirubrobacterales2	-2.58966	0.50375	0.00411221	Reduced
compost_mulch-yes	Elsterales	-2.56487	0.767561	0.0317536	Reduced
compost_mulch-yes	Rhodocytophaga	-2.55674	0.439138	0.00322023	Reduced
compost_mulch-yes	Actinobacteriota1	-2.55208	0.610943	0.0154945	Reduced
compost_mulch-yes	Burkholderiales2	-2.54999	0.711824	0.022431	Reduced
compost_mulch-yes	Sphingoaurantiacus	-2.49595	0.729885	0.0345162	Reduced
compost_mulch-yes	Nitrosomonadaceae1	-2.49293	0.625345	0.016465	Reduced
compost_mulch-yes	Gaiellales1	-2.47546	0.368281	0.00158669	Reduced
compost_mulch-yes	Bacillus	-2.45513	0.594223	0.0125296	Reduced
compost_mulch-yes	Vicinamibacterales	-2.44535	0.408868	0.00247091	Reduced
compost_mulch-yes	Vicinamibacteraceae2	-2.42313	0.386426	0.00217605	Reduced
compost_mulch-yes	Marmoricola	-2.40524	0.727498	0.034004	Reduced
compost_mulch-yes	Solirubrobacterales1	-2.39374	0.326082	0.00126985	Reduced
compost_mulch-yes	Gemmata	-2.38768	0.620069	0.0206695	Reduced
compost_mulch-yes	Geodermatophilaceae	-2.30794	0.59151	0.0204622	Reduced
compost_mulch-yes	Intrasporangiaceae	-2.27626	0.504703	0.0121854	Reduced
compost_mulch-yes	Gemmatimonadota	-2.27269	0.713281	0.041977	Reduced
compost_mulch-yes	Pedosphaeraceae	-2.25266	0.631097	0.0283674	Reduced
compost_mulch-yes	Acetobacteraceae	-2.24699	0.677684	0.042826	Reduced
compost_mulch-yes	Bryobacter	-2.24689	0.383252	0.00361142	Reduced
compost_mulch-yes	Gemmatimonadaceae1	-2.24674	0.589856	0.0236231	Reduced
compost_mulch-yes	Sphingomonas	-2.24044	0.291855	0.00129961	Reduced
compost_mulch-yes	Geodermatophilus	-2.23781	0.578513	0.0220695	Reduced
compost_mulch-yes	Blastocatellaceae	-2.17911	0.356642	0.00355836	Reduced
compost_mulch-yes	Gemmatimonadaceae2	-2.15581	0.397708	0.00551683	Reduced
compost_mulch-yes	Skermanella	-2.11491	0.218111	0.000754555	Reduced
compost_mulch-yes	Nitrospira	-2.07384	0.509981	0.0193085	Reduced
compost_mulch-yes	Chloroflexi5	-2.03157	0.363345	0.00627345	Reduced
compost_mulch-yes	Micromonosporaceae	-1.97626	0.32756	0.00604519	Reduced
compost_mulch-yes	Microvirga	-1.88914	0.258412	0.00337755	Reduced
compost_mulch-yes	Reyranella	-1.8421	0.414779	0.0228421	Reduced
compost_mulch-yes	Solirubrobacter	-1.80214	0.247448	0.00500273	Reduced
compost_mulch-yes	Tepidisphaerales	-1.76561	0.245255	0.00500435	Reduced
compost_mulch-yes	Chloroflexi4	-1.73311	0.324837	0.0135347	Reduced
compost_mulch-yes	Micrococcaceae	-1.70552	0.33825	0.0167079	Reduced
compost_mulch-yes	Opitutus	-1.68841	0.388659	0.0299877	Reduced
compost_mulch-yes	Xanthobacteraceae2	-1.56685	0.262249	0.0161532	Reduced
compost_mulch-yes	Blastococcus	-1.54268	0.222944	0.0116692	Reduced
compost_mulch-yes	Thermomicrobiales2	-1.34155	0.275626	0.0430642	Reduced
compost_mulch-yes	Microtrichaceae	4.52802	1.29972	0.0588036	Not significant
compost_mulch-yes	Terrimicrobium	4.18265	1.33054	0.0829596	Not significant
compost_mulch-yes	Olivibacter	4.14053	1.29377	0.0587733	Not significant
compost_mulch-yes	Parapedobacter	4.13412	1.65594	0.176863	Not significant
compost_mulch-yes	Arcticibacter	4.11522	1.50264	0.13997	Not significant
compost_mulch-yes	Planococcaceae	4.07886	1.41604	0.0929996	Not significant
compost_mulch-yes	Taibaiella	4.03094	1.49217	0.133453	Not significant
compost_mulch-yes	Singulisphaera	3.992	1.30509	0.0937104	Not significant
compost_mulch-yes	Alcanivorax	3.92418	1.41154	0.114216	Not significant
compost_mulch-yes	Verrucomicrobium	3.87682	1.65176	0.193184	Not significant
compost_mulch-yes	Chiayiivirga	3.85486	1.43005	0.155957	Not significant
compost_mulch-yes	Citricoccus	3.81392	1.3431	0.126207	Not significant
compost_mulch-yes	Nocardiopsis	3.75521	1.17976	0.0789724	Not significant
compost_mulch-yes	Pseudofulvimonas	3.73143	1.51673	0.200704	Not significant
compost_mulch-yes	Brevundimonas	3.69414	1.21254	0.061213	Not significant
compost_mulch-yes	Sphingobacterium	3.6844	1.588	0.205423	Not significant
compost_mulch-yes	Gracilibacillus	3.65091	1.27464	0.128547	Not significant
compost_mulch-yes	Archangium	-3.52811	1.21978	0.0581068	Not significant
compost_mulch-yes	Bacillaceae1	3.51711	1.25678	0.141496	Not significant
compost_mulch-yes	Flavobacterium	3.50336	1.66163	0.242503	Not significant
compost_mulch-yes	Sphingobacteriaceae	3.50172	1.25592	0.123018	Not significant
compost_mulch-yes	Luteimonas	3.41264	1.39711	0.205263	Not significant
compost_mulch-yes	Pelagibacterium	3.38283	1.40236	0.223579	Not significant
compost_mulch-yes	Phyllobacterium	3.3124	1.32508	0.191748	Not significant
compost_mulch-yes	Planomicrobium	3.31028	1.57484	0.293049	Not significant
compost_mulch-yes	Pseudomonas	3.23242	1.12915	0.0851387	Not significant
compost_mulch-yes	Verticiella	3.15998	1.54053	0.315001	Not significant
compost_mulch-yes	Stella	3.1116	1.39993	0.260856	Not significant
compost_mulch-yes	Prosthecobacter	3.08366	1.53429	0.305473	Not significant
compost_mulch-yes	Chitinophagaceae1	-3.05484	1.1214	0.0782697	Not significant
compost_mulch-yes	Aeromicrobium	3.04216	0.943163	0.0549069	Not significant
compost_mulch-yes	Neorhizobium	3.02385	1.51423	0.319165	Not significant
compost_mulch-yes	Galbibacter	3.01872	1.70792	0.400625	Not significant
compost_mulch-yes	Tetragenococcus	3.00632	1.14024	0.169626	Not significant
compost_mulch-yes	Staphylococcus	3.00448	1.56236	0.336357	Not significant
compost_mulch-yes	Cellvibrionaceae	2.96719	1.27277	0.21099	Not significant
compost_mulch-yes	Caulobacter	2.92419	1.14215	0.136672	Not significant
compost_mulch-yes	Vitellibacter	2.9174	1.7654	0.452809	Not significant
compost_mulch-yes	Chitinophaga	2.87676	1.32609	0.253083	Not significant
compost_mulch-yes	Thermoleophilia	-2.87322	1.06479	0.0833009	Not significant
compost_mulch-yes	Actinobacteria1	2.82728	1.27973	0.249365	Not significant
compost_mulch-yes	Nonomuraea	-2.81516	1.02043	0.0623639	Not significant
compost_mulch-yes	Alysiosphaera	-2.79875	0.848168	0.0519868	Not significant
compost_mulch-yes	Saccharimonadaceae	2.7841	0.968934	0.0958567	Not significant
compost_mulch-yes	Azotobacter	-2.75254	1.16894	0.10815	Not significant
compost_mulch-yes	Acidimicrobiia2	-2.74672	1.10693	0.109159	Not significant
compost_mulch-yes	Pedobacter	2.71279	1.29879	0.246832	Not significant
compost_mulch-yes	Acinetobacter	2.71012	1.40143	0.324021	Not significant
compost_mulch-yes	Subsaxibacter	2.6826	1.70381	0.483182	Not significant
compost_mulch-yes	Moheibacter	2.6598	1.68226	0.477104	Not significant
compost_mulch-yes	Edaphobaculum	2.6171	1.05708	0.174962	Not significant
compost_mulch-yes	Hirschia	2.61161	1.41473	0.361308	Not significant
compost_mulch-yes	Luteolibacter	2.59062	0.981493	0.128257	Not significant
compost_mulch-yes	Marinococcaceae	2.50248	1.30541	0.365631	Not significant
compost_mulch-yes	Craurococcus-Caldovatus	-2.43317	0.8397	0.08976	Not significant
compost_mulch-yes	Labrys	-2.43181	0.862259	0.0664846	Not significant
compost_mulch-yes	Paracoccus	2.39168	0.787632	0.0912818	Not significant
compost_mulch-yes	Cupriavidus	2.36424	1.25047	0.362357	Not significant
compost_mulch-yes	Pseudolabrys	-2.31109	1.02821	0.15719	Not significant
compost_mulch-yes	Lechevalieria	-2.1881	1.24912	0.278831	Not significant
compost_mulch-yes	Lysobacter	-2.1754	0.80459	0.0772471	Not significant
compost_mulch-yes	Psychrobacillus	2.13576	1.22026	0.406559	Not significant
compost_mulch-yes	Rhizobiales1	-2.1217	1.26745	0.312102	Not significant
compost_mulch-yes	Kribbella	-2.10325	1.06727	0.218234	Not significant
compost_mulch-yes	Gemmataceae1	-2.0988	0.893193	0.156675	Not significant
compost_mulch-yes	RCP2-54	-2.07016	0.681254	0.0580212	Not significant
compost_mulch-yes	Dehalococcoidia	-2.0632	1.07476	0.228813	Not significant
compost_mulch-yes	Novosphingobium	2.02239	1.14032	0.393754	Not significant
compost_mulch-yes	Ramlibacter	-2.01509	0.686986	0.0668182	Not significant
compost_mulch-yes	Promicromonospora	1.99197	0.769883	0.167937	Not significant
compost_mulch-yes	Chloroflexi1	-1.95831	0.860662	0.154112	Not significant
compost_mulch-yes	Xanthobacteraceae3	1.91537	0.656688	0.122346	Not significant
compost_mulch-yes	Chryseolinea	-1.89339	0.968894	0.227281	Not significant
compost_mulch-yes	Sandaracinaceae	-1.88807	0.833016	0.149284	Not significant
compost_mulch-yes	Rhodopirellula	1.88356	0.767163	0.193279	Not significant
compost_mulch-yes	Chloroflexi2	-1.87924	0.643014	0.0742958	Not significant
compost_mulch-yes	Roseimicrobium	1.86213	1.16197	0.460001	Not significant
compost_mulch-yes	Solirubrobacteraceae	1.83722	1.45914	0.60312	Not significant
compost_mulch-yes	Paenibacillus	-1.83678	0.942801	0.236549	Not significant
compost_mulch-yes	Pseudoflavitalea	1.74639	1.47885	0.654572	Not significant
compost_mulch-yes	Luteitalea	-1.69977	0.488558	0.059728	Not significant
compost_mulch-yes	Cytophaga	1.67251	1.76479	0.748876	Not significant
compost_mulch-yes	Microtrichales2	-1.67026	1.21746	0.43119	Not significant
compost_mulch-yes	Stenotrophomonas	1.66409	1.95712	0.810485	Not significant
compost_mulch-yes	Gemmataceae2	-1.63372	1.15698	0.401788	Not significant
compost_mulch-yes	Pedomicrobium	-1.63248	0.557643	0.0926195	Not significant
compost_mulch-yes	Rhodococcus	1.57625	0.853558	0.375113	Not significant
compost_mulch-yes	Rhizobiales2	1.57441	0.917161	0.412138	Not significant
compost_mulch-yes	Phenylobacterium	-1.56431	0.663415	0.158186	Not significant
compost_mulch-yes	Pontibacter	-1.54979	0.580188	0.140194	Not significant
compost_mulch-yes	Devosiaceae	1.54808	0.48688	0.120548	Not significant
compost_mulch-yes	Saccharimonadales2	-1.5406	0.618137	0.14578	Not significant
compost_mulch-yes	Brevibacterium	1.527	1.61975	0.740198	Not significant
compost_mulch-yes	Massilia	-1.5149	1.03335	0.379671	Not significant
compost_mulch-yes	Alphaproteobacteria	-1.47925	1.21842	0.490579	Not significant
compost_mulch-yes	Ensifer	-1.46713	0.867093	0.31857	Not significant
compost_mulch-yes	Nocardia	1.45488	0.936131	0.498504	Not significant
compost_mulch-yes	Allorhizobium-Neorhizobium-Pararhizobium-Rhizobium	1.45247	0.860421	0.437455	Not significant
compost_mulch-yes	Pirellulaceae2	-1.43743	0.660064	0.1907	Not significant
compost_mulch-yes	Noviherbaspirillum	-1.42096	0.469172	0.107504	Not significant
compost_mulch-yes	Salinicola	1.37524	1.53796	0.732092	Not significant
compost_mulch-yes	Flavitalea	-1.35879	0.537433	0.163834	Not significant
compost_mulch-yes	Ohtaekwangia	-1.32054	0.910917	0.401753	Not significant
compost_mulch-yes	Longimicrobiaceae	-1.2581	0.811268	0.368849	Not significant
compost_mulch-yes	Actinoplanes	-1.23066	1.15962	0.547916	Not significant
compost_mulch-yes	Iamia	1.1711	0.702696	0.455442	Not significant
compost_mulch-yes	Caenimonas	-1.14772	0.584965	0.26749	Not significant
compost_mulch-yes	Oxalobacteraceae	-1.14425	0.437409	0.171285	Not significant
compost_mulch-yes	Comamonadaceae	-1.12854	0.334187	0.116677	Not significant
compost_mulch-yes	Rhizobacter	-1.11289	0.938745	0.520126	Not significant
compost_mulch-yes	Chitinophagaceae2	-1.11017	0.430063	0.18312	Not significant
compost_mulch-yes	Verrucomicrobiaceae	1.08735	0.774873	0.56006	Not significant
compost_mulch-yes	Ilumatobacteraceae3	-1.08187	0.651545	0.346442	Not significant
compost_mulch-yes	Streptomyces	-1.07666	0.204829	0.0715052	Not significant
compost_mulch-yes	Sphingomonadaceae	-1.02389	0.237639	0.102598	Not significant
compost_mulch-yes	Ilumatobacter	-0.970292	0.599097	0.375265	Not significant
compost_mulch-yes	Altererythrobacter	-0.969088	0.322988	0.179336	Not significant
compost_mulch-yes	Steroidobacter	-0.937357	0.308132	0.176083	Not significant
compost_mulch-yes	Chitinophagaceae3	-0.935395	0.386244	0.227906	Not significant
compost_mulch-yes	Pirellula	-0.912485	0.243796	0.141818	Not significant
compost_mulch-yes	Adhaeribacter	-0.884369	0.433557	0.288381	Not significant
compost_mulch-yes	Lacunisphaera	-0.855953	1.15417	0.698047	Not significant
compost_mulch-yes	Bacillales	-0.849895	0.595324	0.435317	Not significant
compost_mulch-yes	Caldilineaceae	-0.794859	0.399072	0.311033	Not significant
compost_mulch-yes	Microscillaceae2	-0.787884	0.355374	0.282824	Not significant
compost_mulch-yes	Variovorax	-0.780654	1.37775	0.795766	Not significant
compost_mulch-yes	Pirellulaceae1	-0.727199	1.14036	0.7814	Not significant
compost_mulch-yes	Bacillaceae2	-0.683911	0.345117	0.334282	Not significant
compost_mulch-yes	Piscibacillus	-0.503527	1.35334	0.76315	Not significant
compost_mulch-yes	Nocardioides	-0.492997	0.206421	0.334836	Not significant
compost_mulch-yes	Cellulomonas	-0.492169	0.431605	0.532412	Not significant
compost_mulch-yes	Streptomycetaceae	-0.441345	0.678124	0.662413	Not significant
compost_mulch-yes	Terrimonas	-0.418204	0.93323	0.794297	Not significant
compost_mulch-yes	Pirellulaceae3	-0.25912	0.277739	0.562369	Not significant
compost_mulch-yes	Polyangiales	-0.237233	0.945089	0.857896	Not significant
compost_mulch-yes	Agromyces	-0.0609852	0.278316	0.702953	Not significant
compost_mulch-yes	Arenimonas	-0.0199144	0.654567	0.883974	Not significant
compost_mulch-yes	Thermomicrobiales1	-0.00547829	0.685312	0.85588	Not significant
compost_mulch-yes	Chthoniobacter	0.0733647	0.409645	0.833403	Not significant
compost_mulch-yes	Tepidisphaeraceae	0.0790179	1.26353	0.958661	Not significant
compost_mulch-yes	Planctomycetales	0.0944369	0.291299	0.738338	Not significant
compost_mulch-yes	Rubinisphaeraceae	0.160969	0.348238	0.746389	Not significant
compost_mulch-yes	Conexibacter	0.215055	0.687352	0.875615	Not significant
compost_mulch-yes	Microtrichales1	0.371553	0.876847	0.912597	Not significant
compost_mulch-yes	Abditibacterium	0.646969	1.11423	0.871515	Not significant
compost_mulch-yes	Tepidisphaera	0.725047	0.902538	0.760524	Not significant
compost_mulch-yes	Mycobacterium	0.811201	0.386652	0.366872	Not significant
compost_mulch-yes	Roseomonas	0.90029	0.509687	0.438397	Not significant
compost_mulch-yes	Isosphaeraceae	0.913484	0.801377	0.669875	Not significant
compost_mulch-yes	Saccharimonadales1	0.96458	1.03001	0.725506	Not significant
compost_mulch-yes	Dyadobacter	0.964922	1.77992	0.921644	Not significant
compost_mulch-yes	Glycomyces	0.999629	1.25135	0.797647	Not significant
