# Supplementary material for: Municipal Solid Waste (MSW)-Compost Amendment Increases Diversity, Functional Activities, and Network Connectivity of a Vineyard Soil Microbiota
Source: Microorganisms. 2026 Jun 21;14(6):1372. doi: 10.3390/microorganisms14061372 (PMC13305556; doi:10.3390/microorganisms14061372)
Supplement: Supplementary file 1 [file microorganisms-14-01372-s001.zip › ALDEx3.genera.compost_tilled.xlsx]

## Sheet: aldex.Quarta1.genera.summary
Parameter	Genus-level taxon	Log2 (fold change)	Std. error	p-val. adjusted	Effect of MSW-compost mulch
compost_tilled-yes	Patulibacter	7.89253	1.18097	0.000241353	Increased
compost_tilled-yes	Hydrogenophaga	6.98813	0.97067	0.000266459	Increased
compost_tilled-yes	Sphingobacterium	6.60127	1.21165	0.00121969	Increased
compost_tilled-yes	Parapedobacter	6.5069	1.5711	0.0158287	Increased
compost_tilled-yes	Alcaligenaceae	6.35246	1.0839	0.000871836	Increased
compost_tilled-yes	Kaistia	6.27792	1.16377	0.00376823	Increased
compost_tilled-yes	Algoriphagus	6.17971	1.20992	0.00550621	Increased
compost_tilled-yes	Cyclobacteriaceae	5.98143	1.18813	0.00255766	Increased
compost_tilled-yes	Sphingopyxis	5.98065	1.31794	0.00961963	Increased
compost_tilled-yes	Aminobacter	5.89075	1.00574	0.00118945	Increased
compost_tilled-yes	Pseudohongiella	5.59487	1.25892	0.0121267	Increased
compost_tilled-yes	Cellulosimicrobium	5.58791	1.12593	0.00762684	Increased
compost_tilled-yes	Achromobacter	5.35857	0.895567	0.00118816	Increased
compost_tilled-yes	Taibaiella	5.2241	1.45324	0.039312	Increased
compost_tilled-yes	Williamsia	5.10517	1.18731	0.0134833	Increased
compost_tilled-yes	Devosia	5.05859	1.39796	0.0273325	Increased
compost_tilled-yes	Moheibacter	4.96454	1.28192	0.0273245	Increased
compost_tilled-yes	Olivibacter	4.78281	1.29236	0.0293243	Increased
compost_tilled-yes	Stella	4.74955	1.05979	0.00814449	Increased
compost_tilled-yes	Singulisphaera	4.73255	1.13245	0.0196923	Increased
compost_tilled-yes	Oceanobacillus	4.72716	1.12275	0.0189536	Increased
compost_tilled-yes	Arcticibacter	4.68412	1.2914	0.0432309	Increased
compost_tilled-yes	Melghirimyces	4.65876	1.08318	0.0194224	Increased
compost_tilled-yes	Phyllobacterium	4.63588	1.10324	0.012401	Increased
compost_tilled-yes	Planifilum	4.44067	1.10871	0.0292444	Increased
compost_tilled-yes	Rhizobiaceae	4.41162	0.880023	0.00416043	Increased
compost_tilled-yes	Microtrichaceae	4.40289	1.05816	0.0246564	Increased
compost_tilled-yes	Cupriavidus	4.31971	0.99717	0.0105255	Increased
compost_tilled-yes	Brevundimonas	4.31906	1.16185	0.017634	Increased
compost_tilled-yes	Rhabdanaerobium	3.97948	1.07897	0.042981	Increased
compost_tilled-yes	Caulobacter	3.78448	1.01449	0.0211675	Increased
compost_tilled-yes	Novibacillus	3.70284	1.02053	0.0415918	Increased
compost_tilled-yes	Cellvibrio	3.63787	0.928456	0.0165759	Increased
compost_tilled-yes	Bosea	3.35296	0.851224	0.0182798	Increased
compost_tilled-yes	Promicromonospora	3.13633	0.812426	0.021494	Increased
compost_tilled-yes	Luteolibacter	2.97014	0.863364	0.0359408	Increased
compost_tilled-yes	Microbacteriaceae	2.77936	0.307401	0.000108351	Increased
compost_tilled-yes	Xanthobacteraceae3	2.50707	0.588979	0.0177887	Increased
compost_tilled-yes	Microbacterium	2.48882	0.387822	0.00193334	Increased
compost_tilled-yes	Devosiaceae	1.92965	0.341566	0.0106713	Increased
compost_tilled-yes	Segetibacter	-4.59344	1.04775	0.00421797	Reduced
compost_tilled-yes	Rokubacteriales	-4.44061	1.05107	0.00500213	Reduced
compost_tilled-yes	Steroidobacteraceae1	-4.18464	0.857727	0.00288527	Reduced
compost_tilled-yes	Virgisporangium	-4.15745	1.03854	0.014661	Reduced
compost_tilled-yes	Geminicoccaceae	-3.78889	0.821975	0.00401104	Reduced
compost_tilled-yes	Dongia	-3.72302	0.951791	0.00889137	Reduced
compost_tilled-yes	Azotobacter	-3.67197	1.10469	0.0198987	Reduced
compost_tilled-yes	Entotheonellaceae	-3.65732	0.827013	0.00516468	Reduced
compost_tilled-yes	Fictibacillus	-3.63428	0.794611	0.00391674	Reduced
compost_tilled-yes	Beijerinckiaceae2	-3.58584	0.751219	0.00442661	Reduced
compost_tilled-yes	Fimbriiglobus	-3.58505	0.845535	0.00713959	Reduced
compost_tilled-yes	Microscillaceae1	-3.56982	0.910723	0.0103987	Reduced
compost_tilled-yes	Flavisolibacter	-3.51122	0.581295	0.000909611	Reduced
compost_tilled-yes	Steroidobacteraceae2	-3.36136	0.947872	0.0161431	Reduced
compost_tilled-yes	Haliangium	-3.31299	0.957328	0.018763	Reduced
compost_tilled-yes	Bacteria	-3.30634	0.77059	0.00721529	Reduced
compost_tilled-yes	Actinobacteria2	-3.28735	0.887931	0.012496	Reduced
compost_tilled-yes	Puia	-3.28033	0.971806	0.0207413	Reduced
compost_tilled-yes	Myxococcota	-3.25614	0.839978	0.0110585	Reduced
compost_tilled-yes	Burkholderiales1	-3.25376	0.654255	0.0037531	Reduced
compost_tilled-yes	Vicinamibacter	-3.18692	0.566113	0.00279377	Reduced
compost_tilled-yes	Beijerinckiaceae1	-3.17478	0.664501	0.00489177	Reduced
compost_tilled-yes	Myxococcaceae2	-3.15517	0.484259	0.000850388	Reduced
compost_tilled-yes	Vicinamibacteria	-3.12452	0.795424	0.0101586	Reduced
compost_tilled-yes	Ilumatobacteraceae1	-3.11433	0.676586	0.00684066	Reduced
compost_tilled-yes	Pyrinomonadaceae	-3.1116	0.504661	0.000851696	Reduced
compost_tilled-yes	Frankiales	-3.09252	0.773993	0.0110802	Reduced
compost_tilled-yes	Chloroflexi3	-3.07238	0.70522	0.00785224	Reduced
compost_tilled-yes	Thermomonosporaceae	-3.04327	0.970591	0.0347244	Reduced
compost_tilled-yes	Labrys	-3.03908	0.992239	0.0382171	Reduced
compost_tilled-yes	Ilumatobacteraceae2	-3.03283	0.914272	0.0237185	Reduced
compost_tilled-yes	Xanthobacteraceae1	-3.02896	0.772414	0.0122898	Reduced
compost_tilled-yes	Holophagae	-3.02297	0.74818	0.0107999	Reduced
compost_tilled-yes	Acidimicrobiia1	-2.99451	0.879716	0.0225697	Reduced
compost_tilled-yes	Rubellimicrobium	-2.92628	0.382728	0.000490916	Reduced
compost_tilled-yes	Gaiellales2	-2.92136	0.406654	0.00055	Reduced
compost_tilled-yes	Gaiella	-2.90409	0.36484	0.000429167	Reduced
compost_tilled-yes	Roseiflexaceae	-2.89484	0.417047	0.000648207	Reduced
compost_tilled-yes	Acidibacter	-2.89253	0.539344	0.00219565	Reduced
compost_tilled-yes	Vicinamibacteraceae1	-2.89086	0.623313	0.00636856	Reduced
compost_tilled-yes	Kallotenuales	-2.8659	0.464715	0.00143546	Reduced
compost_tilled-yes	Azospirillales	-2.80718	0.498966	0.0019297	Reduced
compost_tilled-yes	Azospirillaceae	-2.79681	0.816293	0.0241742	Reduced
compost_tilled-yes	Acidimicrobiia3	-2.76616	0.428458	0.00114276	Reduced
compost_tilled-yes	Gaiellales1	-2.76363	0.362805	0.000520552	Reduced
compost_tilled-yes	Domibacillus	-2.75814	0.405056	0.000825421	Reduced
compost_tilled-yes	Intrasporangiaceae	-2.75395	0.723302	0.0164016	Reduced
compost_tilled-yes	Sandaracinaceae	-2.75199	0.771696	0.0200959	Reduced
compost_tilled-yes	Micromonosporaceae	-2.7352	0.298903	0.000259768	Reduced
compost_tilled-yes	Rubrobacter	-2.7139	0.363559	0.000570039	Reduced
compost_tilled-yes	Ktedonobacteria	-2.68677	0.487684	0.00278028	Reduced
compost_tilled-yes	Actinobacteriota2	-2.68233	0.512457	0.00294613	Reduced
compost_tilled-yes	Microlunatus	-2.67825	0.37998	0.000743067	Reduced
compost_tilled-yes	Elsterales	-2.64541	0.69966	0.0172622	Reduced
compost_tilled-yes	Pedomicrobium	-2.57583	0.817565	0.0362313	Reduced
compost_tilled-yes	Marmoricola	-2.57577	0.647745	0.0146584	Reduced
compost_tilled-yes	Nitrosomonadaceae2	-2.53416	0.520297	0.00477229	Reduced
compost_tilled-yes	Geodermatophilaceae	-2.53283	0.597563	0.0142437	Reduced
compost_tilled-yes	Parviterribacter	-2.47083	0.84076	0.0486884	Reduced
compost_tilled-yes	Thermoanaerobaculaceae	-2.46904	0.81688	0.0433343	Reduced
compost_tilled-yes	Chloroflexi2	-2.42403	0.498314	0.00628398	Reduced
compost_tilled-yes	Sphingomonas	-2.38651	0.377283	0.00183332	Reduced
compost_tilled-yes	Solirubrobacterales1	-2.38478	0.317172	0.000839395	Reduced
compost_tilled-yes	Gemmatimonadota	-2.32277	0.661028	0.0263844	Reduced
compost_tilled-yes	Vicinamibacterales	-2.30298	0.322055	0.00131018	Reduced
compost_tilled-yes	Nordella	-2.29915	0.578359	0.0184718	Reduced
compost_tilled-yes	Gemmatimonadaceae2	-2.29903	0.326184	0.0013727	Reduced
compost_tilled-yes	Acetobacteraceae	-2.29011	0.698641	0.0411515	Reduced
compost_tilled-yes	Rhodocytophaga	-2.28273	0.421785	0.00494566	Reduced
compost_tilled-yes	Flaviaesturariibacter	-2.25472	0.466536	0.00771113	Reduced
compost_tilled-yes	Blastocatellaceae	-2.21651	0.401275	0.00433683	Reduced
compost_tilled-yes	Skermanella	-2.20825	0.308303	0.00147051	Reduced
compost_tilled-yes	Solirubrobacterales2	-2.1992	0.32955	0.00197617	Reduced
compost_tilled-yes	Burkholderiales2	-2.16092	0.431441	0.00672343	Reduced
compost_tilled-yes	Vicinamibacteraceae2	-2.1302	0.341175	0.00296983	Reduced
compost_tilled-yes	Gemmatimonas	-2.07607	0.335741	0.00388717	Reduced
compost_tilled-yes	Microvirga	-2.03939	0.256996	0.0015793	Reduced
compost_tilled-yes	Actinobacteriota1	-1.99315	0.365455	0.00796263	Reduced
compost_tilled-yes	Gemmatimonadaceae1	-1.97715	0.405045	0.0124473	Reduced
compost_tilled-yes	Chloroflexi5	-1.93157	0.305549	0.00475665	Reduced
compost_tilled-yes	Micrococcaceae	-1.92762	0.306873	0.00463146	Reduced
compost_tilled-yes	Geodermatophilus	-1.91123	0.371163	0.00993352	Reduced
compost_tilled-yes	Bryobacter	-1.88686	0.309964	0.00610212	Reduced
compost_tilled-yes	Xanthobacteraceae2	-1.8811	0.323618	0.00709549	Reduced
compost_tilled-yes	Gemmata	-1.87904	0.338529	0.00888076	Reduced
compost_tilled-yes	Solirubrobacter	-1.83206	0.244021	0.00382288	Reduced
compost_tilled-yes	Tepidisphaerales	-1.81719	0.228653	0.00325098	Reduced
compost_tilled-yes	Pedosphaeraceae	-1.80975	0.428164	0.0235003	Reduced
compost_tilled-yes	Nitrosomonadaceae1	-1.78597	0.322148	0.010093	Reduced
compost_tilled-yes	Blastococcus	-1.72926	0.273242	0.00779664	Reduced
compost_tilled-yes	Reyranella	-1.70841	0.421316	0.0341479	Reduced
compost_tilled-yes	Bacillus	-1.68968	0.384414	0.0247506	Reduced
compost_tilled-yes	Chitinophagaceae3	-1.6718	0.35719	0.0248234	Reduced
compost_tilled-yes	Nitrospira	-1.66314	0.441123	0.0409728	Reduced
compost_tilled-yes	Chloroflexi4	-1.60739	0.293173	0.015307	Reduced
compost_tilled-yes	Thermomicrobiales2	-1.52943	0.299536	0.0233202	Reduced
compost_tilled-yes	Alcanivorax	4.8448	1.67726	0.0994491	Not significant
compost_tilled-yes	Brachybacterium	4.80265	1.48392	0.0612613	Not significant
compost_tilled-yes	Pelagibacterium	4.35389	1.37195	0.0781518	Not significant
compost_tilled-yes	Verrucomicrobium	4.24336	1.29734	0.0536696	Not significant
compost_tilled-yes	Flavobacterium	4.05403	1.4795	0.0812345	Not significant
compost_tilled-yes	Chiayiivirga	3.82539	1.36554	0.136443	Not significant
compost_tilled-yes	Planococcaceae	3.68627	1.27763	0.0974382	Not significant
compost_tilled-yes	Cellvibrionaceae	3.66708	1.17226	0.0548168	Not significant
compost_tilled-yes	Vitellibacter	3.61568	1.47584	0.185994	Not significant
compost_tilled-yes	Gracilibacillus	3.57355	1.0732	0.0773315	Not significant
compost_tilled-yes	Sphingobacteriaceae	3.51283	1.31825	0.144821	Not significant
compost_tilled-yes	Thermomonas	3.43079	1.35462	0.164216	Not significant
compost_tilled-yes	Saccharopolyspora	3.38782	1.09616	0.0877666	Not significant
compost_tilled-yes	Luteimonas	3.35004	1.32406	0.184757	Not significant
compost_tilled-yes	Nocardiopsis	3.25634	1.45288	0.241835	Not significant
compost_tilled-yes	Prosthecobacter	3.21057	1.48822	0.261236	Not significant
compost_tilled-yes	Aeribacillus	3.16019	1.15094	0.154526	Not significant
compost_tilled-yes	Verticiella	3.12848	1.44336	0.279026	Not significant
compost_tilled-yes	Planomicrobium	3.12402	1.38271	0.25	Not significant
compost_tilled-yes	Pseudoflavitalea	3.11127	1.18275	0.143087	Not significant
compost_tilled-yes	Pseudomonas	3.10904	1.20724	0.140505	Not significant
compost_tilled-yes	Chitinophaga	3.07162	1.31473	0.21322	Not significant
compost_tilled-yes	Pseudoxanthomonas	3.02347	1.12477	0.13044	Not significant
compost_tilled-yes	Terrimicrobium	2.94961	1.54991	0.360026	Not significant
compost_tilled-yes	Staphylococcus	2.89053	1.47895	0.329288	Not significant
compost_tilled-yes	Salinicola	2.81877	1.47519	0.359502	Not significant
compost_tilled-yes	Pedobacter	2.80929	1.38298	0.268566	Not significant
compost_tilled-yes	Solirubrobacteraceae	2.79812	1.26415	0.242214	Not significant
compost_tilled-yes	Nocardioidaceae	2.67928	1.41044	0.348338	Not significant
compost_tilled-yes	Neorhizobium	2.65691	1.40485	0.355173	Not significant
compost_tilled-yes	Stenotrophomonas	2.6518	1.44011	0.359519	Not significant
compost_tilled-yes	Brevibacterium	2.60185	1.70401	0.501156	Not significant
compost_tilled-yes	Aeromicrobium	2.56455	0.903778	0.0892996	Not significant
compost_tilled-yes	Citricoccus	2.54091	1.51584	0.449045	Not significant
compost_tilled-yes	Tetragenococcus	2.51977	1.26017	0.338886	Not significant
compost_tilled-yes	Bacillaceae1	2.4783	1.27599	0.364435	Not significant
compost_tilled-yes	Rhodococcus	2.46195	0.777258	0.0648285	Not significant
compost_tilled-yes	Saccharimonadaceae	2.38005	1.0752	0.240323	Not significant
compost_tilled-yes	Saccharomonospora	2.3047	1.18882	0.370501	Not significant
compost_tilled-yes	Edaphobaculum	2.19736	1.14075	0.339426	Not significant
compost_tilled-yes	Rhizobiales2	2.04471	0.670049	0.0961918	Not significant
compost_tilled-yes	Nocardia	2.02514	0.883343	0.217854	Not significant
compost_tilled-yes	Cytophaga	1.93692	1.79308	0.697316	Not significant
compost_tilled-yes	Psychrobacillus	1.93482	1.23386	0.485831	Not significant
compost_tilled-yes	Sumerlaea	1.78089	0.991241	0.392054	Not significant
compost_tilled-yes	Marinococcaceae	1.76964	1.19675	0.529369	Not significant
compost_tilled-yes	Rhodopirellula	1.74509	0.747541	0.219448	Not significant
compost_tilled-yes	Galbibacter	1.6996	1.7066	0.730902	Not significant
compost_tilled-yes	Roseimicrobium	1.63807	1.0905	0.508417	Not significant
compost_tilled-yes	Hirschia	1.61179	1.32378	0.642524	Not significant
compost_tilled-yes	Novosphingobium	1.5787	1.05563	0.51636	Not significant
compost_tilled-yes	Dyadobacter	1.51464	1.59602	0.790623	Not significant
compost_tilled-yes	Glycomyces	1.24792	1.53217	0.820284	Not significant
compost_tilled-yes	Allorhizobium-Neorhizobium-Pararhizobium-Rhizobium	1.16879	0.936056	0.598891	Not significant
compost_tilled-yes	Roseomonas	1.14737	0.363891	0.168132	Not significant
compost_tilled-yes	Paracoccus	1.13844	0.948973	0.641581	Not significant
compost_tilled-yes	Saccharimonadales1	0.99478	0.780829	0.626619	Not significant
compost_tilled-yes	Acinetobacter	0.964857	1.51493	0.861014	Not significant
compost_tilled-yes	Iamia	0.823634	0.733681	0.686811	Not significant
compost_tilled-yes	Mycobacterium	0.780454	0.334337	0.334766	Not significant
compost_tilled-yes	Subsaxibacter	0.769357	1.42902	0.825887	Not significant
compost_tilled-yes	Actinobacteria1	0.636852	1.31313	0.86615	Not significant
compost_tilled-yes	Planctomycetales	0.513885	0.222297	0.386391	Not significant
compost_tilled-yes	Conexibacter	0.480089	0.658332	0.78609	Not significant
compost_tilled-yes	Abditibacterium	0.474823	1.08053	0.90358	Not significant
compost_tilled-yes	Pseudofulvimonas	0.466198	1.43865	0.876402	Not significant
compost_tilled-yes	Ensifer	0.149785	0.451739	0.818277	Not significant
compost_tilled-yes	Verrucomicrobiaceae	0.141014	0.846559	0.917867	Not significant
compost_tilled-yes	Chthoniobacter	0.123196	0.303668	0.753742	Not significant
compost_tilled-yes	Agromyces	0.118612	0.286096	0.740664	Not significant
compost_tilled-yes	Isosphaeraceae	0.0374587	0.991145	0.910232	Not significant
compost_tilled-yes	Thermomicrobiales1	0.0326825	0.694699	0.8669	Not significant
compost_tilled-yes	Rubinisphaeraceae	-0.0219323	0.311139	0.746633	Not significant
compost_tilled-yes	Microtrichales1	-0.210848	0.915649	0.825343	Not significant
compost_tilled-yes	Tepidisphaera	-0.229315	0.840426	0.82166	Not significant
compost_tilled-yes	Longimicrobiaceae	-0.459793	0.462837	0.568556	Not significant
compost_tilled-yes	Variovorax	-0.526953	1.11485	0.789782	Not significant
compost_tilled-yes	Microscillaceae2	-0.542545	0.325064	0.391861	Not significant
compost_tilled-yes	Adhaeribacter	-0.547484	0.38252	0.441595	Not significant
compost_tilled-yes	Piscibacillus	-0.570127	1.35181	0.746167	Not significant
compost_tilled-yes	Pirellulaceae3	-0.635602	0.241457	0.262276	Not significant
compost_tilled-yes	Steroidobacter	-0.699327	0.311302	0.287549	Not significant
compost_tilled-yes	Streptomyces	-0.733412	0.23446	0.203891	Not significant
compost_tilled-yes	Altererythrobacter	-0.807812	0.373525	0.279003	Not significant
compost_tilled-yes	Arenimonas	-0.815269	0.698339	0.520608	Not significant
compost_tilled-yes	Nocardioides	-0.826239	0.207087	0.143808	Not significant
compost_tilled-yes	Bacillales	-0.846692	0.483559	0.338668	Not significant
compost_tilled-yes	Saccharimonadales2	-0.864304	0.519262	0.358254	Not significant
compost_tilled-yes	Pirellula	-0.867081	0.232683	0.146009	Not significant
compost_tilled-yes	Noviherbaspirillum	-0.878468	0.356623	0.221507	Not significant
compost_tilled-yes	Streptomycetaceae	-0.894526	0.904497	0.565156	Not significant
compost_tilled-yes	Oxalobacteraceae	-0.928925	0.387879	0.219856	Not significant
compost_tilled-yes	Bacillaceae2	-0.952704	0.317744	0.162471	Not significant
compost_tilled-yes	Lysobacter	-0.97825	0.362091	0.187093	Not significant
compost_tilled-yes	Terrimonas	-0.990212	0.821138	0.483838	Not significant
compost_tilled-yes	Dehalococcoidia	-1.00571	0.722691	0.417469	Not significant
compost_tilled-yes	Caenimonas	-1.0258	0.443651	0.21991	Not significant
compost_tilled-yes	Sphingomonadaceae	-1.05226	0.284478	0.110532	Not significant
compost_tilled-yes	Comamonadaceae	-1.10071	0.411462	0.161084	Not significant
compost_tilled-yes	Opitutus	-1.12104	0.288417	0.0924563	Not significant
compost_tilled-yes	Pirellulaceae2	-1.15117	0.370555	0.123893	Not significant
compost_tilled-yes	Paenibacillus	-1.15284	0.859877	0.430368	Not significant
compost_tilled-yes	Caldilineaceae	-1.15957	0.314202	0.0913274	Not significant
compost_tilled-yes	Ramlibacter	-1.18181	0.339106	0.102028	Not significant
compost_tilled-yes	Flavitalea	-1.20621	0.455937	0.165238	Not significant
compost_tilled-yes	Cellulomonas	-1.21003	0.404248	0.124627	Not significant
compost_tilled-yes	Chitinophagaceae2	-1.22889	0.337474	0.087956	Not significant
compost_tilled-yes	Nonomuraea	-1.29178	0.67662	0.262875	Not significant
compost_tilled-yes	Ilumatobacteraceae3	-1.35878	0.863382	0.341081	Not significant
compost_tilled-yes	Gemmataceae1	-1.36165	0.886269	0.355864	Not significant
compost_tilled-yes	Tepidisphaeraceae	-1.3781	1.29408	0.549981	Not significant
compost_tilled-yes	Kribbella	-1.38301	0.748249	0.282302	Not significant
compost_tilled-yes	Massilia	-1.3911	0.715892	0.237379	Not significant
compost_tilled-yes	Lacunisphaera	-1.41005	1.0987	0.452327	Not significant
compost_tilled-yes	RCP2-54	-1.54154	0.439277	0.0616518	Not significant
compost_tilled-yes	Luteitalea	-1.55756	0.460963	0.071821	Not significant
compost_tilled-yes	Pirellulaceae1	-1.57766	0.893477	0.281159	Not significant
compost_tilled-yes	Ohtaekwangia	-1.58846	0.707002	0.167365	Not significant
compost_tilled-yes	Polyangiales	-1.60308	1.07763	0.377279	Not significant
compost_tilled-yes	Phenylobacterium	-1.64008	0.560165	0.0902525	Not significant
compost_tilled-yes	Archangium	-1.70941	1.03462	0.31236	Not significant
compost_tilled-yes	Alphaproteobacteria	-1.73465	1.14965	0.363577	Not significant
compost_tilled-yes	Ilumatobacter	-1.7368	0.722418	0.142946	Not significant
compost_tilled-yes	Gemmataceae2	-1.73815	1.09871	0.33227	Not significant
compost_tilled-yes	Pontibacter	-1.87042	0.853601	0.164636	Not significant
compost_tilled-yes	Microtrichales2	-1.8729	0.884808	0.173145	Not significant
compost_tilled-yes	Chitinophagaceae1	-1.89123	1.07677	0.272739	Not significant
compost_tilled-yes	Myxococcaceae1	-1.96099	0.862969	0.138961	Not significant
compost_tilled-yes	Lechevalieria	-2.00166	1.25123	0.326949	Not significant
compost_tilled-yes	Craurococcus-Caldovatus	-2.01403	0.814386	0.139556	Not significant
compost_tilled-yes	Rhizobiales1	-2.03452	1.27803	0.332331	Not significant
compost_tilled-yes	Actinoplanes	-2.1365	1.11751	0.231395	Not significant
compost_tilled-yes	Chloroflexi1	-2.15375	0.687363	0.0584624	Not significant
compost_tilled-yes	Sphingoaurantiacus	-2.24882	0.795643	0.0696824	Not significant
compost_tilled-yes	Pseudolabrys	-2.25927	0.951539	0.135857	Not significant
compost_tilled-yes	Alysiosphaera	-2.36288	0.7556	0.0743223	Not significant
compost_tilled-yes	Rhizobacter	-2.71603	1.15707	0.104368	Not significant
compost_tilled-yes	Acidimicrobiia2	-2.75639	1.17651	0.118498	Not significant
compost_tilled-yes	Chryseolinea	-2.81527	0.999094	0.0621167	Not significant
compost_tilled-yes	Thermoleophilia	-2.97066	1.04047	0.0670718	Not significant
