# Supplementary material for: Municipal Solid Waste (MSW)-Compost Amendment Increases Diversity, Functional Activities, and Network Connectivity of a Vineyard Soil Microbiota
Source: Microorganisms. 2026 Jun 21;14(6):1372. doi: 10.3390/microorganisms14061372 (PMC13305556; doi:10.3390/microorganisms14061372)
Supplement: Supplementary file 1 [file microorganisms-14-01372-s001.zip › ALDEx3.Picrust2_KO.compost_amendment.xlsx]

## Sheet: aldex.Quarta1.Picrust2_KO.summa
Parameter	KGGE-Orthologs (Picrust2-predicted)	Log2 (fold change)	Std. error	p-val. adjusted	Effect of MSW-compost mulch
compost_amendment-yes	not_found-ko:K09709	6.11001	0.825149	0.000206282	Increased
compost_amendment-yes	not_found-ko:K09707	6.10556	0.82651	0.000220522	Increased
compost_amendment-yes	D-glucosamine PTS system EIICBA component [EC:2.7.1.-]	6.09517	0.816795	0.000184972	Increased
compost_amendment-yes	bifunctional autolysin [EC:3.5.1.28 3.2.1.96]	5.3206	0.645162	0.000175227	Increased
compost_amendment-yes	penicillin-binding protein 3 [EC:3.4.-.-]	4.88849	0.650524	0.000262145	Increased
compost_amendment-yes	penicillin-binding protein 2B	4.87861	0.645279	0.00044038	Increased
compost_amendment-yes	O-methyltransferase [EC:2.1.1.-]	4.86885	0.989962	0.0075146	Increased
compost_amendment-yes	cytochrome P450 family 107 subfamily B polypeptide 1	4.8427	0.986557	0.00678143	Increased
compost_amendment-yes	penicillin-binding protein H	4.69968	0.680456	0.000779743	Increased
compost_amendment-yes	Delta3-Delta2-enoyl-CoA isomerase [EC:5.3.3.8]	4.50499	0.795081	0.00116803	Increased
compost_amendment-yes	minor curlin subunit	3.68415	0.405631	2.3417e-05	Increased
compost_amendment-yes	exopolysaccharide production protein ExoQ	3.66186	0.333969	1.03549e-05	Increased
compost_amendment-yes	D-erythrose 4-phosphate dehydrogenase [EC:1.2.1.72]	3.6068	0.430133	0.000105673	Increased
compost_amendment-yes	ribosome modulation factor	3.58737	0.445649	0.000120131	Increased
compost_amendment-yes	exopolysaccharide production repressor protein	3.49864	0.334504	1.62252e-05	Increased
compost_amendment-yes	benzoate/toluate 1,2-dioxygenase subunit beta [EC:1.14.12.10 1.14.12.-]	3.47033	0.545892	0.0014025	Increased
compost_amendment-yes	thiosulfate sulfurtransferase [EC:2.8.1.1]	3.43923	0.45784	0.000391456	Increased
compost_amendment-yes	TetR/AcrR family transcriptional regulator, repressor of the ameABC operon	3.33883	0.323919	3.84998e-05	Increased
compost_amendment-yes	galactose dehydrogenase [EC:1.1.1.48 1.1.1.120]	3.31476	0.256368	6.14289e-06	Increased
compost_amendment-yes	uncharacterized_protein-ko:K10700	3.28291	0.385534	0.000116478	Increased
compost_amendment-yes	regulator of sigma D	3.20734	0.411952	0.000378217	Increased
compost_amendment-yes	TetR/AcrR family transcriptional regulator, repressor of the mexAB-oprM multidrug resistance operon	3.203	0.307442	7.81921e-05	Increased
compost_amendment-yes	outer membrane protein, multidrug efflux system	3.17016	0.287826	2.80387e-05	Increased
compost_amendment-yes	CRP/FNR family transcriptional regulator, anaerobic regulatory protein	3.11785	0.254351	1.71735e-05	Increased
compost_amendment-yes	alginate O-acetyltransferase complex protein AlgJ	3.10658	0.316345	0.000119387	Increased
compost_amendment-yes	uncharacterized_protein-ko:K10826	3.10475	0.363172	0.000460824	Increased
compost_amendment-yes	epoxyqueuosine reductase [EC:1.17.99.6]	3.05614	0.262798	3.64466e-05	Increased
compost_amendment-yes	LuxR family transcriptional regulator, activator of conjugal transfer of Ti plasmids	3.05459	0.296678	9.31054e-05	Increased
compost_amendment-yes	succinoglycan biosynthesis protein ExoA [EC:2.4.-.-]	3.02734	0.275691	2.79491e-05	Increased
compost_amendment-yes	cysteine sulfinate desulfinase [EC:4.4.1.-]	3.02046	0.362911	0.000320503	Increased
compost_amendment-yes	lipoprotein YgeR	3.00998	0.366277	0.000458461	Increased
compost_amendment-yes	type IV pilus assembly protein PilK	3.00825	0.374117	0.000627731	Increased
compost_amendment-yes	ribonuclease HI / DNA polymerase III subunit epsilon [EC:3.1.26.4 2.7.7.7]	3.00591	0.364708	0.000644805	Increased
compost_amendment-yes	cell division protein FtsN	2.96958	0.378722	0.000668771	Increased
compost_amendment-yes	delta1-piperideine-2-carboxylate reductase [EC:1.5.1.21]	2.96902	0.270936	0.000133794	Increased
compost_amendment-yes	miniconductance mechanosensitive channel1	2.96148	0.328348	0.000332131	Increased
compost_amendment-yes	phosphatase NudJ [EC:3.6.1.-]	2.93931	0.367937	0.000908588	Increased
compost_amendment-yes	RHH-type transcriptional regulator, rel operon repressor / antitoxin RelB	2.93636	0.283116	0.000197601	Increased
compost_amendment-yes	deoxyribonuclease I [EC:3.1.21.1]	2.87705	0.469742	0.00322498	Increased
compost_amendment-yes	uncharacterized_protein-ko:K10561	2.87658	0.331592	0.000507063	Increased
compost_amendment-yes	membrane fusion protein, multidrug efflux system	2.86663	0.405527	0.00126841	Increased
compost_amendment-yes	alpha-glucoside transport system ATP-binding protein	2.86561	0.212148	2.92787e-05	Increased
compost_amendment-yes	transcriptional regulator of aroF, aroG, tyrA and aromatic amino acid transport	2.85937	0.491894	0.00451298	Increased
compost_amendment-yes	intracellular multiplication protein IcmN	2.85644	0.362363	0.000876596	Increased
compost_amendment-yes	uncharacterized_protein-ko:K10856	2.83771	0.394575	0.00114997	Increased
compost_amendment-yes	D-galactarolactone isomerase [EC:5.4.1.4]	2.83576	0.293078	0.000547432	Increased
compost_amendment-yes	general secretion pathway protein O [EC:3.4.23.43 2.1.1.-]	2.80063	0.350112	0.000920999	Increased
compost_amendment-yes	membrane fusion protein	2.80031	0.26728	0.000383918	Increased
compost_amendment-yes	sugar lactone lactonase	2.75812	0.219089	0.000131004	Increased
compost_amendment-yes	N-acylmannosamine kinase [EC:2.7.1.60]	2.75764	0.216965	9.14186e-05	Increased
compost_amendment-yes	xanthine permease XanP	2.75239	0.337321	0.00084925	Increased
compost_amendment-yes	Na+-transporting NADH:ubiquinone oxidoreductase subunit A [EC:7.2.1.1]	2.70325	0.267021	0.000581951	Increased
compost_amendment-yes	oligogalacturonide transport system permease protein	2.6981	0.299632	0.000775039	Increased
compost_amendment-yes	protein transport protein HofQ	2.67409	0.313079	0.000759919	Increased
compost_amendment-yes	D-ribulokinase [EC:2.7.1.47]	2.63908	0.237076	0.000340502	Increased
compost_amendment-yes	TetR/AcrR family transcriptional regulator, repressor for divergent bdcA	2.63756	0.256477	0.000615931	Increased
compost_amendment-yes	23S rRNA (adenine1618-N6)-methyltransferase [EC:2.1.1.181]	2.62915	0.498291	0.0109261	Increased
compost_amendment-yes	phosphocarrier protein NPr	2.61956	0.353921	0.00176477	Increased
compost_amendment-yes	cyclic-di-GMP-binding biofilm dispersal mediator protein	2.61838	0.239918	0.000301899	Increased
compost_amendment-yes	oligogalacturonide transport system permease protein6	2.61152	0.233675	0.000429091	Increased
compost_amendment-yes	erythronate-4-phosphate dehydrogenase [EC:1.1.1.290]	2.60627	0.307715	0.00136424	Increased
compost_amendment-yes	lichenan operon transcriptional antiterminator	2.60289	0.161518	2.26487e-05	Increased
compost_amendment-yes	Rrf2 family transcriptional regulator, iron-responsive regulator	2.57801	0.196405	0.000512589	Increased
compost_amendment-yes	salicylate---[aryl-carrier protein] ligase [EC:6.2.1.61]	2.57497	0.318142	0.00141916	Increased
compost_amendment-yes	LysR family transcriptional regulator, pca operon transcriptional activator	2.54097	0.224711	0.000566661	Increased
compost_amendment-yes	exopolysaccharide production protein ExoZ	2.52829	0.271187	0.000891483	Increased
compost_amendment-yes	MFS transporter, DHA1 family, purine ribonucleoside efflux pump	2.5266	0.188919	0.000387605	Increased
compost_amendment-yes	uncharacterized_protein-ko:K08586	2.50939	0.203379	0.000470736	Increased
compost_amendment-yes	diaminopimelate dehydrogenase [EC:1.4.1.16]	2.4905	0.254234	0.000784284	Increased
compost_amendment-yes	glutamine transport system ATP-binding protein [EC:7.4.2.1]	2.47054	0.218784	0.000624134	Increased
compost_amendment-yes	high frequency lysogenization protein	2.45624	0.270876	0.00104618	Increased
compost_amendment-yes	endo-1,3-1,4-beta-glycanase ExoK [EC:3.2.1.-]	2.44823	0.247083	0.000918268	Increased
compost_amendment-yes	exopolysaccharide production protein ExoY	2.44558	0.227462	0.000656266	Increased
compost_amendment-yes	diaminohydroxyphosphoribosylaminopyrimidine deaminase [EC:3.5.4.26]	2.43818	0.330148	0.00321321	Increased
compost_amendment-yes	succinoglycan biosynthesis protein ExoL [EC:2.-.-.-]	2.43066	0.222637	0.000718634	Increased
compost_amendment-yes	membrane fusion protein, multidrug efflux system10	2.4264	0.287684	0.00159767	Increased
compost_amendment-yes	ADP-ribose diphosphatase [EC:3.6.1.-]	2.38452	0.269079	0.00142087	Increased
compost_amendment-yes	benzoate/toluate 1,2-dioxygenase subunit alpha [EC:1.14.12.10 1.14.12.-]	2.38421	0.315947	0.00298752	Increased
compost_amendment-yes	succinoglycan biosynthesis protein ExoM [EC:2.4.-.-]	2.38243	0.194098	0.000610954	Increased
compost_amendment-yes	Xaa-Xaa-Pro tripeptidyl-peptidase [EC:3.4.14.12]	2.37511	0.478914	0.0216629	Increased
compost_amendment-yes	chemosensory pili system protein ChpB (putative protein-glutamate methylesterase)	2.3476	0.27977	0.00191727	Increased
compost_amendment-yes	Na+-transporting NADH:ubiquinone oxidoreductase subunit D [EC:7.2.1.1]	2.33647	0.240363	0.00131508	Increased
compost_amendment-yes	Na+-transporting NADH:ubiquinone oxidoreductase subunit E [EC:7.2.1.1]	2.33507	0.240237	0.00108632	Increased
compost_amendment-yes	Na+-transporting NADH:ubiquinone oxidoreductase subunit C [EC:7.2.1.1]	2.33188	0.240265	0.00124251	Increased
compost_amendment-yes	AmpE protein	2.31403	0.2527	0.00170454	Increased
compost_amendment-yes	uncharacterized_protein-ko:K09534	2.29335	0.271744	0.00221695	Increased
compost_amendment-yes	arginine transport system substrate-binding protein	2.28275	0.241894	0.00146934	Increased
compost_amendment-yes	carboxynorspermidine decarboxylase [EC:4.1.1.96]	2.27624	0.228747	0.00129679	Increased
compost_amendment-yes	sigma-E factor negative regulatory protein RseC	2.27015	0.292571	0.00395971	Increased
compost_amendment-yes	sarcosine dehydrogenase [EC:1.5.8.3]	2.26672	0.198983	0.000976997	Increased
compost_amendment-yes	mycobactin peptide synthetase MbtF	2.23871	0.214478	0.00118543	Increased
compost_amendment-yes	two-component system, OmpR family, response regulator RstA	2.23158	0.286049	0.00360666	Increased
compost_amendment-yes	heme oxygenase (biliverdin-IX-beta and delta-forming) [EC:1.14.99.58]	2.22404	0.258947	0.00266768	Increased
compost_amendment-yes	outer-membrane receptor for ferric coprogen and ferric-rhodotorulic acid	2.22052	0.236904	0.00182456	Increased
compost_amendment-yes	medium-chain acyl-[acyl-carrier-protein] hydrolase [EC:3.1.2.21]	2.20344	0.283259	0.00433972	Increased
compost_amendment-yes	succinoglycan biosynthesis protein ExoU [EC:2.4.-.-]	2.195	0.230482	0.00190726	Increased
compost_amendment-yes	galactan 5-O-arabinofuranosyltransferase [EC:2.4.2.46]	2.18895	0.211206	0.0018345	Increased
compost_amendment-yes	uncharacterized_protein-ko:K10527	2.17002	0.306041	0.00677557	Increased
compost_amendment-yes	inositol transport system ATP-binding protein	2.16599	0.191671	0.00122072	Increased
compost_amendment-yes	sigma-54 dependent transcriptional regulator	2.14216	0.390618	0.0194483	Increased
compost_amendment-yes	valine--pyruvate aminotransferase [EC:2.6.1.66]	2.12893	0.337243	0.0111194	Increased
compost_amendment-yes	NADPH dehydrogenase (quinone) [EC:1.6.5.10]	2.12726	0.423372	0.0270342	Increased
compost_amendment-yes	arabinosyltransferase C [EC:2.4.2.-]	2.12692	0.183655	0.00135808	Increased
compost_amendment-yes	Au+-exporting ATPase [EC:3.6.1.-]	2.12449	0.195895	0.00159078	Increased
compost_amendment-yes	macrolide phosphotransferase	2.12296	0.366028	0.0173059	Increased
compost_amendment-yes	two-component system, NarL family, captular synthesis response regulator RcsB	2.11702	0.277682	0.00516914	Increased
compost_amendment-yes	arabinosyltransferase B [EC:2.4.2.-]	2.08548	0.204589	0.00211947	Increased
compost_amendment-yes	trimethylamine monooxygenase [EC:1.14.13.148]	2.07908	0.200716	0.00220198	Increased
compost_amendment-yes	2-keto-3-deoxygluconate permease	2.07583	0.247288	0.00469359	Increased
compost_amendment-yes	S-adenosylmethionine-dependent methyltransferase	2.06691	0.286744	0.00824688	Increased
compost_amendment-yes	two-component system, NarL family, capsular synthesis sensor histidine kinase RcsC [EC:2.7.13.3]	2.05517	0.233991	0.00411088	Increased
compost_amendment-yes	resorcinol 4-hydroxylase (NADH) [EC:1.14.13.220]	2.05012	0.199929	0.00295208	Increased
compost_amendment-yes	resorcinol 4-hydroxylase (NADPH) [EC:1.14.13.219]	2.04356	0.199947	0.00277162	Increased
compost_amendment-yes	flavoprotein hydroxylase	2.04156	0.199493	0.00248392	Increased
compost_amendment-yes	methylglutamate dehydrogenase subunit D [EC:1.5.99.5]	2.03629	0.169076	0.00140227	Increased
compost_amendment-yes	putative membrane protein16	2.0327	0.207382	0.0030354	Increased
compost_amendment-yes	AraC family transcriptional regulator, L-rhamnose operon transcriptional activator RhaR	2.03033	0.362576	0.0217548	Increased
compost_amendment-yes	two-component system, OmpR family, sensor histidine kinase RstB [EC:2.7.13.3]	2.03027	0.30253	0.0115143	Increased
compost_amendment-yes	peptide/bleomycin uptake transporter	2.01814	0.19707	0.00310719	Increased
compost_amendment-yes	cellobionic acid phosphorylase [EC:2.4.1.321]	2.00223	0.178539	0.00250203	Increased
compost_amendment-yes	putative hemin transport protein	1.99726	0.209761	0.00351011	Increased
compost_amendment-yes	aspartate beta-hydroxylase [EC:1.14.11.16]	1.97631	0.174729	0.00203331	Increased
compost_amendment-yes	multidrug/hemolysin transport system ATP-binding protein	1.96418	0.33959	0.0235647	Increased
compost_amendment-yes	ribose 1,5-bisphosphokinase [EC:2.7.4.23]	1.96173	0.170856	0.00226349	Increased
compost_amendment-yes	ansamitocin polyketide synthase A	1.95548	0.374116	0.0323441	Increased
compost_amendment-yes	D-xylulose reductase [EC:1.1.1.9]	1.95119	0.206461	0.004258	Increased
compost_amendment-yes	TetR/AcrR family transcriptional regulator, fatty acid biosynthesis regulator	1.94571	0.307559	0.0166314	Increased
compost_amendment-yes	uncharacterized_protein-ko:K06335	1.94214	0.179053	0.00282554	Increased
compost_amendment-yes	Na+-transporting NADH:ubiquinone oxidoreductase subunit F [EC:7.2.1.1]	1.93999	0.23629	0.00689288	Increased
compost_amendment-yes	diacylglycerol O-acyltransferase / trehalose O-mycolyltransferase [EC:2.3.1.20 2.3.1.122]	1.9258	0.201966	0.00474338	Increased
compost_amendment-yes	cytochrome bd-I ubiquinol oxidase subunit X [EC:7.1.1.7]	1.90007	0.255789	0.0108578	Increased
compost_amendment-yes	uncharacterized_protein-ko:K06883	1.89345	0.169145	0.00358983	Increased
compost_amendment-yes	membrane fusion protein, multidrug efflux system7	1.88716	0.222804	0.00728909	Increased
compost_amendment-yes	glutathione transport system ATP-binding protein	1.88683	0.186602	0.00449884	Increased
compost_amendment-yes	oligogalacturonide transport system substrate-binding protein	1.88578	0.2343	0.00864722	Increased
compost_amendment-yes	fibronectin-binding autotransporter adhesin	1.87663	0.149424	0.00264268	Increased
compost_amendment-yes	AI-2 transport system permease protein	1.85636	0.180929	0.00477822	Increased
compost_amendment-yes	succinoglycan biosynthesis protein ExoO [EC:2.4.-.-]	1.85352	0.21868	0.0082218	Increased
compost_amendment-yes	L-ectoine synthase [EC:4.2.1.108]	1.85029	0.206313	0.00722161	Increased
compost_amendment-yes	L-2,4-diaminobutyric acid acetyltransferase [EC:2.3.1.178]	1.85006	0.194088	0.0060207	Increased
compost_amendment-yes	methanesulfonate monooxygenase subunit alpha [EC:1.14.13.111]	1.84542	0.268513	0.015681	Increased
compost_amendment-yes	D-galactarolactone cycloisomerase [EC:5.5.1.27]	1.84526	0.180059	0.00542041	Increased
compost_amendment-yes	manganese/iron transport system permease protein	1.84091	0.151318	0.00333566	Increased
compost_amendment-yes	uncharacterized_protein-ko:K09902	1.83874	0.225745	0.00898583	Increased
compost_amendment-yes	DeoR family transcriptional regulator, ulaG and ulaABCDEF operon transcriptional repressor	1.83271	0.172903	0.00460599	Increased
compost_amendment-yes	multidrug efflux pump6	1.83052	0.18244	0.00591479	Increased
compost_amendment-yes	Fe-S cluster assembly protein SufA	1.8014	0.274374	0.0194561	Increased
compost_amendment-yes	tRNA 2-thiouridine synthesizing protein C	1.78304	0.282085	0.0228618	Increased
compost_amendment-yes	cob(II)yrinic acid a,c-diamide reductase [EC:1.16.8.-]	1.77169	0.1841	0.00711498	Increased
compost_amendment-yes	bifunctional N-acetylglutamate synthase/kinase [EC:2.3.1.1 2.7.2.8]	1.76832	0.240701	0.0149856	Increased
compost_amendment-yes	lactose/L-arabinose transport system ATP-binding protein	1.7647	0.182795	0.00736753	Increased
compost_amendment-yes	16S rRNA (guanine1516-N2)-methyltransferase [EC:2.1.1.242]	1.75109	0.230902	0.0143179	Increased
compost_amendment-yes	2-polyprenylphenol 6-hydroxylase [EC:1.14.13.240]	1.75014	0.219007	0.0129405	Increased
compost_amendment-yes	(R)-citramalate synthase [EC:2.3.1.182]	1.73977	0.266177	0.0221484	Increased
compost_amendment-yes	multidrug efflux pump4	1.73487	0.204023	0.0114721	Increased
compost_amendment-yes	type IV secretion system protein TrbI	1.70715	0.157304	0.00701642	Increased
compost_amendment-yes	succinyl-CoA:acetate CoA-transferase [EC:2.8.3.18]	1.6971	0.20541	0.0135542	Increased
compost_amendment-yes	MioC protein	1.69655	0.1837	0.0108108	Increased
compost_amendment-yes	tRNA 2-thiouridine synthesizing protein D [EC:2.8.1.-]	1.68999	0.278976	0.0310557	Increased
compost_amendment-yes	DnaA initiator-associating protein	1.68004	0.254174	0.0243507	Increased
compost_amendment-yes	uncharacterized_protein-ko:K05306	1.6762	0.24963	0.0235334	Increased
compost_amendment-yes	multidrug efflux pump5	1.66171	0.219896	0.0184411	Increased
compost_amendment-yes	itaconate CoA-transferase [EC:2.8.3.- 2.8.3.22]	1.61771	0.17366	0.0136319	Increased
compost_amendment-yes	beta-ketodecanoyl-[acyl-carrier-protein] synthase [EC:2.3.1.207]	1.61755	0.223448	0.0221536	Increased
compost_amendment-yes	manganese/iron transport system substrate-binding protein	1.61691	0.132763	0.00841961	Increased
compost_amendment-yes	5'-methylthioinosine phosphorylase [EC:2.4.2.44]	1.61478	0.200439	0.0180416	Increased
compost_amendment-yes	aminoacrylate peracid reductase	1.60984	0.172952	0.0134706	Increased
compost_amendment-yes	Na+:H+ antiporter, NhaC family	1.56307	0.202311	0.0223342	Increased
compost_amendment-yes	type IV secretion system protein TrbJ	1.55712	0.151659	0.0127846	Increased
compost_amendment-yes	rhamnosyltransferase [EC:2.4.1.-]	1.54972	0.272952	0.0471827	Increased
compost_amendment-yes	putative iron-regulated protein	1.54963	0.150361	0.0133063	Increased
compost_amendment-yes	major type 1 subunit fimbrin (pilin)	1.5485	0.227062	0.0297521	Increased
compost_amendment-yes	arsenical resistance protein ArsH	1.54678	0.203181	0.0236221	Increased
compost_amendment-yes	dipeptidase D [EC:3.4.13.-]	1.5439	0.268505	0.0456797	Increased
compost_amendment-yes	D-glycerate 3-kinase [EC:2.7.1.31]	1.54193	0.217542	0.0275614	Increased
compost_amendment-yes	all-trans-retinol 13,14-reductase [EC:1.3.99.23]	1.5364	0.216683	0.0286712	Increased
compost_amendment-yes	transmembrane protein	1.53616	0.170478	0.0174694	Increased
compost_amendment-yes	enoyl-[acyl-carrier protein] reductase / trans-2-enoyl-CoA reductase (NAD+) [EC:1.3.1.9 1.3.1.44]	1.53369	0.23276	0.0343801	Increased
compost_amendment-yes	heptose-I-phosphate ethanolaminephosphotransferase [EC:2.7.8.-]	1.52791	0.193399	0.0227451	Increased
compost_amendment-yes	tRNA 2-thiouridine synthesizing protein B	1.51899	0.259046	0.0472829	Increased
compost_amendment-yes	ribonuclease T [EC:3.1.13.-]	1.51752	0.182688	0.0214998	Increased
compost_amendment-yes	bleomycin hydrolase [EC:3.4.22.40]	1.51541	0.257033	0.0460498	Increased
compost_amendment-yes	2-iminoacetate synthase [EC:4.1.99.19]	1.50232	0.211453	0.0301932	Increased
compost_amendment-yes	entericidin B	1.49839	0.198353	0.0276493	Increased
compost_amendment-yes	mannosyltransferase [EC:2.4.1.-]	1.49572	0.132269	0.0134603	Increased
compost_amendment-yes	2-ketogluconate reductase [EC:1.1.1.215]	1.49311	0.166447	0.0200933	Increased
compost_amendment-yes	D-alanine transfer protein	1.48798	0.191926	0.0260998	Increased
compost_amendment-yes	betaine/carnitine transporter, BCCT family	1.48372	0.216498	0.0351468	Increased
compost_amendment-yes	manganese/iron transport system permease protein3	1.47673	0.115175	0.0120721	Increased
compost_amendment-yes	(S)-citramalyl-CoA lyase [EC:4.1.3.25]	1.47609	0.141704	0.0156133	Increased
compost_amendment-yes	fructose-1,6-bisphosphatase I / sedoheptulose-1,7-bisphosphatase [EC:3.1.3.11 3.1.3.37]	1.46947	0.186026	0.0269049	Increased
compost_amendment-yes	type IV secretion system protein TrbL	1.46048	0.142864	0.0170409	Increased
compost_amendment-yes	capsular polysaccharide export protein3	1.45984	0.209908	0.0357797	Increased
compost_amendment-yes	tellurite methyltransferase [EC:2.1.1.265]	1.45263	0.158735	0.0221003	Increased
compost_amendment-yes	glutathione transport system permease protein2	1.45162	0.132555	0.0154616	Increased
compost_amendment-yes	uncharacterized_protein-ko:K07583	1.45155	0.216975	0.0412705	Increased
compost_amendment-yes	chemotaxis protein MotD	1.45055	0.149763	0.0195306	Increased
compost_amendment-yes	kanamycin kinase [EC:2.7.1.95]	1.45054	0.151697	0.0195923	Increased
compost_amendment-yes	beta-ketoacyl-[acyl-carrier-protein] synthase III [EC:2.3.1.180]	1.44935	0.130338	0.0151948	Increased
compost_amendment-yes	putative phosphonate transport system ATP-binding protein	1.43773	0.143587	0.0186589	Increased
compost_amendment-yes	alpha-D-ribose 1-methylphosphonate 5-triphosphate synthase subunit PhnI [EC:2.7.8.37]	1.43675	0.143628	0.0190772	Increased
compost_amendment-yes	alpha-D-ribose 1-methylphosphonate 5-triphosphate synthase subunit PhnL [EC:2.7.8.37]	1.43661	0.143401	0.0185879	Increased
compost_amendment-yes	4,4'-dithiodibutanoate disulfide reductase [EC:1.8.1.20]	1.43463	0.204079	0.0360491	Increased
compost_amendment-yes	IclR family transcriptional regulator, KDG regulon repressor	1.432	0.183882	0.0308586	Increased
compost_amendment-yes	2-methylaconitate isomerase [EC:5.3.3.-]	1.43186	0.20735	0.0386302	Increased
compost_amendment-yes	alpha-D-ribose 1-methylphosphonate 5-phosphate C-P lyase [EC:4.7.1.1]	1.42911	0.143461	0.0188575	Increased
compost_amendment-yes	chorismate--pyruvate lyase [EC:4.1.3.40]	1.42084	0.206123	0.0406901	Increased
compost_amendment-yes	manganese/iron transport system ATP-binding protein	1.41811	0.09949	0.012947	Increased
compost_amendment-yes	L,D-transpeptidase YnhG	1.41709	0.217342	0.0452439	Increased
compost_amendment-yes	uncharacterized_protein-ko:K08315	1.4125	0.189691	0.0349815	Increased
compost_amendment-yes	thiopurine S-methyltransferase [EC:2.1.1.67]	1.40955	0.151748	0.0235127	Increased
compost_amendment-yes	cell division protein ZipA	1.40581	0.19077	0.0364498	Increased
compost_amendment-yes	bifunctional isochorismate lyase / aryl carrier protein [EC:3.3.2.1 6.3.2.14]	1.40565	0.222007	0.0495965	Increased
compost_amendment-yes	uncharacterized_protein-ko:K08481	1.39779	0.186175	0.035514	Increased
compost_amendment-yes	uncharacterized_protein-ko:K08264	1.39731	0.173639	0.0313555	Increased
compost_amendment-yes	N-acyl-D-glutamate deacylase [EC:3.5.1.82]	1.38865	0.147925	0.0243692	Increased
compost_amendment-yes	alpha-D-ribose 1-methylphosphonate 5-triphosphate synthase subunit PhnH [EC:2.7.8.37]	1.38624	0.139983	0.0220128	Increased
compost_amendment-yes	D-alanine--poly(phosphoribitol) ligase subunit 2 [EC:6.1.1.13]	1.38012	0.190462	0.0398261	Increased
compost_amendment-yes	cell division protein ZapB	1.37951	0.174389	0.0336164	Increased
compost_amendment-yes	alpha-D-ribose 1-methylphosphonate 5-triphosphate synthase subunit PhnG [EC:2.7.8.37]	1.37554	0.136986	0.0217898	Increased
compost_amendment-yes	N-carbamoyl-D-amino-acid hydrolase [EC:3.5.1.77]	1.37017	0.157296	0.0296096	Increased
compost_amendment-yes	glutamine transport system permease protein	1.36827	0.171417	0.0331943	Increased
compost_amendment-yes	undecaprenyl phosphate N,N'-diacetylbacillosamine 1-phosphate transferase [EC:2.7.8.36]	1.35707	0.194411	0.0456799	Increased
compost_amendment-yes	N-methyl-L-tryptophan oxidase [EC:1.5.3.-]	1.35275	0.161624	0.0311526	Increased
compost_amendment-yes	type IV secretion system protein TrbD	1.34259	0.138228	0.0269621	Increased
compost_amendment-yes	type IV secretion system protein TrbC	1.3402	0.136731	0.02506	Increased
compost_amendment-yes	beta-ketoacyl ACP synthase [EC:2.3.1.293 2.3.1.294]	1.34015	0.190244	0.0466633	Increased
compost_amendment-yes	GntR family transcriptional regulator, gluconate operon transcriptional repressor	1.33291	0.18447	0.0449655	Increased
compost_amendment-yes	multicomponent K+:H+ antiporter subunit F	1.32478	0.162532	0.037501	Increased
compost_amendment-yes	type VI secretion system protein VasD	1.31348	0.18627	0.0491815	Increased
compost_amendment-yes	chemosensory pili system protein ChpC	1.30751	0.183486	0.0478039	Increased
compost_amendment-yes	small conductance mechanosensitive channel	1.30564	0.147991	0.0346784	Increased
compost_amendment-yes	type IV secretion system protein TrbE [EC:7.4.2.8]	1.29907	0.133583	0.0299017	Increased
compost_amendment-yes	cellobiose PTS system EIIB component [EC:2.7.1.196 2.7.1.205]	1.29903	0.134958	0.0314071	Increased
compost_amendment-yes	type III secretion protein S	1.29263	0.141445	0.0360361	Increased
compost_amendment-yes	toxin YoeB [EC:3.1.-.-]	1.29061	0.174942	0.0483892	Increased
compost_amendment-yes	type IV secretion system protein TrbF	1.28874	0.126908	0.0298152	Increased
compost_amendment-yes	choloylglycine hydrolase [EC:3.5.1.24]	1.28645	0.135129	0.0327838	Increased
compost_amendment-yes	multidrug efflux pump2	1.28448	0.150778	0.0392045	Increased
compost_amendment-yes	MFS transporter, MHS family, metabolite:H+ symporter	1.27451	0.159213	0.0439464	Increased
compost_amendment-yes	MFS transporter, SP family, sugar:H+ symporter	1.26304	0.125392	0.0329281	Increased
compost_amendment-yes	2,3-dihydroxybenzoate-AMP ligase [EC:6.3.2.14 2.7.7.58]	1.24961	0.148504	0.0447634	Increased
compost_amendment-yes	dimethylglycine catabolism A	1.2447	0.151103	0.0452187	Increased
compost_amendment-yes	arginine:ornithine antiporter / lysine permease	1.22167	0.138146	0.0434512	Increased
compost_amendment-yes	ATP-binding cassette, subfamily C, bacterial PrsD	1.21586	0.141074	0.0463223	Increased
compost_amendment-yes	methylglutamate dehydrogenase subunit B [EC:1.5.99.5]	1.2156	0.118104	0.0354149	Increased
compost_amendment-yes	lactose/L-arabinose transport system permease protein	1.20502	0.139253	0.0474633	Increased
compost_amendment-yes	methylglutamate dehydrogenase subunit A [EC:1.5.99.5]	1.19972	0.129664	0.0438654	Increased
compost_amendment-yes	GntR family transcriptional regulator, phosphonate transport system regulatory protein	1.19785	0.121376	0.0406918	Increased
compost_amendment-yes	alpha-D-ribose 1-methylphosphonate 5-triphosphate diphosphatase [EC:3.6.1.63]	1.1977	0.11637	0.0384992	Increased
compost_amendment-yes	betaine-homocysteine S-methyltransferase [EC:2.1.1.5]	1.19211	0.113797	0.0381766	Increased
compost_amendment-yes	two-component system, cell cycle sensor histidine kinase DivJ [EC:2.7.13.3]	1.17668	0.129236	0.0473071	Increased
compost_amendment-yes	mannitol PTS system EIIA component [EC:2.7.1.197]	1.09496	0.0964806	0.0464605	Increased
compost_amendment-yes	halorhodopsin	-2.3432	0.302608	0.0119196	Reduced
compost_amendment-yes	2-phosphoglycerate kinase [EC:2.7.2.16]	-2.31773	0.328044	0.01253	Reduced
compost_amendment-yes	cyclic 2,3-diphosphoglycerate synthetase [EC:4.6.1.-]	-2.31754	0.327378	0.0125482	Reduced
compost_amendment-yes	energy-coupling factor transport system substrate-specific component	-2.30635	0.303105	0.0119709	Reduced
compost_amendment-yes	N-glycosylase/DNA lyase [EC:3.2.2.- 4.2.99.18]	-2.27178	0.342331	0.0159242	Reduced
compost_amendment-yes	chlorosome envelope protein J	-2.27028	0.348524	0.0165606	Reduced
compost_amendment-yes	chlorosome envelope protein X	-2.26945	0.349107	0.0167793	Reduced
compost_amendment-yes	chlorosome envelope protein I	-2.26916	0.348449	0.0163987	Reduced
compost_amendment-yes	cypemycin N-terminal methyltransferase [EC:2.1.1.301]	-2.22395	0.290795	0.0120442	Reduced
compost_amendment-yes	oxidoreductase	-2.1677	0.287484	0.0127211	Reduced
compost_amendment-yes	CRP/FNR family transcriptional regulator, global nitrogen regulator	-2.15095	0.278966	0.0121579	Reduced
compost_amendment-yes	2-hydroxy-6-oxohepta-2,4-dienoate hydrolase [EC:3.7.1.25]	-2.13055	0.277318	0.0123654	Reduced
compost_amendment-yes	flavin reductase	-2.10912	0.254126	0.0118544	Reduced
compost_amendment-yes	D-proline reductase (dithiol) PrdB [EC:1.21.4.1]	-2.09837	0.265691	0.0121184	Reduced
compost_amendment-yes	light-independent protochlorophyllide reductase subunit N [EC:1.3.7.7]	-2.0967	0.23921	0.0118213	Reduced
compost_amendment-yes	4-hydroxybenzoyl-CoA reductase subunit alpha [EC:1.3.7.9]	-2.07028	0.319719	0.0207467	Reduced
compost_amendment-yes	2-hydroxy-6-oxo-6-(2'-aminophenyl)hexa-2,4-dienoate hydrolase [EC:3.7.1.13]	-2.05551	0.251315	0.0121281	Reduced
compost_amendment-yes	MarR family transcriptional regulator, multiple antibiotic resistance protein MarR	-2.03632	0.248864	0.0121291	Reduced
compost_amendment-yes	adenine-specific DNA-methyltransferase [EC:2.1.1.72]	-2.03006	0.281218	0.0160835	Reduced
compost_amendment-yes	1,4-dihydroxy-2-naphthoyl-CoA hydrolase [EC:3.1.2.28]	-2.01928	0.300113	0.0198812	Reduced
compost_amendment-yes	peroxisomal 2,4-dienoyl-CoA reductase [EC:1.3.1.34]	-2.01755	0.274606	0.0159494	Reduced
compost_amendment-yes	rhizoxin biosynthesis acyltransferase	-1.99639	0.259206	0.014637	Reduced
compost_amendment-yes	light-independent protochlorophyllide reductase subunit B [EC:1.3.7.7]	-1.98888	0.212563	0.0117955	Reduced
compost_amendment-yes	heterodisulfide reductase subunit B2 [EC:1.8.7.3 1.8.98.4 1.8.98.5 1.8.98.6]	-1.98568	0.290726	0.0198356	Reduced
compost_amendment-yes	4-hydroxybenzoate decarboxylase subunit C [EC:4.1.1.61]	-1.9639	0.306867	0.023241	Reduced
compost_amendment-yes	energy-converting hydrogenase B subunit Q	-1.96066	0.285961	0.019943	Reduced
compost_amendment-yes	cysteine dioxygenase [EC:1.13.11.20]	-1.94548	0.297391	0.0228068	Reduced
compost_amendment-yes	lycopene epsilon-cyclase [EC:5.5.1.18]	-1.93326	0.292154	0.0222564	Reduced
compost_amendment-yes	CRP/FNR family transcriptional regulator, LitR-dependent transcriptional activator	-1.91712	0.291445	0.02309	Reduced
compost_amendment-yes	formiminotetrahydrofolate cyclodeaminase [EC:4.3.1.4]	-1.91654	0.281589	0.0216029	Reduced
compost_amendment-yes	carbon dioxide concentrating mechanism protein CcmL	-1.91482	0.307611	0.0265514	Reduced
compost_amendment-yes	c-di-GMP phosphodiesterase [EC:3.1.4.52]	-1.90228	0.306288	0.0279599	Reduced
compost_amendment-yes	phosphocarrier protein HPr	-1.88654	0.211859	0.0124607	Reduced
compost_amendment-yes	phenylalanine ammonia-lyase [EC:4.3.1.24]	-1.86958	0.273216	0.0220456	Reduced
compost_amendment-yes	GumC protein	-1.85036	0.300384	0.0302628	Reduced
compost_amendment-yes	glycerate dehydrogenase [EC:1.1.1.29]	-1.8502	0.30795	0.0327791	Reduced
compost_amendment-yes	trans-AT polyketide synthase, acyltransferase and oxidoreductase domains	-1.85014	0.212525	0.0137795	Reduced
compost_amendment-yes	manganese oxidase [EC:1.16.3.3]	-1.84861	0.252889	0.0198178	Reduced
compost_amendment-yes	short/branched chain acyl-CoA dehydrogenase [EC:1.3.99.12]	-1.84473	0.313954	0.0346377	Reduced
compost_amendment-yes	uncharacterized_protein-ko:K08984	-1.83041	0.256811	0.0216297	Reduced
compost_amendment-yes	propionyl-CoA carboxylase [EC:6.4.1.3 2.1.3.15]	-1.825	0.303297	0.0334016	Reduced
compost_amendment-yes	cyclohexa-1,5-dienecarbonyl-CoA hydratase [EC:4.2.1.100]	-1.80726	0.319746	0.0402748	Reduced
compost_amendment-yes	formate dehydrogenase (NADP+) alpha subunit [EC:1.17.1.10]	-1.79912	0.274765	0.027456	Reduced
compost_amendment-yes	acyl transferase [EC:2.3.1.-]	-1.79144	0.299536	0.0355838	Reduced
compost_amendment-yes	ferredoxin	-1.79129	0.231552	0.0190891	Reduced
compost_amendment-yes	kinesin family member 26	-1.7876	0.304905	0.0374804	Reduced
compost_amendment-yes	aquaporin-9	-1.78703	0.305099	0.0376352	Reduced
compost_amendment-yes	aquaglyceroporin related protein, invertebrate	-1.78694	0.304795	0.0376338	Reduced
compost_amendment-yes	aquaporin-3	-1.78674	0.305293	0.0378189	Reduced
compost_amendment-yes	nitrogenase molybdenum-cofactor synthesis protein NifE	-1.77846	0.198022	0.0140895	Reduced
compost_amendment-yes	acetate---CoA ligase (ADP-forming) subunit alpha [EC:6.2.1.13]	-1.77823	0.318823	0.0430547	Reduced
compost_amendment-yes	acetate---CoA ligase (ADP-forming) subunit beta [EC:6.2.1.13]	-1.77579	0.31875	0.0433083	Reduced
compost_amendment-yes	not_found-ko:K07788	-1.75551	0.284824	0.034388	Reduced
compost_amendment-yes	acetaldehyde dehydrogenase (acetylating) [EC:1.2.1.10]	-1.75502	0.293469	0.0372688	Reduced
compost_amendment-yes	cytochrome c-type biogenesis protein NrfE	-1.73668	0.275448	0.0336079	Reduced
compost_amendment-yes	trehalose synthase [EC:2.4.1.245]	-1.73635	0.255252	0.0270999	Reduced
compost_amendment-yes	sarcosine/dimethylglycine N-methyltransferase [EC:2.1.1.157]	-1.73581	0.24378	0.0244405	Reduced
compost_amendment-yes	putative membrane protein PagO	-1.72661	0.227029	0.0213735	Reduced
compost_amendment-yes	solute carrier family 7 (L-type amino acid transporter), member 9	-1.72259	0.291139	0.0399072	Reduced
compost_amendment-yes	glycine/sarcosine N-methyltransferase [EC:2.1.1.156]	-1.72099	0.244264	0.0255486	Reduced
compost_amendment-yes	RNA ligase [EC:6.5.1.3]	-1.71647	0.278957	0.0364195	Reduced
compost_amendment-yes	fumarate hydratase subunit alpha [EC:4.2.1.2]	-1.71359	0.2121	0.0192288	Reduced
compost_amendment-yes	NADH oxidase (H2O-forming) [EC:1.6.3.4]	-1.71128	0.206625	0.018443	Reduced
compost_amendment-yes	small glutamine-rich tetratricopeptide repeat-containing protein alpha	-1.70426	0.288737	0.0410136	Reduced
compost_amendment-yes	plastocyanin	-1.69529	0.300908	0.0473425	Reduced
compost_amendment-yes	two-component system, NtrC family, response regulator HupR/HoxA	-1.69248	0.261495	0.0334364	Reduced
compost_amendment-yes	(R)-citramalyl-CoA lyase [EC:4.1.3.46]	-1.68039	0.229575	0.0247233	Reduced
compost_amendment-yes	beta-1,4-mannosyltransferase [EC:2.4.1.142]	-1.67219	0.295474	0.0490584	Reduced
compost_amendment-yes	flavin-dependent halogenase	-1.66771	0.295138	0.0487515	Reduced
compost_amendment-yes	formate-dependent nitrite reductase complex subunit NrfG	-1.6664	0.219432	0.0232595	Reduced
compost_amendment-yes	xanthine dehydrogenase FAD-binding subunit [EC:1.17.1.4]	-1.66068	0.270774	0.039728	Reduced
compost_amendment-yes	2-furoyl-CoA dehydrogenase large subunit [EC:1.3.99.8]	-1.66043	0.225916	0.0257137	Reduced
compost_amendment-yes	cation transport regulator	-1.65815	0.2105	0.0223812	Reduced
compost_amendment-yes	LuxR family transcriptional regulator, transcriptional activator of the bioluminescence operon	-1.6451	0.164979	0.014496	Reduced
compost_amendment-yes	digeranylgeranylglycerophospholipid reductase [EC:1.3.1.101 1.3.7.11]	-1.64277	0.273158	0.0427795	Reduced
compost_amendment-yes	thiosulfate reductase cytochrome b subunit	-1.64017	0.270397	0.0423363	Reduced
compost_amendment-yes	putative pyruvate formate lyase activating enzyme [EC:1.97.1.4]	-1.63969	0.266648	0.0415379	Reduced
compost_amendment-yes	L(+)-tartrate dehydratase alpha subunit [EC:4.2.1.32]	-1.63869	0.21116	0.0237694	Reduced
compost_amendment-yes	uncharacterized_protein-ko:K08313	-1.63805	0.211583	0.0231578	Reduced
compost_amendment-yes	extracellular matrix protein	-1.63684	0.206952	0.0225721	Reduced
compost_amendment-yes	alpha-aminoadipate/glutamate carrier protein LysW	-1.62642	0.276829	0.046747	Reduced
compost_amendment-yes	ethylbenzene dioxygenase ferredoxin component	-1.62487	0.183387	0.0186011	Reduced
compost_amendment-yes	beta-carotene 15,15'-dioxygenase [EC:1.13.11.63]	-1.59399	0.171168	0.0176692	Reduced
compost_amendment-yes	glutamate formiminotransferase / formiminotetrahydrofolate cyclodeaminase [EC:2.1.2.5 4.3.1.4]	-1.59027	0.239692	0.037122	Reduced
compost_amendment-yes	succinyl-CoA---D-citramalate CoA-transferase [EC:2.8.3.20]	-1.58863	0.221003	0.0307427	Reduced
compost_amendment-yes	spore coat protein A, manganese oxidase [EC:1.16.3.3]	-1.58076	0.212323	0.0287357	Reduced
compost_amendment-yes	tocopherol O-methyltransferase [EC:2.1.1.95]	-1.57591	0.202267	0.0255475	Reduced
compost_amendment-yes	serine-aspartate repeat-containing protein C/D/E	-1.57288	0.248439	0.0427219	Reduced
compost_amendment-yes	4-hydroxybenzoyl-CoA reductase subunit beta [EC:1.3.7.9]	-1.56081	0.233608	0.0385366	Reduced
compost_amendment-yes	formylaminopyrimidine deformylase / aminopyrimidine aminohydrolase [EC:3.5.1.- 3.5.99.-]	-1.54651	0.183725	0.0234608	Reduced
compost_amendment-yes	mannose-1-phosphate guanylyltransferase / phosphomannomutase [EC:2.7.7.13 5.4.2.8]	-1.54477	0.22362	0.0365353	Reduced
compost_amendment-yes	NifU-like protein	-1.53291	0.190367	0.0265132	Reduced
compost_amendment-yes	acetyl-CoA acyltransferase 2 [EC:2.3.1.16]	-1.5103	0.235297	0.0460943	Reduced
compost_amendment-yes	polyketide biosynthesis malonyl-CoA-[acyl-carrier-protein] transacylase	-1.49898	0.168853	0.0227806	Reduced
compost_amendment-yes	mannose PTS system EIIAB component [EC:2.7.1.191]	-1.49141	0.202183	0.0353214	Reduced
compost_amendment-yes	glucitol operon activator protein	-1.46876	0.17555	0.028439	Reduced
compost_amendment-yes	formaldehyde dismutase / methanol dehydrogenase [EC:1.2.98.1 1.1.99.37]	-1.43747	0.170075	0.029672	Reduced
compost_amendment-yes	mannosyl-oligosaccharide alpha-1,2-mannosidase [EC:3.2.1.113]	-1.43125	0.186331	0.0363613	Reduced
compost_amendment-yes	methanethiol oxidase [EC:1.8.3.4]	-1.40173	0.187731	0.0412307	Reduced
compost_amendment-yes	O-antigen chain-terminating methyltransferase [EC:2.1.1.- 2.1.1.294 2.7.1.181]	-1.39059	0.202806	0.0497394	Reduced
compost_amendment-yes	2-dehydro-3-deoxy-D-pentonate aldolase [EC:4.1.2.28]	-1.38793	0.184795	0.0418099	Reduced
compost_amendment-yes	2-hydroxy-6-oxo-octa-2,4-dienoate hydrolase [EC:3.7.1.-]	-1.37526	0.167746	0.0367125	Reduced
compost_amendment-yes	glutaryl-CoA dehydrogenase (non-decarboxylating) [EC:1.3.99.32]	-1.34143	0.177347	0.0460939	Reduced
compost_amendment-yes	glucitol/sorbitol PTS system EIIC component	-1.33397	0.156045	0.037724	Reduced
compost_amendment-yes	glucitol/sorbitol PTS system EIIB component [EC:2.7.1.198]	-1.33368	0.157528	0.0378888	Reduced
compost_amendment-yes	UDP-N-acetyl-2-amino-2-deoxyglucuronate dehydrogenase [EC:1.1.1.335]10	-1.31235	0.168429	0.0458011	Reduced
compost_amendment-yes	glucitol/sorbitol PTS system EIIA component [EC:2.7.1.198]	-1.27196	0.151819	0.0454257	Reduced
compost_amendment-yes	protein transport protein HofB	-1.26101	0.146858	0.0441814	Reduced
compost_amendment-yes	uncharacterized_protein-ko:K03551	-1.24573	0.144031	0.0457019	Reduced
compost_amendment-yes	uncharacterized_protein-ko:K05548	-1.22279	0.139935	0.0472792	Reduced
compost_amendment-yes	rhamnosyltransferase [EC:2.4.1.-]2	-1.21404	0.132703	0.0458061	Reduced
compost_amendment-yes	MSHA biogenesis protein MshJ	-1.15212	0.110946	0.0442048	Reduced
compost_amendment-yes	glycosyltransferase [EC:2.4.1.-]9	3.09167	0.848075	0.0547227	Not significant
compost_amendment-yes	ketoreductase RED1 [EC:1.1.1.-]	1.99874	0.811415	0.24765	Not significant
compost_amendment-yes	phenylalanine dehydrogenase [EC:1.4.1.20]	1.80395	0.365599	0.0501489	Not significant
compost_amendment-yes	aromatic amino acid transport protein AroP	1.61441	0.486817	0.158078	Not significant
compost_amendment-yes	vanillate/4-hydroxybenzoate decarboxylase subunit D [EC:4.1.1.- 4.1.1.61]	1.49787	0.380358	0.128712	Not significant
compost_amendment-yes	L,D-transpeptidase YcfS	1.44951	0.244289	0.0523529	Not significant
compost_amendment-yes	putative ABC transport system permease protein	1.44666	0.283635	0.0717233	Not significant
compost_amendment-yes	uncharacterized_protein-ko:K09500	1.43426	0.291132	0.0788475	Not significant
compost_amendment-yes	putative ABC transport system ATP-binding protein	1.42452	0.247797	0.058347	Not significant
compost_amendment-yes	two-component system, sensor histidine kinase RetS	1.41371	0.255093	0.0641032	Not significant
compost_amendment-yes	GTP 3',8-cyclase / cyclic pyranopterin monophosphate synthase [EC:4.1.99.22 4.6.1.17]	1.40978	0.287874	0.0821232	Not significant
compost_amendment-yes	2-methylcitrate dehydratase (2-methyl-trans-aconitate forming) [EC:4.2.1.117]	1.37064	0.213163	0.0503891	Not significant
compost_amendment-yes	MFS transporter, NHS family, nucleoside permease	1.34786	0.365559	0.154015	Not significant
compost_amendment-yes	8-amino-8-demethylriboflavin N,N-dimethyltransferase [EC:2.1.1.343]	1.34331	0.353767	0.149095	Not significant
compost_amendment-yes	miniconductance mechanosensitive channel	1.32615	0.23763	0.0743342	Not significant
compost_amendment-yes	Na+-translocating ferredoxin:NAD+ oxidoreductase subunit E	1.32172	0.227489	0.0685102	Not significant
compost_amendment-yes	apolipoprotein D and lipocalin family protein	1.32035	0.199782	0.053999	Not significant
compost_amendment-yes	putrescine carbamoyltransferase [EC:2.1.3.6]	1.31952	0.246733	0.0799518	Not significant
compost_amendment-yes	tRNA pseudouridine65 synthase [EC:5.4.99.26]	1.31634	0.207769	0.0583605	Not significant
compost_amendment-yes	teichoic acid glycerol-phosphate primase [EC:2.7.8.44]	1.28658	0.287663	0.115073	Not significant
compost_amendment-yes	lipid A oxidase	1.28512	0.187103	0.054786	Not significant
compost_amendment-yes	type IV secretion system protein VirB2	1.28004	0.226537	0.077371	Not significant
compost_amendment-yes	ATP-dependent helicase HepA [EC:3.6.4.-]	1.27948	0.195017	0.0597356	Not significant
compost_amendment-yes	LysR family transcriptional regulator, regulator for metE and metH	1.27797	0.215129	0.0712198	Not significant
compost_amendment-yes	putative membrane protein15	1.26905	0.171995	0.0507925	Not significant
compost_amendment-yes	Na+-translocating ferredoxin:NAD+ oxidoreductase subunit G	1.26775	0.219536	0.0764822	Not significant
compost_amendment-yes	7-cyano-7-deazaguanine reductase [EC:1.7.1.13]	1.26694	0.20229	0.0654157	Not significant
compost_amendment-yes	outer membrane protein, multidrug efflux system6	1.26549	0.304945	0.136785	Not significant
compost_amendment-yes	LysR family transcriptional regulator, transcriptional activator for dmlA	1.25926	0.271078	0.112209	Not significant
compost_amendment-yes	uncharacterized_protein-ko:K11066	1.2459	0.318072	0.15238	Not significant
compost_amendment-yes	two-component system, NtrC family, C4-dicarboxylate transport response regulator DctD	1.23914	0.176475	0.0584653	Not significant
compost_amendment-yes	two-component system, NtrC family, C4-dicarboxylate transport sensor histidine kinase DctB [EC:2.7.13.3]	1.23839	0.177077	0.0582113	Not significant
compost_amendment-yes	two-component system, sensor histidine kinase SagS [EC:2.7.13.3]	1.23462	0.27242	0.122636	Not significant
compost_amendment-yes	glycosyl transferase, family 25	1.232	0.165663	0.054269	Not significant
compost_amendment-yes	murein DD-endopeptidase / murein LD-carboxypeptidase [EC:3.4.-.- 3.4.17.13]	1.22736	0.278004	0.127079	Not significant
compost_amendment-yes	aconitate hydratase 2 / 2-methylisocitrate dehydratase [EC:4.2.1.3 4.2.1.99]	1.22668	0.220081	0.0864151	Not significant
compost_amendment-yes	uncharacterized oxidoreductase [EC:1.-.-.-]	1.22663	0.20203	0.0763156	Not significant
compost_amendment-yes	arginine:pyruvate transaminase [EC:2.6.1.84]	1.22462	0.167554	0.0573824	Not significant
compost_amendment-yes	rhamnogalacturonan endolyase [EC:4.2.2.23]	1.22188	0.231522	0.0968175	Not significant
compost_amendment-yes	arginine/ornithine transport system substrate-binding protein	1.22178	0.274355	0.126422	Not significant
compost_amendment-yes	multicomponent K+:H+ antiporter subunit E	1.21505	0.158086	0.0535605	Not significant
compost_amendment-yes	uncharacterized_protein-ko:K08252	1.21434	0.248265	0.110582	Not significant
compost_amendment-yes	GntR family transcriptional regulator, histidine utilization repressor	1.20805	0.147596	0.0505088	Not significant
compost_amendment-yes	beta-1,2-mannosidase [EC:3.2.1.197]	1.20713	0.264313	0.123648	Not significant
compost_amendment-yes	multicomponent K+:H+ antiporter subunit A	1.19909	0.156345	0.0555307	Not significant
compost_amendment-yes	glutathione-regulated potassium-efflux system ancillary protein KefC	1.19859	0.159784	0.0592323	Not significant
compost_amendment-yes	ribonucleoside-triphosphate reductase (formate) [EC:1.1.98.6]	1.19596	0.158798	0.0580482	Not significant
compost_amendment-yes	LysR family transcriptional regulator, mexEF-oprN operon transcriptional activator	1.19583	0.194456	0.0774909	Not significant
compost_amendment-yes	multicomponent K+:H+ antiporter subunit G	1.18804	0.159174	0.0598879	Not significant
compost_amendment-yes	putative acetyltransferase [EC:2.3.1.-]	1.18568	0.154732	0.0570696	Not significant
compost_amendment-yes	3-ketosteroid 9alpha-monooxygenase subunit A [EC:1.14.15.30]	1.18483	0.197118	0.082188	Not significant
compost_amendment-yes	outer membrane lipoprotein SlyB	1.1818	0.144141	0.0538211	Not significant
compost_amendment-yes	20-O-methyltransferase	1.17727	0.336161	0.192271	Not significant
compost_amendment-yes	multicomponent K+:H+ antiporter subunit C	1.17032	0.156264	0.0624556	Not significant
compost_amendment-yes	capsular polysaccharide export protein	1.17032	0.201817	0.0889071	Not significant
compost_amendment-yes	MFS transporter, DHA1 family, chloramphenicol/florfenicol resistance protein	1.16429	0.202179	0.0901611	Not significant
compost_amendment-yes	two-component system, OmpR family, response regulator PhoP	1.16319	0.172279	0.0729451	Not significant
compost_amendment-yes	manganese transport system ATP-binding protein [EC:7.2.2.5]	1.16246	0.14205	0.0582382	Not significant
compost_amendment-yes	vanillate monooxygenase ferredoxin subunit	1.15966	0.228303	0.112256	Not significant
compost_amendment-yes	two-component system, OmpR family, catabolic regulation response regulator CreB	1.15783	0.162447	0.0695532	Not significant
compost_amendment-yes	two-component system, NarL family, response regulator DevR	1.143	0.186976	0.0870388	Not significant
compost_amendment-yes	exodeoxyribonuclease I [EC:3.1.11.1]	1.14282	0.241882	0.127523	Not significant
compost_amendment-yes	tyrosine ammonia-lyase [EC:4.3.1.23]	1.14275	0.281923	0.160902	Not significant
compost_amendment-yes	protein deglycase [EC:3.5.1.124]	1.14136	0.211642	0.105184	Not significant
compost_amendment-yes	2,5-diketo-D-gluconate reductase B [EC:1.1.1.346]	1.13998	0.167378	0.0756838	Not significant
compost_amendment-yes	5'-nucleotidase [EC:3.1.3.5]	1.13678	0.214323	0.109172	Not significant
compost_amendment-yes	MFS transporter, SP family, xylose:H+ symportor	1.13462	0.236082	0.125515	Not significant
compost_amendment-yes	acyl-CoA dehydrogenase [EC:1.3.99.-]	1.13305	0.125757	0.0534876	Not significant
compost_amendment-yes	DeoR family transcriptional regulator, copper-sensing transcriptional repressor	1.13139	0.220993	0.116879	Not significant
compost_amendment-yes	NADP-dependent alcohol dehydrogenase [EC:1.1.-.-]	1.12971	0.248538	0.137478	Not significant
compost_amendment-yes	rhomboid-like protein [EC:3.4.21.105]	1.12811	0.237954	0.129168	Not significant
compost_amendment-yes	LuxR family transcriptional regulator, regulator of acetate metabolism	1.12792	0.164465	0.0770044	Not significant
compost_amendment-yes	exosome complex exonuclease DIS3/RRP44 [EC:3.1.13.-]	1.11971	0.238902	0.132788	Not significant
compost_amendment-yes	D-alanine--poly(phosphoribitol) ligase subunit 1 [EC:6.1.1.13]	1.11917	0.189634	0.0971714	Not significant
compost_amendment-yes	solute carrier family 10 (sodium/bile acid cotransporter), member 7	1.11907	0.129215	0.0581238	Not significant
compost_amendment-yes	aminoacrylate hydrolase [EC:3.5.1.-]	1.11898	0.175301	0.087779	Not significant
compost_amendment-yes	multicomponent K+:H+ antiporter subunit D	1.1156	0.149929	0.0710731	Not significant
compost_amendment-yes	MFS transporter, SP family, arabinose:H+ symporter	1.10762	0.218677	0.120474	Not significant
compost_amendment-yes	pilus assembly protein HofN	1.10761	0.17918	0.0919139	Not significant
compost_amendment-yes	uncharacterized_protein-ko:K03814	1.1057	0.111473	0.0520073	Not significant
compost_amendment-yes	two-component system, NtrC family, response regulator AlgB	1.09682	0.189307	0.103754	Not significant
compost_amendment-yes	membrane-bound lytic murein transglycosylase F [EC:4.2.2.-]	1.09571	0.170515	0.0894073	Not significant
compost_amendment-yes	Lrp/AsnC family transcriptional regulator	1.09467	0.139296	0.0696658	Not significant
compost_amendment-yes	dimethylglycine dehydrogenase [EC:1.5.8.4]	1.08771	0.127169	0.0645566	Not significant
compost_amendment-yes	4-(gamma-glutamylamino)butanal dehydrogenase [EC:1.2.1.99]	1.08685	0.129185	0.065058	Not significant
compost_amendment-yes	neutral ceramidase [EC:3.5.1.23]	1.08245	0.238341	0.146422	Not significant
compost_amendment-yes	DeoR family transcriptional regulator, glycerol-3-phosphate regulon repressor	1.08158	0.110911	0.0571217	Not significant
compost_amendment-yes	TetR/AcrR family transcriptional regulator, acrAB operon repressor	1.07727	0.199342	0.116083	Not significant
compost_amendment-yes	glucose/mannose transport system substrate-binding protein	1.07535	0.112806	0.0598169	Not significant
compost_amendment-yes	1,4-dihydroxy-2-naphthoyl-CoA hydrolase [EC:3.1.2.28]2	1.07192	0.187737	0.108244	Not significant
compost_amendment-yes	outer membrane protein, adhesin transport system	1.07168	0.161422	0.0900527	Not significant
compost_amendment-yes	glutamate:Na+ symporter, ESS family	1.07073	0.140088	0.0760075	Not significant
compost_amendment-yes	ureidoglycolate lyase [EC:4.3.2.3]2	1.06871	0.12726	0.0689241	Not significant
compost_amendment-yes	SanA protein	1.06694	0.159131	0.0906824	Not significant
compost_amendment-yes	general L-amino acid transport system ATP-binding protein [EC:7.4.2.1]	1.0669	0.115703	0.0628256	Not significant
compost_amendment-yes	uncharacterized_protein-ko:K05358	1.0627	0.194269	0.116828	Not significant
compost_amendment-yes	choline oxidase [EC:1.1.3.17]	1.0598	0.193715	0.116357	Not significant
compost_amendment-yes	sterol 3beta-glucosyltransferase [EC:2.4.1.173]	1.05898	0.121569	0.0677488	Not significant
compost_amendment-yes	AraC family transcriptional regulator, glycine betaine-responsive activator	1.05761	0.15759	0.0904513	Not significant
compost_amendment-yes	erythritol transport system substrate-binding protein	1.05526	0.151085	0.0888304	Not significant
compost_amendment-yes	glucose/mannose transport system permease protein	1.051	0.11483	0.0662623	Not significant
compost_amendment-yes	membrane fusion protein, multidrug efflux system9	1.04867	0.161261	0.0965481	Not significant
compost_amendment-yes	(2R)-3-sulfolactate dehydrogenase (NADP+) [EC:1.1.1.338]	1.04661	0.115803	0.0678917	Not significant
compost_amendment-yes	inner membrane protein	1.04604	0.197383	0.123916	Not significant
compost_amendment-yes	nickel transport system permease protein	1.04498	0.14089	0.0838957	Not significant
compost_amendment-yes	glutamine transport system substrate-binding protein	1.04377	0.193717	0.122889	Not significant
compost_amendment-yes	uncharacterized zinc-type alcohol dehydrogenase-like protein [EC:1.-.-.-]	1.03805	0.154401	0.0943741	Not significant
compost_amendment-yes	beta-lactamase class D [EC:3.5.2.6]	1.03793	0.167357	0.104001	Not significant
compost_amendment-yes	citronellol/citronellal dehydrogenase	1.03758	0.137936	0.0823936	Not significant
compost_amendment-yes	universal stress protein E	1.03456	0.187764	0.123101	Not significant
compost_amendment-yes	erythritol transport system permease protein	1.03334	0.122778	0.0746779	Not significant
compost_amendment-yes	poly(glycerol-phosphate) alpha-glucosyltransferase [EC:2.4.1.52]	1.02985	0.135499	0.084106	Not significant
compost_amendment-yes	curli production assembly/transport component CsgG	1.02936	0.192349	0.126575	Not significant
compost_amendment-yes	transmembrane sensor	1.02841	0.1219	0.0756673	Not significant
compost_amendment-yes	nicotine dehydrogenase subunit A [EC:1.5.99.4]	1.02531	0.694792	0.515934	Not significant
compost_amendment-yes	S-adenosylmethionine-diacylglycerol 3-amino-3-carboxypropyl transferase	1.02468	0.102974	0.0650157	Not significant
compost_amendment-yes	MFS transporter, NHS family, xanthosine permease	1.02035	0.307603	0.229966	Not significant
compost_amendment-yes	biotin/methionine sulfoxide reductase [EC:1.-.-.-]	1.01967	0.122253	0.077412	Not significant
compost_amendment-yes	myo-inositol catabolism protein IolS [EC:1.1.1.-]	1.01941	0.268917	0.198022	Not significant
compost_amendment-yes	SM-20-related protein	1.01691	0.155787	0.100754	Not significant
compost_amendment-yes	type IV secretion system protein TrbB [EC:7.4.2.8]	1.01643	0.102342	0.067115	Not significant
compost_amendment-yes	tagaturonate reductase [EC:1.1.1.58]	1.01536	0.206644	0.143483	Not significant
compost_amendment-yes	presequence protease [EC:3.4.24.-]	1.01463	0.136622	0.0882277	Not significant
compost_amendment-yes	two-component system, HptB-dependent secretion and biofilm response regulator	1.01388	0.141879	0.0925895	Not significant
compost_amendment-yes	uncharacterized_protein-ko:K07285	1.00712	0.221588	0.160172	Not significant
compost_amendment-yes	ascorbate PTS system EIIB component [EC:2.7.1.194]	1.00627	0.148536	0.100618	Not significant
compost_amendment-yes	uncharacterized_protein-ko:K07348	1.00274	0.156369	0.106318	Not significant
compost_amendment-yes	manganese/zinc/iron transport system permease protein8	1.0009	0.082426	0.0592059	Not significant
compost_amendment-yes	3-demethoxyubiquinol 3-hydroxylase [EC:1.14.99.60]	1.00025	0.192653	0.136817	Not significant
compost_amendment-yes	hemerythrin	0.997004	0.151575	0.103198	Not significant
compost_amendment-yes	nicotinamide phosphoribosyltransferase [EC:2.4.2.12]	0.995647	0.195637	0.140396	Not significant
compost_amendment-yes	2-methylfumaryl-CoA isomerase [EC:5.4.1.3]	0.992347	0.157291	0.112757	Not significant
compost_amendment-yes	ATP-dependent RNA helicase DbpA [EC:3.6.4.13]	0.991014	0.211336	0.158294	Not significant
compost_amendment-yes	homoserine O-succinyltransferase/O-acetyltransferase [EC:2.3.1.46 2.3.1.31]	0.989601	0.118972	0.0843234	Not significant
compost_amendment-yes	hydroxymethylglutaryl-CoA reductase [EC:1.1.1.88]	0.989012	0.158648	0.113107	Not significant
compost_amendment-yes	ATP-binding cassette, subfamily B, multidrug efflux pump	0.988975	0.119625	0.0839901	Not significant
compost_amendment-yes	3-hydroxyacyl-CoA dehydrogenase / enoyl-CoA hydratase / 3-hydroxybutyryl-CoA epimerase / enoyl-CoA isomerase [EC:1.1.1.35 4.2.1.17 5.1.2.3 5.3.3.8]	0.987541	0.125023	0.0889951	Not significant
compost_amendment-yes	protein PhnA	0.985737	0.148738	0.106739	Not significant
compost_amendment-yes	putrescine---pyruvate transaminase [EC:2.6.1.113]	0.985497	0.138879	0.0973608	Not significant
compost_amendment-yes	proclavaminate amidinohydrolase [EC:3.5.3.22]	0.982351	0.723071	0.55325	Not significant
compost_amendment-yes	fatty acid CoA ligase FadD32	0.980758	0.16712	0.12433	Not significant
compost_amendment-yes	omega-amidase [EC:3.5.1.3]	0.980186	0.164566	0.121233	Not significant
compost_amendment-yes	voltage-gated sodium channel	0.979634	0.202503	0.153841	Not significant
compost_amendment-yes	MFS transporter, DHA2 family, multidrug resistance protein	0.97556	0.277983	0.221333	Not significant
compost_amendment-yes	maltoporin	0.975292	0.25695	0.204912	Not significant
compost_amendment-yes	ribonuclease VapC [EC:3.1.-.-]	0.973158	0.102183	0.0777199	Not significant
compost_amendment-yes	Na+-transporting NADH:ubiquinone oxidoreductase subunit B [EC:7.2.1.1]	0.971348	0.186806	0.14386	Not significant
compost_amendment-yes	microcin C transport system ATP-binding protein	0.970296	0.12692	0.0945346	Not significant
compost_amendment-yes	membrane fusion protein, multidrug efflux system1	0.969462	0.148535	0.114732	Not significant
compost_amendment-yes	3-hydroxyacyl-[acyl-carrier protein] dehydratase / trans-2-decenoyl-[acyl-carrier protein] isomerase [EC:4.2.1.59 5.3.3.14]	0.966265	0.118722	0.0893036	Not significant
compost_amendment-yes	mannitol-1-phosphate 5-dehydrogenase [EC:1.1.1.17]	0.966073	0.152786	0.116366	Not significant
compost_amendment-yes	purine nucleoside transport protein	0.964612	0.246657	0.200135	Not significant
compost_amendment-yes	anaerobic nitric oxide reductase transcription regulator	0.961331	0.140605	0.10791	Not significant
compost_amendment-yes	putative amino acid transporter	0.955166	0.258954	0.213447	Not significant
compost_amendment-yes	uridine monophosphate synthetase [EC:2.4.2.10 4.1.1.23]	0.953252	0.201052	0.164238	Not significant
compost_amendment-yes	aliphatic nitrilase [EC:3.5.5.7]	0.95046	0.197739	0.162107	Not significant
compost_amendment-yes	cutinase [EC:3.1.1.74]	0.949666	0.178385	0.14656	Not significant
compost_amendment-yes	pyrroloquinoline quinone biosynthesis protein D	0.949261	0.12616	0.0998036	Not significant
compost_amendment-yes	AraC family transcriptional regulator, transcriptional activator of pobA	0.948963	0.117997	0.0952572	Not significant
compost_amendment-yes	thioesterase III [EC:3.1.2.-]	0.946542	0.171098	0.139069	Not significant
compost_amendment-yes	putative lipoprotein	0.9439	0.141813	0.114762	Not significant
compost_amendment-yes	GlpG protein	0.942043	0.149914	0.12295	Not significant
compost_amendment-yes	FKBP-type peptidyl-prolyl cis-trans isomerase SlpA [EC:5.2.1.8]	0.939104	0.210298	0.178879	Not significant
compost_amendment-yes	licheninase [EC:3.2.1.73]	0.93891	0.147618	0.122471	Not significant
compost_amendment-yes	3-dehydroquinate dehydratase I [EC:4.2.1.10]	0.937248	0.176788	0.148606	Not significant
compost_amendment-yes	multidrug efflux pump1	0.937173	0.164121	0.137603	Not significant
compost_amendment-yes	N-glycosyltransferase [EC:2.4.1.-]	0.936936	0.975063	0.682708	Not significant
compost_amendment-yes	pimeloyl-[acyl-carrier protein] methyl ester esterase [EC:3.1.1.85]	0.936882	0.113681	0.0959194	Not significant
compost_amendment-yes	3-oxoacyl-[acyl-carrier-protein] synthase I [EC:2.3.1.41]	0.936609	0.128562	0.106935	Not significant
compost_amendment-yes	colanic acid biosynthesis glycosyl transferase WcaI	0.936193	0.13818	0.114827	Not significant
compost_amendment-yes	S-adenosylmethionine-diacylgycerolhomoserine-N-methlytransferase	0.935815	0.100626	0.0867137	Not significant
compost_amendment-yes	phosphatidylglycerophosphatase C [EC:3.1.3.27]	0.935357	0.133096	0.112325	Not significant
compost_amendment-yes	allantoin racemase [EC:5.1.99.3]	0.933166	0.0877912	0.0799938	Not significant
compost_amendment-yes	non-specific riboncleoside hydrolase [EC:3.2.-.-]	0.929334	0.128495	0.108439	Not significant
compost_amendment-yes	lantibiotic transport system permease protein	0.92788	0.173011	0.150633	Not significant
compost_amendment-yes	GntR family transcriptional regulator, uxu operon transcriptional repressor	0.925094	0.12576	0.107683	Not significant
compost_amendment-yes	N-acylglucosamine 2-epimerase [EC:5.1.3.8]	0.924006	0.193343	0.168571	Not significant
compost_amendment-yes	lactose/L-arabinose transport system substrate-binding protein	0.922095	0.103266	0.0907893	Not significant
compost_amendment-yes	dihydroxycyclohexadiene carboxylate dehydrogenase [EC:1.3.1.25 1.3.1.-]	0.919071	0.165995	0.145939	Not significant
compost_amendment-yes	rubredoxin---NAD+ reductase [EC:1.18.1.1]	0.91824	0.200912	0.178604	Not significant
compost_amendment-yes	beta-hydroxylase [EC:1.14.11.-]	0.91789	0.139795	0.122892	Not significant
compost_amendment-yes	bilirubin oxidase [EC:1.3.3.5]	0.914949	0.197417	0.17582	Not significant
compost_amendment-yes	ATP synthase in type III secretion protein N [EC:7.4.2.8]	0.914401	0.125308	0.112286	Not significant
compost_amendment-yes	ribosomal protein S6--L-glutamate ligase [EC:6.3.2.-]	0.913888	0.111643	0.10048	Not significant
compost_amendment-yes	type IV secretion system protein VirB6	0.907961	0.13906	0.126173	Not significant
compost_amendment-yes	LacI family transcriptional regulator, gluconate utilization system Gnt-I transcriptional repressor	0.905114	0.134726	0.122826	Not significant
compost_amendment-yes	subtilase-type serine protease [EC:3.4.21.-]	0.904387	0.133295	0.122627	Not significant
compost_amendment-yes	AraC family transcriptional regulator	0.90297	0.110241	0.103966	Not significant
compost_amendment-yes	type IV secretion system protein TrbG	0.902018	0.116714	0.109206	Not significant
compost_amendment-yes	two-component system, sensor histidine kinase [EC:2.7.13.3]	0.897674	0.170751	0.158781	Not significant
compost_amendment-yes	selenoprotein W-related protein	0.896796	0.117789	0.112259	Not significant
compost_amendment-yes	acetaldehyde dehydrogenase [EC:1.2.1.10]	0.896334	0.12981	0.123078	Not significant
compost_amendment-yes	mannitol PTS system EIICBA or EIICB component [EC:2.7.1.197]	0.895871	0.0942209	0.0934306	Not significant
compost_amendment-yes	two-component system, OmpR family, response regulator BaeR	0.894975	0.13384	0.127611	Not significant
compost_amendment-yes	3-phytase [EC:3.1.3.8]	0.894598	0.123666	0.117833	Not significant
compost_amendment-yes	MFS transporter, FHS family, L-fucose permease	0.89177	0.218083	0.203523	Not significant
compost_amendment-yes	hippurate hydrolase [EC:3.5.1.32]	0.887531	0.127816	0.124383	Not significant
compost_amendment-yes	uncharacterized_protein-ko:K10200	0.887382	0.251708	0.236226	Not significant
compost_amendment-yes	two-component system, OmpR family, heavy metal sensor histidine kinase CusS [EC:2.7.13.3]	0.887227	0.145143	0.13884	Not significant
compost_amendment-yes	fructose-6-phosphate aldolase 2 [EC:4.1.2.-]	0.884685	0.192433	0.183247	Not significant
compost_amendment-yes	3-oxoacid CoA-transferase [EC:2.8.3.5]	0.877034	0.175346	0.172111	Not significant
compost_amendment-yes	phospholipase A1/A2 [EC:3.1.1.32 3.1.1.4]	0.8767	0.227819	0.2194	Not significant
compost_amendment-yes	membrane fusion protein, multidrug efflux system8	0.87618	0.109361	0.111578	Not significant
compost_amendment-yes	cell division inhibitor SulA	0.874507	0.145736	0.144904	Not significant
compost_amendment-yes	uncharacterized_protein-ko:K03981	0.873389	0.159472	0.159134	Not significant
compost_amendment-yes	alkane 1-monooxygenase [EC:1.14.15.3]	0.872729	0.153396	0.154396	Not significant
compost_amendment-yes	general bacterial porin, GBP family	0.867999	0.245472	0.238476	Not significant
compost_amendment-yes	two-component system, repressor protein LuxO	0.867612	0.12516	0.128228	Not significant
compost_amendment-yes	dipeptide transport system ATP-binding protein	0.867387	0.170282	0.173345	Not significant
compost_amendment-yes	tRNA 5-methylaminomethyl-2-thiouridine biosynthesis bifunctional protein [EC:2.1.1.61 1.5.-.-]	0.866974	0.146808	0.149387	Not significant
compost_amendment-yes	lysozyme [EC:3.2.1.17]	0.866277	0.115014	0.121668	Not significant
compost_amendment-yes	beta-glucoside PTS system EIIA component [EC:2.7.1.-]	0.865592	0.233307	0.230096	Not significant
compost_amendment-yes	erythritol transport system ATP-binding protein	0.865512	0.156453	0.158397	Not significant
compost_amendment-yes	manganese transport system ATP-binding protein [EC:7.2.2.5]4	0.865043	0.115473	0.12325	Not significant
compost_amendment-yes	D-serine dehydratase [EC:4.3.1.18]	0.864456	0.14308	0.147299	Not significant
compost_amendment-yes	3-ketosteroid 9alpha-monooxygenase subunit B [EC:1.14.15.30]	0.860965	0.136737	0.142129	Not significant
compost_amendment-yes	probable lipoprotein NlpC	0.860521	0.196271	0.197705	Not significant
compost_amendment-yes	two-component system, oxyanion-binding sensor	0.859529	0.124899	0.131468	Not significant
compost_amendment-yes	SlyX protein	0.855651	0.113765	0.123409	Not significant
compost_amendment-yes	uncharacterized_protein-ko:K07003	0.855521	0.141457	0.148934	Not significant
compost_amendment-yes	ion channel-forming bestrophin family protein	0.853234	0.170232	0.177518	Not significant
compost_amendment-yes	type IV secretion system protein VirB8	0.852174	0.143487	0.153818	Not significant
compost_amendment-yes	diguanylate cyclase [EC:2.7.7.65]2	0.850208	0.107439	0.120256	Not significant
compost_amendment-yes	IclR family transcriptional regulator, blcABC operon repressor	0.848337	0.107358	0.119814	Not significant
compost_amendment-yes	multiple sugar transport system ATP-binding protein [EC:3.6.3.-]	0.847952	0.12613	0.137971	Not significant
compost_amendment-yes	D-lactate dehydrogenase	0.846841	0.123037	0.135584	Not significant
compost_amendment-yes	D-lyxose ketol-isomerase [EC:5.3.1.15]	0.84652	0.138934	0.15132	Not significant
compost_amendment-yes	capsular polysaccharide transport system permease protein6	0.844866	0.162158	0.173132	Not significant
compost_amendment-yes	molybdate transport system ATP-binding protein	0.840275	0.177688	0.188988	Not significant
compost_amendment-yes	dipeptide transport system permease protein	0.839916	0.171633	0.183815	Not significant
compost_amendment-yes	4-deoxy-L-threo-5-hexosulose-uronate ketol-isomerase [EC:5.3.1.17]	0.83742	0.15122	0.167331	Not significant
compost_amendment-yes	methyl-accepting chemotaxis protein II, aspartate sensor receptor	0.836966	0.207923	0.218419	Not significant
compost_amendment-yes	outer membrane protein, multidrug efflux system5	0.832287	0.270911	0.278805	Not significant
compost_amendment-yes	oligopeptidase A [EC:3.4.24.70]	0.831077	0.130195	0.150045	Not significant
compost_amendment-yes	TetR/AcrR family transcriptional regulator, transcriptional repressor of bet genes	0.830625	0.152222	0.16882	Not significant
compost_amendment-yes	membrane fusion protein, multidrug efflux system5	0.829672	0.137484	0.156558	Not significant
compost_amendment-yes	regulator of nucleoside diphosphate kinase	0.829343	0.125139	0.144793	Not significant
compost_amendment-yes	purine/pyrimidine-nucleoside phosphorylase [EC:2.4.2.1 2.4.2.2]	0.827752	0.159149	0.177575	Not significant
compost_amendment-yes	uncharacterized_protein-ko:K06312	0.824803	0.174235	0.192399	Not significant
compost_amendment-yes	multidrug efflux pump	0.822703	0.123529	0.143774	Not significant
compost_amendment-yes	3',5'-cyclic-AMP phosphodiesterase [EC:3.1.4.53]	0.822214	0.0904078	0.116002	Not significant
compost_amendment-yes	acetyl-CoA hydrolase [EC:3.1.2.1]	0.822193	0.169521	0.189122	Not significant
compost_amendment-yes	putative phosphoserine phosphatase / 1-acylglycerol-3-phosphate O-acyltransferase [EC:3.1.3.3 2.3.1.51]	0.821807	0.138597	0.16253	Not significant
compost_amendment-yes	TonB-dependent starch-binding outer membrane protein SusC	0.820513	0.279865	0.292954	Not significant
compost_amendment-yes	acid phosphatase (class A) [EC:3.1.3.2]	0.818814	0.126385	0.151028	Not significant
compost_amendment-yes	L-cystine transport system ATP-binding protein [EC:7.4.2.1]	0.818656	0.106502	0.132996	Not significant
compost_amendment-yes	tRNA threonylcarbamoyladenosine dehydratase	0.817765	0.157286	0.180385	Not significant
compost_amendment-yes	manganese/zinc/iron transport system permease protein	0.817374	0.0781678	0.106597	Not significant
compost_amendment-yes	cation-transporting P-type ATPase B [EC:7.2.2.-]	0.816233	0.708583	0.607016	Not significant
compost_amendment-yes	potassium-dependent mechanosensitive channel	0.816018	0.100629	0.126658	Not significant
compost_amendment-yes	paraquat-inducible protein A	0.812671	0.15545	0.180254	Not significant
compost_amendment-yes	CBS domain-containing membrane protein	0.812063	0.119016	0.148455	Not significant
compost_amendment-yes	aminobenzoyl-glutamate transport protein	0.811624	0.130156	0.159412	Not significant
compost_amendment-yes	2,5-dioxopentanoate dehydrogenase [EC:1.2.1.26]	0.810538	0.126898	0.155117	Not significant
compost_amendment-yes	diphosphomevalonate decarboxylase [EC:4.1.1.33]	0.808833	0.16185	0.18878	Not significant
compost_amendment-yes	diaminobutyrate-2-oxoglutarate transaminase [EC:2.6.1.76]	0.806189	0.115707	0.145741	Not significant
compost_amendment-yes	putative GTP pyrophosphokinase [EC:2.7.6.5]	0.803582	0.104148	0.136115	Not significant
compost_amendment-yes	MarR family transcriptional regulator, temperature-dependent positive regulator of motility	0.802612	0.169353	0.197938	Not significant
compost_amendment-yes	dihydroanticapsin dehydrogenase [EC:1.1.1.385]	0.801534	0.144767	0.174028	Not significant
compost_amendment-yes	ArsR family transcriptional regulator, virulence genes transcriptional regulator	0.797423	0.115627	0.149723	Not significant
compost_amendment-yes	outer membrane protein	0.796263	0.161151	0.192708	Not significant
compost_amendment-yes	DNA excision repair protein ERCC-2 [EC:3.6.4.12]	0.794943	0.153795	0.186107	Not significant
compost_amendment-yes	MarR family transcriptional regulator, transcriptional regulator for hemolysin	0.794382	0.105037	0.142213	Not significant
compost_amendment-yes	tRNA-dihydrouridine synthase C [EC:1.-.-.-]	0.793663	0.133933	0.170181	Not significant
compost_amendment-yes	lantibiotic biosynthesis protein5	0.793636	0.223818	0.25453	Not significant
compost_amendment-yes	type IV secretion system protein VirB9	0.793137	0.133829	0.168547	Not significant
compost_amendment-yes	solute carrier family 5 (high affinity choline transporter), member 7	0.79071	0.117087	0.154502	Not significant
compost_amendment-yes	sulfite reductase (NADPH) flavoprotein alpha-component [EC:1.8.1.2]	0.789859	0.130488	0.167564	Not significant
compost_amendment-yes	colanic acid/amylovoran biosynthesis glycosyltransferase [EC:2.4.-.-]	0.784677	0.167684	0.204445	Not significant
compost_amendment-yes	uncharacterized_protein-ko:K05364	0.784511	0.141434	0.179042	Not significant
compost_amendment-yes	two-component system, sensor histidine kinase FlrB [EC:2.7.13.3]	0.784056	0.15616	0.193533	Not significant
compost_amendment-yes	lactose/L-arabinose transport system permease protein10	0.783924	0.094364	0.13655	Not significant
compost_amendment-yes	osmotically inducible lipoprotein OsmB	0.783706	0.199305	0.235867	Not significant
compost_amendment-yes	5-dehydro-4-deoxyglucarate dehydratase [EC:4.2.1.41]	0.783579	0.116304	0.156377	Not significant
compost_amendment-yes	recombination associated protein RdgC	0.78256	0.136699	0.175752	Not significant
compost_amendment-yes	LysR family transcriptional regulator, nitrogen assimilation regulatory protein	0.781703	0.099249	0.140816	Not significant
compost_amendment-yes	L-cystine transport system permease protein	0.779986	0.0898231	0.132912	Not significant
compost_amendment-yes	Tat-targeted selenate reductase subunit YnfF [EC:1.97.1.9]	0.777887	0.195331	0.234504	Not significant
compost_amendment-yes	glycine betaine/proline transport system permease protein	0.776914	0.0870687	0.13103	Not significant
compost_amendment-yes	DNA-entry nuclease	0.775366	0.165086	0.205753	Not significant
compost_amendment-yes	c-di-GMP-specific phosphodiesterase [EC:3.1.4.52]	0.775151	0.101373	0.145742	Not significant
compost_amendment-yes	threo-3-hydroxy-D-aspartate ammonia-lyase [EC:4.3.1.27]	0.773698	0.0988291	0.143848	Not significant
compost_amendment-yes	FKBP-type peptidyl-prolyl cis-trans isomerase FklB [EC:5.2.1.8]	0.773043	0.134402	0.177423	Not significant
compost_amendment-yes	L-rhamnose isomerase / sugar isomerase [EC:5.3.1.14 5.3.1.-]	0.772987	0.0952714	0.14092	Not significant
compost_amendment-yes	tRNA-(ms[2]io[6]A)-hydroxylase [EC:1.-.-.-]	0.770419	0.123786	0.169404	Not significant
compost_amendment-yes	TRAP-type transport system large permease protein	0.770006	0.153667	0.196292	Not significant
compost_amendment-yes	penicillin-binding protein 1C [EC:2.4.1.129]	0.76945	0.108197	0.156288	Not significant
compost_amendment-yes	N-succinyl-L-ornithine transcarbamylase [EC:2.1.3.11]	0.767879	0.199249	0.241473	Not significant
compost_amendment-yes	enolase-phosphatase E1 [EC:3.1.3.77]	0.765376	0.114201	0.160845	Not significant
compost_amendment-yes	N-acetylcysteine deacetylase [EC:3.5.1.-]	0.764887	0.189119	0.233212	Not significant
compost_amendment-yes	cardiolipin synthase C [EC:2.7.8.-]	0.764581	0.140725	0.184873	Not significant
compost_amendment-yes	type IV secretion system protein VirB11 [EC:7.4.2.8]	0.763383	0.141228	0.187412	Not significant
compost_amendment-yes	cytochrome c oxidase subunit I+III [EC:7.1.1.9]	0.76293	0.113567	0.163731	Not significant
compost_amendment-yes	type III secretion protein T	0.762846	0.136199	0.184298	Not significant
compost_amendment-yes	ribosome-dependent ATPase	0.760973	0.143726	0.190815	Not significant
compost_amendment-yes	uncharacterized_protein-ko:K03073	0.759325	0.109086	0.160008	Not significant
compost_amendment-yes	nitrite transporter	0.759204	0.130558	0.179504	Not significant
compost_amendment-yes	not_found-ko:K05837	0.756503	0.0902245	0.144581	Not significant
compost_amendment-yes	two-component system, NarL family, sensor histidine kinase EvgS [EC:2.7.13.3]	0.752282	0.144898	0.196037	Not significant
compost_amendment-yes	DTW domain-containing protein	0.751482	0.146766	0.198209	Not significant
compost_amendment-yes	acyl homoserine lactone synthase [EC:2.3.1.184]	0.751352	0.187137	0.237872	Not significant
compost_amendment-yes	Gnt-I system high-affinity gluconate transporter	0.751173	0.197951	0.249472	Not significant
compost_amendment-yes	nitrate/nitrite transport system substrate-binding protein	0.750058	0.104049	0.159788	Not significant
compost_amendment-yes	methionine transaminase [EC:2.6.1.88]	0.74902	0.154433	0.206195	Not significant
compost_amendment-yes	uncharacterized_protein-ko:K04096	0.748053	0.124747	0.178503	Not significant
compost_amendment-yes	two-component system, OmpR family, sensor histidine kinase PhoQ [EC:2.7.13.3]	0.747725	0.125664	0.179869	Not significant
compost_amendment-yes	putrescine transport system substrate-binding protein	0.745991	0.127737	0.182578	Not significant
compost_amendment-yes	isocitrate dehydrogenase kinase/phosphatase [EC:2.7.11.5 3.1.3.-]	0.745402	0.143198	0.196303	Not significant
compost_amendment-yes	3,4-dihydroxy-9,10-secoandrosta-1,3,5(10)-triene-9,17-dione 4,5-dioxygenase [EC:1.13.11.25]	0.744439	0.179517	0.234812	Not significant
compost_amendment-yes	50S ribosomal protein L16 3-hydroxylase [EC:1.14.11.47]	0.743749	0.13623	0.192584	Not significant
compost_amendment-yes	uncharacterized_protein-ko:K07356	0.743325	0.142158	0.197993	Not significant
compost_amendment-yes	ascorbate PTS system EIIC component	0.742951	0.214256	0.268601	Not significant
compost_amendment-yes	Tat-targeted selenate reductase subunit YnfE [EC:1.97.1.9]	0.742945	0.198317	0.254123	Not significant
compost_amendment-yes	UPF0176 protein	0.742939	0.119531	0.176258	Not significant
compost_amendment-yes	heat shock protein HslJ	0.741574	0.127008	0.183952	Not significant
compost_amendment-yes	maltose phosphorylase [EC:2.4.1.8]	0.741144	0.220125	0.275072	Not significant
compost_amendment-yes	metalloprotease [EC:3.4.24.-]	0.738413	0.231744	0.288157	Not significant
compost_amendment-yes	diphosphate-dependent phosphofructokinase [EC:2.7.1.90]	0.737553	0.0979004	0.160525	Not significant
compost_amendment-yes	uncharacterized_protein-ko:K05343	0.73687	0.10034	0.162027	Not significant
compost_amendment-yes	diguanylate cyclase [EC:2.7.7.65]4	0.733025	0.278446	0.333465	Not significant
compost_amendment-yes	ureidoglycolate lyase [EC:4.3.2.3]	0.731061	0.167233	0.228203	Not significant
compost_amendment-yes	nickel/cobalt transporter (NicO) family protein	0.73104	0.0894422	0.155679	Not significant
compost_amendment-yes	imidazole glycerol-phosphate synthase [EC:4.3.2.10]	0.731028	0.204087	0.263944	Not significant
compost_amendment-yes	zinc transporter	0.73101	0.115001	0.177683	Not significant
compost_amendment-yes	penicillin-binding protein 1B	0.729627	0.188562	0.247973	Not significant
compost_amendment-yes	outer membrane usher protein	0.729519	0.125232	0.188253	Not significant
compost_amendment-yes	MFS transporter, DHA1 family, arabinose polymer utilization protein	0.728317	0.25024	0.310187	Not significant
compost_amendment-yes	monofunctional glycosyltransferase [EC:2.4.1.129]	0.727751	0.188092	0.249301	Not significant
compost_amendment-yes	thiol:disulfide interchange protein DsbC [EC:5.3.4.1]	0.727328	0.136779	0.198285	Not significant
compost_amendment-yes	serine/threonine transporter	0.727255	0.238431	0.297651	Not significant
compost_amendment-yes	L-rhamnose mutarotase [EC:5.1.3.32]	0.723985	0.0934248	0.161604	Not significant
compost_amendment-yes	NADH-dependent peroxiredoxin subunit F [EC:1.8.1.-]	0.722292	0.139555	0.204531	Not significant
compost_amendment-yes	alpha-1,4-digalacturonate transport system substrate-binding protein	0.721879	0.114267	0.180505	Not significant
compost_amendment-yes	N-acetylmuramoyl-L-alanine amidase [EC:3.5.1.28]	0.720979	0.18182	0.24673	Not significant
compost_amendment-yes	amino-acid N-acetyltransferase [EC:2.3.1.1]	0.717542	0.134232	0.201325	Not significant
compost_amendment-yes	ribitol 2-dehydrogenase [EC:1.1.1.56]	0.715106	0.171502	0.239211	Not significant
compost_amendment-yes	putative chitobiose transport system substrate-binding protein	0.714516	0.164026	0.234283	Not significant
compost_amendment-yes	heme iron utilization protein	0.713881	0.133198	0.200525	Not significant
compost_amendment-yes	type VI secretion system protein ImpM	0.713827	0.156373	0.22539	Not significant
compost_amendment-yes	nondiscriminating aspartyl-tRNA synthetase [EC:6.1.1.23]	0.713284	0.130214	0.200108	Not significant
compost_amendment-yes	putrescine transport system ATP-binding protein	0.71215	0.104326	0.174439	Not significant
compost_amendment-yes	polysaccharide biosynthesis protein PelG	0.71098	0.188253	0.25862	Not significant
compost_amendment-yes	two-component system, NarL family, invasion response regulator UvrY	0.709758	0.153893	0.224439	Not significant
compost_amendment-yes	dTDP-4-amino-4,6-dideoxygalactose transaminase [EC:2.6.1.59]	0.708479	0.155339	0.22701	Not significant
compost_amendment-yes	sarcosine oxidase, subunit alpha [EC:1.5.3.1]	0.707932	0.0938013	0.167623	Not significant
compost_amendment-yes	lipid A ethanolaminephosphotransferase [EC:2.7.8.43]	0.707604	0.158028	0.230222	Not significant
compost_amendment-yes	S-adenosylmethionine uptake transporter	0.705808	0.116276	0.188838	Not significant
compost_amendment-yes	methylglutamate dehydrogenase subunit C [EC:1.5.99.5]	0.704583	0.125936	0.200911	Not significant
compost_amendment-yes	bile acid:Na+ symporter, BASS family	0.704259	0.0743125	0.152328	Not significant
compost_amendment-yes	uncharacterized_protein-ko:K10565	0.702267	0.173483	0.250658	Not significant
compost_amendment-yes	N-acetyl-D-muramate 6-phosphate phosphatase [EC:3.1.3.105]	0.697698	0.129423	0.204027	Not significant
compost_amendment-yes	fimbrial chaperone protein	0.69751	0.122317	0.200618	Not significant
compost_amendment-yes	23S rRNA (uridine2479-2'-O)-methyltransferase [EC:2.1.1.208]	0.696978	0.174025	0.253104	Not significant
compost_amendment-yes	outer membrane lipoprotein LolB	0.696467	0.131873	0.208656	Not significant
compost_amendment-yes	glucan 1,4-alpha-glucosidase [EC:3.2.1.3]	0.695794	0.232453	0.308809	Not significant
compost_amendment-yes	MFS transporter, DHA2 family, multidrug resistance protein3	0.694874	0.272281	0.347509	Not significant
compost_amendment-yes	MSHA biogenesis protein MshL	0.694858	0.163899	0.241233	Not significant
compost_amendment-yes	phosphate:Na+ symporter	0.694713	0.0814731	0.162805	Not significant
compost_amendment-yes	superoxide oxidase [EC:1.10.3.17]	0.693275	0.116464	0.194292	Not significant
compost_amendment-yes	lipid A 3-O-deacylase [EC:3.1.1.-]	0.693069	0.169305	0.248796	Not significant
compost_amendment-yes	bifunctional diaminopimelate decarboxylase / aspartate kinase [EC:4.1.1.20 2.7.2.4]	0.691884	0.115438	0.194592	Not significant
compost_amendment-yes	sarcosine oxidase, subunit gamma [EC:1.5.3.1]	0.691699	0.102356	0.181752	Not significant
compost_amendment-yes	type IV secretion system protein VirB4 [EC:7.4.2.8]	0.689817	0.12533	0.204412	Not significant
compost_amendment-yes	putative colanic acid biosynthesis acetyltransferase WcaF [EC:2.3.1.-]	0.689545	0.156319	0.236118	Not significant
compost_amendment-yes	TetR/AcrR family transcriptional regulator, mexJK operon transcriptional repressor	0.689194	0.164503	0.246532	Not significant
compost_amendment-yes	mannonate dehydratase [EC:4.2.1.8]9	0.687955	0.0843787	0.167166	Not significant
compost_amendment-yes	porin	0.687271	0.102985	0.184217	Not significant
compost_amendment-yes	type IV secretion system protein VirB3	0.685372	0.158805	0.239281	Not significant
compost_amendment-yes	tRNA (cmo5U34)-methyltransferase [EC:2.1.1.-]	0.681474	0.126106	0.210038	Not significant
compost_amendment-yes	serine/threonine-protein kinase HipA [EC:2.7.11.1]	0.680956	0.0856754	0.17085	Not significant
compost_amendment-yes	heptosyltransferase I [EC:2.4.-.-]	0.680314	0.104201	0.187198	Not significant
compost_amendment-yes	NAD(P)H dehydrogenase (quinone) [EC:1.6.5.2]2	0.67979	0.0936088	0.178307	Not significant
compost_amendment-yes	single-strand selective monofunctional uracil DNA glycosylase [EC:3.2.2.-]	0.678904	0.194414	0.281233	Not significant
compost_amendment-yes	fructose transport system ATP-binding protein	0.678781	0.0976874	0.182893	Not significant
compost_amendment-yes	dipeptide transport system ATP-binding protein5	0.678482	0.10574	0.190878	Not significant
compost_amendment-yes	isochorismate synthase [EC:5.4.4.2]	0.676307	0.111558	0.198997	Not significant
compost_amendment-yes	tRNA 2-thiouridine synthesizing protein E [EC:2.8.1.-]	0.676113	0.184055	0.270545	Not significant
compost_amendment-yes	glycine betaine/proline transport system ATP-binding protein [EC:7.6.2.9]	0.675392	0.0859452	0.172818	Not significant
compost_amendment-yes	glutathione transport system permease protein	0.674571	0.136149	0.225405	Not significant
compost_amendment-yes	MFS transporter, DHA3 family, macrolide efflux protein	0.674399	0.13974	0.228671	Not significant
compost_amendment-yes	putative transcriptional regulator	0.674059	0.101748	0.189403	Not significant
compost_amendment-yes	23S rRNA (cytidine2498-2'-O)-methyltransferase [EC:2.1.1.186]	0.672628	0.0867695	0.174061	Not significant
compost_amendment-yes	chloramphenicol O-acetyltransferase type B [EC:2.3.1.28]	0.670396	0.0868828	0.176809	Not significant
compost_amendment-yes	putrescine transport system permease protein	0.669209	0.0943252	0.183835	Not significant
compost_amendment-yes	1-pyrroline-4-hydroxy-2-carboxylate deaminase [EC:3.5.4.22]	0.668508	0.0937047	0.183738	Not significant
compost_amendment-yes	arginine/ornithine transport system ATP-binding protein [EC:7.4.2.1]	0.668294	0.144202	0.235195	Not significant
compost_amendment-yes	putative acetyltransferase [EC:2.3.1.-]9	0.667952	0.114929	0.205913	Not significant
compost_amendment-yes	ribosomal protein L3 glutamine methyltransferase [EC:2.1.1.298]	0.66795	0.111515	0.201856	Not significant
compost_amendment-yes	uncharacterized_protein-ko:K03599	0.667315	0.140193	0.230881	Not significant
compost_amendment-yes	mevalonate kinase [EC:2.7.1.36]	0.6667	0.152165	0.243835	Not significant
compost_amendment-yes	4-hydroxybenzoate polyprenyltransferase [EC:2.5.1.39]	0.66584	0.0936182	0.18427	Not significant
compost_amendment-yes	2-pyrone-4,6-dicarboxylate lactonase [EC:3.1.1.57]	0.66537	0.115979	0.20827	Not significant
compost_amendment-yes	23S rRNA (guanine2445-N2)-methyltransferase / 23S rRNA (guanine2069-N7)-methyltransferase [EC:2.1.1.173 2.1.1.264]	0.663301	0.127145	0.221298	Not significant
compost_amendment-yes	tRNA1Val (adenine37-N6)-methyltransferase [EC:2.1.1.223]	0.663103	0.105852	0.197748	Not significant
compost_amendment-yes	starch-binding outer membrane protein, SusD/RagB family	0.661483	0.160985	0.256137	Not significant
compost_amendment-yes	saccharopine dehydrogenase (NADP+, L-glutamate forming) [EC:1.5.1.10]	0.660617	0.191036	0.285215	Not significant
compost_amendment-yes	C4-dicarboxylate-binding protein DctP	0.659515	0.129885	0.224812	Not significant
compost_amendment-yes	phosphogluconate dehydratase [EC:4.2.1.12]	0.659256	0.121225	0.216367	Not significant
compost_amendment-yes	ubiquinone biosynthesis protein UbiJ	0.65875	0.127912	0.223497	Not significant
compost_amendment-yes	colanic acid/amylovoran biosynthesis protein	0.656946	0.0943182	0.187817	Not significant
compost_amendment-yes	nitric oxide reductase subunit B [EC:1.7.2.5]	0.656856	0.0943546	0.188778	Not significant
compost_amendment-yes	SH3 domain protein	0.656649	0.154133	0.252115	Not significant
compost_amendment-yes	putrescine transport system permease protein10	0.656172	0.0880948	0.18409	Not significant
compost_amendment-yes	D-ribose pyranase [EC:5.4.99.62]	0.655616	0.112073	0.209736	Not significant
compost_amendment-yes	DnaJ like chaperone protein	0.653769	0.0971228	0.194502	Not significant
compost_amendment-yes	cobalamin biosynthesis protein CobW	0.653517	0.0862931	0.184192	Not significant
compost_amendment-yes	tropinone reductase I [EC:1.1.1.206]	0.652949	0.105827	0.20474	Not significant
compost_amendment-yes	lysophospholipase [EC:3.1.1.5]	0.652201	0.0800897	0.177114	Not significant
compost_amendment-yes	antitoxin ParD1/3/4	0.652149	0.105595	0.203833	Not significant
compost_amendment-yes	nitrate/nitrite transport system ATP-binding protein [EC:3.6.3.-]	0.651962	0.0955786	0.193199	Not significant
compost_amendment-yes	polysaccharide biosynthesis protein PslA	0.649088	0.0982902	0.197523	Not significant
compost_amendment-yes	MFS transporter, SP family, inositol transporter	0.648593	0.142551	0.245164	Not significant
compost_amendment-yes	type IV pilus assembly protein PilX	0.646162	0.142995	0.246712	Not significant
compost_amendment-yes	two-component system, OmpR family, response regulator TctD	0.64609	0.124549	0.226977	Not significant
compost_amendment-yes	N-acetylmannosamine-6-phosphate 2-epimerase / N-acetylmannosamine kinase [EC:5.1.3.9 2.7.1.60]	0.645056	0.122918	0.226222	Not significant
compost_amendment-yes	type III secretion protein L	0.644905	0.08309	0.184559	Not significant
compost_amendment-yes	glutamate/aspartate transport system substrate-binding protein	0.644886	0.117129	0.21814	Not significant
compost_amendment-yes	D-psicose/D-tagatose/L-ribulose 3-epimerase [EC:5.1.3.30 5.1.3.31]	0.644276	0.0779424	0.179706	Not significant
compost_amendment-yes	LysR family transcriptional regulator, regulator of gene expression of beta-lactamase	0.643758	0.160242	0.265842	Not significant
compost_amendment-yes	branched-chain amino acid:cation transporter, LIVCS family	0.643591	0.214831	0.317586	Not significant
compost_amendment-yes	replication initiation protein RepC	0.639518	0.117206	0.221638	Not significant
compost_amendment-yes	fructuronate reductase [EC:1.1.1.57]	0.638091	0.0984423	0.203143	Not significant
compost_amendment-yes	malate-CoA ligase subunit beta [EC:6.2.1.9]	0.637787	0.135845	0.241351	Not significant
compost_amendment-yes	NADP-dependent aldehyde dehydrogenase [EC:1.2.1.4]	0.637577	0.108698	0.21389	Not significant
compost_amendment-yes	MFS transporter, DHA1 family, purine base/nucleoside efflux pump	0.636848	0.15241	0.258128	Not significant
compost_amendment-yes	phosphoenolpyruvate phosphomutase [EC:5.4.2.9]	0.636339	0.0645196	0.170949	Not significant
compost_amendment-yes	formate dehydrogenase subunit delta [EC:1.17.1.9]	0.636157	0.0786882	0.182309	Not significant
compost_amendment-yes	adenine deaminase [EC:3.5.4.2]	0.636151	0.161084	0.268557	Not significant
compost_amendment-yes	glutathione-regulated potassium-efflux system protein KefB	0.635932	0.106967	0.212562	Not significant
compost_amendment-yes	periplasmic mercuric ion binding protein	0.634936	0.200077	0.306958	Not significant
compost_amendment-yes	limonene-1,2-epoxide hydrolase [EC:3.3.2.8]	0.634183	0.191084	0.299013	Not significant
compost_amendment-yes	MFS transporter, ACS family, D-galactonate transporter	0.633501	0.089449	0.197089	Not significant
compost_amendment-yes	unsaturated rhamnogalacturonyl hydrolase [EC:3.2.1.172]	0.633381	0.175948	0.28444	Not significant
compost_amendment-yes	iron/zinc/manganese/copper transport system permease protein	0.632595	0.225458	0.333692	Not significant
compost_amendment-yes	carnitine 3-dehydrogenase [EC:1.1.1.108]	0.632247	0.121647	0.230227	Not significant
compost_amendment-yes	protochlorophyllide reductase [EC:1.3.1.33]	0.630899	0.151098	0.260792	Not significant
compost_amendment-yes	MtfA peptidase	0.628699	0.107753	0.21657	Not significant
compost_amendment-yes	uncharacterized_protein-ko:K07213	0.625642	0.17719	0.28967	Not significant
compost_amendment-yes	ATP-dependent DNA helicase Rep [EC:3.6.4.12]	0.624978	0.130041	0.243087	Not significant
compost_amendment-yes	microcin C transport system permease protein	0.622866	0.106547	0.21814	Not significant
compost_amendment-yes	toxin CcdB	0.621816	0.132536	0.244716	Not significant
compost_amendment-yes	glycoside/pentoside/hexuronide:cation symporter, GPH family	0.621729	0.0935171	0.207856	Not significant
compost_amendment-yes	MerR family transcriptional regulator, copper efflux regulator3	0.621657	0.0915727	0.203245	Not significant
compost_amendment-yes	chloramphenicol 3-O phosphotransferase [EC:2.7.1.-]	0.621371	0.135637	0.250222	Not significant
compost_amendment-yes	UDP-MurNAc hydroxylase	0.621074	0.162206	0.278183	Not significant
compost_amendment-yes	not_found-ko:K06216	0.620851	0.0871229	0.199226	Not significant
compost_amendment-yes	toxin ParE1/3/4	0.620746	0.0933273	0.205398	Not significant
compost_amendment-yes	dipeptide transport system substrate-binding protein	0.620272	0.2412	0.358551	Not significant
compost_amendment-yes	starch-binding outer membrane protein SusE/F	0.619626	0.240557	0.355162	Not significant
compost_amendment-yes	chloramphenicol O-acetyltransferase type A [EC:2.3.1.28]	0.618765	0.373052	0.478242	Not significant
compost_amendment-yes	glucans biosynthesis protein C [EC:2.1.-.-]	0.618273	0.0970063	0.212512	Not significant
compost_amendment-yes	MipA family protein	0.618161	0.117156	0.229985	Not significant
compost_amendment-yes	L-idonate 5-dehydrogenase [EC:1.1.1.264]	0.615121	0.0902118	0.204217	Not significant
compost_amendment-yes	tRNA (adenine22-N1)-methyltransferase [EC:2.1.1.217]	0.614915	0.18034	0.298566	Not significant
compost_amendment-yes	scyllo-inositol 2-dehydrogenase (NADP+) [EC:1.1.1.371]	0.614665	0.153742	0.271964	Not significant
compost_amendment-yes	chemotaxis protein MotC	0.614234	0.0910401	0.2083	Not significant
compost_amendment-yes	4-O-beta-D-mannosyl-D-glucose phosphorylase [EC:2.4.1.281]	0.613916	0.242696	0.361549	Not significant
compost_amendment-yes	malate dehydrogenase (quinone) [EC:1.1.5.4]	0.612036	0.115282	0.233809	Not significant
compost_amendment-yes	glycerol transport system substrate-binding protein	0.611024	0.0967442	0.214502	Not significant
compost_amendment-yes	uncharacterized_protein-ko:K06374	0.611012	0.136312	0.256487	Not significant
compost_amendment-yes	LuxR family transcriptional regulator, quorum-sensing system regulator SinR	0.607189	0.144297	0.266614	Not significant
compost_amendment-yes	dipeptide transport system ATP-binding protein6	0.607102	0.106488	0.227404	Not significant
compost_amendment-yes	4-guanidinobutyraldehyde dehydrogenase / NAD-dependent aldehyde dehydrogenase [EC:1.2.1.54 1.2.1.-]	0.606954	0.188719	0.311526	Not significant
compost_amendment-yes	capsular polysaccharide transport system permease protein	0.606933	0.17183	0.294742	Not significant
compost_amendment-yes	polyketide synthase PksJ	0.606524	0.19479	0.317327	Not significant
compost_amendment-yes	cobalt-precorrin 5A hydrolase [EC:3.7.1.12]	0.606114	0.108151	0.230179	Not significant
compost_amendment-yes	4-hydroxy 2-oxovalerate aldolase [EC:4.1.3.39]	0.604496	0.0987143	0.220273	Not significant
compost_amendment-yes	4-aminobutyrate---pyruvate transaminase [EC:2.6.1.96]	0.603767	0.0928084	0.213541	Not significant
compost_amendment-yes	TRAP-type transport system periplasmic protein	0.602982	0.0953074	0.217507	Not significant
compost_amendment-yes	LacI family transcriptional regulator, fructose operon transcriptional repressor	0.602956	0.114286	0.238241	Not significant
compost_amendment-yes	flagellar protein FlbT	0.602684	0.0885934	0.210053	Not significant
compost_amendment-yes	O-antigen biosynthesis protein WbqP	0.601956	0.13126	0.254729	Not significant
compost_amendment-yes	3-oxoadipyl-CoA thiolase [EC:2.3.1.174]	0.601834	0.0981479	0.220236	Not significant
compost_amendment-yes	phosphomevalonate kinase [EC:2.7.4.2]	0.599432	0.172428	0.299135	Not significant
compost_amendment-yes	glyoxylate/hydroxypyruvate reductase [EC:1.1.1.79 1.1.1.81]	0.598216	0.0824701	0.205667	Not significant
compost_amendment-yes	N-acetylmuramoyl-L-alanine amidase [EC:3.5.1.28]6	0.597298	0.114643	0.240924	Not significant
compost_amendment-yes	uncharacterized_protein-ko:K05363	0.59548	0.0912083	0.21749	Not significant
compost_amendment-yes	1-aminocyclopropane-1-carboxylate deaminase [EC:3.5.99.7]	0.594061	0.106855	0.233982	Not significant
compost_amendment-yes	two-component system, sensor histidine kinase RegB [EC:2.7.13.3]	0.593224	0.0986233	0.225839	Not significant
compost_amendment-yes	DNA-directed RNA polymerase [EC:2.7.7.6]	0.593116	0.197783	0.326966	Not significant
compost_amendment-yes	alanine or glycine:cation symporter, AGCS family	0.59113	0.105483	0.235141	Not significant
compost_amendment-yes	methylglyoxal synthase [EC:4.2.3.3]	0.59064	0.0863297	0.212944	Not significant
compost_amendment-yes	multidomain signaling protein FimX	0.588245	0.13042	0.26213	Not significant
compost_amendment-yes	dipeptide transport system substrate-binding protein1	0.588193	0.110805	0.242563	Not significant
compost_amendment-yes	tRNA (uracil-5-)-methyltransferase [EC:2.1.1.35]	0.587968	0.0922714	0.222634	Not significant
compost_amendment-yes	coniferyl-aldehyde dehydrogenase [EC:1.2.1.68]	0.586834	0.133821	0.265682	Not significant
compost_amendment-yes	cobalamin biosynthetic protein CobC	0.586236	0.118165	0.249543	Not significant
compost_amendment-yes	general secretion pathway protein N	0.585464	0.125776	0.257913	Not significant
compost_amendment-yes	microbial collagenase [EC:3.4.24.3]	0.585388	0.0998595	0.233566	Not significant
compost_amendment-yes	galactitol 2-dehydrogenase [EC:1.1.1.16]	0.585087	0.121654	0.254704	Not significant
compost_amendment-yes	outer membrane lipase/esterase	0.582621	0.164145	0.299429	Not significant
compost_amendment-yes	hypothetical chaperone protein	0.581958	0.120703	0.254252	Not significant
compost_amendment-yes	lysozyme	0.581763	0.0856114	0.217986	Not significant
compost_amendment-yes	pyrimidine oxygenase [EC:1.14.99.46]	0.581604	0.140427	0.277032	Not significant
compost_amendment-yes	rhamnulose-1-phosphate aldolase [EC:4.1.2.19]	0.58159	0.0980014	0.230924	Not significant
compost_amendment-yes	oligogalacturonide transporter	0.581314	0.15417	0.29106	Not significant
compost_amendment-yes	CRP/FNR family transcriptional regulator, nitrogen fixation regulation protein	0.580285	0.0914798	0.223292	Not significant
compost_amendment-yes	uncharacterized_protein-ko:K03313	0.579686	0.0856928	0.218975	Not significant
compost_amendment-yes	DnaA-homolog protein	0.579157	0.114892	0.251284	Not significant
compost_amendment-yes	acetate CoA/acetoacetate CoA-transferase alpha subunit [EC:2.8.3.8 2.8.3.9]	0.579132	0.151351	0.287806	Not significant
compost_amendment-yes	tRNA-dihydrouridine synthase A [EC:1.-.-.-]	0.579077	0.0971802	0.232262	Not significant
compost_amendment-yes	pseudouridine kinase [EC:2.7.1.83]	0.578952	0.0929095	0.226165	Not significant
compost_amendment-yes	protein involved in ribonucleotide reduction	0.578349	0.115757	0.252325	Not significant
compost_amendment-yes	uncharacterized_protein-ko:K06303	0.57704	0.115359	0.253773	Not significant
compost_amendment-yes	4-hydroxyproline epimerase [EC:5.1.1.8]	0.577027	0.099259	0.235753	Not significant
compost_amendment-yes	membrane fusion protein, adhesin transport system	0.575232	0.14282	0.282234	Not significant
compost_amendment-yes	TRAP-type transport system small permease protein	0.574461	0.119323	0.256776	Not significant
compost_amendment-yes	NADH dehydrogenase (ubiquinone) Fe-S protein 8 [EC:7.1.1.2 1.6.99.3]	0.572377	0.0892723	0.227219	Not significant
compost_amendment-yes	RpiR family transcriptional regulator, carbohydrate utilization regulator	0.57188	0.190497	0.33118	Not significant
compost_amendment-yes	4-amino-4-deoxy-L-arabinose transferase [EC:2.4.2.43]	0.571341	0.250542	0.393265	Not significant
compost_amendment-yes	1,2-dihydroxy-3-keto-5-methylthiopentene dioxygenase [EC:1.13.11.53 1.13.11.54]	0.57114	0.106428	0.245323	Not significant
compost_amendment-yes	glutaminase [EC:3.5.1.2]	0.570563	0.0631988	0.199464	Not significant
compost_amendment-yes	flagellar protein FlaF	0.569531	0.0856471	0.224705	Not significant
compost_amendment-yes	microcin C transport system permease protein6	0.568948	0.101667	0.242646	Not significant
compost_amendment-yes	large subunit ribosomal protein L7A	0.568937	0.184671	0.328551	Not significant
compost_amendment-yes	ectoine hydroxylase [EC:1.14.11.55]	0.568543	0.108067	0.249173	Not significant
compost_amendment-yes	acetyltransferase EpsM [EC:2.3.1.-]	0.568123	0.157261	0.299414	Not significant
compost_amendment-yes	two-component system, OmpR family, sensor histidine kinase CpxA [EC:2.7.13.3]	0.567723	0.14684	0.288473	Not significant
compost_amendment-yes	hydroxymethylglutaryl-CoA reductase (NADPH) [EC:1.1.1.34]	0.567143	0.127866	0.270522	Not significant
compost_amendment-yes	putative permease	0.566443	0.0871532	0.226756	Not significant
compost_amendment-yes	two-component system, sporulation sensor kinase C [EC:2.7.13.3]	0.565908	0.209935	0.35775	Not significant
compost_amendment-yes	exodeoxyribonuclease V [EC:3.1.11.5]	0.565608	0.0973609	0.239136	Not significant
compost_amendment-yes	flagella synthesis protein FlgN	0.563559	0.138989	0.2827	Not significant
compost_amendment-yes	LysR family transcriptional regulator, putative pyruvate carboxylase regulator	0.562965	0.233072	0.380713	Not significant
compost_amendment-yes	(heptosyl)LPS beta-1,4-glucosyltransferase [EC:2.4.1.-]	0.561711	0.153104	0.300243	Not significant
compost_amendment-yes	cytochrome o ubiquinol oxidase subunit I [EC:7.1.1.3]	0.561512	0.124447	0.269625	Not significant
compost_amendment-yes	spore maturation protein B	0.560015	0.152016	0.299115	Not significant
compost_amendment-yes	two-component system, OmpR family, sensor histidine kinase TctE [EC:2.7.13.3]	0.560012	0.136797	0.282612	Not significant
compost_amendment-yes	DNA mismatch endonuclease, patch repair protein [EC:3.1.-.-]	0.559613	0.0963113	0.241524	Not significant
compost_amendment-yes	outer membrane protein assembly factor BamC	0.55885	0.124785	0.271705	Not significant
compost_amendment-yes	beta-agarase [EC:3.2.1.81]	0.558143	0.152503	0.300185	Not significant
compost_amendment-yes	uncharacterized_protein-ko:K07478	0.55786	0.133086	0.280108	Not significant
compost_amendment-yes	ribosome-associated protein	0.557479	0.113544	0.259238	Not significant
compost_amendment-yes	cell division protein FtsL	0.557185	0.113775	0.25948	Not significant
compost_amendment-yes	transforming growth factor-beta-induced protein	0.55649	0.208099	0.358461	Not significant
compost_amendment-yes	uncharacterized_protein-ko:K03835	0.555611	0.10338	0.250584	Not significant
compost_amendment-yes	dTDP-4-amino-4,6-dideoxy-D-glucose transaminase [EC:2.6.1.33]	0.555256	0.2491	0.39939	Not significant
compost_amendment-yes	galacturonosyltransferase WbtD [EC:2.4.1.-]	0.555047	0.17249	0.323361	Not significant
compost_amendment-yes	23S rRNA (adenine2030-N6)-methyltransferase [EC:2.1.1.266]	0.554654	0.093257	0.241397	Not significant
compost_amendment-yes	twitching motility two-component system response regulator PilH	0.554505	0.108187	0.255506	Not significant
compost_amendment-yes	uncharacterized_protein-ko:K07226	0.554233	0.117272	0.266836	Not significant
compost_amendment-yes	dipeptide transport system permease protein9	0.552769	0.108419	0.25662	Not significant
compost_amendment-yes	septum site-determining protein MinC	0.552076	0.0941083	0.241805	Not significant
compost_amendment-yes	MFS transporter, DHA1 family, multidrug resistance protein	0.54965	0.183554	0.339131	Not significant
compost_amendment-yes	nitrate/nitrite transport system permease protein	0.548142	0.0847067	0.235871	Not significant
compost_amendment-yes	phospholipase C [EC:3.1.4.3]	0.54795	0.0918568	0.242566	Not significant
compost_amendment-yes	uncharacterized_protein-ko:K03523	0.547167	0.132491	0.28555	Not significant
compost_amendment-yes	alpha-L-fucosidase 2 [EC:3.2.1.51]	0.544605	0.114941	0.268488	Not significant
compost_amendment-yes	glutamate/aspartate transport system permease protein1	0.54448	0.114854	0.26764	Not significant
compost_amendment-yes	uncharacterized_protein-ko:K07031	0.544401	0.107391	0.261339	Not significant
compost_amendment-yes	nonribosomal peptide synthetase DhbF	0.54295	0.178548	0.336613	Not significant
compost_amendment-yes	uncharacterized_protein-ko:K06518	0.542634	0.189206	0.347596	Not significant
compost_amendment-yes	sigma-E factor negative regulatory protein RseA	0.541176	0.131854	0.287613	Not significant
compost_amendment-yes	L-2,4-diaminobutyrate transaminase [EC:2.6.1.76]	0.540034	0.106523	0.260622	Not significant
compost_amendment-yes	phosphoserine / homoserine phosphotransferase [EC:3.1.3.3 2.7.1.39]	0.539906	0.131426	0.289765	Not significant
compost_amendment-yes	23S rRNA pseudouridine2604 synthase [EC:5.4.99.21]	0.539693	0.110191	0.264266	Not significant
compost_amendment-yes	rhamnose transport system permease protein	0.539678	0.0800313	0.233349	Not significant
compost_amendment-yes	guanidinobutyrase [EC:3.5.3.7]	0.539539	0.179102	0.338814	Not significant
compost_amendment-yes	sn-glycerol 3-phosphate transport system ATP-binding protein [EC:7.6.2.10]	0.536532	0.0840345	0.239732	Not significant
compost_amendment-yes	fructose transport system substrate-binding protein	0.53522	0.0907281	0.246688	Not significant
compost_amendment-yes	uncharacterized_protein-ko:K04835	0.533862	0.137161	0.297627	Not significant
compost_amendment-yes	Fis family transcriptional regulator, factor for inversion stimulation protein	0.533302	0.104232	0.263789	Not significant
compost_amendment-yes	nicotinate dehydrogenase subunit A [EC:1.17.2.1]	0.531551	0.125812	0.287302	Not significant
compost_amendment-yes	choline/glycine/proline betaine transport protein	0.530948	0.128684	0.290152	Not significant
compost_amendment-yes	uncharacterized_protein-ko:K05886	0.530348	0.101832	0.262328	Not significant
compost_amendment-yes	ATP-binding cassette, subfamily C, bacterial CydC	0.529218	0.0928014	0.25175	Not significant
compost_amendment-yes	cephalosporin-C deacetylase [EC:3.1.1.41]	0.528776	0.0942442	0.25548	Not significant
compost_amendment-yes	subtilisin [EC:3.4.21.62]	0.52736	0.15519	0.321092	Not significant
compost_amendment-yes	16S rRNA (adenine(1408)-N(1))-methyltransferase [EC:2.1.1.180]	0.525607	0.330713	0.491942	Not significant
compost_amendment-yes	fatty acid synthase, bacteria type [EC:2.3.1.-]	0.52515	0.163565	0.330227	Not significant
compost_amendment-yes	cytochrome o ubiquinol oxidase subunit II [EC:7.1.1.3]	0.524839	0.154198	0.320357	Not significant
compost_amendment-yes	cytochrome o ubiquinol oxidase subunit IV	0.523942	0.158184	0.324544	Not significant
compost_amendment-yes	inhibitor of cysteine peptidase	0.523906	0.146956	0.312724	Not significant
compost_amendment-yes	cysteine desulfuration protein SufE	0.523837	0.0889084	0.251408	Not significant
compost_amendment-yes	sn-glycerol 3-phosphate transport system substrate-binding protein	0.523761	0.067667	0.229017	Not significant
compost_amendment-yes	alpha-galactosidase [EC:3.2.1.22]	0.523482	0.0732235	0.236396	Not significant
compost_amendment-yes	uncharacterized_protein-ko:K04749	0.522351	0.0954484	0.258542	Not significant
compost_amendment-yes	arginine decarboxylase [EC:4.1.1.19]2	0.521573	0.134999	0.302028	Not significant
compost_amendment-yes	sulfate/thiosulfate transport system permease protein	0.520671	0.0730998	0.236271	Not significant
compost_amendment-yes	nitrilase [EC:3.5.5.1]	0.519198	0.0829596	0.249756	Not significant
compost_amendment-yes	alpha-1,4-digalacturonate transport system permease protein5	0.519182	0.0811935	0.245567	Not significant
compost_amendment-yes	protein dithiol oxidoreductase (disulfide-forming) [EC:1.8.4.15]	0.518812	0.09678	0.263511	Not significant
compost_amendment-yes	two-component system, response regulator RegA	0.515637	0.0936404	0.260397	Not significant
compost_amendment-yes	L-fucose dehydrogenase	0.515507	0.198207	0.372734	Not significant
compost_amendment-yes	cytochrome c oxidase cbb3-type subunit IV	0.514566	0.0929469	0.26129	Not significant
compost_amendment-yes	glucose-1-phosphatase [EC:3.1.3.10]	0.512572	0.104949	0.274883	Not significant
compost_amendment-yes	LuxR family transcriptional regulator, quorum-sensing system regulator BjaR1	0.512298	0.116007	0.286834	Not significant
compost_amendment-yes	D-methionine transport system permease protein	0.511641	0.0805488	0.248936	Not significant
compost_amendment-yes	two-component system, response regulator / RNA-binding antiterminator	0.511074	0.0781506	0.246685	Not significant
compost_amendment-yes	DNA oxidative demethylase [EC:1.14.11.33]	0.509396	0.075445	0.245526	Not significant
compost_amendment-yes	GMP reductase [EC:1.7.1.7]	0.50905	0.0888846	0.258411	Not significant
compost_amendment-yes	nitrate reductase (cytochrome), electron transfer subunit	0.509031	0.113852	0.287882	Not significant
compost_amendment-yes	linoleoyl-CoA desaturase [EC:1.14.19.3]	0.507326	0.106182	0.279657	Not significant
compost_amendment-yes	D-methionine transport system ATP-binding protein	0.506659	0.0779983	0.24826	Not significant
compost_amendment-yes	Fe/S biogenesis protein NfuA	0.506086	0.137289	0.312651	Not significant
compost_amendment-yes	xanthine dehydrogenase large subunit [EC:1.17.1.4]	0.50583	0.0822353	0.254105	Not significant
compost_amendment-yes	Fe(3+) dicitrate transport protein	0.505149	0.113607	0.287458	Not significant
compost_amendment-yes	D-methionine transport system substrate-binding protein	0.505122	0.0879747	0.2607	Not significant
compost_amendment-yes	sorbitol/mannitol transport system substrate-binding protein	0.5049	0.0863731	0.257662	Not significant
compost_amendment-yes	phosphoribosylglycinamide formyltransferase 2 [EC:2.1.2.2]	0.504699	0.127955	0.303832	Not significant
compost_amendment-yes	3-dehydro-4-phosphotetronate decarboxylase [EC:4.1.1.104]	0.504664	0.0835409	0.256242	Not significant
compost_amendment-yes	cell division topological specificity factor	0.503467	0.10219	0.275978	Not significant
compost_amendment-yes	uncharacterized_protein-ko:K05766	0.503128	0.0852924	0.258184	Not significant
compost_amendment-yes	C4-dicarboxylate transporter, DctQ subunit	0.502958	0.0969145	0.271667	Not significant
compost_amendment-yes	periplasmic nitrate reductase NapD	0.502552	0.118351	0.295258	Not significant
compost_amendment-yes	NAD(P)H dehydrogenase (quinone) [EC:1.6.5.2]	0.501748	0.0969234	0.272449	Not significant
compost_amendment-yes	topoisomerase IV subunit A [EC:5.6.2.2]	0.501478	0.102088	0.278566	Not significant
compost_amendment-yes	xylan 1,4-beta-xylosidase [EC:3.2.1.37]	0.500463	0.0844566	0.258969	Not significant
compost_amendment-yes	CreA protein	0.498609	0.0937484	0.271453	Not significant
compost_amendment-yes	uncharacterized_protein-ko:K10260	0.497661	0.135136	0.314521	Not significant
compost_amendment-yes	heme exporter protein D	0.497536	0.0812317	0.25735	Not significant
compost_amendment-yes	MSHA biogenesis protein MshI	0.49727	0.159613	0.343187	Not significant
compost_amendment-yes	undecaprenyl-phosphate galactose phosphotransferase [EC:2.7.8.6]	0.497174	0.117662	0.296516	Not significant
compost_amendment-yes	LysR family transcriptional regulator, regulator for bpeEF and oprC	0.497041	0.18657	0.370337	Not significant
compost_amendment-yes	LysR family transcriptional regulator, cys regulon transcriptional activator2	0.493511	0.132574	0.31613	Not significant
compost_amendment-yes	uroporphyrin-III C-methyltransferase [EC:2.1.1.107]	0.493191	0.0953138	0.274565	Not significant
compost_amendment-yes	fructose-1,6-bisphosphatase I [EC:3.1.3.11]	0.492941	0.0980613	0.278202	Not significant
compost_amendment-yes	uncharacterized_protein-ko:K03640	0.492875	0.0919964	0.271231	Not significant
compost_amendment-yes	2-methylcitrate synthase [EC:2.3.3.5]	0.492051	0.064063	0.242068	Not significant
compost_amendment-yes	galactoside O-acetyltransferase [EC:2.3.1.18]	0.491555	0.14445	0.328669	Not significant
compost_amendment-yes	two-component system, NarL family, sensor histidine kinase BarA [EC:2.7.13.3]	0.491066	0.122828	0.305456	Not significant
compost_amendment-yes	putative acetyltransferase [EC:2.3.1.-]10	0.490677	0.105851	0.289617	Not significant
compost_amendment-yes	beta-carotene 3-hydroxylase [EC:1.14.15.24]	0.490281	0.204309	0.393124	Not significant
compost_amendment-yes	inositol transport system permease protein	0.489164	0.113491	0.296298	Not significant
compost_amendment-yes	ribonuclease T2 [EC:4.6.1.19]	0.487905	0.0871403	0.269726	Not significant
compost_amendment-yes	Rrf2 family transcriptional regulator, nitric oxide-sensitive transcriptional repressor	0.4876	0.065692	0.245935	Not significant
compost_amendment-yes	MFS transporter, AAHS family, benzoate transport protein	0.486989	0.121623	0.307604	Not significant
compost_amendment-yes	putative endonuclease	0.486277	0.0828103	0.264942	Not significant
compost_amendment-yes	chitin deacetylase [EC:3.5.1.41]	0.486225	0.100662	0.283585	Not significant
compost_amendment-yes	opine dehydrogenase [EC:1.5.1.28]	0.486155	0.118384	0.303263	Not significant
compost_amendment-yes	RNA methyltransferase, TrmH family [EC:2.1.1.-]	0.48611	0.111329	0.29517	Not significant
compost_amendment-yes	stringent starvation protein B	0.485916	0.102486	0.287648	Not significant
compost_amendment-yes	ubiquinol-cytochrome c reductase cytochrome b/c1 subunit	0.485845	0.0840717	0.265795	Not significant
compost_amendment-yes	LacI family transcriptional regulator, repressor for deo operon, udp, cdd, tsx, nupC, and nupG	0.48485	0.0872148	0.270759	Not significant
compost_amendment-yes	putative membrane protein8	0.483986	0.112626	0.298717	Not significant
compost_amendment-yes	putative mRNA 3-end processing factor	0.483957	0.100323	0.286427	Not significant
compost_amendment-yes	glutathione-specific gamma-glutamylcyclotransferase [EC:4.3.2.7]	0.483406	0.0798335	0.262526	Not significant
compost_amendment-yes	geranyl-CoA carboxylase beta subunit [EC:6.4.1.5]	0.482625	0.157226	0.349182	Not significant
compost_amendment-yes	2-amino-1-hydroxyethylphosphonate dioxygenase (glycine-forming) [EC:1.13.11.78]	0.48151	0.15997	0.352737	Not significant
compost_amendment-yes	conjugal transfer pilus assembly protein TraF	0.481179	0.16173	0.353809	Not significant
compost_amendment-yes	(methylthio)acryloyl-CoA hydratase [EC:4.2.1.155]	0.480616	0.141	0.330676	Not significant
compost_amendment-yes	two-component system, OmpR family, flagellar system response regulator FtcR	0.480604	0.0946618	0.281825	Not significant
compost_amendment-yes	type III secretion protein Q	0.480597	0.134693	0.324773	Not significant
compost_amendment-yes	uncharacterized_protein-ko:K07124	0.480317	0.113794	0.302167	Not significant
compost_amendment-yes	acarbose 7IV-phosphotransferase [EC:2.7.1.187]	0.480235	0.147151	0.338316	Not significant
compost_amendment-yes	AMP nucleosidase [EC:3.2.2.4]	0.479963	0.119556	0.308967	Not significant
compost_amendment-yes	uncharacterized_protein-ko:K04759	0.479055	0.0863408	0.272488	Not significant
compost_amendment-yes	GST-like protein	0.478265	0.119585	0.30854	Not significant
compost_amendment-yes	fructose transport system permease protein	0.47696	0.0847664	0.272328	Not significant
compost_amendment-yes	DNA-binding protein H-NS	0.476367	0.186895	0.382954	Not significant
compost_amendment-yes	sugar fermentation stimulation protein A	0.476332	0.0838537	0.273062	Not significant
compost_amendment-yes	outer membrane receptor for ferrienterochelin and colicins	0.47608	0.140174	0.332963	Not significant
compost_amendment-yes	uncharacterized_protein-ko:K08992	0.475908	0.113651	0.30592	Not significant
compost_amendment-yes	multicomponent Na+:H+ antiporter subunit B	0.475752	0.0920988	0.281268	Not significant
compost_amendment-yes	paraquat-inducible protein B	0.475583	0.108086	0.299446	Not significant
compost_amendment-yes	coproporphyrinogen III oxidase [EC:1.3.3.3]	0.475278	0.109066	0.300406	Not significant
compost_amendment-yes	HIP---CoA ligase [EC:6.2.1.41]	0.475121	0.172181	0.369733	Not significant
compost_amendment-yes	benzoate/toluate 1,2-dioxygenase reductase component [EC:1.18.1.-]	0.4751	0.142473	0.335678	Not significant
compost_amendment-yes	sigma-54 dependent transcriptional regulator, acetoin dehydrogenase operon transcriptional activator AcoR	0.4743	0.0984018	0.288707	Not significant
compost_amendment-yes	2-dehydro-3-deoxygalactonokinase [EC:2.7.1.58]	0.473929	0.094459	0.285158	Not significant
compost_amendment-yes	type III secretion protein J	0.473138	0.123021	0.316943	Not significant
compost_amendment-yes	FKBP-type peptidyl-prolyl cis-trans isomerase SlyD [EC:5.2.1.8]	0.472856	0.109431	0.301763	Not significant
compost_amendment-yes	not_found-ko:K06858	0.47276	0.0897352	0.28071	Not significant
compost_amendment-yes	D-xylose 1-dehydrogenase [EC:1.1.1.175]	0.47256	0.0852689	0.274737	Not significant
compost_amendment-yes	type IV secretion system protein VirD4 [EC:7.4.2.8]	0.47219	0.0761494	0.26616	Not significant
compost_amendment-yes	general secretion pathway protein C	0.471643	0.119731	0.313519	Not significant
compost_amendment-yes	arsenate reductase (glutaredoxin) [EC:1.20.4.1]	0.470622	0.081479	0.273387	Not significant
compost_amendment-yes	geranyl-CoA carboxylase alpha subunit [EC:6.4.1.5]	0.470462	0.161576	0.358615	Not significant
compost_amendment-yes	L-lysine 6-transaminase [EC:2.6.1.36]	0.469667	0.148249	0.347298	Not significant
compost_amendment-yes	periplasmic nitrate reductase NapE	0.469178	0.122135	0.319408	Not significant
compost_amendment-yes	ATP-dependent RNA helicase RhlB [EC:3.6.4.13]	0.469007	0.0840978	0.276225	Not significant
compost_amendment-yes	not_found-ko:K06857	0.468869	0.0894889	0.281755	Not significant
compost_amendment-yes	sulfite dehydrogenase (quinone) subunit SoeB	0.46869	0.132211	0.330427	Not significant
compost_amendment-yes	(S)-ureidoglycine aminohydrolase [EC:3.5.3.26]	0.468229	0.0767671	0.268589	Not significant
compost_amendment-yes	UDP-2,3-diacylglucosamine hydrolase [EC:3.6.1.54]	0.467656	0.107228	0.303081	Not significant
compost_amendment-yes	starvation-inducible DNA-binding protein	0.467268	0.0627392	0.254027	Not significant
compost_amendment-yes	isochorismate pyruvate lyase [EC:4.2.99.21]	0.466801	0.110996	0.306275	Not significant
compost_amendment-yes	D-glycero-beta-D-manno-heptose-7-phosphate kinase [EC:2.7.1.167]	0.465665	0.114335	0.309586	Not significant
compost_amendment-yes	general L-amino acid transport system substrate-binding protein	0.464716	0.0597328	0.2516	Not significant
compost_amendment-yes	DtxR family transcriptional regulator, manganese transport regulator	0.464619	0.115605	0.31228	Not significant
compost_amendment-yes	tRNA pseudouridine32 synthase / 23S rRNA pseudouridine746 synthase [EC:5.4.99.28 5.4.99.29]	0.46438	0.1085	0.305641	Not significant
compost_amendment-yes	lipoprotein NlpD	0.463589	0.077978	0.27358	Not significant
compost_amendment-yes	3-oxoadipate CoA-transferase, beta subunit [EC:2.8.3.6]	0.463016	0.0964321	0.293221	Not significant
compost_amendment-yes	type III secretion protein U	0.462803	0.110046	0.307919	Not significant
compost_amendment-yes	O-succinylhomoserine sulfhydrylase [EC:2.5.1.-]	0.462635	0.0838901	0.278486	Not significant
compost_amendment-yes	type VI secretion system protein ImpK	0.462339	0.0852387	0.281918	Not significant
compost_amendment-yes	D-threo-aldose 1-dehydrogenase [EC:1.1.1.122]	0.460449	0.0650017	0.259943	Not significant
compost_amendment-yes	5,6-dimethylbenzimidazole synthase [EC:1.13.11.79]	0.460318	0.0823877	0.280373	Not significant
compost_amendment-yes	MFS transporter, DHA2 family, multidrug resistance protein2	0.460168	0.102585	0.303436	Not significant
compost_amendment-yes	outer membrane protein assembly factor BamE	0.458665	0.0942402	0.293679	Not significant
compost_amendment-yes	L-arabinonolactonase [EC:3.1.1.15]	0.457677	0.108648	0.309433	Not significant
compost_amendment-yes	steroid Delta-isomerase [EC:5.3.3.1]	0.457436	0.0963825	0.296928	Not significant
compost_amendment-yes	octopine/nopaline transport system ATP-binding protein [EC:7.4.2.1]	0.456216	0.105791	0.30692	Not significant
compost_amendment-yes	uncharacterized_protein-ko:K03550	0.456133	0.119034	0.321967	Not significant
compost_amendment-yes	uncharacterized_protein-ko:K03821	0.455485	0.102159	0.304116	Not significant
compost_amendment-yes	LysR family transcriptional regulator, glycine cleavage system transcriptional activator	0.453739	0.0686218	0.267996	Not significant
compost_amendment-yes	arginine:agmatine antiporter	0.45355	0.175866	0.386163	Not significant
compost_amendment-yes	cyanate lyase [EC:4.2.1.104]	0.453248	0.0739666	0.274067	Not significant
compost_amendment-yes	uncharacterized_protein-ko:K06373	0.452413	0.0903824	0.292838	Not significant
compost_amendment-yes	D-lactate dehydrogenase [EC:1.1.1.28]	0.45231	0.110342	0.31458	Not significant
compost_amendment-yes	3-deoxy-alpha-D-manno-octulosonate 8-oxidase [EC:1.1.3.48]	0.451897	0.238431	0.449803	Not significant
compost_amendment-yes	inositol-phosphate transport system substrate-binding protein	0.451394	0.148405	0.357661	Not significant
compost_amendment-yes	putative membrane protein17	0.450748	0.0874709	0.290243	Not significant
compost_amendment-yes	xanthine dehydrogenase small subunit [EC:1.17.1.4]	0.45022	0.0813443	0.283753	Not significant
compost_amendment-yes	triacylglycerol lipase [EC:3.1.1.3]	0.44963	0.0681219	0.269206	Not significant
compost_amendment-yes	fructan beta-fructosidase [EC:3.2.1.80]	0.449624	0.0998203	0.305005	Not significant
compost_amendment-yes	benzoate membrane transport protein	0.449519	0.0754635	0.279386	Not significant
compost_amendment-yes	5-carboxymethyl-2-hydroxymuconate isomerase [EC:5.3.3.10]	0.448616	0.0717996	0.273292	Not significant
compost_amendment-yes	neurotransmitter:Na+ symporter, NSS family	0.448261	0.0904436	0.295741	Not significant
compost_amendment-yes	glycerol transport system ATP-binding protein	0.447957	0.0781632	0.28196	Not significant
compost_amendment-yes	uncharacterized_protein-ko:K05715	0.447585	0.090804	0.295783	Not significant
compost_amendment-yes	1-carboxybiuret hydrolase [EC:3.5.1.131]	0.446937	0.108614	0.317871	Not significant
compost_amendment-yes	copper homeostasis protein	0.446882	0.0744963	0.278359	Not significant
compost_amendment-yes	not_found-ko:K05360	0.446783	0.0884363	0.295047	Not significant
compost_amendment-yes	L-ornithine Nalpha-acyltransferase [EC:2.3.2.30]	0.446185	0.0782776	0.285957	Not significant
compost_amendment-yes	PqqA peptide cyclase [EC:1.21.98.4]	0.445839	0.0937481	0.299617	Not significant
compost_amendment-yes	two-component system, OmpR family, response regulator QseB	0.445662	0.115201	0.324105	Not significant
compost_amendment-yes	glycerol transport system ATP-binding protein10	0.444876	0.0744556	0.28079	Not significant
compost_amendment-yes	sulfate/thiosulfate transport system substrate-binding protein	0.444839	0.0690417	0.273246	Not significant
compost_amendment-yes	N-acetyl-anhydromuramoyl-L-alanine amidase [EC:3.5.1.28]	0.444603	0.0782486	0.28246	Not significant
compost_amendment-yes	FMN hydrolase / 5-amino-6-(5-phospho-D-ribitylamino)uracil phosphatase [EC:3.1.3.102 3.1.3.104]	0.442867	0.098438	0.30551	Not significant
compost_amendment-yes	MSHA biogenesis protein MshO	0.442697	0.153343	0.371284	Not significant
compost_amendment-yes	flagellar transcriptional activator FlhC	0.441618	0.18954	0.408288	Not significant
compost_amendment-yes	tyrosine decarboxylase / aspartate 1-decarboxylase [EC:4.1.1.25 4.1.1.11]	0.441269	0.116553	0.327089	Not significant
compost_amendment-yes	putative membrane protein14	0.441079	0.0759878	0.28136	Not significant
compost_amendment-yes	heavy-metal exporter, HME family	0.440972	0.0986112	0.307652	Not significant
compost_amendment-yes	uroporphyrinogen III methyltransferase / synthase [EC:2.1.1.107 4.2.1.75]	0.440068	0.0956977	0.307167	Not significant
compost_amendment-yes	succinylornithine aminotransferase [EC:2.6.1.81]	0.439512	0.284323	0.50149	Not significant
compost_amendment-yes	uncharacterized_protein-ko:K05978	0.438996	0.0761193	0.284643	Not significant
compost_amendment-yes	sorbitol/mannitol transport system permease protein2	0.438981	0.0765041	0.285142	Not significant
compost_amendment-yes	benzil reductase ((S)-benzoin forming) [EC:1.1.1.320]	0.438586	0.127644	0.342821	Not significant
compost_amendment-yes	filamentous hemagglutinin	0.438185	0.0974338	0.30809	Not significant
compost_amendment-yes	multicomponent Na+:H+ antiporter subunit C	0.437818	0.0643637	0.272457	Not significant
compost_amendment-yes	protein-glutamine gamma-glutamyltransferase [EC:2.3.2.13]4	0.43727	0.0939321	0.306422	Not significant
compost_amendment-yes	antitoxin CcdA	0.435735	0.100728	0.31366	Not significant
compost_amendment-yes	carnitine O-acetyltransferase [EC:2.3.1.7]	0.435728	0.257651	0.480647	Not significant
compost_amendment-yes	glycerol transport system permease protein	0.435438	0.0785966	0.28989	Not significant
compost_amendment-yes	DNA-directed RNA polymerase subunit beta-beta' [EC:2.7.7.6]	0.435402	0.0818109	0.293752	Not significant
compost_amendment-yes	carnitine O-palmitoyltransferase 1, liver isoform [EC:2.3.1.21]	0.434061	0.258859	0.481752	Not significant
compost_amendment-yes	spore maturation protein A	0.433897	0.152246	0.371247	Not significant
compost_amendment-yes	general secretion pathway protein M	0.432106	0.106264	0.322391	Not significant
compost_amendment-yes	homoserine/homoserine lactone efflux protein	0.431178	0.11961	0.337009	Not significant
compost_amendment-yes	flagellar basal-body rod protein FlgF	0.430283	0.0654865	0.278583	Not significant
compost_amendment-yes	rhamnose transport system permease protein9	0.429807	0.0663655	0.278093	Not significant
compost_amendment-yes	3-oxoadipate CoA-transferase, alpha subunit [EC:2.8.3.6]	0.429442	0.098791	0.315529	Not significant
compost_amendment-yes	pilus assembly protein FimV	0.427736	0.113127	0.333083	Not significant
compost_amendment-yes	guanine deaminase [EC:3.5.4.3]	0.426075	0.0694843	0.285003	Not significant
compost_amendment-yes	D-amino-acid dehydrogenase [EC:1.4.5.1]	0.425834	0.060715	0.275439	Not significant
compost_amendment-yes	ectoine hydrolase [EC:3.5.4.44]	0.424907	0.068532	0.28443	Not significant
compost_amendment-yes	zinc-binding alcohol dehydrogenase/oxidoreductase	0.424619	0.21538	0.446044	Not significant
compost_amendment-yes	4-hydroxybenzoyl-CoA thioesterase [EC:3.1.2.23]	0.424196	0.0813194	0.298512	Not significant
compost_amendment-yes	23S rRNA pseudouridine2457 synthase [EC:5.4.99.20]	0.423968	0.0815396	0.300389	Not significant
compost_amendment-yes	inositol-phosphate phosphatase / L-galactose 1-phosphate phosphatase / histidinol-phosphatase [EC:3.1.3.25 3.1.3.93 3.1.3.15]	0.423906	0.0740351	0.291523	Not significant
compost_amendment-yes	two-component system, LytTR family, response regulator AlgR	0.423785	0.116369	0.338408	Not significant
compost_amendment-yes	flagellar transcriptional activator FlhD	0.423626	0.187051	0.416371	Not significant
compost_amendment-yes	polysaccharide biosynthesis protein PelF	0.423492	0.10837	0.32857	Not significant
compost_amendment-yes	trimethylamine---corrinoid protein Co-methyltransferase [EC:2.1.1.250]	0.423453	0.090332	0.309802	Not significant
compost_amendment-yes	lsr operon transcriptional repressor	0.423278	0.111271	0.331808	Not significant
compost_amendment-yes	chorismate mutase [EC:5.4.99.5]10	0.420814	0.0573301	0.273403	Not significant
compost_amendment-yes	FMN-dependent NADH-azoreductase [EC:1.7.1.17]	0.419805	0.0831889	0.303752	Not significant
compost_amendment-yes	bacitracin transport system ATP-binding protein	0.419712	0.263825	0.495651	Not significant
compost_amendment-yes	serine protease DegS [EC:3.4.21.-]	0.417198	0.11838	0.345534	Not significant
compost_amendment-yes	bacillopeptidase F [EC:3.4.21.-]	0.416891	0.194914	0.429962	Not significant
compost_amendment-yes	formiminoglutamase [EC:3.5.3.8]	0.416233	0.112066	0.338232	Not significant
compost_amendment-yes	glyceraldehyde-3-phosphate dehydrogenase (NADP+) [EC:1.2.1.9]	0.414962	0.118752	0.346741	Not significant
compost_amendment-yes	D-lactate dehydrogenase (quinone) [EC:1.1.5.12]	0.414449	0.104558	0.330722	Not significant
compost_amendment-yes	N-acetylornithine carbamoyltransferase [EC:2.1.3.9]	0.414135	0.115404	0.343399	Not significant
compost_amendment-yes	cyclohexadieny/prephenate dehydrogenase [EC:1.3.1.43 1.3.1.12]	0.414059	0.0639396	0.285109	Not significant
compost_amendment-yes	molybdate transport system regulatory protein	0.413496	0.069106	0.291497	Not significant
compost_amendment-yes	urea transport system ATP-binding protein6	0.413184	0.0671331	0.290189	Not significant
compost_amendment-yes	allophanate hydrolase [EC:3.5.1.54]	0.412726	0.0732981	0.296918	Not significant
compost_amendment-yes	taurine-pyruvate aminotransferase [EC:2.6.1.77]	0.412698	0.112392	0.340138	Not significant
compost_amendment-yes	LacI family transcriptional regulator, sucrose operon repressor	0.412641	0.130752	0.362098	Not significant
compost_amendment-yes	ubiquinone biosynthesis protein COQ4	0.412463	0.192219	0.426753	Not significant
compost_amendment-yes	transposase, IS30 family	0.411621	0.152855	0.385462	Not significant
compost_amendment-yes	inositol transport system substrate-binding protein	0.410442	0.0968215	0.32392	Not significant
compost_amendment-yes	aminomuconate-semialdehyde/2-hydroxymuconate-6-semialdehyde dehydrogenase [EC:1.2.1.32 1.2.1.85]	0.408916	0.0886837	0.316693	Not significant
compost_amendment-yes	uncharacterized_protein-ko:K03088	0.407978	0.077683	0.30402	Not significant
compost_amendment-yes	L-arabinose transport system ATP-binding protein [EC:7.5.2.12]	0.407225	0.149249	0.386407	Not significant
compost_amendment-yes	glutathione transport system substrate-binding protein	0.407089	0.0922527	0.321965	Not significant
compost_amendment-yes	uracil-DNA glycosylase [EC:3.2.2.27]	0.407056	0.072085	0.299173	Not significant
compost_amendment-yes	TetR/AcrR family transcriptional regulator, transcriptional repressor for nem operon	0.406577	0.0802744	0.308438	Not significant
compost_amendment-yes	6-phosphogluconolactonase [EC:3.1.1.31]	0.406514	0.0532146	0.27812	Not significant
compost_amendment-yes	alpha-glucoside transport system permease protein	0.405705	0.0895826	0.319178	Not significant
compost_amendment-yes	MurE/MurF fusion protein [EC:6.3.2.13 6.3.2.10]	0.405356	0.0784752	0.305522	Not significant
compost_amendment-yes	flagellar FliJ protein	0.404586	0.0660669	0.292699	Not significant
compost_amendment-yes	inositol transport system ATP-binding protein2	0.403931	0.0999492	0.331423	Not significant
compost_amendment-yes	ATP-binding cassette, subfamily C, bacterial LapB	0.403463	0.1216	0.356776	Not significant
compost_amendment-yes	HTH-type transcriptional regulator, quorum sensing regulator NprR	0.403001	0.192215	0.433753	Not significant
compost_amendment-yes	flavodoxin I	0.402311	0.143969	0.382591	Not significant
compost_amendment-yes	sodium/proline symporter	0.402259	0.115609	0.350336	Not significant
compost_amendment-yes	ethanolamine ammonia-lyase small subunit [EC:4.3.1.7]	0.40225	0.0869176	0.319403	Not significant
compost_amendment-yes	small multidrug resistance family-3 protein	0.402033	0.0694183	0.298115	Not significant
compost_amendment-yes	ethanolamine ammonia-lyase large subunit [EC:4.3.1.7]	0.402002	0.0826121	0.312438	Not significant
compost_amendment-yes	alanine-synthesizing transaminase [EC:2.6.1.66 2.6.1.2]	0.400936	0.102158	0.336508	Not significant
compost_amendment-yes	spore germination protein	0.400734	0.196061	0.440748	Not significant
compost_amendment-yes	uncharacterized_protein-ko:K07461	0.40048	0.0934821	0.328889	Not significant
compost_amendment-yes	2-amino-4-deoxychorismate synthase [EC:2.6.1.86]	0.40033	0.111729	0.346951	Not significant
compost_amendment-yes	ribonuclease I (enterobacter ribonuclease) [EC:4.6.1.21]	0.399675	0.0783957	0.309835	Not significant
compost_amendment-yes	L-serine dehydratase [EC:4.3.1.17]	0.399673	0.0664053	0.296986	Not significant
compost_amendment-yes	LysR family transcriptional regulator, hydrogen peroxide-inducible genes activator	0.399347	0.0773589	0.308313	Not significant
compost_amendment-yes	glucose/mannose transport system permease protein2	0.398755	0.0787227	0.310938	Not significant
compost_amendment-yes	endo-alpha-N-acetylgalactosaminidase [EC:3.2.1.97]	0.398546	0.155774	0.397483	Not significant
compost_amendment-yes	rhamnose transport system substrate-binding protein	0.398362	0.0642244	0.295528	Not significant
compost_amendment-yes	polysaccharide biosynthesis protein VpsM	0.397956	0.141131	0.38277	Not significant
compost_amendment-yes	general L-amino acid transport system permease protein	0.397468	0.06201	0.292452	Not significant
compost_amendment-yes	urea transport system permease protein8	0.397212	0.0618114	0.292024	Not significant
compost_amendment-yes	aldehyde dehydrogenase [EC:1.2.1.-]	0.396925	0.141663	0.384223	Not significant
compost_amendment-yes	6 kDa early secretory antigenic target	0.396793	0.167554	0.410979	Not significant
compost_amendment-yes	nitrite reductase (NADH) large subunit [EC:1.7.1.15]	0.394977	0.066193	0.299328	Not significant
compost_amendment-yes	uncharacterized_protein-ko:K07001	0.393194	0.143585	0.387847	Not significant
compost_amendment-yes	thiamine pyrophosphokinase [EC:2.7.6.2]	0.392278	0.0768734	0.312399	Not significant
compost_amendment-yes	urea transport system ATP-binding protein	0.391666	0.0628604	0.29781	Not significant
compost_amendment-yes	small membrane protein	0.391601	0.111797	0.353528	Not significant
compost_amendment-yes	8-oxoguanine deaminase [EC:3.5.4.32]	0.391587	0.123297	0.366024	Not significant
compost_amendment-yes	CysZ protein	0.391514	0.0750494	0.310623	Not significant
compost_amendment-yes	7-alpha-hydroxysteroid dehydrogenase [EC:1.1.1.159]	0.39124	0.0681587	0.303085	Not significant
compost_amendment-yes	GTP cyclohydrolase IB [EC:3.5.4.16]	0.391161	0.0767099	0.312284	Not significant
compost_amendment-yes	sucrose phosphorylase [EC:2.4.1.7]	0.390576	0.126857	0.371171	Not significant
compost_amendment-yes	glucose-6-phosphate 1-epimerase [EC:5.1.3.15]	0.390492	0.151921	0.399574	Not significant
compost_amendment-yes	uncharacterized_protein-ko:K05584	0.389995	0.0818996	0.319407	Not significant
compost_amendment-yes	glycogen debranching enzyme [EC:3.2.1.196]	0.389865	0.0717742	0.307361	Not significant
compost_amendment-yes	putative glycerol-1-phosphate prenyltransferase [EC:2.5.1.-]	0.388231	0.135855	0.382863	Not significant
compost_amendment-yes	BolA family transcriptional regulator, general stress-responsive regulator	0.388102	0.0887457	0.328914	Not significant
compost_amendment-yes	N-hydroxyarylamine O-acetyltransferase [EC:2.3.1.118]	0.386703	0.0707299	0.309084	Not significant
compost_amendment-yes	elongation factor P--(R)-beta-lysine ligase [EC:6.3.1.-]	0.386461	0.0671867	0.3053	Not significant
compost_amendment-yes	taurine transport system ATP-binding protein [EC:7.6.2.7]	0.386037	0.0733274	0.313361	Not significant
compost_amendment-yes	meromycolic acid enoyl-[acyl-carrier-protein] reductase [EC:1.3.1.118]	0.385621	0.15558	0.406014	Not significant
compost_amendment-yes	acyl-lipid omega-6 desaturase (Delta-12 desaturase) [EC:1.14.19.23 1.14.19.45]	0.383732	0.0615068	0.300691	Not significant
compost_amendment-yes	paired small multidrug resistance pump9	0.382425	0.199153	0.452659	Not significant
compost_amendment-yes	dimethylamine monooxygenase subunit A [EC:1.14.13.238]	0.382171	0.0943318	0.340017	Not significant
compost_amendment-yes	LysR family transcriptional regulator, hypochlorite-specific transcription factor HypT	0.382033	0.125608	0.375258	Not significant
compost_amendment-yes	2,4-dienoyl-CoA reductase (NADPH2) [EC:1.3.1.34]	0.381616	0.0957862	0.340904	Not significant
compost_amendment-yes	N-acetylglucosamine PTS system EIIB component [EC:2.7.1.193]	0.380966	0.0827174	0.326683	Not significant
compost_amendment-yes	4-hydroxy-4-methyl-2-oxoglutarate aldolase [EC:4.1.3.17]	0.380648	0.0542966	0.295501	Not significant
compost_amendment-yes	precorrin-6A synthase [EC:2.1.1.152]	0.380134	0.100229	0.347719	Not significant
compost_amendment-yes	N-acetylglucosamine kinase [EC:2.7.1.59]	0.379413	0.0829847	0.328011	Not significant
compost_amendment-yes	beta-carotene/zeaxanthin 4-ketolase [EC:1.14.99.63 1.14.99.64]	0.378827	0.170962	0.427294	Not significant
compost_amendment-yes	putative spermidine/putrescine transport system permease protein4	0.377623	0.0608638	0.303491	Not significant
compost_amendment-yes	malonate decarboxylase gamma subunit [EC:4.1.1.87]	0.376713	0.258838	0.513848	Not significant
compost_amendment-yes	teichuronic acid biosynthesis protein TuaE	0.37581	0.177414	0.441436	Not significant
compost_amendment-yes	3-dehydrotetronate 4-kinase [EC:2.7.1.217]	0.375091	0.0672261	0.312491	Not significant
compost_amendment-yes	uncharacterized_protein-ko:K07352	0.374124	0.149773	0.406466	Not significant
compost_amendment-yes	AsmA protein	0.372981	0.0631372	0.309376	Not significant
compost_amendment-yes	two-component system, chemotaxis family, chemotaxis protein CheV	0.372456	0.126315	0.383299	Not significant
compost_amendment-yes	two-component system, response regulator FlrC	0.372436	0.0885974	0.338925	Not significant
compost_amendment-yes	saccharopine dehydrogenase (NAD+, L-lysine forming) [EC:1.5.1.7]	0.371763	0.0607599	0.305976	Not significant
compost_amendment-yes	protein ImuA	0.371695	0.0815046	0.331397	Not significant
compost_amendment-yes	sulfite dehydrogenase (quinone) subunit SoeA [EC:1.8.5.6]	0.371467	0.13432	0.39011	Not significant
compost_amendment-yes	two-component system, sensor histidine kinase LadS	0.371344	0.104942	0.358479	Not significant
compost_amendment-yes	uncharacterized_protein-ko:K10917	0.370483	0.144449	0.403783	Not significant
compost_amendment-yes	putative spermidine/putrescine transport system permease protein	0.370169	0.0592478	0.306289	Not significant
compost_amendment-yes	long-chain fatty acid transport protein	0.368583	0.0747754	0.324899	Not significant
compost_amendment-yes	MFS transporter, YQGE family, putative transporter	0.366919	0.126541	0.383151	Not significant
compost_amendment-yes	uncharacterized_protein-ko:K02560	0.366907	0.106915	0.363259	Not significant
compost_amendment-yes	4-oxalocrotonate tautomerase [EC:5.3.2.6]	0.366837	0.0698503	0.321042	Not significant
compost_amendment-yes	ribonucleoside-diphosphate reductase beta chain [EC:1.17.4.1]	0.366768	0.0644643	0.313022	Not significant
compost_amendment-yes	L,D-transpeptidase ErfK/SrfK	0.366518	0.0698759	0.323006	Not significant
compost_amendment-yes	molecular chaperone IbpA	0.366392	0.0905067	0.345316	Not significant
compost_amendment-yes	aerotaxis receptor	0.365243	0.167194	0.43043	Not significant
compost_amendment-yes	Lrp/AsnC family transcriptional regulator, leucine-responsive regulatory protein	0.364977	0.0691913	0.321295	Not significant
compost_amendment-yes	6-phospho-5-dehydro-2-deoxy-D-gluconate aldolase [EC:4.1.2.29]	0.363891	0.204958	0.472172	Not significant
compost_amendment-yes	poly(beta-D-mannuronate) lyase [EC:4.2.2.3]	0.363722	0.130763	0.391886	Not significant
compost_amendment-yes	glucoamylase [EC:3.2.1.3]	0.36352	0.0895627	0.345196	Not significant
compost_amendment-yes	putative membrane protein9	0.362986	0.0623579	0.313426	Not significant
compost_amendment-yes	two-component system, OmpR family, phosphate regulon response regulator OmpR	0.362613	0.0762791	0.331239	Not significant
compost_amendment-yes	putative spermidine/putrescine transport system substrate-binding protein	0.362501	0.0601515	0.312144	Not significant
compost_amendment-yes	phosphonate transport system permease protein	0.362112	0.0648664	0.318113	Not significant
compost_amendment-yes	putative ABC transport system ATP-binding protein1	0.362107	0.0836456	0.339386	Not significant
compost_amendment-yes	uncharacterized_protein-ko:K03975	0.361629	0.0752461	0.330513	Not significant
compost_amendment-yes	alpha-1,4-digalacturonate transport system permease protein	0.360257	0.0846532	0.341217	Not significant
compost_amendment-yes	two-component system, LuxR family, response regulator TtrR	0.359389	0.109004	0.370723	Not significant
compost_amendment-yes	alpha-glucoside transport system substrate-binding protein	0.358273	0.0910771	0.350535	Not significant
compost_amendment-yes	neutral amino acid transport system ATP-binding protein	0.358097	0.0938535	0.354027	Not significant
compost_amendment-yes	succinylglutamate desuccinylase [EC:3.5.1.96]	0.357979	0.209069	0.477774	Not significant
compost_amendment-yes	inhibitor of KinA	0.357948	0.136867	0.403661	Not significant
compost_amendment-yes	membrane fusion protein, multidrug efflux system6	0.357148	0.0959012	0.356808	Not significant
compost_amendment-yes	glutathione-regulated potassium-efflux system ancillary protein KefG	0.357085	0.20184	0.471826	Not significant
compost_amendment-yes	isopentenyl-diphosphate Delta-isomerase [EC:5.3.3.2]	0.357035	0.0674244	0.324036	Not significant
compost_amendment-yes	outer membrane lipoprotein	0.356408	0.142237	0.408625	Not significant
compost_amendment-yes	catecholate siderophore receptor	0.355745	0.126377	0.392885	Not significant
compost_amendment-yes	sn-glycerol 3-phosphate transport system permease protein	0.355505	0.0559291	0.3111	Not significant
compost_amendment-yes	N-acylneuraminate cytidylyltransferase [EC:2.7.7.43]	0.355166	0.07666	0.335324	Not significant
compost_amendment-yes	uncharacterized protein involved in response to NO	0.354168	0.0749448	0.33451	Not significant
compost_amendment-yes	surfeit locus 1 family protein	0.354014	0.0885564	0.350509	Not significant
compost_amendment-yes	AsmA family protein	0.353799	0.0939825	0.357086	Not significant
compost_amendment-yes	rhamnosyltransferase [EC:2.4.1.-]3	0.353794	0.165571	0.43553	Not significant
compost_amendment-yes	membrane glycosyltransferase [EC:2.4.1.-]	0.353276	0.0925411	0.356169	Not significant
compost_amendment-yes	formate transporter10	0.353165	0.086609	0.348684	Not significant
compost_amendment-yes	two-component system, OmpR family, sensor histidine kinase QseC [EC:2.7.13.3]	0.352931	0.149495	0.420605	Not significant
compost_amendment-yes	L-arabinose isomerase [EC:5.3.1.4]	0.352866	0.068701	0.329625	Not significant
compost_amendment-yes	hexosaminidase [EC:3.2.1.52]	0.352864	0.0916094	0.354974	Not significant
compost_amendment-yes	type VI secretion system secreted protein VgrG	0.35241	0.098444	0.362014	Not significant
compost_amendment-yes	methyl-accepting chemotaxis protein I, serine sensor receptor	0.35216	0.188865	0.462029	Not significant
compost_amendment-yes	malonyl-CoA O-methyltransferase [EC:2.1.1.197]	0.35178	0.0726251	0.333077	Not significant
compost_amendment-yes	uncharacterized_protein-ko:K01482	0.351649	0.085731	0.348838	Not significant
compost_amendment-yes	4-amino-4-deoxychorismate lyase [EC:4.1.3.38]	0.351372	0.0679405	0.328486	Not significant
compost_amendment-yes	transposase	0.35096	0.180851	0.455043	Not significant
compost_amendment-yes	uncharacterized_protein-ko:K03346	0.349599	0.080457	0.345277	Not significant
compost_amendment-yes	vitamin B12/bleomycin/antimicrobial peptide transport system ATP-binding/permease protein	0.349336	0.0712339	0.333578	Not significant
compost_amendment-yes	urea transport system permease protein	0.348959	0.0591955	0.31952	Not significant
compost_amendment-yes	aspartate aminotransferase [EC:2.6.1.1]	0.347913	0.0716917	0.335513	Not significant
compost_amendment-yes	uncharacterized_protein-ko:K09116	0.347843	0.129366	0.400386	Not significant
compost_amendment-yes	copper resistance protein B	0.347839	0.0821851	0.346946	Not significant
compost_amendment-yes	xanthine phosphoribosyltransferase [EC:2.4.2.22]	0.347294	0.150476	0.426811	Not significant
compost_amendment-yes	nitrite reductase (cytochrome c-552) [EC:1.7.2.2]	0.346665	0.132463	0.40425	Not significant
compost_amendment-yes	putative transcriptional regulator10	0.345961	0.0750497	0.338997	Not significant
compost_amendment-yes	prophage regulatory protein	0.345099	0.105293	0.377287	Not significant
compost_amendment-yes	para-aminobenzoate synthetase / 4-amino-4-deoxychorismate lyase [EC:2.6.1.85 4.1.3.38]	0.345095	0.0758953	0.341814	Not significant
compost_amendment-yes	multicomponent Na+:H+ antiporter subunit E	0.344735	0.0628875	0.326938	Not significant
compost_amendment-yes	glutathione synthase [EC:6.3.2.3]	0.344479	0.0793473	0.345407	Not significant
compost_amendment-yes	sulfate/thiosulfate transport system permease protein5	0.343175	0.0630999	0.327647	Not significant
compost_amendment-yes	glucuronate isomerase [EC:5.3.1.12]	0.343065	0.0725066	0.33883	Not significant
compost_amendment-yes	uncharacterized_protein-ko:K03335	0.342712	0.0832738	0.351414	Not significant
compost_amendment-yes	multidrug efflux pump8	0.340653	0.0793207	0.347988	Not significant
compost_amendment-yes	3alpha(or 20beta)-hydroxysteroid dehydrogenase [EC:1.1.1.53]	0.340187	0.079044	0.349029	Not significant
compost_amendment-yes	flagellar biosynthesis protein	0.340119	0.0753984	0.343488	Not significant
compost_amendment-yes	paired small multidrug resistance pump	0.340113	0.196965	0.478602	Not significant
compost_amendment-yes	acyl-CoA hydrolase [EC:3.1.2.20]	0.339963	0.168296	0.449925	Not significant
compost_amendment-yes	N-acetylglucosamine PTS system EIICBA or EIICB component [EC:2.7.1.193]	0.339422	0.0777249	0.347062	Not significant
compost_amendment-yes	multicomponent Na+:H+ antiporter subunit G	0.339234	0.0610682	0.328646	Not significant
compost_amendment-yes	alpha-glucuronidase [EC:3.2.1.139]	0.338328	0.0870017	0.359858	Not significant
compost_amendment-yes	uncharacterized_protein-ko:K10715	0.337894	0.126896	0.403148	Not significant
compost_amendment-yes	general L-amino acid transport system permease protein9	0.337815	0.0581881	0.324316	Not significant
compost_amendment-yes	muconate cycloisomerase [EC:5.5.1.1]	0.337508	0.0737244	0.344855	Not significant
compost_amendment-yes	kumamolisin	0.337492	0.13305	0.411941	Not significant
compost_amendment-yes	putative (di)nucleoside polyphosphate hydrolase [EC:3.6.1.-]	0.336805	0.0811891	0.353743	Not significant
compost_amendment-yes	vitamin B12 transport system substrate-binding protein	0.336736	0.133854	0.413044	Not significant
compost_amendment-yes	BolA-like protein 1	0.336655	0.0701282	0.338949	Not significant
compost_amendment-yes	molecular chaperone HtpG	0.336648	0.0715382	0.341152	Not significant
compost_amendment-yes	bis(5'-nucleosyl)-tetraphosphatase (symmetrical) [EC:3.6.1.41]	0.33642	0.0833969	0.355805	Not significant
compost_amendment-yes	xanthine phosphoribosyltransferase [EC:2.4.2.22]4	0.335278	0.0704611	0.341095	Not significant
compost_amendment-yes	membrane fusion protein, multidrug efflux system2	0.334986	0.0815783	0.354667	Not significant
compost_amendment-yes	chemotaxis protein CheD [EC:3.5.1.44]	0.334298	0.0631241	0.333305	Not significant
compost_amendment-yes	ribosome biogenesis GTPase A	0.334145	0.127616	0.410505	Not significant
compost_amendment-yes	sarcosine oxidase, subunit delta [EC:1.5.3.1]	0.334089	0.0850003	0.35848	Not significant
compost_amendment-yes	uncharacterized_protein-ko:K00928	0.334049	0.0660363	0.336749	Not significant
compost_amendment-yes	raffinose/stachyose/melibiose transport system substrate-binding protein	0.333686	0.0546906	0.322933	Not significant
compost_amendment-yes	uncharacterized_protein-ko:K01101	0.331807	0.0614075	0.333495	Not significant
compost_amendment-yes	aldose sugar dehydrogenase [EC:1.1.5.-]	0.331217	0.083065	0.359726	Not significant
compost_amendment-yes	peptidyl-prolyl isomerase F (cyclophilin D) [EC:5.2.1.8]	0.330175	0.0708339	0.345725	Not significant
compost_amendment-yes	methylthioribulose-1-phosphate dehydratase [EC:4.2.1.109]	0.328776	0.0903577	0.369417	Not significant
compost_amendment-yes	two-component system, cell cycle sensor histidine kinase PleC [EC:2.7.13.3]	0.328125	0.0708234	0.347481	Not significant
compost_amendment-yes	sorbitol/mannitol transport system permease protein	0.327872	0.0810671	0.35733	Not significant
compost_amendment-yes	glucosylglycerol-phosphate synthase [EC:2.4.1.213]	0.327274	0.206023	0.492846	Not significant
compost_amendment-yes	dihydrofolate reductase [EC:1.5.1.3]	0.327236	0.0846492	0.364161	Not significant
compost_amendment-yes	uncharacterized_protein-ko:K02913	0.325707	0.0592772	0.3348	Not significant
compost_amendment-yes	nitric oxide reductase NorE protein	0.325479	0.0977673	0.381659	Not significant
compost_amendment-yes	octopine/nopaline transport system permease protein6	0.324658	0.0830588	0.363613	Not significant
compost_amendment-yes	ureidoacrylate peracid hydrolase [EC:3.5.1.110]	0.32352	0.0970727	0.381157	Not significant
compost_amendment-yes	2-octaprenyl-6-methoxyphenol hydroxylase [EC:1.14.13.-]	0.323457	0.0724403	0.351352	Not significant
compost_amendment-yes	uridine phosphorylase [EC:2.4.2.3]	0.323383	0.0973756	0.380633	Not significant
compost_amendment-yes	D-galactose 1-dehydrogenase [EC:1.1.1.48]	0.322817	0.106242	0.391013	Not significant
compost_amendment-yes	triphosphoribosyl-dephospho-CoA synthase [EC:2.4.2.52]	0.322598	0.174168	0.465831	Not significant
compost_amendment-yes	deoxyribodipyrimidine photolyase-related protein	0.322266	0.100824	0.385951	Not significant
compost_amendment-yes	N-acetylneuraminate lyase [EC:4.1.3.3]	0.321367	0.0780249	0.358469	Not significant
compost_amendment-yes	tRNA (mo5U34)-methyltransferase [EC:2.1.1.-]	0.321068	0.0913248	0.375531	Not significant
compost_amendment-yes	GntR family transcriptional regulator / MocR family aminotransferase	0.320868	0.0667063	0.346338	Not significant
compost_amendment-yes	glycine betaine/proline transport system substrate-binding protein	0.320462	0.0784723	0.36023	Not significant
compost_amendment-yes	GntR family transcriptional regulator, rspAB operon transcriptional repressor	0.320343	0.0685205	0.349408	Not significant
compost_amendment-yes	MFS transporter, PPP family, 3-phenylpropionic acid transporter	0.319924	0.0543584	0.331604	Not significant
compost_amendment-yes	chorismate mutase [EC:5.4.99.5]2	0.319308	0.12403	0.414013	Not significant
compost_amendment-yes	preprotein translocase subunit SecB	0.319188	0.0824526	0.366945	Not significant
compost_amendment-yes	antitoxin CptB	0.319106	0.0826362	0.367051	Not significant
compost_amendment-yes	4-oxalomesaconate tautomerase [EC:5.3.2.8]	0.318988	0.088017	0.372557	Not significant
compost_amendment-yes	ATP-binding cassette, subfamily C, bacteriocin exporter	0.318306	0.144045	0.437207	Not significant
compost_amendment-yes	small multidrug resistance pump	0.317353	0.0624617	0.343811	Not significant
compost_amendment-yes	(2R)-sulfolactate sulfo-lyase subunit beta [EC:4.4.1.24]	0.317319	0.0802359	0.366041	Not significant
compost_amendment-yes	glutamate dehydrogenase [EC:1.4.1.2]	0.316963	0.151226	0.445284	Not significant
compost_amendment-yes	long-chain-acyl-CoA dehydrogenase [EC:1.3.8.8]	0.31686	0.0903305	0.379052	Not significant
compost_amendment-yes	translation initiation factor 1	0.316715	0.0791808	0.364786	Not significant
compost_amendment-yes	regulator of ribonuclease activity A	0.316524	0.0643692	0.345654	Not significant
compost_amendment-yes	fumarylpyruvate hydrolase [EC:3.7.1.20]	0.3162	0.0657131	0.349028	Not significant
compost_amendment-yes	two-component system, cell cycle response regulator CpdR	0.316121	0.0906045	0.377394	Not significant
compost_amendment-yes	S-formylglutathione hydrolase [EC:3.1.2.12]	0.316058	0.0870638	0.374963	Not significant
compost_amendment-yes	UDP-N-acetylglucosamine pyrophosphorylase [EC:2.7.7.23]	0.315475	0.064533	0.348302	Not significant
compost_amendment-yes	iduronate 2-sulfatase [EC:3.1.6.13]	0.31534	0.13152	0.427948	Not significant
compost_amendment-yes	two-component system, OmpR family, osmolarity sensor histidine kinase EnvZ [EC:2.7.13.3]	0.315303	0.0684349	0.352832	Not significant
compost_amendment-yes	cytochrome c oxidase cbb3-type subunit I [EC:7.1.1.9]	0.315136	0.0634401	0.345332	Not significant
compost_amendment-yes	cytochrome c oxidase cbb3-type subunit II	0.314376	0.0588967	0.340753	Not significant
compost_amendment-yes	taurine transport system substrate-binding protein	0.313394	0.0863546	0.376019	Not significant
compost_amendment-yes	uncharacterized_protein-ko:K02650	0.312911	0.0822999	0.370839	Not significant
compost_amendment-yes	transcription attenuation protein (tryptophan RNA-binding attenuator protein)	0.312772	0.185106	0.483032	Not significant
compost_amendment-yes	RIO kinase 1 [EC:2.7.11.1]	0.312101	0.0795823	0.36844	Not significant
compost_amendment-yes	galactofuranosylgalactofuranosylrhamnosyl-N-acetylglucosaminyl-diphospho-decaprenol beta-1,5/1,6-galactofuranosyltransferase [EC:2.4.1.288]	0.311533	0.0993475	0.390804	Not significant
compost_amendment-yes	MarR family transcriptional regulator, lower aerobic nicotinate degradation pathway regulator	0.310555	0.102266	0.393649	Not significant
compost_amendment-yes	putative acetyltransferase [EC:2.3.1.-]3	0.30927	0.131195	0.428841	Not significant
compost_amendment-yes	MerR family transcriptional regulator, redox-sensitive transcriptional activator SoxR	0.308957	0.056307	0.342257	Not significant
compost_amendment-yes	2-dehydro-3-deoxyphosphogalactonate aldolase [EC:4.1.2.21]	0.306625	0.0888403	0.384117	Not significant
compost_amendment-yes	polysaccharide transporter, PST family	0.306423	0.0518653	0.33822	Not significant
compost_amendment-yes	porphyrinogen peroxidase [EC:1.11.1.-]	0.30636	0.0877885	0.380275	Not significant
compost_amendment-yes	L-cystine transport system substrate-binding protein	0.305171	0.05435	0.343047	Not significant
compost_amendment-yes	ATP-binding cassette, subfamily C, bacterial exporter for protease/lipase	0.305119	0.162395	0.464205	Not significant
compost_amendment-yes	uncharacterized_protein-ko:K03487	0.304521	0.0892528	0.385059	Not significant
compost_amendment-yes	microcin C transport system substrate-binding protein	0.303857	0.0727879	0.36544	Not significant
compost_amendment-yes	HptB-dependent secretion and biofilm anti anti-sigma factor	0.303842	0.193277	0.495665	Not significant
compost_amendment-yes	putative Mg2+ transporter-C (MgtC) family protein	0.303567	0.0673167	0.35859	Not significant
compost_amendment-yes	uncharacterized_protein-ko:K07058	0.30355	0.16632	0.471206	Not significant
compost_amendment-yes	imidazoleglycerol-phosphate dehydratase / histidinol-phosphatase [EC:4.2.1.19 3.1.3.15]	0.303535	0.0622025	0.352568	Not significant
compost_amendment-yes	phosphopantothenate---cysteine ligase (CTP) [EC:6.3.2.5]	0.303193	0.0755766	0.369363	Not significant
compost_amendment-yes	DNA (cytosine-5)-methyltransferase 1 [EC:2.1.1.37]	0.303082	0.0452618	0.331719	Not significant
compost_amendment-yes	putative lysine transport system permease protein	0.302837	0.191938	0.493909	Not significant
compost_amendment-yes	23S rRNA pseudouridine955/2504/2580 synthase [EC:5.4.99.24]	0.302104	0.0865907	0.383184	Not significant
compost_amendment-yes	tRNA (cytidine32/uridine32-2'-O)-methyltransferase [EC:2.1.1.200]	0.301291	0.102369	0.40127	Not significant
compost_amendment-yes	two-component system, NarL family, sensor histidine kinase LiaS [EC:2.7.13.3]	0.300857	0.161568	0.465892	Not significant
compost_amendment-yes	dipeptide transport system permease protein8	0.300658	0.0721952	0.367729	Not significant
compost_amendment-yes	toxin FitB [EC:3.1.-.-]	0.300232	0.0675585	0.361475	Not significant
compost_amendment-yes	two-component system, OmpR family, sensor histidine kinase VicK [EC:2.7.13.3]	0.300131	0.159395	0.462524	Not significant
compost_amendment-yes	multidrug efflux pump10	0.299701	0.0824454	0.380013	Not significant
compost_amendment-yes	competence protein CoiA	0.298933	0.194456	0.502927	Not significant
compost_amendment-yes	N-formylglutamate deformylase [EC:3.5.1.68]	0.298615	0.0619987	0.356285	Not significant
compost_amendment-yes	AraC family transcriptional regulator9	0.298497	0.0771962	0.373996	Not significant
compost_amendment-yes	heme oxygenase (biliverdin-producing, ferredoxin) [EC:1.14.15.20]	0.298081	0.0793727	0.377157	Not significant
compost_amendment-yes	itaconyl-CoA hydratase / mesaconyl-C4 CoA hydratase [EC:4.2.1.56 4.2.1.-]	0.297084	0.102616	0.404925	Not significant
compost_amendment-yes	ferredoxin-nitrate reductase [EC:1.7.7.2]	0.296338	0.15661	0.464909	Not significant
compost_amendment-yes	flavin reductase [EC:1.5.1.-]	0.296127	0.0767915	0.374398	Not significant
compost_amendment-yes	nitric oxide reductase subunit C	0.295682	0.0879747	0.388281	Not significant
compost_amendment-yes	uncharacterized_protein-ko:K06344	0.295345	0.134531	0.441989	Not significant
compost_amendment-yes	ornithine--oxo-acid transaminase [EC:2.6.1.13]	0.295165	0.0489159	0.343081	Not significant
compost_amendment-yes	glutathione peroxidase [EC:1.11.1.9]	0.294599	0.0681554	0.365725	Not significant
compost_amendment-yes	not_found-ko:K08081	0.294559	0.201367	0.510692	Not significant
compost_amendment-yes	sigma-54 dependent transcriptional regulator, flagellar regulatory protein	0.294362	0.120656	0.426274	Not significant
compost_amendment-yes	sugar PTS system EIIA component [EC:2.7.1.-]	0.294206	0.0959396	0.398456	Not significant
compost_amendment-yes	uncharacterized_protein-ko:K03076	0.294198	0.0521661	0.346566	Not significant
compost_amendment-yes	N2-acetyl-L-2,4-diaminobutanoate deacetylase [EC:3.5.1.125]	0.293661	0.0979695	0.401248	Not significant
compost_amendment-yes	L-fucose mutarotase [EC:5.1.3.29]	0.293443	0.0656213	0.363733	Not significant
compost_amendment-yes	glycerol transport system permease protein2	0.292647	0.0743608	0.373831	Not significant
compost_amendment-yes	septum site-determining protein MinD	0.292606	0.0754818	0.377124	Not significant
compost_amendment-yes	kynurenine 3-monooxygenase [EC:1.14.13.9]	0.292555	0.104961	0.410716	Not significant
compost_amendment-yes	L-rhamnose-H+ transport protein	0.292043	0.162026	0.474563	Not significant
compost_amendment-yes	uncharacterized_protein-ko:K02854	0.291384	0.0711922	0.371091	Not significant
compost_amendment-yes	lipoyl-dependent peroxiredoxin subunit D [EC:1.11.1.28]	0.291192	0.072378	0.373537	Not significant
compost_amendment-yes	alkanesulfonate monooxygenase [EC:1.14.14.5]	0.291115	0.057153	0.355797	Not significant
compost_amendment-yes	not_found-ko:K02972	0.290763	0.0647242	0.365296	Not significant
compost_amendment-yes	pilus assembly protein CpaD	0.290705	0.0943593	0.400418	Not significant
compost_amendment-yes	outer membrane protein, multidrug efflux system4	0.28968	0.124535	0.434775	Not significant
compost_amendment-yes	lipopolysaccharide export system protein LptC	0.2889	0.0783749	0.382434	Not significant
compost_amendment-yes	Fur family transcriptional regulator, zinc uptake regulator6	0.288824	0.0811967	0.385387	Not significant
compost_amendment-yes	malonate decarboxylase delta subunit	0.288693	0.258684	0.563718	Not significant
compost_amendment-yes	modulator of FtsH protease	0.288611	0.0887187	0.393555	Not significant
compost_amendment-yes	phosphate-selective porin OprO and OprP	0.288556	0.0658961	0.367757	Not significant
compost_amendment-yes	deoxyribonucleoside regulator	0.288375	0.0901694	0.395508	Not significant
compost_amendment-yes	uncharacterized_protein-ko:K08219	0.287961	0.160802	0.47499	Not significant
compost_amendment-yes	cellulose 1,4-beta-cellobiosidase [EC:3.2.1.91]	0.287654	0.138123	0.4523	Not significant
compost_amendment-yes	TetR/AcrR family transcriptional regulator	0.287586	0.107583	0.417835	Not significant
compost_amendment-yes	uncharacterized_protein-ko:K03980	0.28704	0.0794159	0.385106	Not significant
compost_amendment-yes	Fur family transcriptional regulator, iron response regulator	0.286971	0.069404	0.371247	Not significant
compost_amendment-yes	30S ribosomal protein S31	0.286743	0.163518	0.479106	Not significant
compost_amendment-yes	phosphotransferase system, enzyme I, PtsP [EC:2.7.3.9]	0.285902	0.0812383	0.387778	Not significant
compost_amendment-yes	L-lysine exporter family protein LysE/ArgO	0.284926	0.0658275	0.370036	Not significant
compost_amendment-yes	GntR family transcriptional regulator, vanillate catabolism transcriptional regulator	0.28487	0.0653015	0.369526	Not significant
compost_amendment-yes	lantibiotic transport system ATP-binding protein	0.284713	0.113855	0.426167	Not significant
compost_amendment-yes	uncharacterized_protein-ko:K01714	0.284666	0.0578729	0.361095	Not significant
compost_amendment-yes	ureidomalonase [EC:3.5.1.95]	0.284085	0.476807	0.690011	Not significant
compost_amendment-yes	glutamate/aspartate transport system ATP-binding protein [EC:7.4.2.1]	0.284077	0.114082	0.425464	Not significant
compost_amendment-yes	translocation and assembly module TamA	0.283913	0.0841472	0.392058	Not significant
compost_amendment-yes	alpha,alpha-trehalase [EC:3.2.1.28]	0.282137	0.0906119	0.402278	Not significant
compost_amendment-yes	glycine betaine catabolism B	0.282068	0.0801408	0.387964	Not significant
compost_amendment-yes	multicomponent Na+:H+ antiporter subunit D	0.280718	0.0534388	0.35769	Not significant
compost_amendment-yes	circadian clock protein KaiB	0.280393	0.250423	0.561692	Not significant
compost_amendment-yes	methylisocitrate lyase [EC:4.1.3.30]	0.279328	0.0446978	0.348095	Not significant
compost_amendment-yes	alditol oxidase [EC:1.1.3.41]	0.278995	0.0741064	0.384471	Not significant
compost_amendment-yes	OmpA-OmpF porin, OOP family	0.278933	0.104503	0.4193	Not significant
compost_amendment-yes	glycerate dehydrogenase [EC:1.1.1.29]6	0.278669	0.0884042	0.399456	Not significant
compost_amendment-yes	glutathione reductase (NADPH) [EC:1.8.1.7]	0.27866	0.0668454	0.374674	Not significant
compost_amendment-yes	beta-lactamase class C [EC:3.5.2.6]	0.278613	0.117101	0.433363	Not significant
compost_amendment-yes	malonate decarboxylase alpha subunit [EC:2.3.1.187]	0.278266	0.258022	0.568988	Not significant
compost_amendment-yes	sn-glycerol 3-phosphate transport system permease protein9	0.278167	0.0550634	0.361245	Not significant
compost_amendment-yes	transcriptional pleiotropic repressor	0.277561	0.176909	0.497279	Not significant
compost_amendment-yes	cyclohexadienyl dehydratase [EC:4.2.1.51 4.2.1.91]	0.276083	0.0831164	0.398627	Not significant
compost_amendment-yes	putative protein-disulfide isomerase	0.274698	0.166709	0.489142	Not significant
compost_amendment-yes	urease subunit beta [EC:3.5.1.5]	0.274577	0.0472249	0.355673	Not significant
compost_amendment-yes	aromatic-amino-acid transaminase [EC:2.6.1.57]	0.274119	0.112832	0.431813	Not significant
compost_amendment-yes	dehydratase [EC:4.2.1.-]	0.273025	0.263722	0.574011	Not significant
compost_amendment-yes	putative proteasome-type protease	0.272169	0.0738125	0.388463	Not significant
compost_amendment-yes	flagellar L-ring protein precursor FlgH	0.270842	0.0543796	0.366337	Not significant
compost_amendment-yes	two-component system, response regulator	0.270461	0.0778126	0.393939	Not significant
compost_amendment-yes	thiol peroxidase, atypical 2-Cys peroxiredoxin [EC:1.11.1.15]	0.270458	0.0749048	0.391065	Not significant
compost_amendment-yes	aspartate 1-decarboxylase [EC:4.1.1.11]	0.270338	0.0638904	0.377582	Not significant
compost_amendment-yes	molybdenum transport protein [EC:2.4.2.-]	0.270204	0.107879	0.430601	Not significant
compost_amendment-yes	sulfate adenylyltransferase subunit 1 [EC:2.7.7.4]	0.270063	0.0672144	0.382966	Not significant
compost_amendment-yes	phosphoribosyl-dephospho-CoA transferase [EC:2.7.7.66]	0.269677	0.25495	0.572242	Not significant
compost_amendment-yes	multicomponent Na+:H+ antiporter subunit F	0.269482	0.0550278	0.367388	Not significant
compost_amendment-yes	3-oxosteroid 1-dehydrogenase [EC:1.3.99.4]	0.268206	0.113881	0.43658	Not significant
compost_amendment-yes	urease accessory protein	0.267761	0.0735963	0.391267	Not significant
compost_amendment-yes	gamma-glutamylputrescine oxidase [EC:1.4.3.-]	0.267305	0.07815	0.395969	Not significant
compost_amendment-yes	type VI secretion system protein ImpI	0.267146	0.0919583	0.413701	Not significant
compost_amendment-yes	O-acetylserine/cysteine efflux transporter	0.267103	0.0641133	0.379833	Not significant
compost_amendment-yes	LacI family transcriptional regulator	0.266825	0.0466745	0.3596	Not significant
compost_amendment-yes	aminoglycoside 6'-N-acetyltransferase I [EC:2.3.1.82]	0.26671	0.104132	0.42784	Not significant
compost_amendment-yes	polar amino acid transport system permease protein	0.266483	0.0410289	0.352557	Not significant
compost_amendment-yes	Mce-associated membrane protein	0.265845	0.0906368	0.411693	Not significant
compost_amendment-yes	tartronate-semialdehyde synthase [EC:4.1.1.47]	0.265673	0.0694568	0.387522	Not significant
compost_amendment-yes	sigma-E factor negative regulatory protein RseB	0.26561	0.0828339	0.402942	Not significant
compost_amendment-yes	sulfonate transport system permease protein	0.26538	0.045886	0.359728	Not significant
compost_amendment-yes	fructose PTS system EIIBC or EIIC component [EC:2.7.1.202]	0.265283	0.0591805	0.375208	Not significant
compost_amendment-yes	inositol transport system permease protein4	0.264974	0.122945	0.449024	Not significant
compost_amendment-yes	conjugal transfer ATP-binding protein TraC	0.264614	0.125712	0.452623	Not significant
compost_amendment-yes	3-hydroxy acid dehydrogenase / malonic semialdehyde reductase [EC:1.1.1.381 1.1.1.-]	0.264319	0.10638	0.430604	Not significant
compost_amendment-yes	catalase [EC:1.11.1.6]	0.264261	0.0637395	0.381815	Not significant
compost_amendment-yes	lysine decarboxylase [EC:4.1.1.18]	0.263224	0.143629	0.473258	Not significant
compost_amendment-yes	xanthocillin biosynthesis cytochrome P450 monooxygenase [EC:1.14.-.-]	0.263098	0.0790951	0.399819	Not significant
compost_amendment-yes	HTH-type transcriptional regulator, glycine betaine synthesis regulator	0.263046	0.172464	0.503252	Not significant
compost_amendment-yes	3-oxocholest-4-en-26-oate---CoA ligase [EC:6.2.1.42]	0.261924	0.148634	0.479831	Not significant
compost_amendment-yes	NADP-reducing hydrogenase subunit HndC [EC:1.12.1.3]	0.260581	0.114327	0.441941	Not significant
compost_amendment-yes	flagellin	0.260552	0.0583142	0.378424	Not significant
compost_amendment-yes	2-aminomuconate deaminase [EC:3.5.99.5]	0.260538	0.0919793	0.417044	Not significant
compost_amendment-yes	stringent starvation protein A	0.260475	0.0781245	0.400323	Not significant
compost_amendment-yes	cellulose synthase operon protein B	0.260357	0.11887	0.448544	Not significant
compost_amendment-yes	anhydro-N-acetylmuramic acid kinase [EC:2.7.1.170]	0.260336	0.0627308	0.38332	Not significant
compost_amendment-yes	UDP-N-acetyl-D-galactosamine dehydrogenase [EC:1.1.1.-]	0.259643	0.0827709	0.406336	Not significant
compost_amendment-yes	uncharacterized_protein-ko:K06337	0.259434	0.0710018	0.394819	Not significant
compost_amendment-yes	ProP effector	0.258913	0.176496	0.510002	Not significant
compost_amendment-yes	diamine N-acetyltransferase [EC:2.3.1.57]	0.258345	0.0785409	0.403419	Not significant
compost_amendment-yes	arabinan endo-1,5-alpha-L-arabinosidase [EC:3.2.1.99]	0.257165	0.110378	0.440762	Not significant
compost_amendment-yes	dimethylsulfone monooxygenase [EC:1.14.14.35]	0.256916	0.0788502	0.404861	Not significant
compost_amendment-yes	NADH dehydrogenase (ubiquinone) flavoprotein 2 [EC:7.1.1.2 1.6.99.3]	0.255944	0.0592626	0.381879	Not significant
compost_amendment-yes	DNA polymerase III subunit chi [EC:2.7.7.7]	0.255665	0.0718617	0.396683	Not significant
compost_amendment-yes	type III secretion protein R	0.255482	0.115573	0.448382	Not significant
compost_amendment-yes	TetR/AcrR family transcriptional regulator, cholesterol catabolism regulator	0.255319	0.147295	0.481198	Not significant
compost_amendment-yes	acrylyl-CoA reductase (NADPH) [EC:1.3.1.-]	0.255037	0.0492357	0.371497	Not significant
compost_amendment-yes	general secretion pathway protein L	0.253905	0.0643909	0.388726	Not significant
compost_amendment-yes	simple sugar transport system substrate-binding protein	0.253052	0.0497455	0.373918	Not significant
compost_amendment-yes	exodeoxyribonuclease V beta subunit [EC:3.1.11.5]	0.252956	0.0780895	0.404789	Not significant
compost_amendment-yes	sulfate/thiosulfate transport system ATP-binding protein [EC:7.3.2.3]	0.25203	0.0560503	0.381021	Not significant
compost_amendment-yes	D-sorbitol dehydrogenase (acceptor) [EC:1.1.99.21]	0.25162	0.103861	0.438169	Not significant
compost_amendment-yes	phospholipase D1/2 [EC:3.1.4.4]	0.251045	0.0948084	0.428353	Not significant
compost_amendment-yes	oxaloacetate decarboxylase [EC:4.1.1.112]	0.250957	0.146083	0.482315	Not significant
compost_amendment-yes	type IV pilus assembly protein PilZ	0.250411	0.0955249	0.428351	Not significant
compost_amendment-yes	5-methylcytosine-specific restriction enzyme A [EC:3.1.21.-]	0.249112	0.0584006	0.385357	Not significant
compost_amendment-yes	hyaluronan synthase [EC:2.4.1.212]	0.248873	0.124	0.459928	Not significant
compost_amendment-yes	uncharacterized_protein-ko:K03297	0.24887	0.0651278	0.393342	Not significant
compost_amendment-yes	lipopolysaccharide exporter	0.24763	0.110315	0.449041	Not significant
compost_amendment-yes	uncharacterized_protein-ko:K03607	0.247273	0.0930667	0.42709	Not significant
compost_amendment-yes	glucosamine kinase [EC:2.7.1.8]	0.247052	0.0701562	0.398804	Not significant
compost_amendment-yes	fructose PTS system EIIB component [EC:2.7.1.202]	0.246705	0.0593145	0.387355	Not significant
compost_amendment-yes	urea transport system substrate-binding protein	0.246598	0.047778	0.374831	Not significant
compost_amendment-yes	uncharacterized_protein-ko:K06982	0.246518	0.151868	0.492951	Not significant
compost_amendment-yes	salicylate hydroxylase [EC:1.14.13.1]	0.24617	0.058908	0.388085	Not significant
compost_amendment-yes	CRP/FNR family transcriptional regulator, dissimilatory nitrate respiration regulator	0.246116	0.0884793	0.422289	Not significant
compost_amendment-yes	uncharacterized_protein-ko:K06908	0.245354	0.127887	0.467321	Not significant
compost_amendment-yes	toxin CptA	0.244506	0.115719	0.45562	Not significant
compost_amendment-yes	N-acetyl-alpha-D-muramate 1-phosphate uridylyltransferase [EC:2.7.7.99]	0.243064	0.0701546	0.402802	Not significant
compost_amendment-yes	TetR/AcrR family transcriptional regulator, transcriptional repressor of aconitase	0.242944	0.201398	0.540988	Not significant
compost_amendment-yes	3-keto-5-aminohexanoate cleavage enzyme [EC:2.3.1.247]	0.242355	0.0784658	0.413715	Not significant
compost_amendment-yes	MFS transporter, MHS family, proline/betaine transporter	0.242348	0.0952794	0.433199	Not significant
compost_amendment-yes	ribonuclease M5 [EC:3.1.26.8]	0.241547	0.176689	0.520307	Not significant
compost_amendment-yes	lactate 2-monooxygenase [EC:1.13.12.4]	0.241304	0.106822	0.447559	Not significant
compost_amendment-yes	mannitol 2-dehydrogenase [EC:1.1.1.67]	0.241279	0.0867513	0.424337	Not significant
compost_amendment-yes	3-methylfumaryl-CoA hydratase [EC:4.2.1.153]	0.241271	0.0606495	0.39509	Not significant
compost_amendment-yes	nucleoside transport protein	0.240206	0.197084	0.539094	Not significant
compost_amendment-yes	murein DD-endopeptidase [EC:3.4.-.-]	0.239992	0.0945614	0.434508	Not significant
compost_amendment-yes	DNA end-binding protein Ku	0.23966	0.0468731	0.378357	Not significant
compost_amendment-yes	endothelin-converting enzyme [EC:3.4.24.71]	0.239459	0.0826406	0.420912	Not significant
compost_amendment-yes	2-keto-3-deoxy-L-fuconate dehydrogenase [EC:1.1.1.-]	0.239215	0.0609566	0.395643	Not significant
compost_amendment-yes	beta-alanine--pyruvate transaminase [EC:2.6.1.18]	0.239209	0.0550156	0.389401	Not significant
compost_amendment-yes	alpha-glucoside transport system permease protein6	0.238192	0.0892367	0.429109	Not significant
compost_amendment-yes	undecaprenol kinase [EC:2.7.1.66]	0.237786	0.108292	0.451481	Not significant
compost_amendment-yes	16S rRNA (guanine1207-N2)-methyltransferase [EC:2.1.1.172]	0.236545	0.0455316	0.378949	Not significant
compost_amendment-yes	thiamine transport system substrate-binding protein	0.236456	0.0606714	0.397116	Not significant
compost_amendment-yes	cell volume regulation protein A	0.23635	0.0636245	0.400545	Not significant
compost_amendment-yes	ATP-binding cassette, subfamily B, tetracycline resistant protein	0.235395	0.186662	0.533284	Not significant
compost_amendment-yes	3-dehydro-bile acid Delta4,6-reductase [EC:1.3.1.114]	0.235114	0.0641041	0.401792	Not significant
compost_amendment-yes	regulator of CtrA degradation	0.234884	0.0832481	0.425597	Not significant
compost_amendment-yes	uncharacterized_protein-ko:K03413	0.233978	0.0916649	0.434966	Not significant
compost_amendment-yes	non-heme chloroperoxidase [EC:1.11.1.10]	0.233738	0.0513073	0.387532	Not significant
compost_amendment-yes	N-ethylmaleimide reductase [EC:1.-.-.-]	0.233553	0.0745999	0.415223	Not significant
compost_amendment-yes	ribosomal-protein-serine acetyltransferase [EC:2.3.1.-]	0.233309	0.123386	0.471646	Not significant
compost_amendment-yes	macrolide transport system ATP-binding/permease protein7	0.231786	0.101011	0.447381	Not significant
compost_amendment-yes	uncharacterized_protein-ko:K03435	0.231562	0.0854172	0.429044	Not significant
compost_amendment-yes	cell division protein ZapE	0.2312	0.0633434	0.403489	Not significant
compost_amendment-yes	adenosylhomocysteine nucleosidase [EC:3.2.2.9]	0.23103	0.0317317	0.367142	Not significant
compost_amendment-yes	ribonuclease III family protein [EC:3.1.26.-]	0.230697	0.170063	0.520211	Not significant
compost_amendment-yes	uncharacterized_protein-ko:K04478	0.230203	0.0774593	0.420664	Not significant
compost_amendment-yes	twitching motility protein PilU	0.23019	0.0991864	0.447009	Not significant
compost_amendment-yes	ATP-binding cassette, subfamily B, tetracycline resistant protein6	0.23018	0.189216	0.538413	Not significant
compost_amendment-yes	zinc transport system substrate-binding protein	0.230174	0.0543972	0.392752	Not significant
compost_amendment-yes	UPF0716 protein FxsA	0.230063	0.0531284	0.392093	Not significant
compost_amendment-yes	23S rRNA (uridine2552-2'-O)-methyltransferase [EC:2.1.1.166]	0.229608	0.0681772	0.410617	Not significant
compost_amendment-yes	primosomal protein DnaI	0.22956	0.180026	0.529604	Not significant
compost_amendment-yes	biopolymer transport protein ExbB	0.229239	0.0567162	0.397006	Not significant
compost_amendment-yes	acyl-[acyl-carrier-protein] desaturase [EC:1.14.19.2 1.14.19.11 1.14.19.26]	0.228621	0.0960588	0.44323	Not significant
compost_amendment-yes	2'-hydroxyisoflavone reductase [EC:1.3.1.45]	0.228615	0.0952292	0.443509	Not significant
compost_amendment-yes	raffinose/stachyose/melibiose transport system permease protein	0.228355	0.0584791	0.399622	Not significant
compost_amendment-yes	two-component system, response regulator, stage 0 sporulation protein F	0.22833	0.154668	0.504901	Not significant
compost_amendment-yes	cholesterol transport system auxiliary component	0.22801	0.0703066	0.414557	Not significant
compost_amendment-yes	two-component system, OmpR family, sensor histidine kinase CreC [EC:2.7.13.3]	0.227795	0.0973527	0.448446	Not significant
compost_amendment-yes	XRE family transcriptional regulator, fatty acid utilization regulator10	0.227667	0.0938218	0.442851	Not significant
compost_amendment-yes	MFS transporter, DHA2 family, multidrug resistance protein1	0.227551	0.0759265	0.420957	Not significant
compost_amendment-yes	type III secretion protein V	0.226502	0.11965	0.471573	Not significant
compost_amendment-yes	peptidyl-dipeptidase Dcp [EC:3.4.15.5]	0.225954	0.0851173	0.433858	Not significant
compost_amendment-yes	dihydropyrimidine dehydrogenase (NAD+) subunit PreT [EC:1.3.1.1]	0.225585	0.0908554	0.440744	Not significant
compost_amendment-yes	S-(hydroxymethyl)glutathione synthase [EC:4.4.1.22]	0.225426	0.0873099	0.433594	Not significant
compost_amendment-yes	3-hexulose-6-phosphate synthase [EC:4.1.2.43]	0.224917	0.111998	0.463615	Not significant
compost_amendment-yes	tRNA 2-thiouridine synthesizing protein A [EC:2.8.1.-]	0.22459	0.0694179	0.415455	Not significant
compost_amendment-yes	MFS transporter, DHA1 family, multidrug resistance protein10	0.224568	0.0504895	0.392417	Not significant
compost_amendment-yes	cyclomaltodextrinase / maltogenic alpha-amylase / neopullulanase [EC:3.2.1.54 3.2.1.133 3.2.1.135]	0.224286	0.0880499	0.43681	Not significant
compost_amendment-yes	altronate hydrolase [EC:4.2.1.7]	0.224153	0.0580131	0.401842	Not significant
compost_amendment-yes	uncharacterized_protein-ko:K02565	0.223724	0.0677564	0.413293	Not significant
compost_amendment-yes	putative protease [EC:3.4.-.-]	0.22242	0.0872105	0.439461	Not significant
compost_amendment-yes	molecular chaperone Hsp33	0.22177	0.0632681	0.410423	Not significant
compost_amendment-yes	serine protease SohB [EC:3.4.21.-]	0.220657	0.0795885	0.431379	Not significant
compost_amendment-yes	urea carboxylase [EC:6.3.4.6]	0.220488	0.09025	0.444148	Not significant
compost_amendment-yes	bacterial leucyl aminopeptidase [EC:3.4.11.10]	0.220441	0.121408	0.478413	Not significant
compost_amendment-yes	uncharacterized_protein-ko:K07074	0.219704	0.172084	0.529741	Not significant
compost_amendment-yes	serine/threonine protein phosphatase 1 [EC:3.1.3.16]	0.219181	0.0491713	0.395768	Not significant
compost_amendment-yes	aminoglycoside 6'-N-acetyltransferase I [EC:2.3.1.82]3	0.21913	0.101576	0.458019	Not significant
compost_amendment-yes	MFS transporter, DHA2 family, methylenomycin A resistance protein	0.219042	0.118089	0.474576	Not significant
compost_amendment-yes	D-threonate/D-erythronate kinase [EC:2.7.1.219 2.7.1.220]	0.218528	0.0725297	0.423329	Not significant
compost_amendment-yes	holin-like protein	0.217691	0.125527	0.485969	Not significant
compost_amendment-yes	LysR family transcriptional regulator, cys regulon transcriptional activator	0.216083	0.162185	0.521369	Not significant
compost_amendment-yes	uncharacterized_protein-ko:K03631	0.215911	0.0659578	0.417573	Not significant
compost_amendment-yes	chemotaxis protein CheX	0.215432	0.0579413	0.409074	Not significant
compost_amendment-yes	aspartate racemase [EC:5.1.1.13]	0.214894	0.0691522	0.421922	Not significant
compost_amendment-yes	anthranilate synthase [EC:4.1.3.27]	0.21419	0.0888385	0.446096	Not significant
compost_amendment-yes	histidine phosphotransferase ChpT	0.21406	0.0804629	0.43639	Not significant
compost_amendment-yes	cytochrome c oxidase assembly protein subunit 11	0.213541	0.0735866	0.429065	Not significant
compost_amendment-yes	drug/metabolite transporter, DME family	0.213461	0.0678027	0.421813	Not significant
compost_amendment-yes	uncharacterized_protein-ko:K09691	0.213245	0.128932	0.489928	Not significant
compost_amendment-yes	thiamine transport system permease protein	0.211589	0.0584297	0.411505	Not significant
compost_amendment-yes	RHH-type transcriptional regulator, proline utilization regulon repressor / proline dehydrogenase / delta 1-pyrroline-5-carboxylate dehydrogenase [EC:1.5.5.2 1.2.1.88]	0.2114	0.0486796	0.399225	Not significant
compost_amendment-yes	probable blue pigment (indigoidine) exporter	0.210903	0.0968984	0.45694	Not significant
compost_amendment-yes	putative colanic acid biosysnthesis UDP-glucose lipid carrier transferase	0.21011	0.0583936	0.412386	Not significant
compost_amendment-yes	beta-1,4-glucosyltransferase [EC:2.4.1.-]	0.210001	0.228446	0.584332	Not significant
compost_amendment-yes	DNA transformation protein and related proteins	0.209566	0.0666894	0.422146	Not significant
compost_amendment-yes	neprilysin [EC:3.4.24.11]	0.209232	0.0815222	0.44069	Not significant
compost_amendment-yes	NADH dehydrogenase [ubiquinone] 1 alpha subcomplex assembly factor 7	0.209099	0.085055	0.445281	Not significant
compost_amendment-yes	lia operon protein LiaF	0.208382	0.156569	0.520911	Not significant
compost_amendment-yes	aspartate/glutamate/glutamine transport system permease protein	0.208232	0.134628	0.499849	Not significant
compost_amendment-yes	manganese/zinc/iron transport system substrate-binding protein	0.20728	0.120952	0.486271	Not significant
compost_amendment-yes	putative N6-adenine-specific DNA methylase [EC:2.1.1.-]	0.20708	0.0662069	0.423722	Not significant
compost_amendment-yes	topoisomerase IV subunit B [EC:5.6.2.2]	0.206407	0.0622297	0.4199	Not significant
compost_amendment-yes	4-hydroxybutyrate dehydrogenase [EC:1.1.1.61]	0.206244	0.0720144	0.432293	Not significant
compost_amendment-yes	purine operon repressor	0.205347	0.178537	0.543957	Not significant
compost_amendment-yes	cobaltochelatase CobS [EC:6.6.1.2]	0.205016	0.0739646	0.435603	Not significant
compost_amendment-yes	2-dehydro-3-deoxy-L-rhamnonate dehydrogenase (NAD+) [EC:1.1.1.401]	0.204983	0.0547502	0.411166	Not significant
compost_amendment-yes	formyltetrahydrofolate deformylase [EC:3.5.1.10]	0.204392	0.0482849	0.403921	Not significant
compost_amendment-yes	succinate dehydrogenase / fumarate reductase, membrane anchor subunit	0.203757	0.0454214	0.401247	Not significant
compost_amendment-yes	phospholipid-binding lipoprotein MlaA	0.202631	0.0795781	0.443196	Not significant
compost_amendment-yes	enterobactin synthetase component F [EC:6.3.2.14]	0.201149	0.0872292	0.451589	Not significant
compost_amendment-yes	exodeoxyribonuclease V gamma subunit [EC:3.1.11.5]	0.201054	0.0817657	0.44685	Not significant
compost_amendment-yes	twitching motility protein PilI	0.200203	0.0928526	0.460461	Not significant
compost_amendment-yes	aspartyl protease family protein	0.199396	0.0869092	0.453921	Not significant
compost_amendment-yes	glyoxylate/hydroxypyruvate/2-ketogluconate reductase [EC:1.1.1.79 1.1.1.81 1.1.1.215]	0.19915	0.127751	0.49928	Not significant
compost_amendment-yes	pectinesterase [EC:3.1.1.11]	0.199103	0.0895784	0.45695	Not significant
compost_amendment-yes	DamX protein	0.199047	0.078172	0.444651	Not significant
compost_amendment-yes	chaperone modulatory protein CbpM	0.198866	0.094719	0.463511	Not significant
compost_amendment-yes	multidrug resistance protein, MATE family	0.198716	0.0599103	0.422949	Not significant
compost_amendment-yes	uncharacterized_protein-ko:K08721	0.198452	0.185605	0.556219	Not significant
compost_amendment-yes	succinylglutamic semialdehyde dehydrogenase [EC:1.2.1.71]	0.197082	0.163803	0.535529	Not significant
compost_amendment-yes	intracellular septation protein	0.196997	0.0745157	0.442305	Not significant
compost_amendment-yes	ElaA protein	0.196841	0.103101	0.474872	Not significant
compost_amendment-yes	IclR family transcriptional regulator, mhp operon transcriptional activator	0.196416	0.121319	0.492764	Not significant
compost_amendment-yes	flagellar protein FlaG	0.195868	0.0688175	0.43584	Not significant
compost_amendment-yes	modulator of FtsH protease HflK	0.195229	0.0518339	0.415066	Not significant
compost_amendment-yes	putative multiple sugar transport system substrate-binding protein	0.195023	0.0677415	0.436129	Not significant
compost_amendment-yes	malate dehydrogenase (oxaloacetate-decarboxylating)(NADP+) [EC:1.1.1.40]	0.194741	0.0627362	0.428909	Not significant
compost_amendment-yes	zinc D-Ala-D-Ala carboxypeptidase [EC:3.4.17.14]	0.194517	0.174012	0.545422	Not significant
compost_amendment-yes	uncharacterized_protein-ko:K07217	0.194266	0.0706897	0.441545	Not significant
compost_amendment-yes	alpha-D-xyloside xylohydrolase [EC:3.2.1.177]	0.19422	0.0727745	0.441742	Not significant
compost_amendment-yes	bacillolysin [EC:3.4.24.28]	0.194162	0.128348	0.504047	Not significant
compost_amendment-yes	polar amino acid transport system ATP-binding protein [EC:7.4.2.1]	0.194003	0.0350356	0.395802	Not significant
compost_amendment-yes	protein Tex	0.193236	0.0461013	0.409209	Not significant
compost_amendment-yes	CDP-4-dehydro-6-deoxyglucose reductase, E1 [EC:1.17.1.1]	0.192571	0.0871422	0.459302	Not significant
compost_amendment-yes	urease accessory protein4	0.192545	0.0566285	0.424631	Not significant
compost_amendment-yes	tRNA 2-selenouridine synthase [EC:2.9.1.3]	0.192525	0.110452	0.485007	Not significant
compost_amendment-yes	putative ABC transport system ATP-binding protein10	0.192428	0.0881891	0.461762	Not significant
compost_amendment-yes	chromate reductase, NAD(P)H dehydrogenase (quinone)	0.192419	0.0656001	0.433959	Not significant
compost_amendment-yes	membrane-bound lytic murein transglycosylase B [EC:4.2.2.-]	0.19183	0.0634076	0.431341	Not significant
compost_amendment-yes	glutamyl aminopeptidase [EC:3.4.11.7]	0.191801	0.180601	0.556189	Not significant
compost_amendment-yes	membrane protein required for colicin V production	0.191541	0.0564165	0.423544	Not significant
compost_amendment-yes	alcohol dehydrogenase [EC:1.1.1.-]	0.191349	0.206219	0.577767	Not significant
compost_amendment-yes	urease subunit gamma/beta [EC:3.5.1.5]	0.191334	0.0580604	0.426935	Not significant
compost_amendment-yes	putative aldouronate transport system substrate-binding protein	0.190731	0.101583	0.476589	Not significant
compost_amendment-yes	chorismate mutase [EC:5.4.99.5]	0.190387	0.181102	0.556654	Not significant
compost_amendment-yes	MFS transporter, YNFM family, putative membrane transport protein	0.190111	0.0745366	0.446634	Not significant
compost_amendment-yes	malonate decarboxylase beta subunit [EC:4.1.1.87]	0.189586	0.229259	0.597473	Not significant
compost_amendment-yes	DNA-directed RNA polymerase subunit delta	0.189157	0.182529	0.558075	Not significant
compost_amendment-yes	penicillin-binding protein 1 [EC:3.4.-.-]	0.189088	0.187628	0.562694	Not significant
compost_amendment-yes	MFS transporter, DHA2 family, multidrug resistance protein10	0.188523	0.0841443	0.459375	Not significant
compost_amendment-yes	N,N'-diacetylchitobiose transport system permease protein4	0.188441	0.119843	0.497892	Not significant
compost_amendment-yes	triphosphatase [EC:3.6.1.25]	0.188363	0.21896	0.587735	Not significant
compost_amendment-yes	protein disulfide-isomerase [EC:5.3.4.1]	0.188329	0.0865946	0.460061	Not significant
compost_amendment-yes	phosphonoacetaldehyde hydrolase [EC:3.11.1.1]	0.188062	0.0708845	0.443571	Not significant
compost_amendment-yes	30S ribosome assembly GTPase	0.188016	0.182194	0.558411	Not significant
compost_amendment-yes	penicillin-binding protein 2X	0.187622	0.187222	0.563008	Not significant
compost_amendment-yes	3-demethoxyubiquinol 3-hydroxylase [EC:1.14.99.60]4	0.185839	0.0934759	0.470913	Not significant
compost_amendment-yes	ATP-binding cassette, subfamily B, bacterial IrtA [EC:3.6.3.-]	0.185656	0.137572	0.514995	Not significant
compost_amendment-yes	NAD(P) transhydrogenase [EC:1.6.1.1]	0.185452	0.0537668	0.426392	Not significant
compost_amendment-yes	riboflavin biosynthesis RibT protein	0.185321	0.204278	0.578516	Not significant
compost_amendment-yes	molecular chaperone HscA	0.184252	0.091575	0.469809	Not significant
compost_amendment-yes	putative ABC transport system permease protein5	0.183808	0.0878657	0.467172	Not significant
compost_amendment-yes	putative aldouronate transport system permease protein	0.182841	0.10286	0.483207	Not significant
compost_amendment-yes	multifunctional cyclase / dehydratase / O-methyltransferase [EC:2.3.1.235]	0.18272	0.227836	0.59912	Not significant
compost_amendment-yes	cellobiose transport system permease protein	0.181678	0.0986945	0.480313	Not significant
compost_amendment-yes	acyl-CoA thioesterase II [EC:3.1.2.-]	0.181224	0.0503988	0.423803	Not significant
compost_amendment-yes	cytochrome b pre-mRNA-processing protein 3	0.180637	0.0737194	0.451769	Not significant
compost_amendment-yes	two-component system, LuxR family, response regulator FixJ	0.180152	0.0742416	0.452293	Not significant
compost_amendment-yes	KDO2-lipid IV(A) palmitoleoyltransferase [EC:2.3.1.242]	0.179703	0.120274	0.503957	Not significant
compost_amendment-yes	cobaltochelatase CobT [EC:6.6.1.2]	0.179508	0.0713677	0.450656	Not significant
compost_amendment-yes	HemY protein	0.179342	0.056433	0.432846	Not significant
compost_amendment-yes	type VI secretion system protein	0.178856	0.105556	0.489586	Not significant
compost_amendment-yes	uncharacterized_protein-ko:K08300	0.178704	0.225255	0.598176	Not significant
compost_amendment-yes	phosphate acetyltransferase [EC:2.3.1.8]	0.178304	0.0542038	0.432379	Not significant
compost_amendment-yes	2-methylcitrate dehydratase [EC:4.2.1.79]	0.178087	0.0641413	0.44407	Not significant
compost_amendment-yes	L-glyceraldehyde 3-phosphate reductase [EC:1.1.1.-]	0.177211	0.0530532	0.429648	Not significant
compost_amendment-yes	xylose isomerase [EC:5.3.1.5]	0.176968	0.043652	0.418838	Not significant
compost_amendment-yes	zinc/manganese transport system permease protein	0.176673	0.0466142	0.422919	Not significant
compost_amendment-yes	MFS transporter, OPA family, glycerol-3-phosphate transporter	0.17631	0.0943448	0.478654	Not significant
compost_amendment-yes	AraC family transcriptional regulator, transcriptional activator FtrA	0.17629	0.0910632	0.474239	Not significant
compost_amendment-yes	PadR family transcriptional regulator, regulatory protein PadR	0.175732	0.0552974	0.435005	Not significant
compost_amendment-yes	UDP-glucose:(heptosyl)LPS alpha-1,3-glucosyltransferase [EC:2.4.1.-]	0.175623	0.085213	0.468851	Not significant
compost_amendment-yes	SEC-C motif domain protein	0.175219	0.0599821	0.440481	Not significant
compost_amendment-yes	uncharacterized_protein-ko:K06929	0.175042	0.102678	0.487278	Not significant
compost_amendment-yes	molybdopterin-guanine dinucleotide biosynthesis adapter protein	0.174607	0.0522274	0.431359	Not significant
compost_amendment-yes	modification methylase [EC:2.1.1.72]	0.173836	0.074773	0.459189	Not significant
compost_amendment-yes	thiamine transport system ATP-binding protein	0.17353	0.0570417	0.438648	Not significant
compost_amendment-yes	two-component system, cell cycle sensor histidine kinase and response regulator CckA [EC:2.7.13.3]	0.173121	0.0725851	0.456573	Not significant
compost_amendment-yes	putative multiple sugar transport system ATP-binding protein [EC:7.5.2.-]	0.173089	0.0600412	0.441832	Not significant
compost_amendment-yes	putative hydrolases of HD superfamily	0.172827	0.0585042	0.439514	Not significant
compost_amendment-yes	competence protein ComK	0.172529	0.188156	0.573603	Not significant
compost_amendment-yes	universal stress protein A	0.172494	0.141998	0.530079	Not significant
compost_amendment-yes	N-(2-amino-2-carboxyethyl)-L-glutamate synthase [EC:2.5.1.140]	0.172384	0.162007	0.548443	Not significant
compost_amendment-yes	cystathionine beta-synthase (O-acetyl-L-serine) [EC:2.5.1.134]	0.171702	0.181328	0.567253	Not significant
compost_amendment-yes	LysR family transcriptional regulator, cyn operon transcriptional activator	0.170859	0.0832523	0.469051	Not significant
compost_amendment-yes	diamine N-acetyltransferase [EC:2.3.1.57]9	0.170847	0.0530515	0.435931	Not significant
compost_amendment-yes	2-keto-4-pentenoate hydratase [EC:4.2.1.80]	0.169649	0.062633	0.447623	Not significant
compost_amendment-yes	aminopeptidase YwaD [EC:3.4.11.6 3.4.11.10]	0.169418	0.215873	0.597008	Not significant
compost_amendment-yes	nitrogen regulatory protein P-II 2	0.16888	0.0409366	0.421762	Not significant
compost_amendment-yes	mannosyl-glycoprotein endo-beta-N-acetylglucosaminidase [EC:3.2.1.96]	0.167274	0.0872648	0.478394	Not significant
compost_amendment-yes	propionyl-CoA carboxylase alpha chain [EC:6.4.1.3]	0.167155	0.0556765	0.44135	Not significant
compost_amendment-yes	5-formyltetrahydrofolate cyclo-ligase [EC:6.3.3.2]	0.167064	0.0445349	0.427537	Not significant
compost_amendment-yes	central glycolytic genes regulator	0.16676	0.180243	0.569895	Not significant
compost_amendment-yes	tRNA-binding protein	0.166636	0.0638017	0.451035	Not significant
compost_amendment-yes	ubiquinol-cytochrome c reductase iron-sulfur subunit [EC:7.1.1.8]	0.166425	0.0664884	0.454614	Not significant
compost_amendment-yes	cholest-4-en-3-one 26-monooxygenase [EC:1.14.15.28]	0.165862	0.254964	0.627836	Not significant
compost_amendment-yes	transcriptional regulator of stress and heat shock response	0.164599	0.17948	0.570102	Not significant
compost_amendment-yes	aminoglycoside 3-N-acetyltransferase [EC:2.3.1.81]	0.164347	0.104966	0.499063	Not significant
compost_amendment-yes	twitching motility two-component system response regulator PilG	0.164102	0.0892522	0.481667	Not significant
compost_amendment-yes	hexaprenyl-diphosphate synthase large subunit [EC:2.5.1.83]	0.163536	0.18093	0.572861	Not significant
compost_amendment-yes	L-ribulokinase [EC:2.7.1.16]	0.163492	0.0733256	0.463478	Not significant
compost_amendment-yes	HlyD family secretion protein	0.163169	0.0737698	0.465618	Not significant
compost_amendment-yes	levanase [EC:3.2.1.65]	0.161914	0.0702862	0.461911	Not significant
compost_amendment-yes	uncharacterized_protein-ko:K03124	0.161161	0.0609907	0.452548	Not significant
compost_amendment-yes	phosphoribosyl-ATP pyrophosphohydrolase [EC:3.6.1.31]	0.160453	0.0395757	0.427517	Not significant
compost_amendment-yes	iron(III) transport system ATP-binding protein [EC:7.2.2.7]	0.160013	0.0327255	0.41764	Not significant
compost_amendment-yes	GcrA cell cycle regulator	0.159919	0.0756046	0.468901	Not significant
compost_amendment-yes	c-di-GMP phosphodiesterase Gmr [EC:3.1.4.52]	0.159777	0.132534	0.5303	Not significant
compost_amendment-yes	competence protein ComFA	0.159341	0.180216	0.575396	Not significant
compost_amendment-yes	uncharacterized_protein-ko:K04060	0.158411	0.0740456	0.468678	Not significant
compost_amendment-yes	uncharacterized_protein-ko:K04063	0.158076	0.0741169	0.468438	Not significant
compost_amendment-yes	coenzyme Q-binding protein COQ10	0.15711	0.0740705	0.469261	Not significant
compost_amendment-yes	hydroxymethylglutaryl-CoA synthase [EC:2.3.3.10]	0.156725	0.115621	0.517664	Not significant
compost_amendment-yes	uncharacterized_protein-ko:K03940	0.155582	0.0777546	0.47463	Not significant
compost_amendment-yes	ankyrin repeat domain-containing protein 50	0.155468	0.096709	0.491629	Not significant
compost_amendment-yes	cytochrome aa3-600 menaquinol oxidase subunit II [EC:7.1.1.5]	0.15465	0.109919	0.510123	Not significant
compost_amendment-yes	SprT-like protein	0.154581	0.184907	0.580108	Not significant
compost_amendment-yes	outer membrane protein4	0.154459	0.0784636	0.47613	Not significant
compost_amendment-yes	beta-alanine degradation protein BauB	0.154327	0.0902993	0.489124	Not significant
compost_amendment-yes	integration host factor subunit alpha	0.154282	0.0571868	0.450877	Not significant
compost_amendment-yes	salicylate 5-hydroxylase small subunit [EC:1.14.13.172]	0.153814	0.087998	0.48621	Not significant
compost_amendment-yes	uncharacterized_protein-ko:K03549	0.153479	0.0700333	0.468615	Not significant
compost_amendment-yes	cellobiose epimerase [EC:5.1.3.11]	0.151576	0.154691	0.5563	Not significant
compost_amendment-yes	D-alanine transaminase [EC:2.6.1.21]	0.151382	0.0484852	0.444126	Not significant
compost_amendment-yes	phenylalanine-4-hydroxylase [EC:1.14.16.1]	0.151112	0.0876601	0.489246	Not significant
compost_amendment-yes	LPS-assembly lipoprotein	0.150831	0.0654477	0.463916	Not significant
compost_amendment-yes	putative transcriptional regulator9	0.150576	0.0452518	0.441273	Not significant
compost_amendment-yes	[pyruvate, water dikinase]-phosphate phosphotransferase / [pyruvate, water dikinase] kinase [EC:2.7.4.28 2.7.11.33]	0.149892	0.055783	0.453483	Not significant
compost_amendment-yes	2,4-didehydro-3-deoxy-L-rhamnonate hydrolase [EC:3.7.1.26]	0.148928	0.122472	0.527533	Not significant
compost_amendment-yes	nodulation protein E [EC:2.3.1.-]	0.148915	0.0867212	0.488748	Not significant
compost_amendment-yes	MFS transporter, ENTS family, enterobactin (siderophore) exporter	0.148549	0.0412315	0.436695	Not significant
compost_amendment-yes	GTP diphosphokinase / guanosine-3',5'-bis(diphosphate) 3'-diphosphatase [EC:2.7.6.5 3.1.7.2]	0.14847	0.0486858	0.446702	Not significant
compost_amendment-yes	decaprenylphospho-beta-D-ribofuranose 2-oxidase [EC:1.1.98.3]	0.146714	0.0798458	0.482696	Not significant
compost_amendment-yes	FMN reductase [EC:1.5.1.38]	0.146368	0.0481436	0.446733	Not significant
compost_amendment-yes	molybdate/tungstate transport system permease protein	0.146233	0.0928603	0.497797	Not significant
compost_amendment-yes	multiple sugar transport system ATP-binding protein	0.146228	0.0393639	0.436746	Not significant
compost_amendment-yes	XRE family transcriptional regulator, fatty acid utilization regulator	0.146022	0.0606075	0.46135	Not significant
compost_amendment-yes	MFS transporter, DHA1 family, inner membrane transport protein	0.145956	0.0499788	0.450106	Not significant
compost_amendment-yes	pyrroloquinoline quinone biosynthesis protein B	0.145474	0.0771583	0.482048	Not significant
compost_amendment-yes	putative AdoMet-dependent methyltransferase [EC:2.1.1.-]	0.145398	0.168918	0.571867	Not significant
compost_amendment-yes	two-component system, NarL family, response regulator LiaR	0.14449	0.14767	0.554117	Not significant
compost_amendment-yes	bacterioferritin-associated ferredoxin	0.144043	0.0778996	0.482895	Not significant
compost_amendment-yes	dethiobiotin synthetase [EC:6.3.3.3]	0.143564	0.0440574	0.44449	Not significant
compost_amendment-yes	serine 3-dehydrogenase (NADP+) [EC:1.1.1.276]	0.143496	0.157643	0.562932	Not significant
compost_amendment-yes	4-hydroxythreonine-4-phosphate dehydrogenase [EC:1.1.1.262]	0.143098	0.0506956	0.453021	Not significant
compost_amendment-yes	deoxyadenosine/deoxycytidine kinase [EC:2.7.1.76 2.7.1.74]	0.14255	0.198438	0.598014	Not significant
compost_amendment-yes	periplasmic glucans biosynthesis protein	0.140931	0.0726444	0.478153	Not significant
compost_amendment-yes	2-oxo-hept-3-ene-1,7-dioate hydratase [EC:4.2.1.-]	0.140446	0.0674983	0.473097	Not significant
compost_amendment-yes	multidrug efflux pump9	0.139803	0.065999	0.472143	Not significant
compost_amendment-yes	streptogrisin B [EC:3.4.21.81]	0.139501	0.19338	0.59612	Not significant
compost_amendment-yes	Rrf2 family transcriptional regulator, cysteine metabolism repressor	0.139296	0.181497	0.586976	Not significant
compost_amendment-yes	arylsulfatase [EC:3.1.6.1]	0.13898	0.0502411	0.4547	Not significant
compost_amendment-yes	benzoyl-CoA 2,3-epoxidase subunit A [EC:1.14.13.208]	0.13893	0.0992552	0.508248	Not significant
compost_amendment-yes	MFS transporter, putative metabolite transport protein	0.138678	0.166241	0.572926	Not significant
compost_amendment-yes	dCMP deaminase [EC:3.5.4.12]	0.138151	0.0824328	0.493446	Not significant
compost_amendment-yes	flagellar FliL protein	0.137427	0.0466415	0.452031	Not significant
compost_amendment-yes	tRNA (guanine-N7-)-methyltransferase [EC:2.1.1.33]	0.135424	0.0423722	0.448458	Not significant
compost_amendment-yes	two-component system, NarL family, response regulator DegU	0.135231	0.180469	0.586406	Not significant
compost_amendment-yes	5-dehydro-2-deoxygluconokinase [EC:2.7.1.92]	0.135032	0.0514517	0.460189	Not significant
compost_amendment-yes	MFS transporter, AAHS family, 4-hydroxybenzoate transporter	0.134774	0.107711	0.521709	Not significant
compost_amendment-yes	aspartate dehydrogenase [EC:1.4.1.21]	0.134297	0.0732838	0.48342	Not significant
compost_amendment-yes	alanine-synthesizing transaminase [EC:2.6.1.-]	0.133842	0.0498006	0.45853	Not significant
compost_amendment-yes	modulator of FtsH protease HflC	0.133391	0.0428646	0.450605	Not significant
compost_amendment-yes	two-component system, OmpR family, sensor histidine kinase ResE [EC:2.7.13.3]	0.133238	0.171949	0.58278	Not significant
compost_amendment-yes	cytosine/creatinine deaminase [EC:3.5.4.1 3.5.4.21]	0.132755	0.0385442	0.446028	Not significant
compost_amendment-yes	(S)-mandelate dehydrogenase [EC:1.1.99.31]	0.132596	0.0990421	0.514286	Not significant
compost_amendment-yes	cytochrome c oxidase cbb3-type subunit I/II [EC:7.1.1.9]	0.132237	0.0735079	0.48554	Not significant
compost_amendment-yes	adenine deaminase [EC:3.5.4.2]2	0.131963	0.053798	0.464093	Not significant
compost_amendment-yes	putative acyl-CoA dehydrogenase	0.131884	0.0483426	0.458611	Not significant
compost_amendment-yes	beta-1,2-mannobiose phosphorylase / 1,2-beta-oligomannan phosphorylase [EC:2.4.1.339 2.4.1.340]	0.131837	0.076837	0.492048	Not significant
compost_amendment-yes	membrane fusion protein, multidrug efflux system3	0.13181	0.0775943	0.491431	Not significant
compost_amendment-yes	transcriptional regulator	0.130937	0.0358276	0.443899	Not significant
compost_amendment-yes	3'-5' exonuclease	0.130388	0.0675702	0.4802	Not significant
compost_amendment-yes	azobenzene reductase [EC:1.7.1.6]	0.130277	0.257541	0.646081	Not significant
compost_amendment-yes	uroporphyrin-III C-methyltransferase / precorrin-2 dehydrogenase / sirohydrochlorin ferrochelatase [EC:2.1.1.107 1.3.1.76 4.99.1.4]	0.130098	0.053168	0.464387	Not significant
compost_amendment-yes	uncharacterized_protein-ko:K02442	0.129132	0.0603215	0.472262	Not significant
compost_amendment-yes	type VI secretion system protein ImpL	0.129108	0.0729151	0.48925	Not significant
compost_amendment-yes	lipoyl amidotransferase [EC:2.3.1.200]	0.128824	0.186256	0.596618	Not significant
compost_amendment-yes	putative spermidine/putrescine transport system ATP-binding protein	0.128615	0.0392145	0.449514	Not significant
compost_amendment-yes	putative aldouronate transport system permease protein7	0.128331	0.104597	0.522431	Not significant
compost_amendment-yes	phthalate 4,5-dioxygenase [EC:1.14.12.7]	0.12739	0.158011	0.573569	Not significant
compost_amendment-yes	multiple antibiotic resistance protein	0.127313	0.0647108	0.480357	Not significant
compost_amendment-yes	acyl-CoA dehydrogenase [EC:1.3.99.-]6	0.127073	0.0606355	0.475119	Not significant
compost_amendment-yes	enoyl-[acyl-carrier protein] reductase II [EC:1.3.1.9]	0.126758	0.0684786	0.483985	Not significant
compost_amendment-yes	chloramphenicol-sensitive protein RarD	0.126349	0.0626576	0.478013	Not significant
compost_amendment-yes	3beta-hydroxy-Delta5-steroid dehydrogenase / steroid Delta-isomerase [EC:1.1.1.145 5.3.3.1]	0.126144	0.105237	0.524941	Not significant
compost_amendment-yes	lysyl endopeptidase [EC:3.4.21.50]	0.125095	0.133011	0.552004	Not significant
compost_amendment-yes	IclR family transcriptional regulator, pca regulon regulatory protein	0.125009	0.0443229	0.458733	Not significant
compost_amendment-yes	putative membrane protein5	0.12496	0.104223	0.524877	Not significant
compost_amendment-yes	replication initiation and membrane attachment protein	0.124765	0.180379	0.592145	Not significant
compost_amendment-yes	epsilon-lactone hydrolase [EC:3.1.1.83]	0.124691	0.136817	0.555892	Not significant
compost_amendment-yes	phosphoserine phosphatase [EC:3.1.3.3]7	0.124664	0.0441532	0.458	Not significant
compost_amendment-yes	phosphatidylglycerol lysyltransferase [EC:2.3.2.3]	0.12447	0.0693236	0.487336	Not significant
compost_amendment-yes	MerR family transcriptional regulator, glutamine synthetase repressor	0.124424	0.182709	0.595771	Not significant
compost_amendment-yes	RNA polymerase sigma-32 factor	0.124204	0.0552589	0.471254	Not significant
compost_amendment-yes	gluconate 2-dehydrogenase gamma chain [EC:1.1.99.3]	0.123968	0.0557761	0.469895	Not significant
compost_amendment-yes	glucosylceramidase [EC:3.2.1.45]	0.123893	0.142249	0.561945	Not significant
compost_amendment-yes	iron complex transport system permease protein	0.123686	0.0372017	0.450747	Not significant
compost_amendment-yes	selenate/chlorate reductase subunit beta [EC:1.97.1.9 1.97.1.1]	0.123437	0.109147	0.530035	Not significant
compost_amendment-yes	carotenoid cleavage oxygenase [EC:1.13.11.-]	0.123028	0.114185	0.535191	Not significant
compost_amendment-yes	primosomal replication protein N	0.122925	0.100294	0.522499	Not significant
compost_amendment-yes	outer membrane protein assembly factor BamB	0.122861	0.0649016	0.484076	Not significant
compost_amendment-yes	L-threonate 2-dehydrogenase [EC:1.1.1.411]	0.122847	0.0570217	0.474243	Not significant
compost_amendment-yes	AraC family transcriptional regulator8	0.122833	0.0620796	0.479516	Not significant
compost_amendment-yes	neopullulanase [EC:3.2.1.135]	0.122789	0.1545	0.57526	Not significant
compost_amendment-yes	quercetin 2,3-dioxygenase [EC:1.13.11.24]	0.121988	0.053092	0.469865	Not significant
compost_amendment-yes	DNA polymerase II [EC:2.7.7.7]	0.121984	0.0984934	0.522126	Not significant
compost_amendment-yes	sulfite dehydrogenase (quinone) subunit SoeC	0.121436	0.131908	0.552998	Not significant
compost_amendment-yes	uncharacterized_protein-ko:K04656	0.121363	0.0898276	0.510674	Not significant
compost_amendment-yes	3-hydroxyanthranilate 3,4-dioxygenase [EC:1.13.11.6]	0.121123	0.0841258	0.506136	Not significant
compost_amendment-yes	glutaredoxin-like protein NrdH	0.120856	0.072937	0.493484	Not significant
compost_amendment-yes	glucarate dehydratase [EC:4.2.1.40]	0.120713	0.0567309	0.476647	Not significant
compost_amendment-yes	poly(3-hydroxybutyrate) depolymerase [EC:3.1.1.75]	0.120352	0.0924595	0.514711	Not significant
compost_amendment-yes	NitT/TauT family transport system permease protein	0.120348	0.038786	0.455082	Not significant
compost_amendment-yes	sulfate permease, SulP family	0.120223	0.0375951	0.454913	Not significant
compost_amendment-yes	malonyl-ACP decarboxylase	0.120206	0.102436	0.526222	Not significant
compost_amendment-yes	cellobiose PTS system EIIC component	0.119649	0.183216	0.600368	Not significant
compost_amendment-yes	transposase, IS5 family	0.119616	0.134602	0.557864	Not significant
compost_amendment-yes	N-acylglucosamine-6-phosphate 2-epimerase [EC:5.1.3.9]	0.119506	0.0583968	0.479414	Not significant
compost_amendment-yes	acetoin utilization protein AcuA [EC:2.3.1.-]	0.119213	0.182555	0.600501	Not significant
compost_amendment-yes	nitrite reductase (NADH) small subunit [EC:1.7.1.15]	0.119208	0.0336256	0.450855	Not significant
compost_amendment-yes	acyl-CoA oxidase [EC:1.3.3.6]	0.119204	0.0793889	0.502274	Not significant
compost_amendment-yes	putative multiple sugar transport system permease protein	0.119105	0.0573105	0.477473	Not significant
compost_amendment-yes	isovaleryl-CoA dehydrogenase [EC:1.3.8.4]	0.119056	0.0649731	0.486186	Not significant
compost_amendment-yes	aspartyl aminopeptidase [EC:3.4.11.21]	0.11693	0.0637301	0.485202	Not significant
compost_amendment-yes	adenosylmethionine---8-amino-7-oxononanoate aminotransferase [EC:2.6.1.62]	0.116394	0.0408217	0.460698	Not significant
compost_amendment-yes	choline-sulfatase [EC:3.1.6.6]	0.116266	0.0827418	0.507278	Not significant
compost_amendment-yes	uncharacterized_protein-ko:K07706	0.116187	0.159424	0.582136	Not significant
compost_amendment-yes	putative membrane protein7	0.115577	0.0615852	0.484542	Not significant
compost_amendment-yes	competence protein ComGA	0.115402	0.17797	0.5975	Not significant
compost_amendment-yes	L-proline amide hydrolase [EC:3.5.1.101]	0.115379	0.0984491	0.525149	Not significant
compost_amendment-yes	carnitine-CoA ligase [EC:6.2.1.48]	0.115077	0.0763142	0.501999	Not significant
compost_amendment-yes	two-component system, OmpR family, sensor histidine kinase TorS [EC:2.7.13.3]	0.114485	0.146868	0.572483	Not significant
compost_amendment-yes	Gnt-I system low-affinity gluconate transporter	0.11433	0.220609	0.63233	Not significant
compost_amendment-yes	gamma-F420-2:alpha-L-glutamate ligase [EC:6.3.2.32]	0.113655	0.126297	0.552477	Not significant
compost_amendment-yes	MFS transporter, MHS family, alpha-ketoglutarate permease	0.113197	0.0898798	0.518683	Not significant
compost_amendment-yes	phosphonate transport system ATP-binding protein [EC:7.3.2.2]	0.113009	0.0458806	0.46881	Not significant
compost_amendment-yes	cholest-4-en-3-one 26-monooxygenase [EC:1.14.15.29]	0.112843	0.107175	0.534919	Not significant
compost_amendment-yes	KUP system potassium uptake protein	0.11219	0.0737542	0.501176	Not significant
compost_amendment-yes	divalent anion:Na+ symporter, DASS family	0.110986	0.0906499	0.52	Not significant
compost_amendment-yes	flotillin	0.110729	0.0604099	0.487189	Not significant
compost_amendment-yes	sulfonate transport system ATP-binding protein [EC:3.6.3.-]	0.110589	0.0380199	0.460776	Not significant
compost_amendment-yes	guanidinopropionase [EC:3.5.3.17]	0.110204	0.0736288	0.502903	Not significant
compost_amendment-yes	leucine dehydrogenase [EC:1.4.1.9]	0.110126	0.0628959	0.490562	Not significant
compost_amendment-yes	uncharacterized_protein-ko:K01502	0.110016	0.0492021	0.474459	Not significant
compost_amendment-yes	uncharacterized_protein-ko:K06909	0.109801	0.10575	0.535919	Not significant
compost_amendment-yes	cellobiose transport system substrate-binding protein	0.109161	0.108234	0.540263	Not significant
compost_amendment-yes	L-talarate/galactarate dehydratase [EC:4.2.1.156 4.2.1.42]	0.109084	0.0620305	0.489987	Not significant
compost_amendment-yes	peptidoglycan-N-acetylmuramic acid deacetylase [EC:3.5.1.-]	0.109066	0.182419	0.605485	Not significant
compost_amendment-yes	muconolactone D-isomerase [EC:5.3.3.4]	0.108889	0.115083	0.54607	Not significant
compost_amendment-yes	ATP-binding cassette, subfamily B, bacterial AbcA/BmrA [EC:7.6.2.2]	0.108611	0.185961	0.608617	Not significant
compost_amendment-yes	chemotaxis protein methyltransferase WspC	0.108523	0.108862	0.541367	Not significant
compost_amendment-yes	lycopene elongase/hydratase (dihydrobisanhydrobacterioruberin-forming) [EC:2.5.1.150]	0.108354	0.0789429	0.509176	Not significant
compost_amendment-yes	glutamate/aspartate transport system permease protein	0.10813	0.0894379	0.521173	Not significant
compost_amendment-yes	phosphonate transport system substrate-binding protein	0.107862	0.0328289	0.456592	Not significant
compost_amendment-yes	nicotinamide mononucleotide transporter	0.10786	0.0863192	0.518529	Not significant
compost_amendment-yes	UDP-3-O-[3-hydroxymyristoyl] N-acetylglucosamine deacetylase / 3-hydroxyacyl-[acyl-carrier-protein] dehydratase [EC:3.5.1.108 4.2.1.59]	0.107575	0.069729	0.500029	Not significant
compost_amendment-yes	leader peptidase (prepilin peptidase) / N-methyltransferase [EC:3.4.23.43 2.1.1.-]	0.10713	0.158879	0.587233	Not significant
compost_amendment-yes	uncharacterized_protein-ko:K05607	0.105785	0.0869548	0.519569	Not significant
compost_amendment-yes	sulfonate transport system substrate-binding protein	0.10559	0.0445007	0.47186	Not significant
compost_amendment-yes	uncharacterized_protein-ko:K02282	0.105353	0.0385963	0.464998	Not significant
compost_amendment-yes	fumarylacetoacetate (FAA) hydrolase [EC:3.7.1.2]	0.105089	0.0691905	0.501996	Not significant
compost_amendment-yes	acyl-[acyl-carrier-protein]-phospholipid O-acyltransferase / long-chain-fatty-acid--[acyl-carrier-protein] ligase [EC:2.3.1.40 6.2.1.20]	0.104513	0.0594011	0.490465	Not significant
compost_amendment-yes	Lrp/AsnC family transcriptional regulator, regulator for asnA, asnC and gidA	0.104204	0.0659598	0.498747	Not significant
compost_amendment-yes	NAD(P)H dehydrogenase (quinone) [EC:1.6.5.2]1	0.104185	0.0492889	0.478714	Not significant
compost_amendment-yes	(2R)-sulfolactate sulfo-lyase subunit alpha [EC:4.4.1.24]	0.103677	0.11801	0.551623	Not significant
compost_amendment-yes	fructose-bisphosphate aldolase, class II [EC:4.1.2.13]	0.10351	0.0390879	0.466962	Not significant
compost_amendment-yes	meso-butanediol dehydrogenase / (S,S)-butanediol dehydrogenase / diacetyl reductase [EC:1.1.1.- 1.1.1.76 1.1.1.304]	0.103496	0.109795	0.544519	Not significant
compost_amendment-yes	sulfite reductase (NADPH) hemoprotein beta-component [EC:1.8.1.2]	0.103305	0.0362451	0.46428	Not significant
compost_amendment-yes	L-fuconolactonase [EC:3.1.1.-]	0.103258	0.0396685	0.467354	Not significant
compost_amendment-yes	arylsulfatase A [EC:3.1.6.8]	0.102957	0.130861	0.564846	Not significant
compost_amendment-yes	aldehyde dehydrogenase [EC:1.2.1.-]9	0.102723	0.053361	0.484099	Not significant
compost_amendment-yes	aerobic C4-dicarboxylate transport protein	0.102443	0.0627785	0.495604	Not significant
compost_amendment-yes	CDP-4-dehydro-6-deoxyglucose reductase, E3 [EC:1.17.1.1]	0.102288	0.0853837	0.52154	Not significant
compost_amendment-yes	salicylate 5-hydroxylase large subunit [EC:1.14.13.172]	0.102056	0.0843051	0.520475	Not significant
compost_amendment-yes	glutamate 5-kinase [EC:2.7.2.11]	0.101866	0.0308652	0.457655	Not significant
compost_amendment-yes	(S)-ureidoglycine---glyoxylate transaminase [EC:2.6.1.112]	0.101602	0.0728627	0.507428	Not significant
compost_amendment-yes	octopine/nopaline transport system permease protein	0.101237	0.0870395	0.523018	Not significant
compost_amendment-yes	putative tricarboxylic transport membrane protein	0.10123	0.0381008	0.468794	Not significant
compost_amendment-yes	oxalate decarboxylase [EC:4.1.1.2]	0.100989	0.115348	0.552271	Not significant
compost_amendment-yes	localization factor PodJL	0.100375	0.0722143	0.507816	Not significant
compost_amendment-yes	heme iron utilization protein7	0.0996846	0.0612813	0.496396	Not significant
compost_amendment-yes	uncharacterized_protein-ko:K02082	0.0995006	0.0536118	0.487177	Not significant
compost_amendment-yes	biotin---[acetyl-CoA-carboxylase] ligase / type III pantothenate kinase [EC:6.3.4.15 2.7.1.33]	0.0991186	0.115517	0.550875	Not significant
compost_amendment-yes	N,N'-diacetylchitobiose transport system substrate-binding protein	0.0990608	0.115403	0.554467	Not significant
compost_amendment-yes	maltose/moltooligosaccharide transporter	0.0990135	0.106474	0.543892	Not significant
compost_amendment-yes	purine nucleosidase [EC:3.2.2.1]	0.0988708	0.0335916	0.463784	Not significant
compost_amendment-yes	outer membrane immunogenic protein	0.0981875	0.0557367	0.490207	Not significant
compost_amendment-yes	chemotaxis protein MotB	0.0980661	0.0460534	0.480077	Not significant
compost_amendment-yes	type VI secretion system protein VasG	0.0972488	0.0731416	0.512189	Not significant
compost_amendment-yes	propionate CoA-transferase [EC:2.8.3.1]	0.096269	0.0883044	0.527702	Not significant
compost_amendment-yes	choline dehydrogenase [EC:1.1.99.1]	0.0959669	0.0340626	0.466578	Not significant
compost_amendment-yes	arsenite transporter	0.0954702	0.0577948	0.494571	Not significant
compost_amendment-yes	phosphoglucomutase [EC:5.4.2.2]	0.0954164	0.0251921	0.457508	Not significant
compost_amendment-yes	recombination protein U	0.0949659	0.187947	0.616017	Not significant
compost_amendment-yes	polysaccharide biosynthesis/export protein ExoF	0.0948841	0.0760364	0.514334	Not significant
compost_amendment-yes	L-ornithine N5-monooxygenase [EC:1.14.13.195 1.14.13.196]	0.0947829	0.158799	0.593696	Not significant
compost_amendment-yes	5-carboxymethyl-2-hydroxymuconic-semialdehyde dehydrogenase [EC:1.2.1.60]	0.0945258	0.066149	0.504288	Not significant
compost_amendment-yes	7,8-dihydroneopterin aldolase/epimerase/oxygenase [EC:4.1.2.25 5.1.99.8 1.13.11.81]	0.094189	0.0353788	0.469971	Not significant
compost_amendment-yes	uncharacterized_protein-ko:K03396	0.0941686	0.0628151	0.500745	Not significant
compost_amendment-yes	flagella basal body P-ring formation protein FlgA	0.0936034	0.0448178	0.481857	Not significant
compost_amendment-yes	trehalose 6-phosphate synthase/phosphatase [EC:2.4.1.15 3.1.3.12]	0.0935803	0.0737523	0.514639	Not significant
compost_amendment-yes	chemotaxis protein methyltransferase CheR [EC:2.1.1.80]	0.0935479	0.0543312	0.493074	Not significant
compost_amendment-yes	DNA polymerase III subunit epsilon [EC:2.7.7.7]	0.0935373	0.0467108	0.483567	Not significant
compost_amendment-yes	flagellar protein FliT	0.0934517	0.128336	0.568966	Not significant
compost_amendment-yes	cytochrome c-type protein NapC	0.0934007	0.087929	0.528465	Not significant
compost_amendment-yes	type VI secretion system secreted protein Hcp	0.0929199	0.0968188	0.537917	Not significant
compost_amendment-yes	Kdo2-lipid IVA lauroyltransferase/acyltransferase [EC:2.3.1.241 2.3.1.-]	0.092786	0.047973	0.48559	Not significant
compost_amendment-yes	3-(3-hydroxy-phenyl)propionate hydroxylase [EC:1.14.13.127]	0.0927157	0.0590611	0.497808	Not significant
compost_amendment-yes	MSHA biogenesis protein MshG	0.092547	0.127083	0.568888	Not significant
compost_amendment-yes	LysR family transcriptional regulator, transcriptional activator for bauABCD operon	0.0923935	0.161947	0.599522	Not significant
compost_amendment-yes	N-acetylglucosamine malate deacetylase 2 [EC:3.5.1.-]	0.0922196	0.12879	0.569425	Not significant
compost_amendment-yes	selenate/chlorate reductase subunit alpha [EC:1.97.1.9 1.97.1.1]	0.0920339	0.100931	0.541653	Not significant
compost_amendment-yes	glucose-fructose oxidoreductase [EC:1.1.99.28]	0.0915405	0.115653	0.558734	Not significant
compost_amendment-yes	two-component system, response regulator, stage 0 sporulation protein A	0.0907566	0.161675	0.598103	Not significant
compost_amendment-yes	urease accessory protein1	0.0900255	0.033731	0.470291	Not significant
compost_amendment-yes	ArsR family transcriptional regulator, cadmium/lead-responsive transcriptional repressor	0.0892155	0.0863455	0.530875	Not significant
compost_amendment-yes	dihydroflavonol-4-reductase [EC:1.1.1.219]	0.0891255	0.0660234	0.509043	Not significant
compost_amendment-yes	diguanylate cyclase [EC:2.7.7.65]3	0.089057	0.122063	0.565627	Not significant
compost_amendment-yes	D-erythronate 2-dehydrogenase [EC:1.1.1.410]	0.0887795	0.0519809	0.493284	Not significant
compost_amendment-yes	LysR family transcriptional regulator, chromosome initiation inhibitor	0.088576	0.0664242	0.510765	Not significant
compost_amendment-yes	CBS domain-containing protein	0.0884052	0.0874613	0.531653	Not significant
compost_amendment-yes	pyruvate carboxylase subunit A [EC:6.4.1.1]	0.0878767	0.0762626	0.520722	Not significant
compost_amendment-yes	para-aminobenzoate synthetase component I [EC:2.6.1.85]	0.0874895	0.0352903	0.474474	Not significant
compost_amendment-yes	endonuclease G, mitochondrial	0.087378	0.0570572	0.500059	Not significant
compost_amendment-yes	transposase7	0.0864105	0.0569413	0.501147	Not significant
compost_amendment-yes	uracil permease	0.0856339	0.0549597	0.498688	Not significant
compost_amendment-yes	HemX protein	0.085323	0.182476	0.618224	Not significant
compost_amendment-yes	periplasmic copper chaperone A	0.0849954	0.0387897	0.480087	Not significant
compost_amendment-yes	uncharacterized_protein-ko:K02705	0.0838561	0.0578026	0.504609	Not significant
compost_amendment-yes	gluconate:H+ symporter, GntP family	0.0836205	0.0569112	0.503576	Not significant
compost_amendment-yes	hemoglobin/transferrin/lactoferrin receptor protein	0.0832581	0.0545576	0.501177	Not significant
compost_amendment-yes	glutamyl-Q tRNA(Asp) synthetase [EC:6.1.1.-]	0.0830899	0.0507083	0.496125	Not significant
compost_amendment-yes	catechol 1,2-dioxygenase [EC:1.13.11.1]	0.0829016	0.0689366	0.516715	Not significant
compost_amendment-yes	octanoyl-[GcvH]:protein N-octanoyltransferase [EC:2.3.1.204]	0.08252	0.172925	0.612607	Not significant
compost_amendment-yes	xylonate dehydratase [EC:4.2.1.82]6	0.0823548	0.0463547	0.492387	Not significant
compost_amendment-yes	L-rhamnose isomerase [EC:5.3.1.14]	0.0820895	0.127456	0.575973	Not significant
compost_amendment-yes	23S rRNA (guanine1835-N2)-methyltransferase [EC:2.1.1.174]	0.0819409	0.0634682	0.511346	Not significant
compost_amendment-yes	DNA replication protein	0.0819229	0.169663	0.610285	Not significant
compost_amendment-yes	general stress protein 13	0.0818182	0.181219	0.620249	Not significant
compost_amendment-yes	glutathione S-transferase [EC:2.5.1.18]	0.0817871	0.0515531	0.498305	Not significant
compost_amendment-yes	sugar-phosphatase [EC:3.1.3.23]	0.0817751	0.0734072	0.522918	Not significant
compost_amendment-yes	nicotinamide-nucleotide amidase [EC:3.5.1.42]3	0.0816737	0.0366936	0.481155	Not significant
compost_amendment-yes	shikimate dehydrogenase [EC:1.1.1.25]	0.0814663	0.0251286	0.465363	Not significant
compost_amendment-yes	diacylglycerol kinase (ATP) [EC:2.7.1.107]3	0.081218	0.0510453	0.498372	Not significant
compost_amendment-yes	assimilatory nitrate reductase catalytic subunit [EC:1.7.99.-]	0.0804636	0.0350621	0.480381	Not significant
compost_amendment-yes	not_found-ko:K05713	0.0799093	0.184111	0.623442	Not significant
compost_amendment-yes	alpha-L-fucosidase [EC:3.2.1.51]	0.0794509	0.0685269	0.519286	Not significant
compost_amendment-yes	uncharacterized_protein-ko:K07784	0.0793636	0.125397	0.574536	Not significant
compost_amendment-yes	glucose PTS system EIICBA or EIICB component [EC:2.7.1.199]	0.0791364	0.184177	0.623716	Not significant
compost_amendment-yes	glutamate-5-semialdehyde dehydrogenase [EC:1.2.1.41]	0.078923	0.0265513	0.470341	Not significant
compost_amendment-yes	1-piperideine-2-carboxylate/1-pyrroline-2-carboxylate reductase [NAD(P)H] [EC:1.5.1.1]	0.0777164	0.0662319	0.51601	Not significant
compost_amendment-yes	CRISPR-associated endoribonuclease Cas6 [EC:3.1.-.-]	0.076726	0.113281	0.565939	Not significant
compost_amendment-yes	DNA ligase 1 [EC:6.5.1.1 6.5.1.6 6.5.1.7]	0.0758401	0.0383358	0.486327	Not significant
compost_amendment-yes	pilus assembly protein CpaC	0.0756399	0.0392584	0.488673	Not significant
compost_amendment-yes	leucyl-tRNA---protein transferase [EC:2.3.2.29]	0.0756259	0.0590505	0.511085	Not significant
compost_amendment-yes	HTH-type transcriptional regulator / antitoxin HipB	0.0751823	0.0754645	0.530203	Not significant
compost_amendment-yes	manganese/iron transport system ATP-binding protein10	0.0751156	0.0616066	0.514444	Not significant
compost_amendment-yes	two-component system, OmpR family, sensor histidine kinase ChvG [EC:2.7.13.3]	0.075026	0.067179	0.52095	Not significant
compost_amendment-yes	peptide chain release factor 3	0.0750182	0.0331269	0.481066	Not significant
compost_amendment-yes	flagellar P-ring protein precursor FlgI	0.0746858	0.0441496	0.494173	Not significant
compost_amendment-yes	acyl-CoA thioesterase YciA [EC:3.1.2.-]	0.0740578	0.0722058	0.527024	Not significant
compost_amendment-yes	not_found-ko:K05772	0.0726355	0.18529	0.627719	Not significant
compost_amendment-yes	TetR/AcrR family transcriptional regulator, cholesterol catabolism regulator9	0.0722839	0.121649	0.575692	Not significant
compost_amendment-yes	arabinogalactan endo-1,4-beta-galactosidase [EC:3.2.1.89]	0.0717852	0.0956617	0.551823	Not significant
compost_amendment-yes	ornithine decarboxylase [EC:4.1.1.17]	0.071368	0.048257	0.502969	Not significant
compost_amendment-yes	urease accessory protein3	0.070943	0.0318973	0.481948	Not significant
compost_amendment-yes	acyl-homoserine-lactone acylase [EC:3.5.1.97]	0.070712	0.0860318	0.54249	Not significant
compost_amendment-yes	uncharacterized_protein-ko:K06198	0.0705636	0.0755739	0.530495	Not significant
compost_amendment-yes	septation ring formation regulator	0.0704615	0.192114	0.634923	Not significant
compost_amendment-yes	MFS transporter, ACDE family, multidrug resistance protein	0.069476	0.0648778	0.522681	Not significant
compost_amendment-yes	uncharacterized_protein-ko:K03782	0.0692543	0.0815407	0.539261	Not significant
compost_amendment-yes	uncharacterized_protein-ko:K03771	0.0689821	0.0616193	0.519164	Not significant
compost_amendment-yes	uncharacterized phosphatase	0.0685338	0.0700436	0.528569	Not significant
compost_amendment-yes	potassium-transporting ATPase KdpC subunit	0.0684355	0.0409328	0.496634	Not significant
compost_amendment-yes	8-amino-3,8-dideoxy-alpha-D-manno-octulosonate transaminase [EC:2.6.1.109]	0.0677578	0.202443	0.644525	Not significant
compost_amendment-yes	urease accessory protein2	0.0676438	0.037019	0.491379	Not significant
compost_amendment-yes	putative transposase4	0.067275	0.0281758	0.481455	Not significant
compost_amendment-yes	CyaY protein	0.0672478	0.0959114	0.55503	Not significant
compost_amendment-yes	catabolite repression HPr-like protein	0.0672251	0.168373	0.617717	Not significant
compost_amendment-yes	cysteine-S-conjugate beta-lyase [EC:4.4.1.13]2	0.0666846	0.0506812	0.509062	Not significant
compost_amendment-yes	GntR family transcriptional regulator, arabinose operon transcriptional repressor	0.0661481	0.170414	0.621596	Not significant
compost_amendment-yes	two-component system, OmpR family, response regulator ResD	0.0657988	0.172	0.622492	Not significant
compost_amendment-yes	butyrate kinase [EC:2.7.2.7]	0.065393	0.172032	0.621169	Not significant
compost_amendment-yes	type VI secretion system protein ImpG	0.0643275	0.0964016	0.559173	Not significant
compost_amendment-yes	two-component system, OmpR family, response regulator MtrA	0.0639882	0.0634871	0.525171	Not significant
compost_amendment-yes	anthraniloyl-CoA monooxygenase [EC:1.14.13.40]	0.0638218	0.0504713	0.510207	Not significant
compost_amendment-yes	two-component system, NarL family, nitrate/nitrite sensor histidine kinase NarX [EC:2.7.13.3]	0.0636274	0.0972618	0.557567	Not significant
compost_amendment-yes	ArsR family transcriptional regulator, zinc-responsive transcriptional repressor	0.0634408	0.15901	0.612528	Not significant
compost_amendment-yes	methylated-DNA-protein-cysteine methyltransferase related protein	0.0625359	0.0646095	0.526443	Not significant
compost_amendment-yes	2-dehydro-3-deoxyphosphogluconate aldolase / (4S)-4-hydroxy-2-oxoglutarate aldolase [EC:4.1.2.14 4.1.3.42]	0.062456	0.0304335	0.487838	Not significant
compost_amendment-yes	monovalent cation:H+ antiporter, CPA1 family	0.0623091	0.0551419	0.51678	Not significant
compost_amendment-yes	2-hydroxy-4-carboxymuconate semialdehyde hemiacetal dehydrogenase [EC:1.1.1.312]	0.0621766	0.0909136	0.553112	Not significant
compost_amendment-yes	lipoteichoic acid synthase [EC:2.7.8.20]	0.0610562	0.19872	0.646163	Not significant
[truncated: 3,141 more rows]
