# Supplementary material for: Municipal Solid Waste (MSW)-Compost Amendment Increases Diversity, Functional Activities, and Network Connectivity of a Vineyard Soil Microbiota
Source: Microorganisms. 2026 Jun 21;14(6):1372. doi: 10.3390/microorganisms14061372 (PMC13305556; doi:10.3390/microorganisms14061372)
Supplement: Supplementary file 1 [file microorganisms-14-01372-s001.zip › ALDEx3.Picrust2_KO.compost_mulch.xlsx]

## Sheet: aldex.Quarta1.Picrust2_KO.summa
Parameter	KGGE-Orthologs (Picrust2-predicted)	Log2 (fold change)	Std. error	p-val. adjusted	Effect of MSW-compost mulch
compost_mulch-yes	not_found-ko:K09709	6.37511	0.850659	0.000672217	Increased
compost_mulch-yes	D-glucosamine PTS system EIICBA component [EC:2.7.1.-]	6.36799	0.86134	0.000777835	Increased
compost_mulch-yes	not_found-ko:K09707	6.33723	0.839034	0.000707342	Increased
compost_mulch-yes	O-methyltransferase [EC:2.1.1.-]	5.85734	0.965774	0.00409858	Increased
compost_mulch-yes	cytochrome P450 family 107 subfamily B polypeptide 1	5.71173	0.947273	0.00356508	Increased
compost_mulch-yes	bifunctional autolysin [EC:3.5.1.28 3.2.1.96]	5.58768	0.692521	0.000458354	Increased
compost_mulch-yes	penicillin-binding protein 2B	5.13172	0.729187	0.00156757	Increased
compost_mulch-yes	penicillin-binding protein 3 [EC:3.4.-.-]	5.10587	0.724011	0.00177763	Increased
compost_mulch-yes	penicillin-binding protein H	4.93635	0.753456	0.00254391	Increased
compost_mulch-yes	Delta3-Delta2-enoyl-CoA isomerase [EC:5.3.3.8]	4.05335	0.883229	0.0172157	Increased
compost_mulch-yes	minor curlin subunit	3.67214	0.525112	0.00165812	Increased
compost_mulch-yes	exopolysaccharide production protein ExoQ	3.45518	0.445633	0.00115624	Increased
compost_mulch-yes	benzoate/toluate 1,2-dioxygenase subunit beta [EC:1.14.12.10 1.14.12.-]	3.41961	0.592465	0.00723392	Increased
compost_mulch-yes	D-erythrose 4-phosphate dehydrogenase [EC:1.2.1.72]	3.39286	0.574541	0.00605037	Increased
compost_mulch-yes	exopolysaccharide production repressor protein	3.34323	0.45734	0.00187594	Increased
compost_mulch-yes	ribosome modulation factor	3.2722	0.622697	0.0120962	Increased
compost_mulch-yes	thiosulfate sulfurtransferase [EC:2.8.1.1]	3.23632	0.612955	0.0119398	Increased
compost_mulch-yes	galactose dehydrogenase [EC:1.1.1.48 1.1.1.120]	3.22462	0.377767	0.000685032	Increased
compost_mulch-yes	TetR/AcrR family transcriptional regulator, repressor of the ameABC operon	3.20861	0.474128	0.00312468	Increased
compost_mulch-yes	uncharacterized_protein-ko:K10700	3.14544	0.550341	0.00815468	Increased
compost_mulch-yes	outer membrane protein, multidrug efflux system	3.04914	0.429757	0.0027635	Increased
compost_mulch-yes	TetR/AcrR family transcriptional regulator, repressor of the mexAB-oprM multidrug resistance operon	3.03873	0.441045	0.00338686	Increased
compost_mulch-yes	CRP/FNR family transcriptional regulator, anaerobic regulatory protein	3.03346	0.307002	0.000327243	Increased
compost_mulch-yes	lipoprotein YgeR	2.99555	0.523721	0.00923522	Increased
compost_mulch-yes	alginate O-acetyltransferase complex protein AlgJ	2.99279	0.470575	0.00567951	Increased
compost_mulch-yes	regulator of sigma D	2.99016	0.57847	0.0160025	Increased
compost_mulch-yes	cysteine sulfinate desulfinase [EC:4.4.1.-]	2.98725	0.511551	0.00833403	Increased
compost_mulch-yes	ribonuclease HI / DNA polymerase III subunit epsilon [EC:3.1.26.4 2.7.7.7]	2.97336	0.5271	0.0102643	Increased
compost_mulch-yes	uncharacterized_protein-ko:K10826	2.94394	0.523187	0.0108028	Increased
compost_mulch-yes	LuxR family transcriptional regulator, activator of conjugal transfer of Ti plasmids	2.91672	0.429122	0.00423928	Increased
compost_mulch-yes	phosphatase NudJ [EC:3.6.1.-]	2.90542	0.529476	0.0126677	Increased
compost_mulch-yes	cell division protein FtsN	2.86956	0.542467	0.0156194	Increased
compost_mulch-yes	succinoglycan biosynthesis protein ExoA [EC:2.4.-.-]	2.85551	0.399363	0.00332798	Increased
compost_mulch-yes	RHH-type transcriptional regulator, rel operon repressor / antitoxin RelB	2.83881	0.443466	0.00637955	Increased
compost_mulch-yes	type IV pilus assembly protein PilK	2.81712	0.534883	0.0170032	Increased
compost_mulch-yes	salicylate---[aryl-carrier protein] ligase [EC:6.2.1.61]	2.80257	0.353311	0.00281901	Increased
compost_mulch-yes	epoxyqueuosine reductase [EC:1.17.99.6]	2.79774	0.360526	0.00243748	Increased
compost_mulch-yes	intracellular multiplication protein IcmN	2.79756	0.518738	0.0155607	Increased
compost_mulch-yes	miniconductance mechanosensitive channel1	2.79656	0.476272	0.00968817	Increased
compost_mulch-yes	general secretion pathway protein O [EC:3.4.23.43 2.1.1.-]	2.79531	0.494465	0.0124497	Increased
compost_mulch-yes	uncharacterized_protein-ko:K10561	2.78511	0.447656	0.00766203	Increased
compost_mulch-yes	alpha-glucoside transport system ATP-binding protein	2.75451	0.346775	0.00212247	Increased
compost_mulch-yes	delta1-piperideine-2-carboxylate reductase [EC:1.5.1.21]	2.74239	0.394894	0.00438924	Increased
compost_mulch-yes	Na+-transporting NADH:ubiquinone oxidoreductase subunit A [EC:7.2.1.1]	2.73073	0.40329	0.00518189	Increased
compost_mulch-yes	membrane fusion protein, multidrug efflux system	2.70447	0.569902	0.0315993	Increased
compost_mulch-yes	D-galactarolactone isomerase [EC:5.4.1.4]	2.69279	0.411214	0.00660315	Increased
compost_mulch-yes	membrane fusion protein	2.68967	0.378991	0.00516154	Increased
compost_mulch-yes	sugar lactone lactonase	2.65772	0.34839	0.00324334	Increased
compost_mulch-yes	protein transport protein HofQ	2.63097	0.449297	0.0121964	Increased
compost_mulch-yes	N-acylmannosamine kinase [EC:2.7.1.60]	2.63068	0.349661	0.00346191	Increased
compost_mulch-yes	uncharacterized_protein-ko:K10856	2.6297	0.578269	0.0396573	Increased
compost_mulch-yes	xanthine permease XanP	2.58149	0.515139	0.0265796	Increased
compost_mulch-yes	erythronate-4-phosphate dehydrogenase [EC:1.1.1.290]	2.55337	0.444534	0.0134941	Increased
compost_mulch-yes	oligogalacturonide transport system permease protein	2.55028	0.46352	0.0171292	Increased
compost_mulch-yes	membrane fusion protein, multidrug efflux system10	2.54559	0.412401	0.0102357	Increased
compost_mulch-yes	oligogalacturonide transport system permease protein6	2.54013	0.351981	0.00501021	Increased
compost_mulch-yes	D-ribulokinase [EC:2.7.1.47]	2.52451	0.367711	0.00670833	Increased
compost_mulch-yes	lichenan operon transcriptional antiterminator	2.52204	0.229421	0.000808074	Increased
compost_mulch-yes	TetR/AcrR family transcriptional regulator, repressor for divergent bdcA	2.50689	0.387397	0.00896503	Increased
compost_mulch-yes	cyclic-di-GMP-binding biofilm dispersal mediator protein	2.49524	0.361019	0.00673207	Increased
compost_mulch-yes	phosphocarrier protein NPr	2.49496	0.51012	0.0331087	Increased
compost_mulch-yes	Rrf2 family transcriptional regulator, iron-responsive regulator	2.48887	0.316048	0.00352178	Increased
compost_mulch-yes	high frequency lysogenization protein	2.47222	0.41093	0.0122771	Increased
compost_mulch-yes	diaminopimelate dehydrogenase [EC:1.4.1.16]	2.47212	0.313427	0.00401885	Increased
compost_mulch-yes	exopolysaccharide production protein ExoZ	2.41026	0.397368	0.0131439	Increased
compost_mulch-yes	diaminohydroxyphosphoribosylaminopyrimidine deaminase [EC:3.5.4.26]	2.40972	0.485116	0.033477	Increased
compost_mulch-yes	LysR family transcriptional regulator, pca operon transcriptional activator	2.39596	0.351958	0.00777224	Increased
compost_mulch-yes	uncharacterized_protein-ko:K08586	2.39043	0.323073	0.00548901	Increased
compost_mulch-yes	ADP-ribose diphosphatase [EC:3.6.1.-]	2.38805	0.401075	0.0145109	Increased
compost_mulch-yes	Na+-transporting NADH:ubiquinone oxidoreductase subunit E [EC:7.2.1.1]	2.38634	0.362592	0.00939222	Increased
compost_mulch-yes	MFS transporter, DHA1 family, purine ribonucleoside efflux pump	2.38551	0.299885	0.00419825	Increased
compost_mulch-yes	Na+-transporting NADH:ubiquinone oxidoreductase subunit D [EC:7.2.1.1]	2.38525	0.362484	0.0094403	Increased
compost_mulch-yes	Na+-transporting NADH:ubiquinone oxidoreductase subunit C [EC:7.2.1.1]	2.38101	0.362236	0.0101418	Increased
compost_mulch-yes	mycobactin peptide synthetase MbtF	2.36086	0.239138	0.00183982	Increased
compost_mulch-yes	AmpE protein	2.33302	0.380327	0.0138702	Increased
compost_mulch-yes	glutamine transport system ATP-binding protein [EC:7.4.2.1]	2.32878	0.296744	0.00494668	Increased
compost_mulch-yes	benzoate/toluate 1,2-dioxygenase subunit alpha [EC:1.14.12.10 1.14.12.-]	2.31529	0.393435	0.0174454	Increased
compost_mulch-yes	exopolysaccharide production protein ExoY	2.30144	0.355199	0.0115385	Increased
compost_mulch-yes	endo-1,3-1,4-beta-glycanase ExoK [EC:3.2.1.-]	2.28003	0.361302	0.012858	Increased
compost_mulch-yes	chemosensory pili system protein ChpB (putative protein-glutamate methylesterase)	2.27216	0.425126	0.0278618	Increased
compost_mulch-yes	succinoglycan biosynthesis protein ExoM [EC:2.4.-.-]	2.26396	0.303442	0.00712211	Increased
compost_mulch-yes	medium-chain acyl-[acyl-carrier-protein] hydrolase [EC:3.1.2.21]	2.26019	0.316783	0.00850674	Increased
compost_mulch-yes	succinoglycan biosynthesis protein ExoL [EC:2.-.-.-]	2.25344	0.348243	0.0128941	Increased
compost_mulch-yes	uncharacterized_protein-ko:K09534	2.23157	0.426927	0.0324549	Increased
compost_mulch-yes	carboxynorspermidine decarboxylase [EC:4.1.1.96]	2.22999	0.347201	0.0134454	Increased
compost_mulch-yes	galactan 5-O-arabinofuranosyltransferase [EC:2.4.2.46]	2.19754	0.217838	0.00212553	Increased
compost_mulch-yes	arabinosyltransferase B [EC:2.4.2.-]	2.19738	0.218447	0.00250801	Increased
compost_mulch-yes	arabinosyltransferase C [EC:2.4.2.-]	2.1971	0.185549	0.00127026	Increased
compost_mulch-yes	phenylalanine dehydrogenase [EC:1.4.1.20]	2.17255	0.387688	0.0296482	Increased
compost_mulch-yes	sarcosine dehydrogenase [EC:1.5.8.3]	2.15633	0.312602	0.0119061	Increased
compost_mulch-yes	S-adenosylmethionine-dependent methyltransferase	2.15216	0.381515	0.0261914	Increased
compost_mulch-yes	multidrug/hemolysin transport system ATP-binding protein	2.13706	0.348799	0.0200185	Increased
compost_mulch-yes	arginine transport system substrate-binding protein	2.13011	0.38372	0.0276266	Increased
compost_mulch-yes	heme oxygenase (biliverdin-IX-beta and delta-forming) [EC:1.14.99.58]	2.08265	0.411983	0.0430457	Increased
compost_mulch-yes	Au+-exporting ATPase [EC:3.6.1.-]	2.07362	0.297513	0.0122942	Increased
compost_mulch-yes	succinoglycan biosynthesis protein ExoU [EC:2.4.-.-]	2.05219	0.358766	0.0281295	Increased
compost_mulch-yes	inositol transport system ATP-binding protein	2.03923	0.310185	0.0170708	Increased
compost_mulch-yes	outer-membrane receptor for ferric coprogen and ferric-rhodotorulic acid	2.0364	0.384343	0.0380744	Increased
compost_mulch-yes	8-amino-8-demethylriboflavin N,N-dimethyltransferase [EC:2.1.1.343]	2.01257	0.362679	0.0370133	Increased
compost_mulch-yes	Na+-transporting NADH:ubiquinone oxidoreductase subunit F [EC:7.2.1.1]	1.99906	0.350766	0.0306944	Increased
compost_mulch-yes	methylglutamate dehydrogenase subunit D [EC:1.5.99.5]	1.99183	0.276986	0.0137764	Increased
compost_mulch-yes	putative membrane protein16	1.95817	0.294902	0.0185764	Increased
compost_mulch-yes	resorcinol 4-hydroxylase (NADH) [EC:1.14.13.220]	1.93289	0.258838	0.0130322	Increased
compost_mulch-yes	flavoprotein hydroxylase	1.92843	0.251324	0.0125886	Increased
compost_mulch-yes	resorcinol 4-hydroxylase (NADPH) [EC:1.14.13.219]	1.92681	0.256802	0.0136001	Increased
compost_mulch-yes	cellobionic acid phosphorylase [EC:2.4.1.321]	1.92647	0.285353	0.0186649	Increased
compost_mulch-yes	peptide/bleomycin uptake transporter	1.92486	0.31917	0.0286791	Increased
compost_mulch-yes	trimethylamine monooxygenase [EC:1.14.13.148]	1.89972	0.292982	0.0216615	Increased
compost_mulch-yes	uncharacterized_protein-ko:K06335	1.89718	0.295655	0.0230694	Increased
compost_mulch-yes	two-component system, NarL family, capsular synthesis sensor histidine kinase RcsC [EC:2.7.13.3]	1.89266	0.336607	0.0377674	Increased
compost_mulch-yes	D-galactarolactone cycloisomerase [EC:5.5.1.27]	1.87478	0.241266	0.013061	Increased
compost_mulch-yes	D-xylulose reductase [EC:1.1.1.9]	1.86544	0.309195	0.0305391	Increased
compost_mulch-yes	ribose 1,5-bisphosphokinase [EC:2.7.4.23]	1.85684	0.275879	0.0218269	Increased
compost_mulch-yes	putative hemin transport protein	1.85367	0.297567	0.0278576	Increased
compost_mulch-yes	uncharacterized_protein-ko:K09902	1.84488	0.322556	0.0373479	Increased
compost_mulch-yes	diacylglycerol O-acyltransferase / trehalose O-mycolyltransferase [EC:2.3.1.20 2.3.1.122]	1.83642	0.247298	0.0166971	Increased
compost_mulch-yes	2-keto-3-deoxygluconate permease	1.83575	0.336724	0.0455118	Increased
compost_mulch-yes	uncharacterized_protein-ko:K06883	1.82081	0.27402	0.0244146	Increased
compost_mulch-yes	manganese/iron transport system permease protein	1.80048	0.255581	0.0208161	Increased
compost_mulch-yes	cob(II)yrinic acid a,c-diamide reductase [EC:1.16.8.-]	1.7605	0.275966	0.0316511	Increased
compost_mulch-yes	glutathione transport system ATP-binding protein	1.76045	0.292394	0.0367032	Increased
compost_mulch-yes	aspartate beta-hydroxylase [EC:1.14.11.16]	1.75256	0.251102	0.0241064	Increased
compost_mulch-yes	AI-2 transport system permease protein	1.75059	0.289014	0.0374902	Increased
compost_mulch-yes	DeoR family transcriptional regulator, ulaG and ulaABCDEF operon transcriptional repressor	1.72561	0.281684	0.037385	Increased
compost_mulch-yes	L-2,4-diaminobutyric acid acetyltransferase [EC:2.3.1.178]	1.70319	0.238143	0.0247834	Increased
compost_mulch-yes	L-ectoine synthase [EC:4.2.1.108]	1.69866	0.242758	0.0260599	Increased
compost_mulch-yes	fibronectin-binding autotransporter adhesin	1.69705	0.203843	0.0159017	Increased
compost_mulch-yes	multidrug efflux pump6	1.68753	0.275358	0.0409973	Increased
compost_mulch-yes	lactose/L-arabinose transport system ATP-binding protein	1.6739	0.289296	0.04772	Increased
compost_mulch-yes	Na+:H+ antiporter, NhaC family	1.64873	0.265322	0.04106	Increased
compost_mulch-yes	type IV secretion system protein TrbI	1.62768	0.244047	0.0347639	Increased
compost_mulch-yes	manganese/iron transport system substrate-binding protein	1.62678	0.196478	0.0193629	Increased
compost_mulch-yes	manganese/iron transport system permease protein3	1.52223	0.172482	0.0224322	Increased
compost_mulch-yes	4,4'-dithiodibutanoate disulfide reductase [EC:1.8.1.20]	1.47975	0.22463	0.0491358	Increased
compost_mulch-yes	mannosyltransferase [EC:2.4.1.-]	1.46499	0.210575	0.0433058	Increased
compost_mulch-yes	(S)-citramalyl-CoA lyase [EC:4.1.3.25]	1.43881	0.204141	0.045868	Increased
compost_mulch-yes	manganese/iron transport system ATP-binding protein	1.39799	0.154324	0.0298031	Increased
compost_mulch-yes	beta-ketoacyl-[acyl-carrier-protein] synthase III [EC:2.3.1.180]	1.37479	0.156769	0.0336946	Increased
compost_mulch-yes	choloylglycine hydrolase [EC:3.5.1.24]	1.33499	0.17049	0.0468273	Increased
compost_mulch-yes	kanamycin kinase [EC:2.7.1.95]	1.31691	0.167302	0.0479677	Increased
compost_mulch-yes	cellobiose PTS system EIIB component [EC:2.7.1.196 2.7.1.205]	1.25494	0.148732	0.0489329	Increased
compost_mulch-yes	glycosyltransferase [EC:2.4.1.-]9	3.51105	0.878354	0.0526185	Not significant
compost_mulch-yes	transcriptional regulator of aroF, aroG, tyrA and aromatic amino acid transport	2.71183	0.693397	0.071381	Not significant
compost_mulch-yes	deoxyribonuclease I [EC:3.1.21.1]	2.5039	0.680796	0.101843	Not significant
compost_mulch-yes	23S rRNA (adenine1618-N6)-methyltransferase [EC:2.1.1.181]	2.42593	0.643279	0.0941564	Not significant
compost_mulch-yes	valine--pyruvate aminotransferase [EC:2.6.1.66]	2.15739	0.455479	0.0502907	Not significant
compost_mulch-yes	vanillate/4-hydroxybenzoate decarboxylase subunit D [EC:4.1.1.- 4.1.1.61]	2.11875	0.419764	0.0516449	Not significant
compost_mulch-yes	sigma-E factor negative regulatory protein RseC	2.09711	0.437705	0.0528328	Not significant
compost_mulch-yes	two-component system, OmpR family, response regulator RstA	2.07855	0.440323	0.0551405	Not significant
compost_mulch-yes	Xaa-Xaa-Pro tripeptidyl-peptidase [EC:3.4.14.12]	2.04518	0.594021	0.147534	Not significant
compost_mulch-yes	macrolide phosphotransferase	2.04091	0.437549	0.0606726	Not significant
compost_mulch-yes	uncharacterized_protein-ko:K10527	2.03899	0.438225	0.0609446	Not significant
compost_mulch-yes	sigma-54 dependent transcriptional regulator	2.03115	0.616905	0.163554	Not significant
compost_mulch-yes	ketoreductase RED1 [EC:1.1.1.-]	2.01771	0.795417	0.276102	Not significant
compost_mulch-yes	AraC family transcriptional regulator, L-rhamnose operon transcriptional activator RhaR	1.99491	0.442484	0.0694334	Not significant
compost_mulch-yes	two-component system, OmpR family, sensor histidine kinase RstB [EC:2.7.13.3]	1.9061	0.441863	0.0843068	Not significant
compost_mulch-yes	two-component system, NarL family, captular synthesis response regulator RcsB	1.88832	0.412142	0.0730655	Not significant
compost_mulch-yes	nicotine dehydrogenase subunit A [EC:1.5.99.4]	1.86129	0.750121	0.292101	Not significant
compost_mulch-yes	NADPH dehydrogenase (quinone) [EC:1.6.5.10]	1.85813	0.582273	0.18627	Not significant
compost_mulch-yes	TetR/AcrR family transcriptional regulator, fatty acid biosynthesis regulator	1.83229	0.441648	0.101053	Not significant
compost_mulch-yes	20-O-methyltransferase	1.8228	0.34913	0.0533057	Not significant
compost_mulch-yes	bifunctional N-acetylglutamate synthase/kinase [EC:2.3.1.1 2.7.2.8]	1.82083	0.36443	0.0605147	Not significant
compost_mulch-yes	ansamitocin polyketide synthase A	1.81099	0.3896	0.0757014	Not significant
compost_mulch-yes	membrane fusion protein, multidrug efflux system7	1.79056	0.353927	0.0611447	Not significant
compost_mulch-yes	oligogalacturonide transport system substrate-binding protein	1.78851	0.364692	0.0661777	Not significant
compost_mulch-yes	2-polyprenylphenol 6-hydroxylase [EC:1.14.13.240]	1.77745	0.344205	0.0574879	Not significant
compost_mulch-yes	putative ABC transport system permease protein	1.74568	0.318535	0.0514402	Not significant
compost_mulch-yes	methanesulfonate monooxygenase subunit alpha [EC:1.14.13.111]	1.74436	0.4037	0.0979949	Not significant
compost_mulch-yes	cytochrome bd-I ubiquinol oxidase subunit X [EC:7.1.1.7]	1.73547	0.390937	0.0908037	Not significant
compost_mulch-yes	succinoglycan biosynthesis protein ExoO [EC:2.4.-.-]	1.70727	0.347397	0.0721142	Not significant
compost_mulch-yes	5'-methylthioinosine phosphorylase [EC:2.4.2.44]	1.70023	0.300242	0.0501318	Not significant
compost_mulch-yes	(R)-citramalate synthase [EC:2.3.1.182]	1.68795	0.344928	0.074283	Not significant
compost_mulch-yes	16S rRNA (guanine1516-N2)-methyltransferase [EC:2.1.1.242]	1.68795	0.359325	0.0824655	Not significant
compost_mulch-yes	Fe-S cluster assembly protein SufA	1.68502	0.416614	0.119346	Not significant
compost_mulch-yes	tRNA 2-thiouridine synthesizing protein C	1.67132	0.423604	0.127545	Not significant
compost_mulch-yes	multidrug efflux pump5	1.66424	0.334847	0.0742993	Not significant
compost_mulch-yes	multidrug efflux pump4	1.64487	0.284569	0.0509364	Not significant
compost_mulch-yes	tRNA 2-thiouridine synthesizing protein D [EC:2.8.1.-]	1.62622	0.417543	0.134275	Not significant
compost_mulch-yes	DnaA initiator-associating protein	1.62252	0.378741	0.109712	Not significant
compost_mulch-yes	succinyl-CoA:acetate CoA-transferase [EC:2.8.3.18]	1.61957	0.301667	0.0635962	Not significant
compost_mulch-yes	uncharacterized_protein-ko:K05306	1.57889	0.349113	0.100278	Not significant
compost_mulch-yes	beta-ketodecanoyl-[acyl-carrier-protein] synthase [EC:2.3.1.207]	1.54477	0.324611	0.093223	Not significant
compost_mulch-yes	putative ABC transport system ATP-binding protein	1.5413	0.284015	0.0701036	Not significant
compost_mulch-yes	D-glycerate 3-kinase [EC:2.7.1.31]	1.53879	0.317387	0.0900392	Not significant
compost_mulch-yes	MioC protein	1.53545	0.26765	0.061809	Not significant
compost_mulch-yes	all-trans-retinol 13,14-reductase [EC:1.3.99.23]	1.52545	0.293055	0.0774415	Not significant
compost_mulch-yes	cation-transporting P-type ATPase B [EC:7.2.2.-]	1.5216	0.730334	0.385487	Not significant
compost_mulch-yes	uncharacterized_protein-ko:K07583	1.51169	0.32991	0.105158	Not significant
compost_mulch-yes	tRNA 2-thiouridine synthesizing protein B	1.50943	0.389106	0.147098	Not significant
compost_mulch-yes	ribonuclease T [EC:3.1.13.-]	1.50272	0.281859	0.0750936	Not significant
compost_mulch-yes	putative iron-regulated protein	1.50132	0.250088	0.0569887	Not significant
compost_mulch-yes	heptose-I-phosphate ethanolaminephosphotransferase [EC:2.7.8.-]	1.49249	0.298036	0.0877491	Not significant
compost_mulch-yes	type IV secretion system protein TrbJ	1.49236	0.239096	0.0529956	Not significant
compost_mulch-yes	aminoacrylate peracid reductase	1.49143	0.270177	0.0705523	Not significant
compost_mulch-yes	dipeptidase D [EC:3.4.13.-]	1.48971	0.375265	0.142325	Not significant
compost_mulch-yes	proclavaminate amidinohydrolase [EC:3.5.3.22]	1.4749	0.736841	0.402852	Not significant
compost_mulch-yes	aromatic amino acid transport protein AroP	1.46642	0.653148	0.357576	Not significant
compost_mulch-yes	betaine/carnitine transporter, BCCT family	1.46011	0.288519	0.0902622	Not significant
compost_mulch-yes	transmembrane protein	1.45717	0.261133	0.0754669	Not significant
compost_mulch-yes	itaconate CoA-transferase [EC:2.8.3.- 2.8.3.22]	1.44285	0.263462	0.0784497	Not significant
compost_mulch-yes	arsenical resistance protein ArsH	1.44277	0.304291	0.103848	Not significant
compost_mulch-yes	cell division protein ZipA	1.44178	0.298603	0.101301	Not significant
compost_mulch-yes	uncharacterized_protein-ko:K08315	1.43933	0.296865	0.10161	Not significant
compost_mulch-yes	undecaprenyl phosphate N,N'-diacetylbacillosamine 1-phosphate transferase [EC:2.7.8.36]	1.43562	0.296623	0.0998292	Not significant
compost_mulch-yes	chemotaxis protein MotD	1.43042	0.230017	0.0593041	Not significant
compost_mulch-yes	uncharacterized_protein-ko:K08264	1.42123	0.269754	0.0851774	Not significant
compost_mulch-yes	uncharacterized_protein-ko:K08481	1.41827	0.290322	0.102006	Not significant
compost_mulch-yes	miniconductance mechanosensitive channel	1.41748	0.314195	0.119258	Not significant
compost_mulch-yes	2-iminoacetate synthase [EC:4.1.99.19]	1.41186	0.298726	0.109542	Not significant
compost_mulch-yes	teichoic acid glycerol-phosphate primase [EC:2.7.8.44]	1.40683	0.404688	0.193262	Not significant
compost_mulch-yes	enoyl-[acyl-carrier protein] reductase / trans-2-enoyl-CoA reductase (NAD+) [EC:1.3.1.9 1.3.1.44]	1.40594	0.322799	0.127097	Not significant
compost_mulch-yes	uncharacterized_protein-ko:K09500	1.40475	0.440874	0.221259	Not significant
compost_mulch-yes	cell division protein ZapB	1.40411	0.252492	0.0791408	Not significant
compost_mulch-yes	L,D-transpeptidase YcfS	1.4023	0.357235	0.154857	Not significant
compost_mulch-yes	L,D-transpeptidase YnhG	1.40114	0.322907	0.128109	Not significant
compost_mulch-yes	type IV secretion system protein TrbL	1.39396	0.227346	0.0664066	Not significant
compost_mulch-yes	2-ketogluconate reductase [EC:1.1.1.215]	1.38632	0.244084	0.079362	Not significant
compost_mulch-yes	bleomycin hydrolase [EC:3.4.22.40]	1.37885	0.354935	0.159575	Not significant
compost_mulch-yes	fructose-1,6-bisphosphatase I / sedoheptulose-1,7-bisphosphatase [EC:3.1.3.11 3.1.3.37]	1.378	0.277638	0.103743	Not significant
compost_mulch-yes	tellurite methyltransferase [EC:2.1.1.265]	1.37564	0.21665	0.0636856	Not significant
compost_mulch-yes	GTP 3',8-cyclase / cyclic pyranopterin monophosphate synthase [EC:4.1.99.22 4.6.1.17]	1.36668	0.368245	0.174454	Not significant
compost_mulch-yes	entericidin B	1.36302	0.307268	0.127986	Not significant
compost_mulch-yes	putative phosphonate transport system ATP-binding protein	1.35781	0.219292	0.0699269	Not significant
compost_mulch-yes	alpha-D-ribose 1-methylphosphonate 5-triphosphate synthase subunit PhnL [EC:2.7.8.37]	1.35551	0.219426	0.0693597	Not significant
compost_mulch-yes	alpha-D-ribose 1-methylphosphonate 5-triphosphate synthase subunit PhnI [EC:2.7.8.37]	1.35503	0.219275	0.0694787	Not significant
compost_mulch-yes	glutathione transport system permease protein2	1.35477	0.215178	0.0675098	Not significant
compost_mulch-yes	beta-ketoacyl ACP synthase [EC:2.3.1.293 2.3.1.294]	1.35222	0.190738	0.0556479	Not significant
compost_mulch-yes	2-methylaconitate isomerase [EC:5.3.3.-]	1.3511	0.307047	0.130135	Not significant
compost_mulch-yes	DeoR family transcriptional regulator, copper-sensing transcriptional repressor	1.35027	0.252286	0.0980238	Not significant
compost_mulch-yes	alpha-D-ribose 1-methylphosphonate 5-phosphate C-P lyase [EC:4.7.1.1]	1.3501	0.218287	0.0699252	Not significant
compost_mulch-yes	putrescine carbamoyltransferase [EC:2.1.3.6]	1.3416	0.333567	0.153544	Not significant
compost_mulch-yes	capsular polysaccharide export protein3	1.33483	0.290863	0.123262	Not significant
compost_mulch-yes	chemosensory pili system protein ChpC	1.32958	0.284424	0.119488	Not significant
compost_mulch-yes	2-methylcitrate dehydratase (2-methyl-trans-aconitate forming) [EC:4.2.1.117]	1.32956	0.314257	0.142017	Not significant
compost_mulch-yes	N-glycosyltransferase [EC:2.4.1.-]	1.32747	0.979475	0.575791	Not significant
compost_mulch-yes	thiopurine S-methyltransferase [EC:2.1.1.67]	1.3217	0.242321	0.092426	Not significant
compost_mulch-yes	major type 1 subunit fimbrin (pilin)	1.31718	0.350029	0.173805	Not significant
compost_mulch-yes	N-methyl-L-tryptophan oxidase [EC:1.5.3.-]	1.31672	0.200453	0.0683507	Not significant
compost_mulch-yes	bifunctional isochorismate lyase / aryl carrier protein [EC:3.3.2.1 6.3.2.14]	1.31657	0.220153	0.079867	Not significant
compost_mulch-yes	chorismate--pyruvate lyase [EC:4.1.3.40]	1.31621	0.302429	0.136516	Not significant
compost_mulch-yes	putative membrane protein15	1.3043	0.26866	0.115508	Not significant
compost_mulch-yes	D-alanine transfer protein	1.30144	0.263041	0.111444	Not significant
compost_mulch-yes	alpha-D-ribose 1-methylphosphonate 5-triphosphate synthase subunit PhnH [EC:2.7.8.37]	1.30016	0.211595	0.0771792	Not significant
compost_mulch-yes	alpha-D-ribose 1-methylphosphonate 5-triphosphate synthase subunit PhnG [EC:2.7.8.37]	1.29692	0.208537	0.0753157	Not significant
compost_mulch-yes	tRNA pseudouridine65 synthase [EC:5.4.99.26]	1.29435	0.305474	0.145648	Not significant
compost_mulch-yes	uncharacterized_protein-ko:K08252	1.28976	0.325133	0.163569	Not significant
compost_mulch-yes	N-carbamoyl-D-amino-acid hydrolase [EC:3.5.1.77]	1.28953	0.24726	0.103713	Not significant
compost_mulch-yes	2,3-dihydroxybenzoate-AMP ligase [EC:6.3.2.14 2.7.7.58]	1.28947	0.173483	0.0569736	Not significant
compost_mulch-yes	glycosyl transferase, family 25	1.28898	0.258393	0.112656	Not significant
compost_mulch-yes	small conductance mechanosensitive channel	1.28545	0.231583	0.093842	Not significant
compost_mulch-yes	type IV secretion system protein TrbD	1.28347	0.221447	0.0871849	Not significant
compost_mulch-yes	IclR family transcriptional regulator, KDG regulon repressor	1.28131	0.285883	0.135002	Not significant
compost_mulch-yes	two-component system, sensor histidine kinase RetS	1.27726	0.364942	0.202009	Not significant
compost_mulch-yes	toxin YoeB [EC:3.1.-.-]	1.27032	0.225008	0.094504	Not significant
compost_mulch-yes	type IV secretion system protein TrbC	1.26544	0.218834	0.0909864	Not significant
compost_mulch-yes	multicomponent K+:H+ antiporter subunit F	1.25703	0.252912	0.116633	Not significant
compost_mulch-yes	ATP-dependent helicase HepA [EC:3.6.4.-]	1.2519	0.297879	0.154358	Not significant
compost_mulch-yes	lipid A oxidase	1.24709	0.281865	0.14348	Not significant
compost_mulch-yes	7-cyano-7-deazaguanine reductase [EC:1.7.1.13]	1.2463	0.294395	0.152478	Not significant
compost_mulch-yes	multidrug efflux pump2	1.243	0.222517	0.0988391	Not significant
compost_mulch-yes	pilus assembly protein HofN	1.24185	0.23041	0.102823	Not significant
compost_mulch-yes	glutamine transport system permease protein	1.24019	0.265255	0.13071	Not significant
compost_mulch-yes	apolipoprotein D and lipocalin family protein	1.23459	0.300365	0.161062	Not significant
compost_mulch-yes	type III secretion protein S	1.23188	0.208587	0.0923936	Not significant
compost_mulch-yes	type IV secretion system protein TrbE [EC:7.4.2.8]	1.22784	0.204611	0.0897779	Not significant
compost_mulch-yes	type IV secretion system protein TrbF	1.2272	0.194533	0.0829136	Not significant
compost_mulch-yes	D-alanine--poly(phosphoribitol) ligase subunit 2 [EC:6.1.1.13]	1.22702	0.254823	0.127503	Not significant
compost_mulch-yes	N-acyl-D-glutamate deacylase [EC:3.5.1.82]	1.22575	0.234616	0.111486	Not significant
compost_mulch-yes	GntR family transcriptional regulator, gluconate operon transcriptional repressor	1.22458	0.268786	0.138124	Not significant
compost_mulch-yes	two-component system, OmpR family, catabolic regulation response regulator CreB	1.22439	0.242558	0.118246	Not significant
compost_mulch-yes	methylglutamate dehydrogenase subunit B [EC:1.5.99.5]	1.21719	0.194233	0.087328	Not significant
compost_mulch-yes	arginine:pyruvate transaminase [EC:2.6.1.84]	1.20395	0.260375	0.137788	Not significant
compost_mulch-yes	MFS transporter, SP family, sugar:H+ symporter	1.1957	0.167393	0.0732444	Not significant
compost_mulch-yes	Na+-translocating ferredoxin:NAD+ oxidoreductase subunit E	1.19498	0.348473	0.219464	Not significant
compost_mulch-yes	exodeoxyribonuclease I [EC:3.1.11.1]	1.19033	0.333659	0.208077	Not significant
compost_mulch-yes	methylglutamate dehydrogenase subunit A [EC:1.5.99.5]	1.18832	0.210104	0.10328	Not significant
compost_mulch-yes	rhamnosyltransferase [EC:2.4.1.-]	1.18236	0.350357	0.226585	Not significant
compost_mulch-yes	two-component system, OmpR family, response regulator PhoP	1.17837	0.27238	0.157295	Not significant
compost_mulch-yes	3-ketosteroid 9alpha-monooxygenase subunit A [EC:1.14.15.30]	1.17817	0.205181	0.104949	Not significant
compost_mulch-yes	type IV secretion system protein VirB2	1.17586	0.317868	0.199621	Not significant
compost_mulch-yes	glutathione-regulated potassium-efflux system ancillary protein KefC	1.17551	0.235272	0.126717	Not significant
compost_mulch-yes	type VI secretion system protein VasD	1.17295	0.286893	0.170412	Not significant
compost_mulch-yes	two-component system, NarL family, response regulator DevR	1.1708	0.190332	0.0946939	Not significant
compost_mulch-yes	betaine-homocysteine S-methyltransferase [EC:2.1.1.5]	1.16976	0.180723	0.0881476	Not significant
compost_mulch-yes	multicomponent K+:H+ antiporter subunit E	1.16488	0.244816	0.136788	Not significant
compost_mulch-yes	LysR family transcriptional regulator, regulator for metE and metH	1.16167	0.314311	0.201714	Not significant
compost_mulch-yes	multicomponent K+:H+ antiporter subunit A	1.15834	0.236499	0.131663	Not significant
compost_mulch-yes	aconitate hydratase 2 / 2-methylisocitrate dehydratase [EC:4.2.1.3 4.2.1.99]	1.15544	0.328141	0.215367	Not significant
compost_mulch-yes	two-component system, NtrC family, response regulator AlgB	1.15425	0.289941	0.183193	Not significant
compost_mulch-yes	protein deglycase [EC:3.5.1.124]	1.15138	0.266742	0.160844	Not significant
compost_mulch-yes	two-component system, NtrC family, C4-dicarboxylate transport sensor histidine kinase DctB [EC:2.7.13.3]	1.14856	0.275267	0.168927	Not significant
compost_mulch-yes	two-component system, NtrC family, C4-dicarboxylate transport response regulator DctD	1.14483	0.272438	0.167698	Not significant
compost_mulch-yes	multicomponent K+:H+ antiporter subunit G	1.14429	0.242129	0.141624	Not significant
compost_mulch-yes	Na+-translocating ferredoxin:NAD+ oxidoreductase subunit G	1.14378	0.336672	0.229016	Not significant
compost_mulch-yes	two-component system, cell cycle sensor histidine kinase DivJ [EC:2.7.13.3]	1.14237	0.197085	0.106843	Not significant
compost_mulch-yes	GntR family transcriptional regulator, histidine utilization repressor	1.14024	0.234852	0.136361	Not significant
compost_mulch-yes	outer membrane lipoprotein SlyB	1.13374	0.23457	0.139593	Not significant
compost_mulch-yes	multicomponent K+:H+ antiporter subunit C	1.13215	0.240798	0.143954	Not significant
compost_mulch-yes	alpha-D-ribose 1-methylphosphonate 5-triphosphate diphosphatase [EC:3.6.1.63]	1.12814	0.186394	0.103536	Not significant
compost_mulch-yes	MFS transporter, SP family, xylose:H+ symportor	1.1266	0.331592	0.230563	Not significant
compost_mulch-yes	GntR family transcriptional regulator, phosphonate transport system regulatory protein	1.1252	0.191657	0.107133	Not significant
compost_mulch-yes	dimethylglycine catabolism A	1.12473	0.243946	0.149909	Not significant
compost_mulch-yes	arginine:ornithine antiporter / lysine permease	1.12454	0.18257	0.100927	Not significant
compost_mulch-yes	SanA protein	1.12388	0.229851	0.137695	Not significant
compost_mulch-yes	ATP-binding cassette, subfamily C, bacterial PrsD	1.12283	0.201046	0.116147	Not significant
compost_mulch-yes	mannitol PTS system EIIA component [EC:2.7.1.197]	1.12235	0.134532	0.0693699	Not significant
compost_mulch-yes	ribonucleoside-triphosphate reductase (formate) [EC:1.1.98.6]	1.11934	0.234817	0.144111	Not significant
compost_mulch-yes	manganese transport system ATP-binding protein [EC:7.2.2.5]	1.1192	0.14269	0.0754116	Not significant
compost_mulch-yes	myo-inositol catabolism protein IolS [EC:1.1.1.-]	1.1179	0.37315	0.270809	Not significant
compost_mulch-yes	lactose/L-arabinose transport system permease protein	1.10718	0.194234	0.11671	Not significant
compost_mulch-yes	membrane fusion protein, multidrug efflux system9	1.10705	0.23749	0.150492	Not significant
compost_mulch-yes	beta-1,2-mannosidase [EC:3.2.1.197]	1.10574	0.327133	0.235151	Not significant
compost_mulch-yes	rhamnogalacturonan endolyase [EC:4.2.2.23]	1.10551	0.273286	0.183187	Not significant
compost_mulch-yes	uncharacterized_protein-ko:K07285	1.10339	0.221398	0.139061	Not significant
compost_mulch-yes	acyl-CoA dehydrogenase [EC:1.3.99.-]	1.09823	0.190643	0.114693	Not significant
compost_mulch-yes	LysR family transcriptional regulator, mexEF-oprN operon transcriptional activator	1.09814	0.330423	0.241644	Not significant
compost_mulch-yes	MFS transporter, DHA1 family, chloramphenicol/florfenicol resistance protein	1.09671	0.239283	0.155883	Not significant
compost_mulch-yes	uncharacterized_protein-ko:K11066	1.09613	0.471422	0.363749	Not significant
compost_mulch-yes	vanillate monooxygenase ferredoxin subunit	1.09114	0.315352	0.230556	Not significant
compost_mulch-yes	putative acetyltransferase [EC:2.3.1.-]	1.08846	0.186256	0.113225	Not significant
compost_mulch-yes	multicomponent K+:H+ antiporter subunit D	1.08084	0.2278	0.150104	Not significant
compost_mulch-yes	3-demethoxyubiquinol 3-hydroxylase [EC:1.14.99.60]	1.07877	0.294561	0.215047	Not significant
compost_mulch-yes	outer membrane protein, multidrug efflux system6	1.07367	0.467268	0.371569	Not significant
compost_mulch-yes	uncharacterized oxidoreductase [EC:1.-.-.-]	1.07261	0.262518	0.187087	Not significant
compost_mulch-yes	MFS transporter, MHS family, metabolite:H+ symporter	1.07171	0.184822	0.11613	Not significant
compost_mulch-yes	rhomboid-like protein [EC:3.4.21.105]	1.06957	0.320154	0.242997	Not significant
compost_mulch-yes	NADP-dependent alcohol dehydrogenase [EC:1.1.-.-]	1.06938	0.326285	0.249916	Not significant
compost_mulch-yes	uncharacterized_protein-ko:K05358	1.06608	0.280246	0.20606	Not significant
compost_mulch-yes	universal stress protein E	1.0641	0.264593	0.193743	Not significant
compost_mulch-yes	MFS transporter, SP family, arabinose:H+ symporter	1.0638	0.320233	0.245472	Not significant
compost_mulch-yes	exosome complex exonuclease DIS3/RRP44 [EC:3.1.13.-]	1.06095	0.321647	0.247226	Not significant
compost_mulch-yes	MFS transporter, NHS family, nucleoside permease	1.06089	0.451495	0.363591	Not significant
compost_mulch-yes	capsular polysaccharide export protein	1.06005	0.275861	0.204123	Not significant
compost_mulch-yes	solute carrier family 10 (sodium/bile acid cotransporter), member 7	1.05985	0.197629	0.131854	Not significant
compost_mulch-yes	arginine/ornithine transport system substrate-binding protein	1.05911	0.42509	0.341566	Not significant
compost_mulch-yes	glucose/mannose transport system substrate-binding protein	1.05389	0.174232	0.114307	Not significant
compost_mulch-yes	5'-nucleotidase [EC:3.1.3.5]	1.05379	0.329648	0.258787	Not significant
compost_mulch-yes	glutamate:Na+ symporter, ESS family	1.05306	0.207157	0.142777	Not significant
compost_mulch-yes	tyrosine ammonia-lyase [EC:4.3.1.23]	1.05299	0.359433	0.286742	Not significant
compost_mulch-yes	aminoacrylate hydrolase [EC:3.5.1.-]	1.04986	0.251538	0.185432	Not significant
compost_mulch-yes	putative amino acid transporter	1.04816	0.364482	0.292908	Not significant
compost_mulch-yes	manganese/zinc/iron transport system permease protein8	1.04648	0.133066	0.0864913	Not significant
compost_mulch-yes	curli production assembly/transport component CsgG	1.04508	0.304278	0.237752	Not significant
compost_mulch-yes	dimethylglycine dehydrogenase [EC:1.5.8.4]	1.04488	0.206092	0.143593	Not significant
compost_mulch-yes	LuxR family transcriptional regulator, regulator of acetate metabolism	1.04201	0.184143	0.126518	Not significant
compost_mulch-yes	maltoporin	1.04085	0.385507	0.316309	Not significant
compost_mulch-yes	1,4-dihydroxy-2-naphthoyl-CoA hydrolase [EC:3.1.2.28]2	1.0407	0.270441	0.207326	Not significant
compost_mulch-yes	S-adenosylmethionine-diacylglycerol 3-amino-3-carboxypropyl transferase	1.03719	0.158918	0.107789	Not significant
compost_mulch-yes	biotin/methionine sulfoxide reductase [EC:1.-.-.-]	1.03655	0.176875	0.122641	Not significant
compost_mulch-yes	presequence protease [EC:3.4.24.-]	1.03475	0.19063	0.133989	Not significant
compost_mulch-yes	glucose/mannose transport system permease protein	1.03307	0.185454	0.129759	Not significant
compost_mulch-yes	LysR family transcriptional regulator, transcriptional activator for dmlA	1.03229	0.358101	0.295984	Not significant
compost_mulch-yes	two-component system, HptB-dependent secretion and biofilm response regulator	1.03156	0.206088	0.148247	Not significant
compost_mulch-yes	2,5-diketo-D-gluconate reductase B [EC:1.1.1.346]	1.03139	0.246519	0.188568	Not significant
compost_mulch-yes	membrane-bound lytic murein transglycosylase F [EC:4.2.2.-]	1.02802	0.265772	0.209235	Not significant
compost_mulch-yes	16S rRNA (adenine(1408)-N(1))-methyltransferase [EC:2.1.1.180]	1.02705	0.356507	0.294904	Not significant
compost_mulch-yes	Lrp/AsnC family transcriptional regulator	1.02583	0.210697	0.154436	Not significant
compost_mulch-yes	outer membrane protein, adhesin transport system	1.02409	0.238951	0.181849	Not significant
compost_mulch-yes	sterol 3beta-glucosyltransferase [EC:2.4.1.173]	1.02335	0.142057	0.0978333	Not significant
compost_mulch-yes	cutinase [EC:3.1.1.74]	1.0222	0.211782	0.156567	Not significant
compost_mulch-yes	3-hydroxyacyl-CoA dehydrogenase / enoyl-CoA hydratase / 3-hydroxybutyryl-CoA epimerase / enoyl-CoA isomerase [EC:1.1.1.35 4.2.1.17 5.1.2.3 5.3.3.8]	1.01982	0.167983	0.118855	Not significant
compost_mulch-yes	Na+-transporting NADH:ubiquinone oxidoreductase subunit B [EC:7.2.1.1]	1.01642	0.295972	0.243377	Not significant
compost_mulch-yes	hemerythrin	1.01436	0.233322	0.181876	Not significant
compost_mulch-yes	AraC family transcriptional regulator, glycine betaine-responsive activator	1.01426	0.247133	0.194497	Not significant
compost_mulch-yes	uncharacterized_protein-ko:K03814	1.01403	0.18596	0.135618	Not significant
compost_mulch-yes	murein DD-endopeptidase / murein LD-carboxypeptidase [EC:3.4.-.- 3.4.17.13]	1.01383	0.383637	0.324481	Not significant
compost_mulch-yes	DeoR family transcriptional regulator, glycerol-3-phosphate regulon repressor	1.01202	0.172854	0.126127	Not significant
compost_mulch-yes	general L-amino acid transport system ATP-binding protein [EC:7.4.2.1]	1.01162	0.185773	0.136473	Not significant
compost_mulch-yes	SM-20-related protein	1.01152	0.250769	0.200152	Not significant
compost_mulch-yes	lantibiotic transport system permease protein	1.01087	0.219531	0.169758	Not significant
compost_mulch-yes	inner membrane protein	1.00681	0.278584	0.230381	Not significant
compost_mulch-yes	ureidoglycolate lyase [EC:4.3.2.3]2	1.00485	0.209563	0.161637	Not significant
compost_mulch-yes	type IV secretion system protein TrbB [EC:7.4.2.8]	1.00138	0.160823	0.118893	Not significant
compost_mulch-yes	uncharacterized zinc-type alcohol dehydrogenase-like protein [EC:1.-.-.-]	0.994732	0.213022	0.169805	Not significant
compost_mulch-yes	(2R)-3-sulfolactate dehydrogenase (NADP+) [EC:1.1.1.338]	0.993671	0.177683	0.135639	Not significant
compost_mulch-yes	membrane fusion protein, multidrug efflux system1	0.992857	0.232929	0.191057	Not significant
compost_mulch-yes	hydroxymethylglutaryl-CoA reductase [EC:1.1.1.88]	0.992397	0.235535	0.192325	Not significant
compost_mulch-yes	ribonuclease VapC [EC:3.1.-.-]	0.99112	0.162857	0.123279	Not significant
compost_mulch-yes	pimeloyl-[acyl-carrier protein] methyl ester esterase [EC:3.1.1.85]	0.990844	0.176271	0.135158	Not significant
compost_mulch-yes	beta-lactamase class D [EC:3.5.2.6]	0.988556	0.230134	0.188955	Not significant
compost_mulch-yes	TetR/AcrR family transcriptional regulator, acrAB operon repressor	0.986535	0.28178	0.242173	Not significant
compost_mulch-yes	beta-glucoside PTS system EIIA component [EC:2.7.1.-]	0.984519	0.307686	0.270628	Not significant
compost_mulch-yes	omega-amidase [EC:3.5.1.3]	0.983545	0.238682	0.199079	Not significant
compost_mulch-yes	D-alanine--poly(phosphoribitol) ligase subunit 1 [EC:6.1.1.13]	0.982727	0.255897	0.216157	Not significant
compost_mulch-yes	nickel transport system permease protein	0.982327	0.212583	0.173854	Not significant
compost_mulch-yes	GlpG protein	0.9812	0.190875	0.152196	Not significant
compost_mulch-yes	S-adenosylmethionine-diacylgycerolhomoserine-N-methlytransferase	0.972291	0.164436	0.131134	Not significant
compost_mulch-yes	tagaturonate reductase [EC:1.1.1.58]	0.97229	0.284338	0.249267	Not significant
compost_mulch-yes	3-hydroxyacyl-[acyl-carrier protein] dehydratase / trans-2-decenoyl-[acyl-carrier protein] isomerase [EC:4.2.1.59 5.3.3.14]	0.970742	0.187546	0.153571	Not significant
compost_mulch-yes	two-component system, sensor histidine kinase SagS [EC:2.7.13.3]	0.970495	0.415552	0.371491	Not significant
compost_mulch-yes	4-(gamma-glutamylamino)butanal dehydrogenase [EC:1.2.1.99]	0.968095	0.204078	0.170629	Not significant
compost_mulch-yes	aliphatic nitrilase [EC:3.5.5.7]	0.968059	0.283154	0.251945	Not significant
compost_mulch-yes	poly(glycerol-phosphate) alpha-glucosyltransferase [EC:2.4.1.52]	0.962651	0.168103	0.140007	Not significant
compost_mulch-yes	putrescine---pyruvate transaminase [EC:2.6.1.113]	0.962634	0.225435	0.194406	Not significant
compost_mulch-yes	ascorbate PTS system EIIB component [EC:2.7.1.194]	0.95635	0.192792	0.164933	Not significant
compost_mulch-yes	dihydroxycyclohexadiene carboxylate dehydrogenase [EC:1.3.1.25 1.3.1.-]	0.954991	0.242947	0.215345	Not significant
compost_mulch-yes	citronellol/citronellal dehydrogenase	0.953419	0.192452	0.165154	Not significant
compost_mulch-yes	erythritol transport system permease protein	0.951878	0.185161	0.158683	Not significant
compost_mulch-yes	3-dehydroquinate dehydratase I [EC:4.2.1.10]	0.948461	0.234458	0.210545	Not significant
compost_mulch-yes	homoserine O-succinyltransferase/O-acetyltransferase [EC:2.3.1.46 2.3.1.31]	0.947279	0.170327	0.146713	Not significant
compost_mulch-yes	uridine monophosphate synthetase [EC:2.4.2.10 4.1.1.23]	0.94348	0.270604	0.249144	Not significant
compost_mulch-yes	protein PhnA	0.943465	0.222274	0.199864	Not significant
compost_mulch-yes	ribosomal protein S6--L-glutamate ligase [EC:6.3.2.-]	0.942709	0.173559	0.149793	Not significant
compost_mulch-yes	voltage-gated sodium channel	0.942388	0.254611	0.233448	Not significant
compost_mulch-yes	cell division inhibitor SulA	0.941296	0.22145	0.20013	Not significant
compost_mulch-yes	ATP-binding cassette, subfamily B, multidrug efflux pump	0.941112	0.192217	0.169551	Not significant
compost_mulch-yes	fatty acid CoA ligase FadD32	0.94089	0.187207	0.164047	Not significant
compost_mulch-yes	mannitol-1-phosphate 5-dehydrogenase [EC:1.1.1.17]	0.939819	0.209438	0.18709	Not significant
compost_mulch-yes	dipeptide transport system substrate-binding protein	0.938106	0.252825	0.234955	Not significant
compost_mulch-yes	mannitol PTS system EIICBA or EIICB component [EC:2.7.1.197]	0.935592	0.129663	0.114793	Not significant
compost_mulch-yes	purine nucleoside transport protein	0.934375	0.318197	0.296678	Not significant
compost_mulch-yes	penicillin-binding protein 1B	0.934034	0.231735	0.214446	Not significant
compost_mulch-yes	dipeptide transport system ATP-binding protein	0.93389	0.197052	0.178694	Not significant
compost_mulch-yes	diphosphomevalonate decarboxylase [EC:4.1.1.33]	0.93339	0.239233	0.221589	Not significant
compost_mulch-yes	ATP-dependent RNA helicase DbpA [EC:3.6.4.13]	0.931885	0.282043	0.265461	Not significant
compost_mulch-yes	manganese transport system ATP-binding protein [EC:7.2.2.5]4	0.930003	0.191502	0.175056	Not significant
compost_mulch-yes	colanic acid/amylovoran biosynthesis glycosyltransferase [EC:2.4.-.-]	0.927446	0.263482	0.250095	Not significant
compost_mulch-yes	monofunctional glycosyltransferase [EC:2.4.1.129]	0.926748	0.23091	0.217594	Not significant
compost_mulch-yes	microcin C transport system ATP-binding protein	0.926494	0.203813	0.188608	Not significant
compost_mulch-yes	MFS transporter, DHA2 family, multidrug resistance protein	0.926224	0.359612	0.34182	Not significant
compost_mulch-yes	MFS transporter, DHA2 family, multidrug resistance protein3	0.92406	0.291376	0.279678	Not significant
compost_mulch-yes	FKBP-type peptidyl-prolyl cis-trans isomerase SlpA [EC:5.2.1.8]	0.921014	0.293718	0.281719	Not significant
compost_mulch-yes	erythritol transport system substrate-binding protein	0.919805	0.206745	0.192971	Not significant
compost_mulch-yes	licheninase [EC:3.2.1.73]	0.916933	0.190817	0.179722	Not significant
compost_mulch-yes	pyrroloquinoline quinone biosynthesis protein D	0.914302	0.216717	0.206718	Not significant
compost_mulch-yes	thioesterase III [EC:3.1.2.-]	0.91099	0.238295	0.230978	Not significant
compost_mulch-yes	3-oxoacyl-[acyl-carrier-protein] synthase I [EC:2.3.1.41]	0.910253	0.192012	0.183661	Not significant
compost_mulch-yes	neutral ceramidase [EC:3.5.1.23]	0.908321	0.272158	0.267488	Not significant
compost_mulch-yes	lactose/L-arabinose transport system substrate-binding protein	0.907575	0.108108	0.105864	Not significant
compost_mulch-yes	transmembrane sensor	0.907205	0.200472	0.192813	Not significant
compost_mulch-yes	choline oxidase [EC:1.1.3.17]	0.907179	0.186218	0.179648	Not significant
compost_mulch-yes	N-acylglucosamine 2-epimerase [EC:5.1.3.8]	0.903352	0.265664	0.262977	Not significant
compost_mulch-yes	nicotinamide phosphoribosyltransferase [EC:2.4.2.12]	0.898972	0.325112	0.323918	Not significant
compost_mulch-yes	uncharacterized_protein-ko:K07348	0.897208	0.217278	0.214766	Not significant
compost_mulch-yes	manganese/zinc/iron transport system permease protein	0.890889	0.131717	0.130626	Not significant
compost_mulch-yes	glutamine transport system substrate-binding protein	0.889736	0.259937	0.265189	Not significant
compost_mulch-yes	AraC family transcriptional regulator, transcriptional activator of pobA	0.887834	0.191307	0.192484	Not significant
compost_mulch-yes	enolase-phosphatase E1 [EC:3.1.3.77]	0.884904	0.157759	0.157537	Not significant
compost_mulch-yes	anaerobic nitric oxide reductase transcription regulator	0.882901	0.20339	0.205839	Not significant
compost_mulch-yes	lysozyme [EC:3.2.1.17]	0.882702	0.14948	0.150846	Not significant
compost_mulch-yes	3-phytase [EC:3.1.3.8]	0.882086	0.19281	0.195538	Not significant
compost_mulch-yes	AraC family transcriptional regulator	0.87619	0.155088	0.159693	Not significant
compost_mulch-yes	two-component system, OmpR family, heavy metal sensor histidine kinase CusS [EC:2.7.13.3]	0.873744	0.225465	0.235543	Not significant
compost_mulch-yes	putative lipoprotein	0.872574	0.20993	0.216028	Not significant
compost_mulch-yes	3-oxoacid CoA-transferase [EC:2.8.3.5]	0.87153	0.253248	0.265648	Not significant
compost_mulch-yes	LacI family transcriptional regulator, gluconate utilization system Gnt-I transcriptional repressor	0.869342	0.212236	0.223051	Not significant
compost_mulch-yes	phospholipase A1/A2 [EC:3.1.1.32 3.1.1.4]	0.868313	0.304956	0.317955	Not significant
compost_mulch-yes	solute carrier family 5 (high affinity choline transporter), member 7	0.867674	0.152295	0.161492	Not significant
compost_mulch-yes	allantoin racemase [EC:5.1.99.3]	0.866933	0.133123	0.140453	Not significant
compost_mulch-yes	two-component system, OmpR family, response regulator BaeR	0.866233	0.195673	0.205458	Not significant
compost_mulch-yes	type IV secretion system protein TrbG	0.863978	0.176039	0.186346	Not significant
compost_mulch-yes	ATP synthase in type III secretion protein N [EC:7.4.2.8]	0.855401	0.190724	0.205815	Not significant
compost_mulch-yes	SlyX protein	0.854598	0.178373	0.19409	Not significant
compost_mulch-yes	multidrug efflux pump	0.854543	0.204673	0.222069	Not significant
compost_mulch-yes	3-ketosteroid 9alpha-monooxygenase subunit B [EC:1.14.15.30]	0.851936	0.147768	0.162983	Not significant
compost_mulch-yes	rubredoxin---NAD+ reductase [EC:1.18.1.1]	0.851236	0.307229	0.328877	Not significant
compost_mulch-yes	bilirubin oxidase [EC:1.3.3.5]	0.851095	0.248238	0.26925	Not significant
compost_mulch-yes	dihydroanticapsin dehydrogenase [EC:1.1.1.385]	0.849046	0.202312	0.21888	Not significant
compost_mulch-yes	two-component system, sensor histidine kinase [EC:2.7.13.3]	0.848656	0.248428	0.271015	Not significant
compost_mulch-yes	diguanylate cyclase [EC:2.7.7.65]2	0.842853	0.170533	0.189142	Not significant
compost_mulch-yes	non-specific riboncleoside hydrolase [EC:3.2.-.-]	0.838693	0.174954	0.19675	Not significant
compost_mulch-yes	tropinone reductase I [EC:1.1.1.206]	0.837641	0.161928	0.181492	Not significant
compost_mulch-yes	fructose-6-phosphate aldolase 2 [EC:4.1.2.-]	0.836147	0.263354	0.29159	Not significant
compost_mulch-yes	multidrug efflux pump1	0.833999	0.234332	0.262274	Not significant
compost_mulch-yes	TetR/AcrR family transcriptional regulator, transcriptional repressor of bet genes	0.833363	0.236645	0.265798	Not significant
compost_mulch-yes	phosphatidylglycerophosphatase C [EC:3.1.3.27]	0.829885	0.189225	0.215365	Not significant
compost_mulch-yes	two-component system, oxyanion-binding sensor	0.82904	0.192985	0.220715	Not significant
compost_mulch-yes	potassium-dependent mechanosensitive channel	0.828447	0.151751	0.175509	Not significant
compost_mulch-yes	selenoprotein W-related protein	0.827747	0.169316	0.19429	Not significant
compost_mulch-yes	colanic acid biosynthesis glycosyl transferase WcaI	0.824572	0.18011	0.208791	Not significant
compost_mulch-yes	regulator of nucleoside diphosphate kinase	0.8239	0.185114	0.213629	Not significant
compost_mulch-yes	GntR family transcriptional regulator, uxu operon transcriptional repressor	0.823797	0.185885	0.215048	Not significant
compost_mulch-yes	D-lyxose ketol-isomerase [EC:5.3.1.15]	0.823584	0.184406	0.215096	Not significant
compost_mulch-yes	bifunctional diaminopimelate decarboxylase / aspartate kinase [EC:4.1.1.20 2.7.2.4]	0.823076	0.180842	0.20849	Not significant
compost_mulch-yes	uncharacterized_protein-ko:K03981	0.82252	0.223382	0.2568	Not significant
compost_mulch-yes	MFS transporter, NHS family, xanthosine permease	0.82078	0.388722	0.415255	Not significant
compost_mulch-yes	MSHA biogenesis protein MshL	0.818962	0.231443	0.267278	Not significant
compost_mulch-yes	ion channel-forming bestrophin family protein	0.818735	0.236742	0.272942	Not significant
compost_mulch-yes	2-methylfumaryl-CoA isomerase [EC:5.4.1.3]	0.817846	0.175191	0.206344	Not significant
compost_mulch-yes	type IV secretion system protein VirB6	0.816029	0.197883	0.231153	Not significant
compost_mulch-yes	alkane 1-monooxygenase [EC:1.14.15.3]	0.815788	0.195693	0.229533	Not significant
compost_mulch-yes	oligopeptidase A [EC:3.4.24.70]	0.814748	0.208842	0.244117	Not significant
compost_mulch-yes	IclR family transcriptional regulator, blcABC operon repressor	0.812629	0.172487	0.205249	Not significant
compost_mulch-yes	beta-hydroxylase [EC:1.14.11.-]	0.811594	0.220778	0.259859	Not significant
compost_mulch-yes	2,5-dioxopentanoate dehydrogenase [EC:1.2.1.26]	0.80858	0.183065	0.218152	Not significant
compost_mulch-yes	erythritol transport system ATP-binding protein	0.807647	0.225847	0.266986	Not significant
compost_mulch-yes	single-strand selective monofunctional uracil DNA glycosylase [EC:3.2.2.-]	0.807352	0.243543	0.285536	Not significant
compost_mulch-yes	two-component system, sensor histidine kinase FlrB [EC:2.7.13.3]	0.804552	0.218247	0.261085	Not significant
compost_mulch-yes	hippurate hydrolase [EC:3.5.1.32]	0.802834	0.19718	0.2373	Not significant
compost_mulch-yes	tRNA 5-methylaminomethyl-2-thiouridine biosynthesis bifunctional protein [EC:2.1.1.61 1.5.-.-]	0.800338	0.227309	0.272477	Not significant
compost_mulch-yes	mevalonate kinase [EC:2.7.1.36]	0.799267	0.219074	0.263616	Not significant
compost_mulch-yes	threo-3-hydroxy-D-aspartate ammonia-lyase [EC:4.3.1.27]	0.799231	0.132955	0.170564	Not significant
compost_mulch-yes	not_found-ko:K05837	0.798859	0.121092	0.156747	Not significant
compost_mulch-yes	two-component system, repressor protein LuxO	0.797445	0.171055	0.212381	Not significant
compost_mulch-yes	tRNA-dihydrouridine synthase C [EC:1.-.-.-]	0.797211	0.203499	0.24746	Not significant
compost_mulch-yes	purine/pyrimidine-nucleoside phosphorylase [EC:2.4.2.1 2.4.2.2]	0.796933	0.229274	0.274846	Not significant
compost_mulch-yes	dipeptide transport system permease protein	0.796355	0.219436	0.266274	Not significant
compost_mulch-yes	uncharacterized_protein-ko:K06312	0.795719	0.222683	0.267782	Not significant
compost_mulch-yes	ArsR family transcriptional regulator, virulence genes transcriptional regulator	0.792961	0.182423	0.224837	Not significant
compost_mulch-yes	acetaldehyde dehydrogenase [EC:1.2.1.10]	0.792616	0.164686	0.205315	Not significant
compost_mulch-yes	isochorismate synthase [EC:5.4.4.2]	0.791701	0.171789	0.21361	Not significant
compost_mulch-yes	uncharacterized_protein-ko:K07003	0.791138	0.2054	0.252975	Not significant
compost_mulch-yes	tRNA threonylcarbamoyladenosine dehydratase	0.790745	0.219548	0.267954	Not significant
compost_mulch-yes	NADH-dependent peroxiredoxin subunit F [EC:1.8.1.-]	0.790604	0.198469	0.244427	Not significant
compost_mulch-yes	cytochrome c oxidase subunit I+III [EC:7.1.1.9]	0.787202	0.168789	0.212878	Not significant
compost_mulch-yes	putative phosphoserine phosphatase / 1-acylglycerol-3-phosphate O-acyltransferase [EC:3.1.3.3 2.3.1.51]	0.786681	0.166171	0.209747	Not significant
compost_mulch-yes	multiple sugar transport system ATP-binding protein [EC:3.6.3.-]	0.786475	0.193656	0.241503	Not significant
compost_mulch-yes	acid phosphatase (class A) [EC:3.1.3.2]	0.783848	0.170587	0.215831	Not significant
compost_mulch-yes	imidazole glycerol-phosphate synthase [EC:4.3.2.10]	0.783449	0.301769	0.355156	Not significant
compost_mulch-yes	3',5'-cyclic-AMP phosphodiesterase [EC:3.1.4.53]	0.783001	0.118218	0.159485	Not significant
compost_mulch-yes	sulfite reductase (NADPH) flavoprotein alpha-component [EC:1.8.1.2]	0.781069	0.198482	0.249304	Not significant
compost_mulch-yes	tRNA 2-thiouridine synthesizing protein E [EC:2.8.1.-]	0.780313	0.275158	0.331177	Not significant
compost_mulch-yes	subtilase-type serine protease [EC:3.4.21.-]	0.779268	0.176225	0.225161	Not significant
compost_mulch-yes	Tat-targeted selenate reductase subunit YnfF [EC:1.97.1.9]	0.778781	0.201121	0.252933	Not significant
compost_mulch-yes	porin	0.778091	0.132717	0.176672	Not significant
compost_mulch-yes	cardiolipin synthase C [EC:2.7.8.-]	0.777743	0.199636	0.251852	Not significant
compost_mulch-yes	CBS domain-containing membrane protein	0.777559	0.190419	0.242842	Not significant
compost_mulch-yes	membrane fusion protein, multidrug efflux system8	0.776261	0.157663	0.20384	Not significant
compost_mulch-yes	type IV secretion system protein VirB8	0.775848	0.212135	0.267299	Not significant
compost_mulch-yes	MFS transporter, FHS family, L-fucose permease	0.775274	0.290648	0.348827	Not significant
compost_mulch-yes	TetR/AcrR family transcriptional regulator, mexJK operon transcriptional repressor	0.774512	0.244239	0.303216	Not significant
compost_mulch-yes	recombination associated protein RdgC	0.772474	0.203973	0.2597	Not significant
compost_mulch-yes	TonB-dependent starch-binding outer membrane protein SusC	0.770854	0.369231	0.421348	Not significant
compost_mulch-yes	diphosphate-dependent phosphofructokinase [EC:2.7.1.90]	0.770205	0.148959	0.198884	Not significant
compost_mulch-yes	nondiscriminating aspartyl-tRNA synthetase [EC:6.1.1.23]	0.769382	0.142892	0.192173	Not significant
compost_mulch-yes	tRNA-(ms[2]io[6]A)-hydroxylase [EC:1.-.-.-]	0.769109	0.186716	0.242836	Not significant
compost_mulch-yes	heat shock protein HslJ	0.768997	0.176631	0.230149	Not significant
compost_mulch-yes	uncharacterized_protein-ko:K04096	0.766919	0.184229	0.240759	Not significant
compost_mulch-yes	uncharacterized_protein-ko:K05364	0.766513	0.221308	0.281371	Not significant
compost_mulch-yes	putative GTP pyrophosphokinase [EC:2.7.6.5]	0.765277	0.125031	0.173903	Not significant
compost_mulch-yes	23S rRNA (cytidine2498-2'-O)-methyltransferase [EC:2.1.1.186]	0.764845	0.127995	0.179475	Not significant
compost_mulch-yes	paraquat-inducible protein A	0.764403	0.251133	0.314501	Not significant
compost_mulch-yes	uncharacterized_protein-ko:K07356	0.764142	0.233112	0.296531	Not significant
compost_mulch-yes	4-deoxy-L-threo-5-hexosulose-uronate ketol-isomerase [EC:5.3.1.17]	0.763775	0.230509	0.293773	Not significant
compost_mulch-yes	outer membrane protein	0.763439	0.238477	0.301985	Not significant
compost_mulch-yes	tRNA (adenine22-N1)-methyltransferase [EC:2.1.1.217]	0.761599	0.212048	0.274404	Not significant
compost_mulch-yes	FKBP-type peptidyl-prolyl cis-trans isomerase FklB [EC:5.2.1.8]	0.761516	0.190821	0.250495	Not significant
compost_mulch-yes	molybdate transport system ATP-binding protein	0.761301	0.258559	0.324874	Not significant
compost_mulch-yes	nitrite transporter	0.760547	0.176855	0.234443	Not significant
compost_mulch-yes	D-lactate dehydrogenase	0.760532	0.184317	0.245763	Not significant
compost_mulch-yes	L-cystine transport system permease protein	0.758417	0.140386	0.193944	Not significant
compost_mulch-yes	isocitrate dehydrogenase kinase/phosphatase [EC:2.7.11.5 3.1.3.-]	0.758238	0.204653	0.267001	Not significant
compost_mulch-yes	uncharacterized_protein-ko:K05343	0.756833	0.139445	0.194787	Not significant
compost_mulch-yes	probable lipoprotein NlpC	0.755934	0.265988	0.334126	Not significant
compost_mulch-yes	two-component system, NarL family, invasion response regulator UvrY	0.754055	0.225286	0.292257	Not significant
compost_mulch-yes	ribosome-dependent ATPase	0.753783	0.219996	0.287037	Not significant
compost_mulch-yes	penicillin-binding protein 1C [EC:2.4.1.129]	0.748863	0.172796	0.237069	Not significant
compost_mulch-yes	capsular polysaccharide transport system permease protein6	0.748346	0.21984	0.289385	Not significant
compost_mulch-yes	3,4-dihydroxy-9,10-secoandrosta-1,3,5(10)-triene-9,17-dione 4,5-dioxygenase [EC:1.13.11.25]	0.748186	0.182808	0.248114	Not significant
compost_mulch-yes	c-di-GMP-specific phosphodiesterase [EC:3.1.4.52]	0.74801	0.157034	0.217339	Not significant
compost_mulch-yes	two-component system, NarL family, sensor histidine kinase EvgS [EC:2.7.13.3]	0.747933	0.210551	0.279049	Not significant
compost_mulch-yes	50S ribosomal protein L16 3-hydroxylase [EC:1.14.11.47]	0.747678	0.201238	0.268883	Not significant
compost_mulch-yes	bacitracin transport system ATP-binding protein	0.746806	0.3068	0.380565	Not significant
compost_mulch-yes	Tat-targeted selenate reductase subunit YnfE [EC:1.97.1.9]	0.746707	0.201425	0.269994	Not significant
compost_mulch-yes	glycine betaine/proline transport system permease protein	0.743809	0.135048	0.194845	Not significant
compost_mulch-yes	heme iron utilization protein	0.741032	0.217983	0.292527	Not significant
compost_mulch-yes	UPF0176 protein	0.740117	0.162245	0.228823	Not significant
compost_mulch-yes	DTW domain-containing protein	0.73883	0.229691	0.304279	Not significant
compost_mulch-yes	methionine transaminase [EC:2.6.1.88]	0.735694	0.218285	0.293237	Not significant
compost_mulch-yes	inhibitor of cysteine peptidase	0.733909	0.202718	0.277663	Not significant
compost_mulch-yes	outer membrane protein, multidrug efflux system5	0.733172	0.34654	0.419111	Not significant
compost_mulch-yes	thiol:disulfide interchange protein DsbC [EC:5.3.4.1]	0.732041	0.200949	0.277692	Not significant
compost_mulch-yes	membrane fusion protein, multidrug efflux system5	0.731491	0.201109	0.277643	Not significant
compost_mulch-yes	acyl homoserine lactone synthase [EC:2.3.1.184]	0.729809	0.298869	0.379161	Not significant
compost_mulch-yes	MarR family transcriptional regulator, transcriptional regulator for hemolysin	0.729582	0.16963	0.241904	Not significant
compost_mulch-yes	fimbrial chaperone protein	0.728418	0.204479	0.282177	Not significant
compost_mulch-yes	D-serine dehydratase [EC:4.3.1.18]	0.7277	0.213525	0.292689	Not significant
compost_mulch-yes	bile acid:Na+ symporter, BASS family	0.727608	0.112406	0.176957	Not significant
compost_mulch-yes	nickel/cobalt transporter (NicO) family protein	0.726962	0.13618	0.20511	Not significant
compost_mulch-yes	colanic acid/amylovoran biosynthesis protein	0.726048	0.142641	0.213475	Not significant
compost_mulch-yes	two-component system, OmpR family, sensor histidine kinase PhoQ [EC:2.7.13.3]	0.722203	0.194313	0.274874	Not significant
compost_mulch-yes	putrescine transport system substrate-binding protein	0.721699	0.202265	0.283558	Not significant
compost_mulch-yes	N-acetylcysteine deacetylase [EC:3.5.1.-]	0.721539	0.252332	0.338367	Not significant
compost_mulch-yes	lipid A ethanolaminephosphotransferase [EC:2.7.8.43]	0.72067	0.229407	0.314247	Not significant
compost_mulch-yes	L-cystine transport system ATP-binding protein [EC:7.4.2.1]	0.72037	0.171962	0.251325	Not significant
compost_mulch-yes	phosphate:Na+ symporter	0.718646	0.128739	0.199108	Not significant
compost_mulch-yes	glucan 1,4-alpha-glucosidase [EC:3.2.1.3]	0.717112	0.293662	0.379567	Not significant
compost_mulch-yes	type IV secretion system protein VirB9	0.71672	0.192031	0.275386	Not significant
compost_mulch-yes	LysR family transcriptional regulator, nitrogen assimilation regulatory protein	0.716656	0.146773	0.222071	Not significant
compost_mulch-yes	saccharopine dehydrogenase (NADP+, L-glutamate forming) [EC:1.5.1.10]	0.716277	0.269743	0.35797	Not significant
compost_mulch-yes	large subunit ribosomal protein L7A	0.716031	0.231346	0.320176	Not significant
compost_mulch-yes	periplasmic mercuric ion binding protein	0.716008	0.282047	0.37052	Not significant
compost_mulch-yes	nitrate/nitrite transport system substrate-binding protein	0.715952	0.167153	0.245785	Not significant
compost_mulch-yes	uncharacterized_protein-ko:K03073	0.715822	0.170325	0.250604	Not significant
compost_mulch-yes	serine/threonine transporter	0.715619	0.355751	0.435031	Not significant
compost_mulch-yes	L-rhamnose isomerase / sugar isomerase [EC:5.3.1.14 5.3.1.-]	0.712996	0.126096	0.198629	Not significant
compost_mulch-yes	23S rRNA (guanine2445-N2)-methyltransferase / 23S rRNA (guanine2069-N7)-methyltransferase [EC:2.1.1.173 2.1.1.264]	0.711328	0.194622	0.281288	Not significant
compost_mulch-yes	Gnt-I system high-affinity gluconate transporter	0.711072	0.274387	0.365811	Not significant
compost_mulch-yes	methylglutamate dehydrogenase subunit C [EC:1.5.99.5]	0.710365	0.169425	0.252289	Not significant
compost_mulch-yes	branched-chain amino acid:cation transporter, LIVCS family	0.708643	0.288064	0.379095	Not significant
compost_mulch-yes	subtilisin [EC:3.4.21.62]	0.706336	0.191146	0.280274	Not significant
compost_mulch-yes	zinc-binding alcohol dehydrogenase/oxidoreductase	0.705459	0.270937	0.365179	Not significant
compost_mulch-yes	N-acetyl-D-muramate 6-phosphate phosphatase [EC:3.1.3.105]	0.704664	0.192123	0.280139	Not significant
compost_mulch-yes	phosphomevalonate kinase [EC:2.7.4.2]	0.704561	0.184225	0.271072	Not significant
compost_mulch-yes	mannonate dehydratase [EC:4.2.1.8]9	0.702418	0.124226	0.202596	Not significant
compost_mulch-yes	lantibiotic biosynthesis protein5	0.702365	0.292656	0.387426	Not significant
compost_mulch-yes	DNA excision repair protein ERCC-2 [EC:3.6.4.12]	0.702091	0.228195	0.323785	Not significant
compost_mulch-yes	lactose/L-arabinose transport system permease protein10	0.70181	0.101439	0.176726	Not significant
compost_mulch-yes	N-succinyl-L-ornithine transcarbamylase [EC:2.1.3.11]	0.701143	0.274301	0.370778	Not significant
compost_mulch-yes	maltose phosphorylase [EC:2.4.1.8]	0.697379	0.293659	0.38995	Not significant
compost_mulch-yes	heptosyltransferase I [EC:2.4.-.-]	0.696669	0.160175	0.249107	Not significant
compost_mulch-yes	aminobenzoyl-glutamate transport protein	0.696603	0.162414	0.251061	Not significant
compost_mulch-yes	zinc transporter	0.694322	0.182026	0.275067	Not significant
compost_mulch-yes	type IV pilus assembly protein PilX	0.694105	0.213648	0.31204	Not significant
compost_mulch-yes	outer membrane lipoprotein LolB	0.691243	0.197877	0.294277	Not significant
compost_mulch-yes	amino-acid N-acetyltransferase [EC:2.3.1.1]	0.691038	0.20323	0.300834	Not significant
compost_mulch-yes	ribitol 2-dehydrogenase [EC:1.1.1.56]	0.690238	0.256443	0.356638	Not significant
compost_mulch-yes	TRAP-type transport system large permease protein	0.689304	0.231138	0.333213	Not significant
compost_mulch-yes	diaminobutyrate-2-oxoglutarate transaminase [EC:2.6.1.76]	0.68912	0.148586	0.238081	Not significant
compost_mulch-yes	malate-CoA ligase subunit beta [EC:6.2.1.9]	0.688867	0.202755	0.302054	Not significant
compost_mulch-yes	superoxide oxidase [EC:1.10.3.17]	0.686503	0.178227	0.275657	Not significant
compost_mulch-yes	ureidomalonase [EC:3.5.1.95]	0.68604	0.380039	0.466623	Not significant
compost_mulch-yes	methyl-accepting chemotaxis protein II, aspartate sensor receptor	0.685909	0.288647	0.390202	Not significant
compost_mulch-yes	DnaJ like chaperone protein	0.684	0.168034	0.264279	Not significant
compost_mulch-yes	putrescine transport system ATP-binding protein	0.68265	0.167204	0.26436	Not significant
compost_mulch-yes	uncharacterized_protein-ko:K10200	0.68202	0.360147	0.455231	Not significant
compost_mulch-yes	sarcosine oxidase, subunit alpha [EC:1.5.3.1]	0.681836	0.151323	0.245674	Not significant
compost_mulch-yes	1-pyrroline-4-hydroxy-2-carboxylate deaminase [EC:3.5.4.22]	0.681834	0.150256	0.243732	Not significant
compost_mulch-yes	ureidoglycolate lyase [EC:4.3.2.3]	0.67926	0.232034	0.340121	Not significant
compost_mulch-yes	putative transcriptional regulator	0.67898	0.147318	0.243317	Not significant
compost_mulch-yes	nitric oxide reductase subunit B [EC:1.7.2.5]	0.678283	0.154463	0.252539	Not significant
compost_mulch-yes	tRNA (cmo5U34)-methyltransferase [EC:2.1.1.-]	0.67801	0.175955	0.276539	Not significant
compost_mulch-yes	microbial collagenase [EC:3.4.24.3]	0.677785	0.152618	0.247942	Not significant
compost_mulch-yes	type IV secretion system protein VirB11 [EC:7.4.2.8]	0.676367	0.202255	0.308336	Not significant
compost_mulch-yes	dTDP-4-amino-4,6-dideoxygalactose transaminase [EC:2.6.1.59]	0.674832	0.213752	0.321939	Not significant
compost_mulch-yes	MarR family transcriptional regulator, temperature-dependent positive regulator of motility	0.674385	0.185614	0.290538	Not significant
compost_mulch-yes	tRNA1Val (adenine37-N6)-methyltransferase [EC:2.1.1.223]	0.673263	0.156982	0.257314	Not significant
compost_mulch-yes	acetyl-CoA hydrolase [EC:3.1.2.1]	0.672281	0.23154	0.342014	Not significant
compost_mulch-yes	sarcosine oxidase, subunit gamma [EC:1.5.3.1]	0.671101	0.169204	0.273252	Not significant
compost_mulch-yes	putative acetyltransferase [EC:2.3.1.-]9	0.668334	0.163661	0.268197	Not significant
compost_mulch-yes	dipeptide transport system ATP-binding protein5	0.667315	0.16855	0.276321	Not significant
compost_mulch-yes	S-adenosylmethionine uptake transporter	0.666912	0.176152	0.283402	Not significant
compost_mulch-yes	L-rhamnose mutarotase [EC:5.1.3.32]	0.665868	0.130597	0.229448	Not significant
compost_mulch-yes	dTDP-4-amino-4,6-dideoxy-D-glucose transaminase [EC:2.6.1.33]	0.664556	0.309624	0.42071	Not significant
compost_mulch-yes	type III secretion protein L	0.663978	0.113273	0.20804	Not significant
compost_mulch-yes	MFS transporter, DHA1 family, purine base/nucleoside efflux pump	0.663535	0.209274	0.324918	Not significant
compost_mulch-yes	DNA-entry nuclease	0.663216	0.204943	0.319753	Not significant
compost_mulch-yes	spore maturation protein B	0.662964	0.189667	0.299543	Not significant
compost_mulch-yes	phosphogluconate dehydratase [EC:4.2.1.12]	0.661093	0.176612	0.286825	Not significant
compost_mulch-yes	chloramphenicol O-acetyltransferase type B [EC:2.3.1.28]	0.660047	0.13628	0.239398	Not significant
compost_mulch-yes	ribosomal protein L3 glutamine methyltransferase [EC:2.1.1.298]	0.657658	0.17382	0.285631	Not significant
compost_mulch-yes	MtfA peptidase	0.655153	0.164842	0.276903	Not significant
compost_mulch-yes	type VI secretion system protein ImpM	0.654451	0.21151	0.331161	Not significant
compost_mulch-yes	uncharacterized_protein-ko:K10565	0.65429	0.275391	0.395375	Not significant
compost_mulch-yes	O-antigen biosynthesis protein WbqP	0.653169	0.162587	0.273331	Not significant
compost_mulch-yes	antitoxin ParD1/3/4	0.653111	0.173117	0.287712	Not significant
compost_mulch-yes	4-hydroxybenzoate polyprenyltransferase [EC:2.5.1.39]	0.652798	0.146672	0.255709	Not significant
compost_mulch-yes	C4-dicarboxylate-binding protein DctP	0.650965	0.214143	0.334853	Not significant
compost_mulch-yes	1,2-dihydroxy-3-keto-5-methylthiopentene dioxygenase [EC:1.13.11.53 1.13.11.54]	0.650764	0.153291	0.266679	Not significant
compost_mulch-yes	putrescine transport system permease protein	0.649067	0.152692	0.266215	Not significant
compost_mulch-yes	ATP-dependent DNA helicase Rep [EC:3.6.4.12]	0.647895	0.195182	0.31554	Not significant
compost_mulch-yes	uncharacterized_protein-ko:K03599	0.647651	0.19058	0.311613	Not significant
compost_mulch-yes	toxin CcdB	0.647522	0.188186	0.308326	Not significant
compost_mulch-yes	outer membrane usher protein	0.647174	0.200188	0.320851	Not significant
compost_mulch-yes	multidomain signaling protein FimX	0.645307	0.19441	0.317374	Not significant
compost_mulch-yes	ascorbate PTS system EIIC component	0.644148	0.277065	0.400181	Not significant
compost_mulch-yes	type III secretion protein T	0.643978	0.210997	0.336101	Not significant
compost_mulch-yes	toxin ParE1/3/4	0.643927	0.147693	0.261972	Not significant
compost_mulch-yes	MFS transporter, DHA1 family, multidrug resistance protein	0.643897	0.215512	0.340655	Not significant
compost_mulch-yes	general bacterial porin, GBP family	0.64281	0.313844	0.434491	Not significant
compost_mulch-yes	opine dehydrogenase [EC:1.5.1.28]	0.642721	0.155467	0.273081	Not significant
compost_mulch-yes	5-dehydro-4-deoxyglucarate dehydratase [EC:4.2.1.41]	0.640428	0.174547	0.295716	Not significant
compost_mulch-yes	ubiquinone biosynthesis protein UbiJ	0.639809	0.19162	0.317013	Not significant
compost_mulch-yes	NADP-dependent aldehyde dehydrogenase [EC:1.2.1.4]	0.639294	0.131745	0.244317	Not significant
compost_mulch-yes	serine/threonine-protein kinase HipA [EC:2.7.11.1]	0.639267	0.121431	0.231816	Not significant
compost_mulch-yes	fructose transport system ATP-binding protein	0.63909	0.146086	0.262154	Not significant
compost_mulch-yes	nonribosomal peptide synthetase DhbF	0.638345	0.180335	0.304996	Not significant
compost_mulch-yes	DtxR family transcriptional regulator, manganese transport regulator	0.638326	0.165964	0.285735	Not significant
compost_mulch-yes	SH3 domain protein	0.638044	0.227352	0.355869	Not significant
compost_mulch-yes	polysaccharide biosynthesis protein PslA	0.637376	0.155056	0.274632	Not significant
compost_mulch-yes	NAD(P)H dehydrogenase (quinone) [EC:1.6.5.2]2	0.636356	0.118348	0.22798	Not significant
compost_mulch-yes	alpha-1,4-digalacturonate transport system substrate-binding protein	0.635813	0.163224	0.287175	Not significant
compost_mulch-yes	pseudouridine kinase [EC:2.7.1.83]	0.635287	0.147427	0.267205	Not significant
compost_mulch-yes	glycine betaine/proline transport system ATP-binding protein [EC:7.6.2.9]	0.634072	0.131017	0.247013	Not significant
compost_mulch-yes	alanine or glycine:cation symporter, AGCS family	0.632288	0.161525	0.285374	Not significant
compost_mulch-yes	uncharacterized_protein-ko:K06374	0.632168	0.194712	0.324058	Not significant
compost_mulch-yes	iron/zinc/manganese/copper transport system permease protein	0.632018	0.280605	0.412299	Not significant
compost_mulch-yes	chemotaxis protein MotC	0.631712	0.146985	0.269998	Not significant
compost_mulch-yes	lysophospholipase [EC:3.1.1.5]	0.628998	0.123917	0.241394	Not significant
compost_mulch-yes	MFS transporter, DHA3 family, macrolide efflux protein	0.62726	0.198645	0.332001	Not significant
compost_mulch-yes	polysaccharide biosynthesis protein PelG	0.626445	0.248324	0.383671	Not significant
compost_mulch-yes	RNA methyltransferase, TrmH family [EC:2.1.1.-]	0.625109	0.174532	0.304488	Not significant
compost_mulch-yes	D-ribose pyranase [EC:5.4.99.62]	0.623246	0.135054	0.257776	Not significant
compost_mulch-yes	replication initiation protein RepC	0.622751	0.18375	0.317339	Not significant
compost_mulch-yes	microcin C transport system permease protein	0.621513	0.168443	0.299459	Not significant
compost_mulch-yes	outer membrane lipase/esterase	0.621313	0.243864	0.381004	Not significant
compost_mulch-yes	MFS transporter, DHA1 family, arabinose polymer utilization protein	0.620359	0.34756	0.473362	Not significant
compost_mulch-yes	nitrate/nitrite transport system ATP-binding protein [EC:3.6.3.-]	0.620112	0.151521	0.280698	Not significant
compost_mulch-yes	formate dehydrogenase subunit delta [EC:1.17.1.9]	0.619957	0.121198	0.24225	Not significant
compost_mulch-yes	4-hydroxyproline epimerase [EC:5.1.1.8]	0.619798	0.154593	0.285395	Not significant
compost_mulch-yes	LacI family transcriptional regulator, fructose operon transcriptional repressor	0.619442	0.172539	0.305757	Not significant
compost_mulch-yes	starch-binding outer membrane protein, SusD/RagB family	0.617755	0.222194	0.361779	Not significant
compost_mulch-yes	glutathione-regulated potassium-efflux system protein KefB	0.617751	0.158832	0.290143	Not significant
compost_mulch-yes	LuxR family transcriptional regulator, quorum-sensing system regulator SinR	0.617232	0.241057	0.38059	Not significant
compost_mulch-yes	glycoside/pentoside/hexuronide:cation symporter, GPH family	0.615654	0.141824	0.270178	Not significant
compost_mulch-yes	not_found-ko:K06216	0.614751	0.135934	0.264596	Not significant
compost_mulch-yes	fructuronate reductase [EC:1.1.1.57]	0.614161	0.147666	0.278583	Not significant
compost_mulch-yes	type IV secretion system protein VirB4 [EC:7.4.2.8]	0.613769	0.175403	0.312696	Not significant
compost_mulch-yes	putrescine transport system permease protein10	0.613366	0.143011	0.273883	Not significant
compost_mulch-yes	tRNA (uracil-5-)-methyltransferase [EC:2.1.1.35]	0.612979	0.146447	0.278447	Not significant
compost_mulch-yes	LysR family transcriptional regulator, regulator of gene expression of beta-lactamase	0.612797	0.273927	0.414337	Not significant
compost_mulch-yes	D-psicose/D-tagatose/L-ribulose 3-epimerase [EC:5.1.3.30 5.1.3.31]	0.612175	0.105872	0.226561	Not significant
compost_mulch-yes	acetyltransferase EpsM [EC:2.3.1.-]	0.611409	0.186984	0.32721	Not significant
compost_mulch-yes	MipA family protein	0.61111	0.18088	0.3199	Not significant
compost_mulch-yes	23S rRNA (uridine2479-2'-O)-methyltransferase [EC:2.1.1.208]	0.610525	0.159321	0.295462	Not significant
compost_mulch-yes	Fe/S biogenesis protein NfuA	0.610463	0.17702	0.316732	Not significant
compost_mulch-yes	twitching motility two-component system response regulator PilH	0.609913	0.156707	0.29275	Not significant
compost_mulch-yes	MerR family transcriptional regulator, copper efflux regulator3	0.609543	0.138977	0.270531	Not significant
compost_mulch-yes	uncharacterized_protein-ko:K03313	0.609014	0.133419	0.264076	Not significant
compost_mulch-yes	3-oxoadipyl-CoA thiolase [EC:2.3.1.174]	0.608511	0.153671	0.28831	Not significant
compost_mulch-yes	cobalamin biosynthesis protein CobW	0.607	0.136989	0.268753	Not significant
compost_mulch-yes	osmotically inducible lipoprotein OsmB	0.604151	0.239892	0.385321	Not significant
compost_mulch-yes	N-acetylmannosamine-6-phosphate 2-epimerase / N-acetylmannosamine kinase [EC:5.1.3.9 2.7.1.60]	0.601354	0.163446	0.305511	Not significant
compost_mulch-yes	type IV secretion system protein VirB3	0.601192	0.233667	0.380853	Not significant
compost_mulch-yes	glycerol transport system substrate-binding protein	0.60099	0.155002	0.295089	Not significant
compost_mulch-yes	carnitine 3-dehydrogenase [EC:1.1.1.108]	0.60078	0.174333	0.318893	Not significant
compost_mulch-yes	L-idonate 5-dehydrogenase [EC:1.1.1.264]	0.599794	0.141843	0.280692	Not significant
compost_mulch-yes	UDP-MurNAc hydroxylase	0.599289	0.184749	0.330584	Not significant
compost_mulch-yes	uncharacterized_protein-ko:K07213	0.599006	0.237264	0.386587	Not significant
compost_mulch-yes	unsaturated rhamnogalacturonyl hydrolase [EC:3.2.1.172]	0.597351	0.251455	0.40146	Not significant
compost_mulch-yes	N-acetylmuramoyl-L-alanine amidase [EC:3.5.1.28]6	0.596188	0.167063	0.312965	Not significant
compost_mulch-yes	lipid A 3-O-deacylase [EC:3.1.1.-]	0.596141	0.235125	0.385967	Not significant
compost_mulch-yes	putative colanic acid biosynthesis acetyltransferase WcaF [EC:2.3.1.-]	0.592868	0.196214	0.34584	Not significant
compost_mulch-yes	two-component system, sporulation sensor kinase C [EC:2.7.13.3]	0.59212	0.286504	0.43389	Not significant
compost_mulch-yes	DNA-directed RNA polymerase [EC:2.7.7.6]	0.591169	0.294955	0.443173	Not significant
compost_mulch-yes	galacturonosyltransferase WbtD [EC:2.4.1.-]	0.590379	0.239701	0.393992	Not significant
compost_mulch-yes	beta-agarase [EC:3.2.1.81]	0.59035	0.207025	0.360364	Not significant
compost_mulch-yes	4-aminobutyrate---pyruvate transaminase [EC:2.6.1.96]	0.589287	0.133023	0.274721	Not significant
compost_mulch-yes	septum site-determining protein MinC	0.589178	0.135828	0.277949	Not significant
compost_mulch-yes	general secretion pathway protein N	0.586816	0.179288	0.333366	Not significant
compost_mulch-yes	two-component system, sensor histidine kinase RegB [EC:2.7.13.3]	0.586704	0.154385	0.302022	Not significant
compost_mulch-yes	carnitine O-palmitoyltransferase 1, liver isoform [EC:2.3.1.21]	0.5846	0.281449	0.435962	Not significant
compost_mulch-yes	uncharacterized_protein-ko:K06303	0.58347	0.174322	0.328155	Not significant
compost_mulch-yes	carnitine O-acetyltransferase [EC:2.3.1.7]	0.583442	0.28091	0.436535	Not significant
compost_mulch-yes	inositol-phosphate transport system substrate-binding protein	0.583344	0.190622	0.346709	Not significant
compost_mulch-yes	dipeptide transport system substrate-binding protein1	0.583307	0.175756	0.329156	Not significant
compost_mulch-yes	oligogalacturonide transporter	0.583167	0.233454	0.392144	Not significant
compost_mulch-yes	methylglyoxal synthase [EC:4.2.3.3]	0.583072	0.120923	0.262715	Not significant
compost_mulch-yes	DnaA-homolog protein	0.582937	0.173803	0.329172	Not significant
compost_mulch-yes	uncharacterized_protein-ko:K07226	0.58252	0.184019	0.339144	Not significant
compost_mulch-yes	flagellar protein FlbT	0.582476	0.139073	0.286911	Not significant
compost_mulch-yes	glyoxylate/hydroxypyruvate reductase [EC:1.1.1.79 1.1.1.81]	0.581074	0.133271	0.281001	Not significant
compost_mulch-yes	glucans biosynthesis protein C [EC:2.1.-.-]	0.58107	0.150321	0.302773	Not significant
compost_mulch-yes	putative permease	0.580746	0.130797	0.276371	Not significant
compost_mulch-yes	arginine/ornithine transport system ATP-binding protein [EC:7.4.2.1]	0.579449	0.221697	0.379725	Not significant
compost_mulch-yes	coniferyl-aldehyde dehydrogenase [EC:1.2.1.68]	0.579115	0.190296	0.348696	Not significant
compost_mulch-yes	fatty acid synthase, bacteria type [EC:2.3.1.-]	0.577861	0.187103	0.344573	Not significant
compost_mulch-yes	tRNA-dihydrouridine synthase A [EC:1.-.-.-]	0.577659	0.149962	0.303314	Not significant
compost_mulch-yes	galactitol 2-dehydrogenase [EC:1.1.1.16]	0.57727	0.20659	0.365985	Not significant
compost_mulch-yes	cobalt-precorrin 5A hydrolase [EC:3.7.1.12]	0.576732	0.159392	0.314916	Not significant
compost_mulch-yes	TRAP-type transport system periplasmic protein	0.574653	0.148097	0.302271	Not significant
compost_mulch-yes	starch-binding outer membrane protein SusE/F	0.57343	0.313774	0.468734	Not significant
compost_mulch-yes	NADH dehydrogenase (ubiquinone) Fe-S protein 8 [EC:7.1.1.2 1.6.99.3]	0.573016	0.139321	0.290619	Not significant
compost_mulch-yes	malate dehydrogenase (quinone) [EC:1.1.5.4]	0.571709	0.157467	0.315197	Not significant
compost_mulch-yes	HTH-type transcriptional regulator, quorum sensing regulator NprR	0.571678	0.248682	0.411432	Not significant
compost_mulch-yes	phosphoserine / homoserine phosphotransferase [EC:3.1.3.3 2.7.1.39]	0.571371	0.19603	0.359814	Not significant
compost_mulch-yes	microcin C transport system permease protein6	0.571245	0.159928	0.31923	Not significant
compost_mulch-yes	4-O-beta-D-mannosyl-D-glucose phosphorylase [EC:2.4.1.281]	0.5712	0.327452	0.482276	Not significant
compost_mulch-yes	N-acetylmuramoyl-L-alanine amidase [EC:3.5.1.28]	0.570879	0.249451	0.412209	Not significant
compost_mulch-yes	sulfite dehydrogenase (quinone) subunit SoeB	0.56944	0.207867	0.370852	Not significant
compost_mulch-yes	ribosome-associated protein	0.56701	0.172022	0.334122	Not significant
compost_mulch-yes	inositol transport system permease protein	0.566506	0.170096	0.333762	Not significant
compost_mulch-yes	MFS transporter, ACS family, D-galactonate transporter	0.563829	0.126062	0.280712	Not significant
compost_mulch-yes	3-deoxy-alpha-D-manno-octulosonate 8-oxidase [EC:1.1.3.48]	0.563113	0.350807	0.504726	Not significant
compost_mulch-yes	phosphoenolpyruvate phosphomutase [EC:5.4.2.9]	0.562826	0.0863932	0.229882	Not significant
compost_mulch-yes	glutaminase [EC:3.5.1.2]	0.562713	0.0812977	0.222253	Not significant
compost_mulch-yes	dipeptide transport system ATP-binding protein6	0.562605	0.171572	0.338036	Not significant
compost_mulch-yes	Fe(3+) dicitrate transport protein	0.562553	0.184712	0.350936	Not significant
compost_mulch-yes	multifunctional cyclase / dehydratase / O-methyltransferase [EC:2.3.1.235]	0.56189	0.28981	0.4532	Not significant
compost_mulch-yes	CRP/FNR family transcriptional regulator, nitrogen fixation regulation protein	0.559765	0.134473	0.296293	Not significant
compost_mulch-yes	MSHA biogenesis protein MshI	0.559634	0.212699	0.384507	Not significant
compost_mulch-yes	23S rRNA (adenine2030-N6)-methyltransferase [EC:2.1.1.266]	0.559631	0.144352	0.306224	Not significant
compost_mulch-yes	cell division protein FtsL	0.558982	0.172841	0.33985	Not significant
compost_mulch-yes	cobalamin biosynthetic protein CobC	0.558117	0.184669	0.355026	Not significant
compost_mulch-yes	alpha-galactosidase [EC:3.2.1.22]	0.557987	0.103526	0.256082	Not significant
compost_mulch-yes	uncharacterized_protein-ko:K05363	0.55725	0.135408	0.296791	Not significant
compost_mulch-yes	lysozyme	0.556108	0.126518	0.285741	Not significant
compost_mulch-yes	glucose-1-phosphatase [EC:3.1.3.10]	0.555697	0.148012	0.312947	Not significant
compost_mulch-yes	tyrosine decarboxylase / aspartate 1-decarboxylase [EC:4.1.1.25 4.1.1.11]	0.555693	0.139255	0.302464	Not significant
compost_mulch-yes	DNA mismatch endonuclease, patch repair protein [EC:3.1.-.-]	0.555614	0.114974	0.27304	Not significant
compost_mulch-yes	flagellar protein FlaF	0.555592	0.133861	0.29595	Not significant
compost_mulch-yes	membrane fusion protein, adhesin transport system	0.555523	0.209323	0.382163	Not significant
compost_mulch-yes	GMP reductase [EC:1.7.1.7]	0.555506	0.142285	0.306548	Not significant
compost_mulch-yes	two-component system, OmpR family, response regulator TctD	0.554122	0.181089	0.352507	Not significant
compost_mulch-yes	23S rRNA pseudouridine2604 synthase [EC:5.4.99.21]	0.553953	0.169108	0.339995	Not significant
compost_mulch-yes	transforming growth factor-beta-induced protein	0.5534	0.250481	0.422043	Not significant
compost_mulch-yes	heavy-metal exporter, HME family	0.552283	0.128559	0.291746	Not significant
compost_mulch-yes	hypothetical chaperone protein	0.55227	0.179482	0.351875	Not significant
compost_mulch-yes	RpiR family transcriptional regulator, carbohydrate utilization regulator	0.55115	0.27884	0.448833	Not significant
compost_mulch-yes	diguanylate cyclase [EC:2.7.7.65]4	0.550575	0.397787	0.546595	Not significant
compost_mulch-yes	2-pyrone-4,6-dicarboxylate lactonase [EC:3.1.1.57]	0.548601	0.145235	0.312264	Not significant
compost_mulch-yes	protochlorophyllide reductase [EC:1.3.1.33]	0.547717	0.169996	0.342612	Not significant
compost_mulch-yes	1-aminocyclopropane-1-carboxylate deaminase [EC:3.5.99.7]	0.545989	0.15202	0.324296	Not significant
compost_mulch-yes	acetate CoA/acetoacetate CoA-transferase alpha subunit [EC:2.8.3.8 2.8.3.9]	0.544961	0.219019	0.396145	Not significant
compost_mulch-yes	Fis family transcriptional regulator, factor for inversion stimulation protein	0.544736	0.15631	0.329907	Not significant
compost_mulch-yes	protein dithiol oxidoreductase (disulfide-forming) [EC:1.8.4.15]	0.54294	0.145451	0.319505	Not significant
compost_mulch-yes	LuxR family transcriptional regulator, quorum-sensing system regulator BjaR1	0.542249	0.175624	0.353476	Not significant
compost_mulch-yes	polyketide synthase PksJ	0.541495	0.222671	0.40309	Not significant
compost_mulch-yes	rhamnulose-1-phosphate aldolase [EC:4.1.2.19]	0.540491	0.0949894	0.25408	Not significant
compost_mulch-yes	TRAP-type transport system small permease protein	0.539904	0.167836	0.347335	Not significant
compost_mulch-yes	scyllo-inositol 2-dehydrogenase (NADP+) [EC:1.1.1.371]	0.539598	0.197993	0.379288	Not significant
compost_mulch-yes	dipeptide transport system permease protein9	0.537246	0.170959	0.35167	Not significant
compost_mulch-yes	cysteine desulfuration protein SufE	0.536715	0.123356	0.293985	Not significant
compost_mulch-yes	chloramphenicol 3-O phosphotransferase [EC:2.7.1.-]	0.536563	0.147794	0.324234	Not significant
compost_mulch-yes	uncharacterized_protein-ko:K07124	0.534077	0.181394	0.365081	Not significant
compost_mulch-yes	4-hydroxy 2-oxovalerate aldolase [EC:4.1.3.39]	0.532155	0.127782	0.304039	Not significant
compost_mulch-yes	exodeoxyribonuclease V [EC:3.1.11.5]	0.5294	0.141666	0.32085	Not significant
compost_mulch-yes	galactoside O-acetyltransferase [EC:2.3.1.18]	0.528404	0.199099	0.385981	Not significant
compost_mulch-yes	putative chitobiose transport system substrate-binding protein	0.528067	0.223813	0.408941	Not significant
compost_mulch-yes	uncharacterized_protein-ko:K03523	0.527449	0.212418	0.399895	Not significant
compost_mulch-yes	capsular polysaccharide transport system permease protein	0.527398	0.215685	0.402709	Not significant
compost_mulch-yes	pyrimidine oxygenase [EC:1.14.99.46]	0.526689	0.19225	0.378063	Not significant
compost_mulch-yes	glutamate/aspartate transport system substrate-binding protein	0.526578	0.160711	0.345685	Not significant
compost_mulch-yes	LysR family transcriptional regulator, putative pyruvate carboxylase regulator	0.524696	0.359376	0.530559	Not significant
compost_mulch-yes	adenine deaminase [EC:3.5.4.2]	0.524414	0.24129	0.428648	Not significant
compost_mulch-yes	metalloprotease [EC:3.4.24.-]	0.524259	0.321712	0.501742	Not significant
compost_mulch-yes	(heptosyl)LPS beta-1,4-glucosyltransferase [EC:2.4.1.-]	0.524212	0.216692	0.404881	Not significant
compost_mulch-yes	4-guanidinobutyraldehyde dehydrogenase / NAD-dependent aldehyde dehydrogenase [EC:1.2.1.54 1.2.1.-]	0.524084	0.298697	0.481044	Not significant
compost_mulch-yes	MFS transporter, SP family, inositol transporter	0.523519	0.142574	0.325158	Not significant
compost_mulch-yes	multicomponent Na+:H+ antiporter subunit B	0.523213	0.120399	0.297806	Not significant
compost_mulch-yes	two-component system, OmpR family, sensor histidine kinase CpxA [EC:2.7.13.3]	0.523079	0.215865	0.406126	Not significant
compost_mulch-yes	C4-dicarboxylate transporter, DctQ subunit	0.522844	0.14183	0.326239	Not significant
compost_mulch-yes	L-2,4-diaminobutyrate transaminase [EC:2.6.1.76]	0.520037	0.149559	0.336519	Not significant
compost_mulch-yes	putative glycerol-1-phosphate prenyltransferase [EC:2.5.1.-]	0.518476	0.178159	0.369254	Not significant
compost_mulch-yes	cytochrome o ubiquinol oxidase subunit I [EC:7.1.1.3]	0.517518	0.180914	0.374019	Not significant
compost_mulch-yes	ATP-dependent RNA helicase RhlB [EC:3.6.4.13]	0.516146	0.129502	0.315159	Not significant
compost_mulch-yes	putative endonuclease	0.51604	0.124669	0.308224	Not significant
compost_mulch-yes	cell division topological specificity factor	0.514862	0.152507	0.343378	Not significant
compost_mulch-yes	LacI family transcriptional regulator, repressor for deo operon, udp, cdd, tsx, nupC, and nupG	0.514669	0.13297	0.319835	Not significant
compost_mulch-yes	outer membrane lipoprotein	0.514563	0.193189	0.388128	Not significant
compost_mulch-yes	sn-glycerol 3-phosphate transport system ATP-binding protein [EC:7.6.2.10]	0.51342	0.132711	0.320002	Not significant
compost_mulch-yes	uncharacterized_protein-ko:K05886	0.512701	0.122023	0.308061	Not significant
compost_mulch-yes	protein involved in ribonucleotide reduction	0.511069	0.13632	0.325079	Not significant
compost_mulch-yes	uncharacterized_protein-ko:K04759	0.510893	0.132373	0.320769	Not significant
compost_mulch-yes	fructose-1,6-bisphosphatase I [EC:3.1.3.11]	0.510262	0.147823	0.340394	Not significant
compost_mulch-yes	MSHA biogenesis protein MshO	0.50751	0.196741	0.393653	Not significant
compost_mulch-yes	uncharacterized_protein-ko:K03640	0.507144	0.139634	0.332077	Not significant
compost_mulch-yes	two-component system, OmpR family, flagellar system response regulator FtcR	0.507008	0.150717	0.344357	Not significant
compost_mulch-yes	two-component system, response regulator RegA	0.506869	0.145835	0.340586	Not significant
compost_mulch-yes	uncharacterized_protein-ko:K07031	0.506267	0.171058	0.368077	Not significant
compost_mulch-yes	steroid Delta-isomerase [EC:5.3.3.1]	0.506064	0.105512	0.289009	Not significant
compost_mulch-yes	nitrate/nitrite transport system permease protein	0.50586	0.132003	0.322536	Not significant
compost_mulch-yes	uncharacterized_protein-ko:K04749	0.503666	0.131793	0.325756	Not significant
compost_mulch-yes	uroporphyrin-III C-methyltransferase [EC:2.1.1.107]	0.502758	0.13845	0.332883	Not significant
compost_mulch-yes	heme exporter protein D	0.501857	0.120703	0.312107	Not significant
compost_mulch-yes	sugar fermentation stimulation protein A	0.501721	0.125033	0.317754	Not significant
compost_mulch-yes	D-methionine transport system permease protein	0.501497	0.117455	0.308233	Not significant
compost_mulch-yes	DNA-binding protein H-NS	0.500731	0.242705	0.442714	Not significant
compost_mulch-yes	stringent starvation protein B	0.500391	0.160145	0.359164	Not significant
compost_mulch-yes	linoleoyl-CoA desaturase [EC:1.14.19.3]	0.500338	0.136714	0.333111	Not significant
compost_mulch-yes	topoisomerase IV subunit A [EC:5.6.2.2]	0.50012	0.150963	0.349803	Not significant
compost_mulch-yes	sn-glycerol 3-phosphate transport system substrate-binding protein	0.500033	0.105299	0.293405	Not significant
compost_mulch-yes	uncharacterized_protein-ko:K03835	0.499484	0.15111	0.350495	Not significant
compost_mulch-yes	two-component system, response regulator / RNA-binding antiterminator	0.499061	0.123805	0.3165	Not significant
compost_mulch-yes	sulfate/thiosulfate transport system permease protein	0.497839	0.109066	0.300027	Not significant
compost_mulch-yes	small membrane protein	0.497233	0.134674	0.333028	Not significant
compost_mulch-yes	guanidinobutyrase [EC:3.5.3.7]	0.497031	0.253971	0.455309	Not significant
compost_mulch-yes	flagella synthesis protein FlgN	0.495985	0.221708	0.426014	Not significant
compost_mulch-yes	dehydratase [EC:4.2.1.-]	0.495257	0.299913	0.495907	Not significant
compost_mulch-yes	cytochrome c oxidase cbb3-type subunit IV	0.494484	0.142287	0.343029	Not significant
compost_mulch-yes	two-component system, NarL family, sensor histidine kinase BarA [EC:2.7.13.3]	0.494473	0.195016	0.399075	Not significant
compost_mulch-yes	glutamate/aspartate transport system permease protein1	0.49356	0.179009	0.383816	Not significant
compost_mulch-yes	xanthine phosphoribosyltransferase [EC:2.4.2.22]	0.492662	0.180899	0.38771	Not significant
compost_mulch-yes	ATP-binding cassette, subfamily C, bacterial CydC	0.492658	0.122368	0.319173	Not significant
compost_mulch-yes	CreA protein	0.49178	0.149923	0.353159	Not significant
compost_mulch-yes	benzil reductase ((S)-benzoin forming) [EC:1.1.1.320]	0.491091	0.165016	0.370356	Not significant
compost_mulch-yes	limonene-1,2-epoxide hydrolase [EC:3.3.2.8]	0.490811	0.224984	0.431475	Not significant
compost_mulch-yes	ubiquinol-cytochrome c reductase cytochrome b/c1 subunit	0.490811	0.128023	0.327817	Not significant
compost_mulch-yes	outer membrane protein assembly factor BamC	0.490207	0.179145	0.385874	Not significant
compost_mulch-yes	arginine decarboxylase [EC:4.1.1.19]2	0.490008	0.190789	0.398394	Not significant
compost_mulch-yes	nicotinate dehydrogenase subunit A [EC:1.17.2.1]	0.489626	0.169533	0.37662	Not significant
compost_mulch-yes	fructose transport system substrate-binding protein	0.488365	0.111004	0.306363	Not significant
compost_mulch-yes	Rrf2 family transcriptional regulator, nitric oxide-sensitive transcriptional repressor	0.488306	0.104786	0.301158	Not significant
compost_mulch-yes	undecaprenyl-phosphate galactose phosphotransferase [EC:2.7.8.6]	0.487943	0.172683	0.380927	Not significant
compost_mulch-yes	xanthine dehydrogenase large subunit [EC:1.17.1.4]	0.487031	0.125772	0.327095	Not significant
compost_mulch-yes	D-methionine transport system ATP-binding protein	0.486697	0.11418	0.313118	Not significant
compost_mulch-yes	alpha-1,4-digalacturonate transport system permease protein5	0.484381	0.0964328	0.291411	Not significant
compost_mulch-yes	FKBP-type peptidyl-prolyl cis-trans isomerase SlyD [EC:5.2.1.8]	0.484248	0.162713	0.371952	Not significant
compost_mulch-yes	nitrilase [EC:3.5.5.1]	0.48424	0.120939	0.323147	Not significant
compost_mulch-yes	(S)-ureidoglycine aminohydrolase [EC:3.5.3.26]	0.483625	0.0944611	0.289335	Not significant
compost_mulch-yes	spore germination protein	0.483097	0.222935	0.433325	Not significant
compost_mulch-yes	uncharacterized_protein-ko:K07478	0.482765	0.208134	0.419674	Not significant
compost_mulch-yes	beta-carotene 3-hydroxylase [EC:1.14.15.24]	0.482734	0.262684	0.471788	Not significant
compost_mulch-yes	protein-glutamine gamma-glutamyltransferase [EC:2.3.2.13]4	0.482617	0.134232	0.340719	Not significant
compost_mulch-yes	nitrate reductase (cytochrome), electron transfer subunit	0.482505	0.189154	0.401184	Not significant
compost_mulch-yes	uncharacterized_protein-ko:K08992	0.482206	0.149126	0.358868	Not significant
compost_mulch-yes	two-component system, OmpR family, sensor histidine kinase TctE [EC:2.7.13.3]	0.481975	0.195467	0.407877	Not significant
compost_mulch-yes	6 kDa early secretory antigenic target	0.481749	0.163652	0.377417	Not significant
compost_mulch-yes	nitrite reductase (cytochrome c-552) [EC:1.7.2.2]	0.481656	0.194425	0.405911	Not significant
compost_mulch-yes	choline/glycine/proline betaine transport protein	0.481073	0.19054	0.402807	Not significant
compost_mulch-yes	neurotransmitter:Na+ symporter, NSS family	0.479101	0.122463	0.328742	Not significant
compost_mulch-yes	arsenate reductase (glutaredoxin) [EC:1.20.4.1]	0.47887	0.128983	0.336868	Not significant
compost_mulch-yes	ribonuclease T2 [EC:4.6.1.19]	0.47836	0.137589	0.346479	Not significant
compost_mulch-yes	sulfite dehydrogenase (quinone) subunit SoeA [EC:1.8.5.6]	0.477689	0.204405	0.418674	Not significant
compost_mulch-yes	glucose/mannose transport system permease protein2	0.477569	0.118697	0.32541	Not significant
compost_mulch-yes	outer membrane protein assembly factor BamE	0.476585	0.139908	0.350441	Not significant
compost_mulch-yes	transposase	0.476437	0.22695	0.441236	Not significant
compost_mulch-yes	benzoate/toluate 1,2-dioxygenase reductase component [EC:1.18.1.-]	0.476244	0.19308	0.408758	Not significant
compost_mulch-yes	D-methionine transport system substrate-binding protein	0.476047	0.131111	0.341531	Not significant
compost_mulch-yes	filamentous hemagglutinin	0.475944	0.136321	0.347174	Not significant
compost_mulch-yes	30S ribosomal protein S31	0.475558	0.24471	0.458053	Not significant
compost_mulch-yes	uncharacterized_protein-ko:K07058	0.47533	0.190611	0.405822	Not significant
compost_mulch-yes	xylan 1,4-beta-xylosidase [EC:3.2.1.37]	0.475301	0.123655	0.332177	Not significant
compost_mulch-yes	cephalosporin-C deacetylase [EC:3.1.1.41]	0.473823	0.0939084	0.295414	Not significant
compost_mulch-yes	UDP-2,3-diacylglucosamine hydrolase [EC:3.6.1.54]	0.473013	0.161471	0.376939	Not significant
compost_mulch-yes	uncharacterized_protein-ko:K05766	0.472042	0.109393	0.316344	Not significant
compost_mulch-yes	trimethylamine---corrinoid protein Co-methyltransferase [EC:2.1.1.250]	0.471583	0.145955	0.361031	Not significant
compost_mulch-yes	(methylthio)acryloyl-CoA hydratase [EC:4.2.1.155]	0.471291	0.166025	0.382941	Not significant
compost_mulch-yes	lipoprotein NlpD	0.471042	0.119344	0.329595	Not significant
compost_mulch-yes	sigma-E factor negative regulatory protein RseA	0.470139	0.191262	0.409623	Not significant
compost_mulch-yes	PqqA peptide cyclase [EC:1.21.98.4]	0.469809	0.16262	0.380279	Not significant
compost_mulch-yes	triacylglycerol lipase [EC:3.1.1.3]	0.469128	0.0832186	0.283086	Not significant
compost_mulch-yes	chitin deacetylase [EC:3.5.1.41]	0.468824	0.151466	0.367935	Not significant
compost_mulch-yes	two-component system, LytTR family, response regulator AlgR	0.468674	0.166287	0.384404	Not significant
compost_mulch-yes	4-amino-4-deoxy-L-arabinose transferase [EC:2.4.2.43]	0.468173	0.330315	0.535181	Not significant
compost_mulch-yes	23S rRNA pseudouridine2457 synthase [EC:5.4.99.20]	0.467912	0.125337	0.339418	Not significant
compost_mulch-yes	chloramphenicol O-acetyltransferase type A [EC:2.3.1.28]	0.466875	0.460804	0.622981	Not significant
compost_mulch-yes	HIP---CoA ligase [EC:6.2.1.41]	0.466107	0.180486	0.399871	Not significant
compost_mulch-yes	periplasmic nitrate reductase NapD	0.46587	0.197548	0.417654	Not significant
compost_mulch-yes	putative membrane protein8	0.465704	0.164542	0.384169	Not significant
compost_mulch-yes	putative ABC transport system ATP-binding protein1	0.465089	0.105018	0.314539	Not significant
compost_mulch-yes	glycerol transport system ATP-binding protein10	0.464897	0.117849	0.333026	Not significant
compost_mulch-yes	L-ornithine Nalpha-acyltransferase [EC:2.3.2.30]	0.464774	0.127292	0.342874	Not significant
compost_mulch-yes	two-component system, OmpR family, sensor histidine kinase VicK [EC:2.7.13.3]	0.464048	0.185409	0.408372	Not significant
compost_mulch-yes	D-xylose 1-dehydrogenase [EC:1.1.1.175]	0.463941	0.130322	0.347442	Not significant
compost_mulch-yes	1-carboxybiuret hydrolase [EC:3.5.1.131]	0.463905	0.138353	0.356687	Not significant
compost_mulch-yes	ectoine hydrolase [EC:3.5.4.44]	0.463635	0.104647	0.317022	Not significant
compost_mulch-yes	phospholipase C [EC:3.1.4.3]	0.463249	0.132982	0.350653	Not significant
compost_mulch-yes	not_found-ko:K05360	0.4628	0.0985024	0.307169	Not significant
compost_mulch-yes	D-lactate dehydrogenase [EC:1.1.1.28]	0.462522	0.159514	0.380844	Not significant
compost_mulch-yes	2-methylcitrate synthase [EC:2.3.3.5]	0.462494	0.0814191	0.284905	Not significant
compost_mulch-yes	type IV secretion system protein VirD4 [EC:7.4.2.8]	0.462482	0.118856	0.333845	Not significant
compost_mulch-yes	poly(beta-D-mannuronate) lyase [EC:4.2.2.3]	0.462414	0.182022	0.40541	Not significant
compost_mulch-yes	multicomponent Na+:H+ antiporter subunit C	0.461072	0.0833378	0.288322	Not significant
compost_mulch-yes	fructan beta-fructosidase [EC:3.2.1.80]	0.460646	0.133615	0.354072	Not significant
compost_mulch-yes	coproporphyrinogen III oxidase [EC:1.3.3.3]	0.460138	0.158555	0.380915	Not significant
compost_mulch-yes	glycerol transport system ATP-binding protein	0.459907	0.124685	0.343199	Not significant
compost_mulch-yes	paired small multidrug resistance pump	0.459753	0.26137	0.48005	Not significant
compost_mulch-yes	LacI family transcriptional regulator, sucrose operon repressor	0.458418	0.136832	0.357404	Not significant
compost_mulch-yes	starvation-inducible DNA-binding protein	0.458019	0.0897634	0.299698	Not significant
compost_mulch-yes	antitoxin CcdA	0.457765	0.14619	0.370093	Not significant
compost_mulch-yes	benzoate membrane transport protein	0.457742	0.11118	0.326892	Not significant
compost_mulch-yes	sorbitol/mannitol transport system substrate-binding protein	0.457426	0.124527	0.344895	Not significant
compost_mulch-yes	glutathione transport system permease protein	0.457105	0.199153	0.429082	Not significant
compost_mulch-yes	collagen, type II, alpha	0.456901	0.329538	0.540752	Not significant
compost_mulch-yes	aminomuconate-semialdehyde/2-hydroxymuconate-6-semialdehyde dehydrogenase [EC:1.2.1.32 1.2.1.85]	0.456606	0.145743	0.368831	Not significant
compost_mulch-yes	fructose transport system permease protein	0.456146	0.125975	0.346537	Not significant
compost_mulch-yes	2-amino-1-hydroxyethylphosphonate dioxygenase (glycine-forming) [EC:1.13.11.78]	0.455854	0.249218	0.473647	Not significant
compost_mulch-yes	5-carboxymethyl-2-hydroxymuconate isomerase [EC:5.3.3.10]	0.455836	0.118467	0.338271	Not significant
compost_mulch-yes	glucose-6-phosphate 1-epimerase [EC:5.1.3.15]	0.455093	0.223942	0.451033	Not significant
compost_mulch-yes	paired small multidrug resistance pump9	0.455085	0.252501	0.477014	Not significant
compost_mulch-yes	rhamnose transport system permease protein	0.454731	0.116485	0.337821	Not significant
compost_mulch-yes	transcription attenuation protein (tryptophan RNA-binding attenuator protein)	0.454596	0.226336	0.453879	Not significant
compost_mulch-yes	putative mRNA 3-end processing factor	0.454206	0.135512	0.359272	Not significant
compost_mulch-yes	5,6-dimethylbenzimidazole synthase [EC:1.13.11.79]	0.453775	0.136721	0.361067	Not significant
compost_mulch-yes	inhibitor of KinA	0.452369	0.199723	0.428476	Not significant
compost_mulch-yes	uncharacterized_protein-ko:K06518	0.451102	0.253913	0.480016	Not significant
compost_mulch-yes	transcriptional pleiotropic repressor	0.450439	0.214754	0.445729	Not significant
compost_mulch-yes	cytochrome o ubiquinol oxidase subunit II [EC:7.1.1.3]	0.450283	0.222081	0.450631	Not significant
compost_mulch-yes	ribosome biogenesis GTPase A	0.450268	0.143484	0.370605	Not significant
compost_mulch-yes	uncharacterized_protein-ko:K10917	0.44988	0.198757	0.429091	Not significant
compost_mulch-yes	D-threo-aldose 1-dehydrogenase [EC:1.1.1.122]	0.449808	0.0802226	0.291719	Not significant
compost_mulch-yes	periplasmic nitrate reductase NapE	0.44952	0.205895	0.434672	Not significant
compost_mulch-yes	3-dehydro-4-phosphotetronate decarboxylase [EC:4.1.1.104]	0.449352	0.122275	0.346759	Not significant
compost_mulch-yes	general secretion pathway protein M	0.449025	0.157113	0.388017	Not significant
compost_mulch-yes	AMP nucleosidase [EC:3.2.2.4]	0.449017	0.158076	0.387529	Not significant
compost_mulch-yes	O-succinylhomoserine sulfhydrylase [EC:2.5.1.-]	0.448997	0.124452	0.349762	Not significant
compost_mulch-yes	cytochrome o ubiquinol oxidase subunit IV	0.448675	0.222241	0.453372	Not significant
compost_mulch-yes	aldehyde dehydrogenase [EC:1.2.1.-]	0.447966	0.158689	0.389234	Not significant
compost_mulch-yes	glycerol transport system permease protein	0.447801	0.124785	0.349667	Not significant
compost_mulch-yes	polysaccharide biosynthesis protein VpsM	0.447171	0.190947	0.420351	Not significant
compost_mulch-yes	iduronate 2-sulfatase [EC:3.1.6.13]	0.447108	0.200132	0.430768	Not significant
compost_mulch-yes	DNA-directed RNA polymerase subunit beta-beta' [EC:2.7.7.6]	0.446902	0.125975	0.351891	Not significant
compost_mulch-yes	ectoine hydroxylase [EC:1.14.11.55]	0.446493	0.114046	0.339454	Not significant
compost_mulch-yes	N-acetylornithine carbamoyltransferase [EC:2.1.3.9]	0.446413	0.171742	0.402528	Not significant
compost_mulch-yes	tRNA pseudouridine32 synthase / 23S rRNA pseudouridine746 synthase [EC:5.4.99.28 5.4.99.29]	0.4461	0.15218	0.382469	Not significant
compost_mulch-yes	DNA oxidative demethylase [EC:1.14.11.33]	0.445886	0.116132	0.34138	Not significant
compost_mulch-yes	phosphoribosylglycinamide formyltransferase 2 [EC:2.1.2.2]	0.445693	0.158502	0.389134	Not significant
compost_mulch-yes	3-oxoadipate CoA-transferase, beta subunit [EC:2.8.3.6]	0.44566	0.129211	0.355988	Not significant
compost_mulch-yes	sigma-54 dependent transcriptional regulator, acetoin dehydrogenase operon transcriptional activator AcoR	0.445404	0.163815	0.394953	Not significant
compost_mulch-yes	elongation factor P--(R)-beta-lysine ligase [EC:6.3.1.-]	0.445273	0.102717	0.325711	Not significant
compost_mulch-yes	L-arabinonolactonase [EC:3.1.1.15]	0.444669	0.163751	0.39472	Not significant
compost_mulch-yes	putative membrane protein14	0.444378	0.120365	0.347785	Not significant
compost_mulch-yes	putative acetyltransferase [EC:2.3.1.-]10	0.444076	0.134497	0.364152	Not significant
compost_mulch-yes	N-acetyl-anhydromuramoyl-L-alanine amidase [EC:3.5.1.28]	0.444055	0.120914	0.348778	Not significant
compost_mulch-yes	cyclohexadieny/prephenate dehydrogenase [EC:1.3.1.43 1.3.1.12]	0.44341	0.105154	0.330018	Not significant
compost_mulch-yes	uncharacterized_protein-ko:K05978	0.443365	0.120369	0.347014	Not significant
compost_mulch-yes	glutathione-specific gamma-glutamylcyclotransferase [EC:4.3.2.7]	0.442987	0.122374	0.350395	Not significant
compost_mulch-yes	alpha-L-fucosidase 2 [EC:3.2.1.51]	0.44276	0.15474	0.387402	Not significant
compost_mulch-yes	copper homeostasis protein	0.441731	0.115261	0.343888	Not significant
compost_mulch-yes	not_found-ko:K06858	0.441693	0.143408	0.374427	Not significant
compost_mulch-yes	type III secretion protein J	0.441478	0.172984	0.406661	Not significant
compost_mulch-yes	succinylglutamate desuccinylase [EC:3.5.1.96]	0.441014	0.302198	0.526392	Not significant
compost_mulch-yes	4-hydroxybenzoyl-CoA thioesterase [EC:3.1.2.23]	0.440614	0.115605	0.344589	Not significant
compost_mulch-yes	uncharacterized_protein-ko:K03821	0.440339	0.148408	0.381966	Not significant
compost_mulch-yes	outer membrane receptor for ferrienterochelin and colicins	0.440136	0.203567	0.438435	Not significant
compost_mulch-yes	flagellar basal-body rod protein FlgF	0.439318	0.103156	0.330037	Not significant
compost_mulch-yes	arginine:agmatine antiporter	0.438556	0.207137	0.443733	Not significant
compost_mulch-yes	general secretion pathway protein C	0.437785	0.172871	0.40957	Not significant
compost_mulch-yes	spore maturation protein A	0.437748	0.180361	0.417269	Not significant
compost_mulch-yes	methylthioribulose-1-phosphate dehydratase [EC:4.2.1.109]	0.437427	0.123935	0.356635	Not significant
compost_mulch-yes	uncharacterized_protein-ko:K10260	0.43738	0.149952	0.386938	Not significant
compost_mulch-yes	flavodoxin I	0.437112	0.167125	0.404344	Not significant
compost_mulch-yes	not_found-ko:K06857	0.43681	0.142769	0.377329	Not significant
compost_mulch-yes	D-glycero-beta-D-manno-heptose-7-phosphate kinase [EC:2.7.1.167]	0.435773	0.173505	0.412215	Not significant
compost_mulch-yes	FMN hydrolase / 5-amino-6-(5-phospho-D-ribitylamino)uracil phosphatase [EC:3.1.3.102 3.1.3.104]	0.435338	0.13342	0.366903	Not significant
compost_mulch-yes	geranyl-CoA carboxylase beta subunit [EC:6.4.1.5]	0.434288	0.207041	0.446022	Not significant
compost_mulch-yes	uncharacterized_protein-ko:K04835	0.433043	0.17924	0.418333	Not significant
compost_mulch-yes	two-component system, OmpR family, response regulator QseB	0.431924	0.16811	0.407433	Not significant
compost_mulch-yes	ribonuclease I (enterobacter ribonuclease) [EC:4.6.1.21]	0.431014	0.128188	0.3644	Not significant
compost_mulch-yes	ethanolamine ammonia-lyase small subunit [EC:4.3.1.7]	0.431006	0.125358	0.361102	Not significant
compost_mulch-yes	CysZ protein	0.430823	0.116951	0.351531	Not significant
compost_mulch-yes	two-component system, chemotaxis family, chemotaxis protein CheV	0.430448	0.172666	0.41336	Not significant
compost_mulch-yes	ethanolamine ammonia-lyase large subunit [EC:4.3.1.7]	0.430294	0.116875	0.352446	Not significant
compost_mulch-yes	transposase, IS30 family	0.429506	0.241164	0.481356	Not significant
compost_mulch-yes	L-arabinose transport system ATP-binding protein [EC:7.5.2.12]	0.42909	0.215406	0.457032	Not significant
compost_mulch-yes	guanine deaminase [EC:3.5.4.3]	0.428265	0.10658	0.340736	Not significant
compost_mulch-yes	uncharacterized_protein-ko:K05715	0.428264	0.135024	0.375388	Not significant
compost_mulch-yes	LysR family transcriptional regulator, cys regulon transcriptional activator2	0.428166	0.199126	0.440414	Not significant
compost_mulch-yes	D-amino-acid dehydrogenase [EC:1.4.5.1]	0.427715	0.0982171	0.330345	Not significant
compost_mulch-yes	sodium/proline symporter	0.427698	0.159	0.400547	Not significant
compost_mulch-yes	pilus assembly protein FimV	0.426831	0.168018	0.409407	Not significant
compost_mulch-yes	uncharacterized_protein-ko:K03550	0.426645	0.177844	0.419091	Not significant
compost_mulch-yes	meromycolic acid enoyl-[acyl-carrier-protein] reductase [EC:1.3.1.118]	0.426504	0.138694	0.380498	Not significant
compost_mulch-yes	uncharacterized_protein-ko:K10715	0.426399	0.168604	0.412037	Not significant
compost_mulch-yes	conjugal transfer pilus assembly protein TraF	0.42521	0.190212	0.435526	Not significant
compost_mulch-yes	acyl-lipid omega-6 desaturase (Delta-12 desaturase) [EC:1.14.19.23 1.14.19.45]	0.424226	0.0943565	0.328739	Not significant
compost_mulch-yes	two-component system, response regulator, stage 0 sporulation protein F	0.424171	0.1802	0.42341	Not significant
compost_mulch-yes	L-serine dehydratase [EC:4.3.1.17]	0.423328	0.0974421	0.332286	Not significant
compost_mulch-yes	two-component system, sensor histidine kinase LadS	0.423219	0.136752	0.378159	Not significant
compost_mulch-yes	sulfate/thiosulfate transport system substrate-binding protein	0.422863	0.105364	0.342314	Not significant
compost_mulch-yes	type VI secretion system protein ImpK	0.422384	0.127109	0.367884	Not significant
compost_mulch-yes	sucrose phosphorylase [EC:2.4.1.7]	0.422228	0.181423	0.428134	Not significant
compost_mulch-yes	formiminoglutamase [EC:3.5.3.8]	0.421839	0.162176	0.407426	Not significant
compost_mulch-yes	aspartate aminotransferase [EC:2.6.1.1]	0.419368	0.10331	0.340478	Not significant
compost_mulch-yes	beta-carotene/zeaxanthin 4-ketolase [EC:1.14.99.63 1.14.99.64]	0.418493	0.196807	0.442804	Not significant
compost_mulch-yes	xanthine dehydrogenase small subunit [EC:1.17.1.4]	0.418397	0.123811	0.366629	Not significant
compost_mulch-yes	inositol-phosphate phosphatase / L-galactose 1-phosphate phosphatase / histidinol-phosphatase [EC:3.1.3.25 3.1.3.93 3.1.3.15]	0.417891	0.114254	0.356652	Not significant
compost_mulch-yes	3-oxoadipate CoA-transferase, alpha subunit [EC:2.8.3.6]	0.417162	0.1321	0.377558	Not significant
compost_mulch-yes	taurine-pyruvate aminotransferase [EC:2.6.1.77]	0.417161	0.159123	0.408466	Not significant
compost_mulch-yes	2-dehydro-3-deoxygalactonokinase [EC:2.7.1.58]	0.415635	0.132158	0.378145	Not significant
compost_mulch-yes	uncharacterized_protein-ko:K03088	0.415572	0.10633	0.349228	Not significant
compost_mulch-yes	deoxyribodipyrimidine photolyase-related protein	0.414648	0.130163	0.375973	Not significant
compost_mulch-yes	alpha-glucoside transport system permease protein	0.413852	0.0913778	0.330636	Not significant
compost_mulch-yes	L-fucose dehydrogenase	0.41368	0.248068	0.495855	Not significant
compost_mulch-yes	N-acetylglucosamine PTS system EIIB component [EC:2.7.1.193]	0.412076	0.101219	0.34366	Not significant
compost_mulch-yes	general L-amino acid transport system substrate-binding protein	0.411879	0.0898756	0.328996	Not significant
compost_mulch-yes	homoserine/homoserine lactone efflux protein	0.409754	0.173025	0.424059	Not significant
compost_mulch-yes	sorbitol/mannitol transport system permease protein2	0.409639	0.105732	0.351132	Not significant
compost_mulch-yes	kynurenine 3-monooxygenase [EC:1.14.13.9]	0.409067	0.172059	0.424262	Not significant
compost_mulch-yes	thiamine pyrophosphokinase [EC:2.7.6.2]	0.407696	0.0968839	0.34259	Not significant
compost_mulch-yes	hydroxymethylglutaryl-CoA reductase (NADPH) [EC:1.1.1.34]	0.407338	0.198712	0.454774	Not significant
compost_mulch-yes	glycogen debranching enzyme [EC:3.2.1.196]	0.407119	0.104602	0.350332	Not significant
compost_mulch-yes	uncharacterized_protein-ko:K07706	0.405898	0.19948	0.456764	Not significant
compost_mulch-yes	octopine/nopaline transport system ATP-binding protein [EC:7.4.2.1]	0.40545	0.156481	0.410014	Not significant
compost_mulch-yes	molybdate transport system regulatory protein	0.405259	0.108379	0.357835	Not significant
compost_mulch-yes	uracil-DNA glycosylase [EC:3.2.2.27]	0.405088	0.101373	0.348881	Not significant
compost_mulch-yes	ATP-binding cassette, subfamily C, bacterial LapB	0.404528	0.178444	0.434373	Not significant
compost_mulch-yes	LysR family transcriptional regulator, glycine cleavage system transcriptional activator	0.403208	0.111906	0.362361	Not significant
compost_mulch-yes	NAD(P)H dehydrogenase (quinone) [EC:1.6.5.2]	0.403082	0.142816	0.39755	Not significant
compost_mulch-yes	ribonuclease III family protein [EC:3.1.26.-]	0.403041	0.199273	0.45442	Not significant
compost_mulch-yes	6-phosphogluconolactonase [EC:3.1.1.31]	0.402916	0.0722922	0.314255	Not significant
compost_mulch-yes	ribonuclease M5 [EC:3.1.26.8]	0.402865	0.209558	0.466617	Not significant
compost_mulch-yes	endo-alpha-N-acetylgalactosaminidase [EC:3.2.1.97]	0.402131	0.189625	0.447703	Not significant
compost_mulch-yes	GTP cyclohydrolase IB [EC:3.5.4.16]	0.401207	0.111345	0.363102	Not significant
compost_mulch-yes	uncharacterized protein involved in response to NO	0.401205	0.122269	0.373857	Not significant
compost_mulch-yes	uncharacterized_protein-ko:K07352	0.400763	0.191257	0.449214	Not significant
compost_mulch-yes	flagellar FliJ protein	0.400595	0.0928948	0.342186	Not significant
compost_mulch-yes	chorismate mutase [EC:5.4.99.5]10	0.400337	0.0728125	0.314179	Not significant
compost_mulch-yes	saccharopine dehydrogenase (NAD+, L-lysine forming) [EC:1.5.1.7]	0.399766	0.0999095	0.350647	Not significant
compost_mulch-yes	6-phospho-5-dehydro-2-deoxy-D-gluconate aldolase [EC:4.1.2.29]	0.39827	0.266322	0.520056	Not significant
compost_mulch-yes	N-acetylglucosamine kinase [EC:2.7.1.59]	0.397778	0.129311	0.3862	Not significant
compost_mulch-yes	cyanate lyase [EC:4.2.1.104]	0.397682	0.0977079	0.349566	Not significant
compost_mulch-yes	two-component system, NarL family, sensor histidine kinase LiaS [EC:2.7.13.3]	0.397008	0.205849	0.465856	Not significant
compost_mulch-yes	inositol transport system substrate-binding protein	0.396275	0.140202	0.398472	Not significant
compost_mulch-yes	7-alpha-hydroxysteroid dehydrogenase [EC:1.1.1.159]	0.395077	0.104816	0.357521	Not significant
compost_mulch-yes	putative acetyltransferase [EC:2.3.1.-]3	0.39469	0.186459	0.446799	Not significant
compost_mulch-yes	neutral amino acid transport system ATP-binding protein	0.394177	0.126962	0.386173	Not significant
compost_mulch-yes	MurE/MurF fusion protein [EC:6.3.2.13 6.3.2.10]	0.393399	0.121378	0.37928	Not significant
compost_mulch-yes	tRNA (cytidine32/uridine32-2'-O)-methyltransferase [EC:2.1.1.200]	0.393318	0.143137	0.403978	Not significant
compost_mulch-yes	BolA family transcriptional regulator, general stress-responsive regulator	0.392958	0.134044	0.394602	Not significant
compost_mulch-yes	inositol transport system ATP-binding protein2	0.392454	0.145417	0.407517	Not significant
compost_mulch-yes	LysR family transcriptional regulator, hydrogen peroxide-inducible genes activator	0.39173	0.118518	0.377541	Not significant
compost_mulch-yes	MFS transporter, AAHS family, benzoate transport protein	0.391296	0.187115	0.449581	Not significant
compost_mulch-yes	two-component system, OmpR family, sensor histidine kinase QseC [EC:2.7.13.3]	0.390348	0.206435	0.470848	Not significant
compost_mulch-yes	L,D-transpeptidase ErfK/SrfK	0.38986	0.115248	0.375797	Not significant
compost_mulch-yes	competence protein CoiA	0.389812	0.253903	0.514342	Not significant
compost_mulch-yes	general L-amino acid transport system permease protein	0.389617	0.09688	0.352277	Not significant
compost_mulch-yes	putative lysine transport system permease protein	0.389085	0.197174	0.461832	Not significant
compost_mulch-yes	putative membrane protein17	0.388378	0.126413	0.388447	Not significant
compost_mulch-yes	primosomal protein DnaI	0.38786	0.226139	0.489968	Not significant
compost_mulch-yes	long-chain fatty acid transport protein	0.387631	0.114687	0.37549	Not significant
compost_mulch-yes	TetR/AcrR family transcriptional regulator, transcriptional repressor for nem operon	0.387302	0.125941	0.38827	Not significant
compost_mulch-yes	rhamnose transport system permease protein9	0.387264	0.0975604	0.355024	Not significant
compost_mulch-yes	2-amino-4-deoxychorismate synthase [EC:2.6.1.86]	0.386813	0.123355	0.385696	Not significant
compost_mulch-yes	uncharacterized_protein-ko:K07074	0.386185	0.202818	0.46878	Not significant
compost_mulch-yes	sn-glycerol 3-phosphate transport system permease protein	0.385814	0.0867786	0.342737	Not significant
compost_mulch-yes	D-lactate dehydrogenase (quinone) [EC:1.1.5.12]	0.385639	0.138757	0.401395	Not significant
compost_mulch-yes	uncharacterized_protein-ko:K05584	0.385327	0.125754	0.388883	Not significant
compost_mulch-yes	two-component system, response regulator FlrC	0.382053	0.120289	0.385749	Not significant
compost_mulch-yes	HTH-type transcriptional regulator, glycine betaine synthesis regulator	0.381777	0.218134	0.484126	Not significant
compost_mulch-yes	nitrite reductase (NADH) large subunit [EC:1.7.1.15]	0.380416	0.100609	0.362872	Not significant
compost_mulch-yes	Gnt-I system low-affinity gluconate transporter	0.380286	0.257987	0.519839	Not significant
compost_mulch-yes	type III secretion protein Q	0.380082	0.190253	0.458983	Not significant
compost_mulch-yes	small multidrug resistance family-3 protein	0.380036	0.106272	0.369389	Not significant
compost_mulch-yes	allophanate hydrolase [EC:3.5.1.54]	0.3783	0.108297	0.373012	Not significant
compost_mulch-yes	alpha-1,4-digalacturonate transport system permease protein	0.378058	0.111141	0.376012	Not significant
compost_mulch-yes	nitric oxide reductase NorE protein	0.37757	0.172285	0.441729	Not significant
compost_mulch-yes	teichuronic acid biosynthesis protein TuaE	0.377359	0.183186	0.45469	Not significant
compost_mulch-yes	alanine-synthesizing transaminase [EC:2.6.1.66 2.6.1.2]	0.376751	0.141808	0.412233	Not significant
compost_mulch-yes	AsmA protein	0.373236	0.0924573	0.357364	Not significant
compost_mulch-yes	toxin CptA	0.372828	0.180781	0.454858	Not significant
compost_mulch-yes	isopentenyl-diphosphate Delta-isomerase [EC:5.3.3.2]	0.372389	0.0890983	0.353743	Not significant
compost_mulch-yes	glyceraldehyde-3-phosphate dehydrogenase (NADP+) [EC:1.2.1.9]	0.371928	0.151862	0.426373	Not significant
compost_mulch-yes	2-aminomuconate deaminase [EC:3.5.99.5]	0.371537	0.154082	0.428105	Not significant
compost_mulch-yes	UDP-N-acetylglucosamine pyrophosphorylase [EC:2.7.7.23]	0.370712	0.0964879	0.364321	Not significant
compost_mulch-yes	urea transport system ATP-binding protein6	0.370184	0.0987457	0.366851	Not significant
compost_mulch-yes	oxaloacetate decarboxylase [EC:4.1.1.112]	0.369383	0.204474	0.480574	Not significant
compost_mulch-yes	alpha-glucoside transport system substrate-binding protein	0.369155	0.09185	0.358744	Not significant
compost_mulch-yes	urea transport system permease protein8	0.369086	0.0937332	0.362034	Not significant
compost_mulch-yes	molecular chaperone IbpA	0.36873	0.137051	0.411537	Not significant
compost_mulch-yes	multicomponent Na+:H+ antiporter subunit E	0.368224	0.0775077	0.341409	Not significant
compost_mulch-yes	isochorismate pyruvate lyase [EC:4.2.99.21]	0.368006	0.142441	0.418345	Not significant
compost_mulch-yes	competence protein ComK	0.367977	0.243275	0.515923	Not significant
compost_mulch-yes	ribonucleoside-diphosphate reductase beta chain [EC:1.17.4.1]	0.367945	0.0910667	0.35926	Not significant
compost_mulch-yes	4-hydroxy-4-methyl-2-oxoglutarate aldolase [EC:4.1.3.17]	0.367	0.0687764	0.332755	Not significant
compost_mulch-yes	geranyl-CoA carboxylase alpha subunit [EC:6.4.1.5]	0.36696	0.2281	0.502462	Not significant
compost_mulch-yes	taurine transport system ATP-binding protein [EC:7.6.2.7]	0.366947	0.092113	0.360212	Not significant
compost_mulch-yes	purine operon repressor	0.366453	0.220062	0.49646	Not significant
compost_mulch-yes	bacterial leucyl aminopeptidase [EC:3.4.11.10]	0.365833	0.171226	0.450463	Not significant
compost_mulch-yes	MarR family transcriptional regulator, lower aerobic nicotinate degradation pathway regulator	0.364838	0.138152	0.415448	Not significant
compost_mulch-yes	bis(5'-nucleosyl)-tetraphosphatase (symmetrical) [EC:3.6.1.41]	0.364438	0.121358	0.397362	Not significant
compost_mulch-yes	ureidoacrylate peracid hydrolase [EC:3.5.1.110]	0.363951	0.108087	0.381678	Not significant
compost_mulch-yes	ATP-binding cassette, subfamily B, tetracycline resistant protein	0.363456	0.238063	0.51403	Not significant
compost_mulch-yes	multicomponent Na+:H+ antiporter subunit G	0.363412	0.0760616	0.34425	Not significant
compost_mulch-yes	putative spermidine/putrescine transport system permease protein4	0.363203	0.0972057	0.369453	Not significant
compost_mulch-yes	uncharacterized_protein-ko:K03975	0.363067	0.0926803	0.363411	Not significant
compost_mulch-yes	uroporphyrinogen III methyltransferase / synthase [EC:2.1.1.107 4.2.1.75]	0.362519	0.141305	0.419662	Not significant
compost_mulch-yes	membrane glycosyltransferase [EC:2.4.1.-]	0.36214	0.132284	0.410766	Not significant
compost_mulch-yes	2,4-dienoyl-CoA reductase (NADPH2) [EC:1.3.1.34]	0.360924	0.132112	0.410274	Not significant
compost_mulch-yes	urea transport system ATP-binding protein	0.360254	0.0948392	0.368883	Not significant
compost_mulch-yes	LysR family transcriptional regulator, regulator for bpeEF and oprC	0.360203	0.259324	0.536194	Not significant
compost_mulch-yes	uncharacterized_protein-ko:K06373	0.360115	0.131312	0.409771	Not significant
compost_mulch-yes	FMN-dependent NADH-azoreductase [EC:1.7.1.17]	0.359514	0.125729	0.405492	Not significant
compost_mulch-yes	type VI secretion system secreted protein VgrG	0.357632	0.149573	0.431384	Not significant
compost_mulch-yes	phosphate-selective porin OprO and OprP	0.357506	0.0855938	0.358886	Not significant
compost_mulch-yes	circadian clock protein KaiB	0.356781	0.301037	0.570215	Not significant
compost_mulch-yes	glutathione synthase [EC:6.3.2.3]	0.35666	0.119726	0.399862	Not significant
compost_mulch-yes	vitamin B12/bleomycin/antimicrobial peptide transport system ATP-binding/permease protein	0.356501	0.114548	0.393247	Not significant
compost_mulch-yes	putative spermidine/putrescine transport system permease protein	0.35445	0.0963221	0.373567	Not significant
compost_mulch-yes	type III secretion protein U	0.354208	0.152288	0.437648	Not significant
compost_mulch-yes	uncharacterized_protein-ko:K06344	0.354162	0.175716	0.46013	Not significant
compost_mulch-yes	nitric oxide reductase subunit C	0.353951	0.137859	0.422156	Not significant
compost_mulch-yes	3-dehydrotetronate 4-kinase [EC:2.7.1.217]	0.353935	0.0939759	0.371085	Not significant
compost_mulch-yes	uncharacterized_protein-ko:K03335	0.353677	0.125797	0.408695	Not significant
compost_mulch-yes	polysaccharide biosynthesis protein PelF	0.353379	0.151112	0.436264	Not significant
compost_mulch-yes	putative spermidine/putrescine transport system substrate-binding protein	0.352727	0.0967833	0.375615	Not significant
compost_mulch-yes	Lrp/AsnC family transcriptional regulator, leucine-responsive regulatory protein	0.352521	0.109323	0.3903	Not significant
compost_mulch-yes	phosphonate transport system permease protein	0.351649	0.102866	0.383505	Not significant
compost_mulch-yes	malonyl-CoA O-methyltransferase [EC:2.1.1.197]	0.351348	0.108465	0.389572	Not significant
compost_mulch-yes	ATP-binding cassette, subfamily B, tetracycline resistant protein6	0.351298	0.241112	0.523842	Not significant
compost_mulch-yes	riboflavin biosynthesis RibT protein	0.350643	0.267096	0.545524	Not significant
compost_mulch-yes	phosphopantothenate---cysteine ligase (CTP) [EC:6.3.2.5]	0.350084	0.120012	0.404571	Not significant
compost_mulch-yes	glutathione-regulated potassium-efflux system ancillary protein KefG	0.349848	0.244313	0.528243	Not significant
compost_mulch-yes	serine protease DegS [EC:3.4.21.-]	0.34956	0.175888	0.46368	Not significant
compost_mulch-yes	putative membrane protein9	0.349355	0.0780562	0.355936	Not significant
compost_mulch-yes	uncharacterized_protein-ko:K00928	0.348848	0.111648	0.395554	Not significant
compost_mulch-yes	glutamyl aminopeptidase [EC:3.4.11.7]	0.348766	0.222826	0.509318	Not significant
compost_mulch-yes	septum site-determining protein MinD	0.347847	0.108449	0.391436	Not significant
compost_mulch-yes	sarcosine oxidase, subunit delta [EC:1.5.3.1]	0.347629	0.132903	0.419589	Not significant
compost_mulch-yes	uncharacterized_protein-ko:K02560	0.347122	0.14023	0.428378	Not significant
compost_mulch-yes	DNA-directed RNA polymerase subunit delta	0.346625	0.225872	0.512164	Not significant
compost_mulch-yes	uridine phosphorylase [EC:2.4.2.3]	0.34633	0.14613	0.434795	Not significant
compost_mulch-yes	general L-amino acid transport system permease protein9	0.346099	0.0884615	0.37025	Not significant
compost_mulch-yes	putative transcriptional regulator10	0.34566	0.0987749	0.382668	Not significant
compost_mulch-yes	uncharacterized_protein-ko:K03346	0.345656	0.121012	0.408052	Not significant
compost_mulch-yes	molecular chaperone HtpG	0.345406	0.111154	0.396906	Not significant
compost_mulch-yes	protein ImuA	0.344881	0.111007	0.397197	Not significant
compost_mulch-yes	prophage regulatory protein	0.344315	0.141363	0.430949	Not significant
compost_mulch-yes	succinylornithine aminotransferase [EC:2.6.1.81]	0.344259	0.446409	0.66864	Not significant
compost_mulch-yes	putative (di)nucleoside polyphosphate hydrolase [EC:3.6.1.-]	0.344	0.120369	0.407877	Not significant
compost_mulch-yes	glucuronate isomerase [EC:5.3.1.12]	0.343771	0.0956812	0.379206	Not significant
compost_mulch-yes	uncharacterized_protein-ko:K01482	0.343698	0.109464	0.396467	Not significant
compost_mulch-yes	kumamolisin	0.343386	0.172513	0.465077	Not significant
compost_mulch-yes	D-sorbitol dehydrogenase (acceptor) [EC:1.1.99.21]	0.342551	0.172736	0.466556	Not significant
compost_mulch-yes	glucoamylase [EC:3.2.1.3]	0.341856	0.118681	0.40763	Not significant
compost_mulch-yes	uncharacterized_protein-ko:K01101	0.341837	0.092884	0.377655	Not significant
compost_mulch-yes	4-amino-4-deoxychorismate lyase [EC:4.1.3.38]	0.341104	0.0955984	0.382353	Not significant
compost_mulch-yes	MFS transporter, PPP family, 3-phenylpropionic acid transporter	0.340904	0.0741892	0.355985	Not significant
compost_mulch-yes	dipeptide transport system permease protein8	0.34024	0.109633	0.398726	Not significant
compost_mulch-yes	membrane fusion protein, multidrug efflux system6	0.340089	0.133605	0.427377	Not significant
compost_mulch-yes	BolA-like protein 1	0.340066	0.107315	0.396573	Not significant
compost_mulch-yes	bacillopeptidase F [EC:3.4.21.-]	0.339969	0.213176	0.504618	Not significant
compost_mulch-yes	acarbose 7IV-phosphotransferase [EC:2.7.1.187]	0.339832	0.140234	0.433025	Not significant
compost_mulch-yes	N-hydroxyarylamine O-acetyltransferase [EC:2.3.1.118]	0.339767	0.0938	0.38002	Not significant
compost_mulch-yes	cyclomaltodextrinase / maltogenic alpha-amylase / neopullulanase [EC:3.2.1.54 3.2.1.133 3.2.1.135]	0.339005	0.138262	0.432144	Not significant
compost_mulch-yes	two-component system, OmpR family, phosphate regulon response regulator OmpR	0.338648	0.10677	0.395207	Not significant
compost_mulch-yes	MFS transporter, YQGE family, putative transporter	0.338212	0.15288	0.444796	Not significant
compost_mulch-yes	imidazoleglycerol-phosphate dehydratase / histidinol-phosphatase [EC:4.2.1.19 3.1.3.15]	0.337996	0.0819197	0.367194	Not significant
compost_mulch-yes	30S ribosome assembly GTPase	0.337505	0.225058	0.517381	Not significant
compost_mulch-yes	uncharacterized_protein-ko:K02913	0.336967	0.0900078	0.376513	Not significant
compost_mulch-yes	two-component system, OmpR family, sensor histidine kinase CreC [EC:2.7.13.3]	0.336693	0.112053	0.402644	Not significant
compost_mulch-yes	uncharacterized_protein-ko:K07461	0.335518	0.127774	0.42174	Not significant
compost_mulch-yes	surfeit locus 1 family protein	0.3336	0.125196	0.420107	Not significant
compost_mulch-yes	tRNA (mo5U34)-methyltransferase [EC:2.1.1.-]	0.333033	0.132402	0.428869	Not significant
compost_mulch-yes	heme oxygenase (biliverdin-producing, ferredoxin) [EC:1.14.15.20]	0.332592	0.0716402	0.356456	Not significant
compost_mulch-yes	xanthine phosphoribosyltransferase [EC:2.4.2.22]4	0.332494	0.111525	0.406143	Not significant
compost_mulch-yes	penicillin-binding protein 2X	0.332477	0.234856	0.527716	Not significant
compost_mulch-yes	two-component system, response regulator	0.332368	0.114063	0.408981	Not significant
compost_mulch-yes	penicillin-binding protein 1 [EC:3.4.-.-]	0.331971	0.234883	0.530466	Not significant
compost_mulch-yes	dihydrofolate reductase [EC:1.5.1.3]	0.331899	0.110794	0.405208	Not significant
compost_mulch-yes	two-component system, cell cycle sensor histidine kinase PleC [EC:2.7.13.3]	0.331874	0.105112	0.398613	Not significant
compost_mulch-yes	rhamnosyltransferase [EC:2.4.1.-]3	0.33185	0.213233	0.509635	Not significant
compost_mulch-yes	L-lysine 6-transaminase [EC:2.6.1.36]	0.331231	0.173055	0.474202	Not significant
compost_mulch-yes	alkanesulfonate monooxygenase [EC:1.14.14.5]	0.330588	0.0738545	0.360516	Not significant
compost_mulch-yes	4-oxalocrotonate tautomerase [EC:5.3.2.6]	0.330251	0.109541	0.404523	Not significant
compost_mulch-yes	polysaccharide transporter, PST family	0.330242	0.0815889	0.371188	Not significant
compost_mulch-yes	muconate cycloisomerase [EC:5.5.1.1]	0.329484	0.104921	0.398632	Not significant
compost_mulch-yes	multidrug efflux pump8	0.328963	0.117168	0.414017	Not significant
compost_mulch-yes	cytochrome c oxidase cbb3-type subunit I [EC:7.1.1.9]	0.328926	0.0972231	0.390416	Not significant
compost_mulch-yes	rhamnose transport system substrate-binding protein	0.328894	0.0907833	0.382623	Not significant
compost_mulch-yes	para-aminobenzoate synthetase / 4-amino-4-deoxychorismate lyase [EC:2.6.1.85 4.1.3.38]	0.328734	0.0894797	0.382015	Not significant
compost_mulch-yes	DNA (cytosine-5)-methyltransferase 1 [EC:2.1.1.37]	0.328658	0.0703319	0.358815	Not significant
compost_mulch-yes	aldose sugar dehydrogenase [EC:1.1.5.-]	0.328508	0.119081	0.416553	Not significant
compost_mulch-yes	copper resistance protein B	0.328027	0.113331	0.40975	Not significant
compost_mulch-yes	4-oxalomesaconate tautomerase [EC:5.3.2.8]	0.327563	0.096051	0.39121	Not significant
compost_mulch-yes	HptB-dependent secretion and biofilm anti anti-sigma factor	0.327061	0.298057	0.581977	Not significant
compost_mulch-yes	uncharacterized_protein-ko:K06908	0.327014	0.152896	0.454244	Not significant
compost_mulch-yes	lia operon protein LiaF	0.326916	0.203096	0.502554	Not significant
compost_mulch-yes	2-octaprenyl-6-methoxyphenol hydroxylase [EC:1.14.13.-]	0.326761	0.11081	0.408336	Not significant
compost_mulch-yes	3alpha(or 20beta)-hydroxysteroid dehydrogenase [EC:1.1.1.53]	0.326193	0.0811412	0.372823	Not significant
compost_mulch-yes	MFS transporter, DHA2 family, multidrug resistance protein2	0.326183	0.138431	0.44076	Not significant
compost_mulch-yes	8-oxoguanine deaminase [EC:3.5.4.32]	0.325713	0.178237	0.479697	Not significant
compost_mulch-yes	precorrin-6A synthase [EC:2.1.1.152]	0.325266	0.119708	0.41948	Not significant
compost_mulch-yes	glycerol transport system permease protein2	0.324997	0.114303	0.414603	Not significant
compost_mulch-yes	sulfate/thiosulfate transport system permease protein5	0.324957	0.0954611	0.392311	Not significant
compost_mulch-yes	lysine decarboxylase [EC:4.1.1.18]	0.32476	0.19046	0.493745	Not significant
compost_mulch-yes	peptidyl-prolyl isomerase F (cyclophilin D) [EC:5.2.1.8]	0.324604	0.104282	0.402514	Not significant
compost_mulch-yes	transcriptional regulator of stress and heat shock response	0.32415	0.22103	0.522283	Not significant
compost_mulch-yes	8-amino-3,8-dideoxy-alpha-D-manno-octulosonate transaminase [EC:2.6.1.109]	0.323284	0.332268	0.608668	Not significant
compost_mulch-yes	urea transport system permease protein	0.323276	0.0891974	0.385166	Not significant
compost_mulch-yes	dimethylamine monooxygenase subunit A [EC:1.14.13.238]	0.323248	0.152209	0.455317	Not significant
compost_mulch-yes	regulator of ribonuclease activity A	0.323122	0.0892197	0.385396	Not significant
compost_mulch-yes	3-oxosteroid 1-dehydrogenase [EC:1.3.99.4]	0.322689	0.127416	0.429357	Not significant
compost_mulch-yes	multicomponent Na+:H+ antiporter subunit D	0.32127	0.0677931	0.359725	Not significant
compost_mulch-yes	type VI secretion system protein ImpI	0.320895	0.14241	0.447579	Not significant
compost_mulch-yes	malonate decarboxylase gamma subunit [EC:4.1.1.87]	0.320767	0.406419	0.657041	Not significant
compost_mulch-yes	uncharacterized_protein-ko:K08721	0.320378	0.241715	0.540869	Not significant
compost_mulch-yes	RIO kinase 1 [EC:2.7.11.1]	0.320217	0.0931545	0.393325	Not significant
compost_mulch-yes	ferredoxin-nitrate reductase [EC:1.7.7.2]	0.319615	0.231994	0.53237	Not significant
compost_mulch-yes	AsmA family protein	0.319531	0.135809	0.441285	Not significant
compost_mulch-yes	membrane fusion protein, multidrug efflux system2	0.319514	0.122384	0.426203	Not significant
compost_mulch-yes	GntR family transcriptional regulator, vanillate catabolism transcriptional regulator	0.319157	0.0951294	0.394154	Not significant
compost_mulch-yes	formate transporter10	0.318974	0.112588	0.415096	Not significant
compost_mulch-yes	ornithine--oxo-acid transaminase [EC:2.6.1.13]	0.318819	0.0699693	0.364592	Not significant
compost_mulch-yes	N-acetylneuraminate lyase [EC:4.1.3.3]	0.318227	0.108573	0.411423	Not significant
compost_mulch-yes	preprotein translocase subunit SecB	0.318065	0.119209	0.423758	Not significant
compost_mulch-yes	GST-like protein	0.318061	0.169413	0.474645	Not significant
compost_mulch-yes	antitoxin CptB	0.317888	0.119491	0.423286	Not significant
compost_mulch-yes	cytochrome c oxidase cbb3-type subunit II	0.317368	0.0985613	0.399919	Not significant
compost_mulch-yes	hexaprenyl-diphosphate synthase large subunit [EC:2.5.1.83]	0.317313	0.224221	0.52783	Not significant
compost_mulch-yes	N-acetylglucosamine PTS system EIICBA or EIICB component [EC:2.7.1.193]	0.31724	0.0889314	0.389756	Not significant
compost_mulch-yes	raffinose/stachyose/melibiose transport system substrate-binding protein	0.317239	0.0471922	0.335862	Not significant
compost_mulch-yes	microcin C transport system substrate-binding protein	0.317046	0.109961	0.413564	Not significant
compost_mulch-yes	sn-glycerol 3-phosphate transport system permease protein9	0.31688	0.0826934	0.381073	Not significant
compost_mulch-yes	L-arabinose isomerase [EC:5.3.1.4]	0.31652	0.0735212	0.369762	Not significant
compost_mulch-yes	hexosaminidase [EC:3.2.1.52]	0.316259	0.137026	0.444081	Not significant
compost_mulch-yes	twitching motility protein PilU	0.315144	0.130781	0.437292	Not significant
compost_mulch-yes	flagellar transcriptional activator FlhC	0.314182	0.244584	0.546351	Not significant
compost_mulch-yes	D-galactose 1-dehydrogenase [EC:1.1.1.48]	0.314037	0.147858	0.458311	Not significant
compost_mulch-yes	chorismate mutase [EC:5.4.99.5]	0.313936	0.213604	0.520585	Not significant
compost_mulch-yes	LysR family transcriptional regulator, hypochlorite-specific transcription factor HypT	0.313594	0.183808	0.493581	Not significant
compost_mulch-yes	competence protein ComFA	0.313138	0.223404	0.529084	Not significant
compost_mulch-yes	glutathione peroxidase [EC:1.11.1.9]	0.312942	0.0964225	0.399874	Not significant
compost_mulch-yes	flavin reductase [EC:1.5.1.-]	0.312888	0.119275	0.426389	Not significant
compost_mulch-yes	not_found-ko:K02972	0.312143	0.087696	0.389623	Not significant
compost_mulch-yes	chemotaxis protein CheD [EC:3.5.1.44]	0.31159	0.0879147	0.391393	Not significant
compost_mulch-yes	MerR family transcriptional regulator, redox-sensitive transcriptional activator SoxR	0.311404	0.0690525	0.367265	Not significant
compost_mulch-yes	fructose PTS system EIIBC or EIIC component [EC:2.7.1.202]	0.310844	0.084154	0.386348	Not significant
compost_mulch-yes	beta-lactamase class C [EC:3.5.2.6]	0.310348	0.139441	0.451469	Not significant
compost_mulch-yes	cellulose synthase operon protein B	0.30991	0.173506	0.484385	Not significant
compost_mulch-yes	Mce-associated membrane protein	0.309237	0.0987347	0.406074	Not significant
compost_mulch-yes	uncharacterized_protein-ko:K03076	0.30913	0.0804194	0.384182	Not significant
compost_mulch-yes	uncharacterized_protein-ko:K02854	0.308768	0.104388	0.413004	Not significant
compost_mulch-yes	fumarylpyruvate hydrolase [EC:3.7.1.20]	0.308358	0.0979055	0.40521	Not significant
compost_mulch-yes	general secretion pathway protein L	0.308225	0.0911344	0.396164	Not significant
compost_mulch-yes	cystathionine beta-synthase (O-acetyl-L-serine) [EC:2.5.1.134]	0.308106	0.220071	0.52916	Not significant
compost_mulch-yes	3-hexulose-6-phosphate synthase [EC:4.1.2.43]	0.307961	0.1366	0.450183	Not significant
compost_mulch-yes	flagellar biosynthesis protein	0.307413	0.112445	0.422803	Not significant
compost_mulch-yes	sigma-54 dependent transcriptional regulator, flagellar regulatory protein	0.307196	0.193909	0.506888	Not significant
compost_mulch-yes	GntR family transcriptional regulator, rspAB operon transcriptional repressor	0.306868	0.108217	0.418478	Not significant
compost_mulch-yes	alpha-glucuronidase [EC:3.2.1.139]	0.306595	0.120234	0.43203	Not significant
compost_mulch-yes	TetR/AcrR family transcriptional regulator, transcriptional repressor of aconitase	0.306529	0.183601	0.49768	Not significant
compost_mulch-yes	translation initiation factor 1	0.306522	0.118279	0.428529	Not significant
compost_mulch-yes	central glycolytic genes regulator	0.306312	0.228074	0.535983	Not significant
compost_mulch-yes	deoxyadenosine/deoxycytidine kinase [EC:2.7.1.76 2.7.1.74]	0.306259	0.252984	0.557737	Not significant
compost_mulch-yes	aerotaxis receptor	0.305797	0.230079	0.539358	Not significant
compost_mulch-yes	sugar PTS system EIIA component [EC:2.7.1.-]	0.30519	0.116878	0.427574	Not significant
compost_mulch-yes	glutathione reductase (NADPH) [EC:1.8.1.7]	0.303787	0.103438	0.414798	Not significant
compost_mulch-yes	exodeoxyribonuclease V gamma subunit [EC:3.1.11.5]	0.303581	0.116213	0.428543	Not significant
compost_mulch-yes	AraC family transcriptional regulator9	0.30328	0.100014	0.409272	Not significant
compost_mulch-yes	acrylyl-CoA reductase (NADPH) [EC:1.3.1.-]	0.302759	0.0718972	0.377564	Not significant
compost_mulch-yes	thiol peroxidase, atypical 2-Cys peroxiredoxin [EC:1.11.1.15]	0.302748	0.114144	0.42786	Not significant
compost_mulch-yes	aerobactin synthase [EC:6.3.2.39]	0.302698	0.228273	0.537336	Not significant
compost_mulch-yes	2'-hydroxyisoflavone reductase [EC:1.3.1.45]	0.302391	0.140875	0.458	Not significant
compost_mulch-yes	gamma-glutamylputrescine oxidase [EC:1.4.3.-]	0.301727	0.129964	0.446674	Not significant
compost_mulch-yes	multicomponent Na+:H+ antiporter subunit F	0.301453	0.0637625	0.368726	Not significant
compost_mulch-yes	sulfonate transport system permease protein	0.301427	0.0705818	0.375517	Not significant
compost_mulch-yes	L-cystine transport system substrate-binding protein	0.301424	0.0882865	0.397989	Not significant
compost_mulch-yes	alpha,alpha-trehalase [EC:3.2.1.28]	0.29954	0.155781	0.474034	Not significant
compost_mulch-yes	two-component system, cell cycle response regulator CpdR	0.299199	0.124711	0.441976	Not significant
compost_mulch-yes	nucleoside transport protein	0.298094	0.251182	0.561637	Not significant
compost_mulch-yes	glutathione transport system substrate-binding protein	0.297974	0.111974	0.427039	Not significant
compost_mulch-yes	catecholate siderophore receptor	0.297859	0.168409	0.487654	Not significant
compost_mulch-yes	type IV pilus assembly protein PilZ	0.297533	0.139585	0.458482	Not significant
compost_mulch-yes	Fur family transcriptional regulator, iron response regulator	0.297292	0.110465	0.425788	Not significant
compost_mulch-yes	S-formylglutathione hydrolase [EC:3.1.2.12]	0.297008	0.122362	0.440232	Not significant
compost_mulch-yes	Fur family transcriptional regulator, zinc uptake regulator6	0.296746	0.115431	0.433529	Not significant
compost_mulch-yes	galactofuranosylgalactofuranosylrhamnosyl-N-acetylglucosaminyl-diphospho-decaprenol beta-1,5/1,6-galactofuranosyltransferase [EC:2.4.1.288]	0.296358	0.107661	0.425479	Not significant
compost_mulch-yes	cholest-4-en-3-one 26-monooxygenase [EC:1.14.15.28]	0.295565	0.339543	0.626215	Not significant
compost_mulch-yes	uncharacterized_protein-ko:K02650	0.29552	0.122274	0.440476	Not significant
compost_mulch-yes	chorismate mutase [EC:5.4.99.5]2	0.295088	0.183465	0.504265	Not significant
compost_mulch-yes	Rrf2 family transcriptional regulator, cysteine metabolism repressor	0.294617	0.223767	0.540023	Not significant
compost_mulch-yes	L-lysine exporter family protein LysE/ArgO	0.294592	0.0942968	0.409794	Not significant
compost_mulch-yes	sorbitol/mannitol transport system permease protein	0.293731	0.0997468	0.416535	Not significant
compost_mulch-yes	flagellar transcriptional activator FlhD	0.293641	0.241645	0.554617	Not significant
compost_mulch-yes	aminoglycoside 6'-N-acetyltransferase I [EC:2.3.1.82]	0.293342	0.165479	0.48813	Not significant
compost_mulch-yes	N-formylglutamate deformylase [EC:3.5.1.68]	0.292999	0.0935004	0.4104	Not significant
compost_mulch-yes	manganese/zinc/iron transport system substrate-binding protein	0.292657	0.207964	0.527426	Not significant
compost_mulch-yes	fructose PTS system EIIB component [EC:2.7.1.202]	0.292154	0.0839152	0.398748	Not significant
compost_mulch-yes	lsr operon transcriptional repressor	0.292043	0.111322	0.43108	Not significant
compost_mulch-yes	undecaprenol kinase [EC:2.7.1.66]	0.291806	0.163148	0.486982	Not significant
compost_mulch-yes	CRISPR-associated protein Cmr6	0.291145	0.137944	0.457608	Not significant
compost_mulch-yes	lipopolysaccharide export system protein LptC	0.290892	0.111574	0.431631	Not significant
compost_mulch-yes	hydroxymethylglutaryl-CoA synthase [EC:2.3.3.10]	0.290572	0.140681	0.464327	Not significant
compost_mulch-yes	putative Mg2+ transporter-C (MgtC) family protein	0.290116	0.101135	0.42098	Not significant
compost_mulch-yes	N-acylneuraminate cytidylyltransferase [EC:2.7.7.43]	0.290032	0.0840876	0.399368	Not significant
compost_mulch-yes	UPF0716 protein FxsA	0.288979	0.0695119	0.383403	Not significant
compost_mulch-yes	ribosomal-protein-serine acetyltransferase [EC:2.3.1.-]	0.288901	0.165574	0.490738	Not significant
compost_mulch-yes	uncharacterized_protein-ko:K06982	0.288627	0.187081	0.511399	Not significant
compost_mulch-yes	paraquat-inducible protein B	0.288037	0.110504	0.433291	Not significant
compost_mulch-yes	deoxyribonucleoside regulator	0.287798	0.0974426	0.416858	Not significant
compost_mulch-yes	23S rRNA pseudouridine955/2504/2580 synthase [EC:5.4.99.24]	0.287441	0.117053	0.439969	Not significant
compost_mulch-yes	diamine N-acetyltransferase [EC:2.3.1.57]	0.286687	0.102395	0.424205	Not significant
compost_mulch-yes	SprT-like protein	0.284942	0.234903	0.555243	Not significant
compost_mulch-yes	ATP-binding cassette, subfamily C, bacteriocin exporter	0.284783	0.192035	0.517597	Not significant
compost_mulch-yes	competence protein ComGA	0.284625	0.22539	0.54716	Not significant
compost_mulch-yes	aromatic-amino-acid transaminase [EC:2.6.1.57]	0.284625	0.15657	0.484145	Not significant
compost_mulch-yes	translocation and assembly module TamA	0.284393	0.123391	0.449103	Not significant
compost_mulch-yes	flagellar L-ring protein precursor FlgH	0.284016	0.0839552	0.404164	Not significant
compost_mulch-yes	putative protease [EC:3.4.-.-]	0.282344	0.124866	0.453182	Not significant
compost_mulch-yes	two-component system, OmpR family, sensor histidine kinase ResE [EC:2.7.13.3]	0.281995	0.216875	0.541934	Not significant
compost_mulch-yes	phosphotransferase system, enzyme I, PtsP [EC:2.7.3.9]	0.280877	0.118486	0.446114	Not significant
compost_mulch-yes	glutamate dehydrogenase [EC:1.4.1.2]	0.280826	0.187007	0.515174	Not significant
compost_mulch-yes	octopine/nopaline transport system permease protein6	0.279943	0.120761	0.449779	Not significant
compost_mulch-yes	vitamin B12 transport system substrate-binding protein	0.279426	0.198897	0.526966	Not significant
compost_mulch-yes	putative proteasome-type protease	0.279211	0.0947553	0.419921	Not significant
compost_mulch-yes	two-component system, OmpR family, osmolarity sensor histidine kinase EnvZ [EC:2.7.13.3]	0.278925	0.101603	0.428073	Not significant
compost_mulch-yes	toxin FitB [EC:3.1.-.-]	0.27835	0.0843969	0.408	Not significant
compost_mulch-yes	glycine betaine catabolism B	0.277969	0.137785	0.469581	Not significant
compost_mulch-yes	uncharacterized_protein-ko:K01714	0.277969	0.0767972	0.399068	Not significant
compost_mulch-yes	uncharacterized_protein-ko:K03980	0.277458	0.119992	0.450049	Not significant
compost_mulch-yes	methyl-accepting chemotaxis protein I, serine sensor receptor	0.277368	0.257811	0.57682	Not significant
compost_mulch-yes	taurine transport system substrate-binding protein	0.277021	0.103534	0.43292	Not significant
compost_mulch-yes	stringent starvation protein A	0.276527	0.117497	0.448425	Not significant
compost_mulch-yes	flagellin	0.27648	0.0938544	0.420567	Not significant
compost_mulch-yes	pilus assembly protein CpaD	0.276449	0.128101	0.458099	Not significant
compost_mulch-yes	mannosyl-glycoprotein endo-beta-N-acetylglucosaminidase [EC:3.2.1.96]	0.275936	0.105948	0.435042	Not significant
compost_mulch-yes	glycine betaine/proline transport system substrate-binding protein	0.274733	0.112424	0.443042	Not significant
compost_mulch-yes	urease accessory protein	0.274352	0.122236	0.454296	Not significant
compost_mulch-yes	triphosphatase [EC:3.6.1.25]	0.274242	0.335631	0.633523	Not significant
compost_mulch-yes	long-chain-acyl-CoA dehydrogenase [EC:1.3.8.8]	0.273974	0.112992	0.444983	Not significant
compost_mulch-yes	L-fucose mutarotase [EC:5.1.3.29]	0.273433	0.0984717	0.427928	Not significant
compost_mulch-yes	hyaluronan synthase [EC:2.4.1.212]	0.273315	0.144604	0.476668	Not significant
compost_mulch-yes	lipoyl amidotransferase [EC:2.3.1.200]	0.273142	0.234597	0.559633	Not significant
compost_mulch-yes	glucosylglycerol-phosphate synthase [EC:2.4.1.213]	0.273036	0.267507	0.585559	Not significant
compost_mulch-yes	two-component system, NarL family, response regulator DegU	0.272668	0.225367	0.552392	Not significant
compost_mulch-yes	zinc transport system substrate-binding protein	0.272614	0.0827316	0.410826	Not significant
compost_mulch-yes	16S rRNA (guanine1207-N2)-methyltransferase [EC:2.1.1.172]	0.272466	0.0576236	0.379131	Not significant
compost_mulch-yes	catalase [EC:1.11.1.6]	0.272124	0.0887644	0.418312	Not significant
compost_mulch-yes	two-component system, response regulator, stage 0 sporulation protein A	0.271754	0.182061	0.514989	Not significant
compost_mulch-yes	triphosphoribosyl-dephospho-CoA synthase [EC:2.4.2.52]	0.271484	0.27806	0.595597	Not significant
compost_mulch-yes	xanthocillin biosynthesis cytochrome P450 monooxygenase [EC:1.14.-.-]	0.271355	0.107867	0.440424	Not significant
compost_mulch-yes	acetoin utilization protein AcuA [EC:2.3.1.-]	0.271321	0.226996	0.556379	Not significant
compost_mulch-yes	cell volume regulation protein A	0.27107	0.0783579	0.40558	Not significant
compost_mulch-yes	urease subunit beta [EC:3.5.1.5]	0.270524	0.0755675	0.40296	Not significant
compost_mulch-yes	NADH dehydrogenase (ubiquinone) flavoprotein 2 [EC:7.1.1.2 1.6.99.3]	0.270438	0.0900382	0.419839	Not significant
compost_mulch-yes	ATP-binding cassette, subfamily B, bacterial AbcA/BmrA [EC:7.6.2.2]	0.270202	0.226345	0.555772	Not significant
compost_mulch-yes	exodeoxyribonuclease V beta subunit [EC:3.1.11.5]	0.269107	0.110946	0.445371	Not significant
compost_mulch-yes	macrolide transport system ATP-binding/permease protein7	0.268855	0.0880318	0.419602	Not significant
compost_mulch-yes	modulator of FtsH protease	0.268073	0.121953	0.457908	Not significant
compost_mulch-yes	methylisocitrate lyase [EC:4.1.3.30]	0.267382	0.0566958	0.380721	Not significant
compost_mulch-yes	LacI family transcriptional regulator	0.267308	0.0628602	0.389279	Not significant
compost_mulch-yes	inositol transport system permease protein4	0.267199	0.132288	0.46942	Not significant
compost_mulch-yes	putative AdoMet-dependent methyltransferase [EC:2.1.1.-]	0.267131	0.207775	0.540514	Not significant
compost_mulch-yes	anhydro-N-acetylmuramic acid kinase [EC:2.7.1.170]	0.266726	0.0959563	0.43059	Not significant
compost_mulch-yes	leader peptidase (prepilin peptidase) / N-methyltransferase [EC:3.4.23.43 2.1.1.-]	0.266083	0.191017	0.526494	Not significant
compost_mulch-yes	MerR family transcriptional regulator, glutamine synthetase repressor	0.265922	0.232136	0.562604	Not significant
compost_mulch-yes	small multidrug resistance pump	0.265743	0.0769233	0.408341	Not significant
compost_mulch-yes	cellulose 1,4-beta-cellobiosidase [EC:3.2.1.91]	0.264929	0.141744	0.480253	Not significant
compost_mulch-yes	replication initiation and membrane attachment protein	0.264818	0.22409	0.555635	Not significant
compost_mulch-yes	not_found-ko:K08081	0.264547	0.243184	0.572572	Not significant
compost_mulch-yes	ATP-binding cassette, subfamily C, bacterial exporter for protease/lipase	0.263844	0.21669	0.552689	Not significant
compost_mulch-yes	thiamine transport system substrate-binding protein	0.263677	0.0820802	0.416655	Not significant
compost_mulch-yes	polar amino acid transport system permease protein	0.263644	0.0676564	0.397861	Not significant
compost_mulch-yes	uncharacterized_protein-ko:K06337	0.263071	0.0914504	0.42655	Not significant
compost_mulch-yes	biopolymer transport protein ExbB	0.262749	0.0876529	0.423413	Not significant
compost_mulch-yes	bacillolysin [EC:3.4.24.28]	0.26251	0.163256	0.503427	Not significant
compost_mulch-yes	CDP-4-dehydro-6-deoxyglucose reductase, E1 [EC:1.17.1.1]	0.262486	0.107431	0.445026	Not significant
compost_mulch-yes	two-component system, LuxR family, response regulator TtrR	0.260257	0.111782	0.453882	Not significant
compost_mulch-yes	multidrug efflux pump10	0.259895	0.118828	0.458959	Not significant
compost_mulch-yes	GntR family transcriptional regulator / MocR family aminotransferase	0.259831	0.0922663	0.430392	Not significant
compost_mulch-yes	uncharacterized_protein-ko:K03297	0.259081	0.0842258	0.420979	Not significant
compost_mulch-yes	uncharacterized_protein-ko:K09116	0.258971	0.143043	0.487254	Not significant
compost_mulch-yes	uncharacterized_protein-ko:K03607	0.258931	0.128923	0.471924	Not significant
compost_mulch-yes	UDP-N-acetyl-D-galactosamine dehydrogenase [EC:1.1.1.-]	0.25824	0.125578	0.468786	Not significant
compost_mulch-yes	uncharacterized_protein-ko:K03413	0.257534	0.125108	0.467902	Not significant
compost_mulch-yes	aspartate 1-decarboxylase [EC:4.1.1.11]	0.256945	0.0865319	0.425975	Not significant
compost_mulch-yes	2-dehydro-3-deoxyphosphogalactonate aldolase [EC:4.1.2.21]	0.255781	0.122177	0.467238	Not significant
compost_mulch-yes	chemotaxis protein CheX	0.254514	0.0868764	0.426951	Not significant
compost_mulch-yes	DamX protein	0.254318	0.0964034	0.438612	Not significant
compost_mulch-yes	endothelin-converting enzyme [EC:3.4.24.71]	0.253435	0.108248	0.452604	Not significant
compost_mulch-yes	alpha-glucoside transport system permease protein6	0.252919	0.0877761	0.429576	Not significant
compost_mulch-yes	twitching motility protein PilI	0.251447	0.130997	0.478245	Not significant
compost_mulch-yes	sulfate adenylyltransferase subunit 1 [EC:2.7.7.4]	0.250993	0.0894556	0.433073	Not significant
compost_mulch-yes	N-acetyl-alpha-D-muramate 1-phosphate uridylyltransferase [EC:2.7.7.99]	0.250966	0.102668	0.447945	Not significant
compost_mulch-yes	alditol oxidase [EC:1.1.3.41]	0.250864	0.0692742	0.409321	Not significant
compost_mulch-yes	holin-like protein	0.250629	0.195082	0.539486	Not significant
compost_mulch-yes	simple sugar transport system substrate-binding protein	0.250327	0.0736024	0.414914	Not significant
compost_mulch-yes	itaconyl-CoA hydratase / mesaconyl-C4 CoA hydratase [EC:4.2.1.56 4.2.1.-]	0.25023	0.1392	0.488904	Not significant
compost_mulch-yes	nodulation protein E [EC:2.3.1.-]	0.249981	0.112978	0.461154	Not significant
compost_mulch-yes	serine/threonine protein phosphatase 1 [EC:3.1.3.16]	0.24904	0.0805577	0.423853	Not significant
compost_mulch-yes	dihydropyrimidine dehydrogenase (NAD+) subunit PreT [EC:1.3.1.1]	0.248672	0.133213	0.481153	Not significant
compost_mulch-yes	malonate decarboxylase delta subunit	0.248246	0.398075	0.684817	Not significant
compost_mulch-yes	molecular chaperone Hsp33	0.247468	0.0956267	0.442142	Not significant
compost_mulch-yes	ubiquinone biosynthesis protein COQ4	0.247304	0.22152	0.563376	Not significant
compost_mulch-yes	3-dehydro-bile acid Delta4,6-reductase [EC:1.3.1.114]	0.246806	0.0923476	0.438873	Not significant
compost_mulch-yes	sulfate/thiosulfate transport system ATP-binding protein [EC:7.3.2.3]	0.246394	0.0756623	0.420247	Not significant
compost_mulch-yes	uncharacterized_protein-ko:K03631	0.246292	0.0886648	0.434872	Not significant
compost_mulch-yes	cholesterol transport system auxiliary component	0.246033	0.0988454	0.447435	Not significant
compost_mulch-yes	(2R)-sulfolactate sulfo-lyase subunit beta [EC:4.4.1.24]	0.245607	0.0988827	0.4456	Not significant
compost_mulch-yes	OmpA-OmpF porin, OOP family	0.245151	0.149189	0.500535	Not significant
compost_mulch-yes	5-methylcytosine-specific restriction enzyme A [EC:3.1.21.-]	0.245096	0.0677981	0.411194	Not significant
compost_mulch-yes	glycerate dehydrogenase [EC:1.1.1.29]6	0.243816	0.121261	0.472831	Not significant
compost_mulch-yes	DNA polymerase III subunit chi [EC:2.7.7.7]	0.242745	0.105958	0.457569	Not significant
compost_mulch-yes	enterobactin synthetase component F [EC:6.3.2.14]	0.242261	0.128999	0.482223	Not significant
compost_mulch-yes	uncharacterized_protein-ko:K07001	0.242103	0.189272	0.53962	Not significant
compost_mulch-yes	salicylate hydroxylase [EC:1.14.13.1]	0.24133	0.0838261	0.431418	Not significant
compost_mulch-yes	protein disulfide-isomerase [EC:5.3.4.1]	0.240754	0.107123	0.460489	Not significant
compost_mulch-yes	DNA replication protein	0.240387	0.21084	0.55974	Not significant
compost_mulch-yes	general stress protein 13	0.24023	0.218337	0.566816	Not significant
compost_mulch-yes	23S rRNA (uridine2552-2'-O)-methyltransferase [EC:2.1.1.166]	0.240171	0.100401	0.452859	Not significant
compost_mulch-yes	type VI secretion system protein	0.239678	0.160686	0.515106	Not significant
compost_mulch-yes	2-keto-3-deoxy-L-fuconate dehydrogenase [EC:1.1.1.-]	0.239593	0.0952297	0.44745	Not significant
compost_mulch-yes	cell division protein ZapE	0.239546	0.085394	0.436252	Not significant
compost_mulch-yes	thiamine transport system permease protein	0.239095	0.0783711	0.426948	Not significant
compost_mulch-yes	neprilysin [EC:3.4.24.11]	0.238982	0.0843389	0.436486	Not significant
compost_mulch-yes	N2-acetyl-L-2,4-diaminobutanoate deacetylase [EC:3.5.1.125]	0.238503	0.115198	0.469003	Not significant
compost_mulch-yes	malonate decarboxylase alpha subunit [EC:2.3.1.187]	0.238067	0.397308	0.689529	Not significant
compost_mulch-yes	DNA end-binding protein Ku	0.23781	0.0639121	0.410995	Not significant
compost_mulch-yes	glutamate/aspartate transport system ATP-binding protein [EC:7.4.2.1]	0.236915	0.172518	0.527696	Not significant
compost_mulch-yes	N-ethylmaleimide reductase [EC:1.-.-.-]	0.236038	0.117814	0.474642	Not significant
compost_mulch-yes	3-oxocholest-4-en-26-oate---CoA ligase [EC:6.2.1.42]	0.236037	0.169469	0.525481	Not significant
compost_mulch-yes	uncharacterized_protein-ko:K02565	0.235634	0.0898972	0.444746	Not significant
compost_mulch-yes	beta-alanine--pyruvate transaminase [EC:2.6.1.18]	0.234858	0.0853764	0.438673	Not significant
compost_mulch-yes	TetR/AcrR family transcriptional regulator	0.234704	0.137365	0.495889	Not significant
compost_mulch-yes	S-(hydroxymethyl)glutathione synthase [EC:4.4.1.22]	0.234231	0.131906	0.491503	Not significant
compost_mulch-yes	CRISPR-associated endoribonuclease Cas6 [EC:3.1.-.-]	0.233847	0.177997	0.532674	Not significant
compost_mulch-yes	peptidyl-dipeptidase Dcp [EC:3.4.15.5]	0.23384	0.11529	0.473545	Not significant
compost_mulch-yes	two-component system, OmpR family, response regulator ResD	0.233633	0.211388	0.562775	Not significant
compost_mulch-yes	cytochrome aa3-600 menaquinol oxidase subunit II [EC:7.1.1.5]	0.232772	0.129347	0.490566	Not significant
compost_mulch-yes	aminoglycoside 6'-N-acetyltransferase I [EC:2.3.1.82]3	0.232362	0.158034	0.516251	Not significant
compost_mulch-yes	putative transcriptional regulator9	0.232212	0.0584972	0.407675	Not significant
compost_mulch-yes	glucosamine kinase [EC:2.7.1.8]	0.232179	0.100847	0.459879	Not significant
compost_mulch-yes	HemX protein	0.232122	0.222728	0.571249	Not significant
compost_mulch-yes	recombination protein U	0.231109	0.239681	0.586984	Not significant
compost_mulch-yes	serine protease SohB [EC:3.4.21.-]	0.230867	0.11642	0.475352	Not significant
compost_mulch-yes	4-hydroxybutyrate dehydrogenase [EC:1.1.1.61]	0.23077	0.108303	0.468793	Not significant
compost_mulch-yes	IclR family transcriptional regulator, mhp operon transcriptional activator	0.23033	0.157231	0.517397	Not significant
compost_mulch-yes	UDP-glucose:(heptosyl)LPS alpha-1,3-glucosyltransferase [EC:2.4.1.-]	0.229907	0.115066	0.47425	Not significant
compost_mulch-yes	cytochrome c oxidase assembly protein subunit 11	0.229877	0.10164	0.460316	Not significant
compost_mulch-yes	catabolite repression HPr-like protein	0.229632	0.195241	0.552162	Not significant
compost_mulch-yes	stage V sporulation protein B	0.229546	0.154263	0.514876	Not significant
compost_mulch-yes	phosphoribosyl-dephospho-CoA transferase [EC:2.7.7.66]	0.229307	0.391243	0.689021	Not significant
compost_mulch-yes	membrane protein required for colicin V production	0.228936	0.0854144	0.443965	Not significant
compost_mulch-yes	two-component system, NarL family, response regulator LiaR	0.22872	0.192331	0.550349	Not significant
compost_mulch-yes	urea transport system substrate-binding protein	0.228626	0.0690147	0.423952	Not significant
compost_mulch-yes	modulator of FtsH protease HflK	0.2278	0.0758004	0.431263	Not significant
compost_mulch-yes	octanoyl-[GcvH]:protein N-octanoyltransferase [EC:2.3.1.204]	0.227729	0.207209	0.562631	Not significant
compost_mulch-yes	multidrug resistance protein, MATE family	0.226815	0.0972212	0.45797	Not significant
compost_mulch-yes	putative colanic acid biosysnthesis UDP-glucose lipid carrier transferase	0.2264	0.0886208	0.449108	Not significant
compost_mulch-yes	adenosylhomocysteine nucleosidase [EC:3.2.2.9]	0.226355	0.0445578	0.393667	Not significant
compost_mulch-yes	cellobiose epimerase [EC:5.1.3.11]	0.226295	0.194282	0.551802	Not significant
compost_mulch-yes	acyl-CoA thioesterase II [EC:3.1.2.-]	0.226088	0.0606507	0.415542	Not significant
compost_mulch-yes	MFS transporter, DHA1 family, multidrug resistance protein10	0.225609	0.0711957	0.429061	Not significant
compost_mulch-yes	N-acetylglucosamine malate deacetylase 2 [EC:3.5.1.-]	0.225167	0.160111	0.523721	Not significant
compost_mulch-yes	3-methylfumaryl-CoA hydratase [EC:4.2.1.153]	0.224883	0.0798776	0.439503	Not significant
compost_mulch-yes	peptidoglycan-N-acetylmuramic acid deacetylase [EC:3.5.1.-]	0.224743	0.22728	0.579236	Not significant
compost_mulch-yes	tRNA 2-thiouridine synthesizing protein A [EC:2.8.1.-]	0.223823	0.104505	0.467843	Not significant
compost_mulch-yes	dCMP deaminase [EC:3.5.4.12]	0.223	0.118466	0.482331	Not significant
compost_mulch-yes	putative N6-adenine-specific DNA methylase [EC:2.1.1.-]	0.222244	0.100747	0.464532	Not significant
compost_mulch-yes	O-acetylserine/cysteine efflux transporter	0.221506	0.0872851	0.450908	Not significant
compost_mulch-yes	cytochrome c550	0.221086	0.209411	0.567757	Not significant
compost_mulch-yes	twitching motility two-component system response regulator PilG	0.221058	0.124666	0.491027	Not significant
compost_mulch-yes	non-heme chloroperoxidase [EC:1.11.1.10]	0.220663	0.0856744	0.449203	Not significant
compost_mulch-yes	topoisomerase IV subunit B [EC:5.6.2.2]	0.220563	0.0937551	0.458863	Not significant
compost_mulch-yes	molybdenum transport protein [EC:2.4.2.-]	0.220379	0.152599	0.520514	Not significant
compost_mulch-yes	regulator of CtrA degradation	0.22019	0.114927	0.48123	Not significant
compost_mulch-yes	phospholipase D1/2 [EC:3.1.4.4]	0.219403	0.135075	0.501751	Not significant
compost_mulch-yes	phospholipid-binding lipoprotein MlaA	0.218773	0.121786	0.490416	Not significant
compost_mulch-yes	anthranilate synthase [EC:4.1.3.27]	0.218333	0.108716	0.474847	Not significant
compost_mulch-yes	outer membrane protein, multidrug efflux system4	0.218276	0.177091	0.542207	Not significant
compost_mulch-yes	L-glutamine---4-(methylsulfanyl)-2-oxobutanoate aminotransferase [EC:2.6.1.117]	0.218072	0.120549	0.488349	Not significant
compost_mulch-yes	ElaA protein	0.217864	0.134038	0.502497	Not significant
compost_mulch-yes	protein Tex	0.217691	0.0715449	0.434793	Not significant
compost_mulch-yes	type III secretion protein R	0.217497	0.163976	0.530483	Not significant
compost_mulch-yes	molybdopterin-guanine dinucleotide biosynthesis adapter protein	0.217249	0.0803926	0.444212	Not significant
compost_mulch-yes	ProP effector	0.216965	0.209873	0.570249	Not significant
compost_mulch-yes	uncharacterized_protein-ko:K03487	0.216921	0.119202	0.487867	Not significant
compost_mulch-yes	NADH dehydrogenase [ubiquinone] 1 alpha subcomplex assembly factor 7	0.216623	0.117361	0.48641	Not significant
compost_mulch-yes	3-hydroxy acid dehydrogenase / malonic semialdehyde reductase [EC:1.1.1.381 1.1.1.-]	0.21655	0.163833	0.531019	Not significant
compost_mulch-yes	CRP/FNR family transcriptional regulator, dissimilatory nitrate respiration regulator	0.215762	0.124769	0.496012	Not significant
compost_mulch-yes	RHH-type transcriptional regulator, proline utilization regulon repressor / proline dehydrogenase / delta 1-pyrroline-5-carboxylate dehydrogenase [EC:1.5.5.2 1.2.1.88]	0.215743	0.0651462	0.428941	Not significant
compost_mulch-yes	cyclohexadienyl dehydratase [EC:4.2.1.51 4.2.1.91]	0.215618	0.124292	0.49289	Not significant
compost_mulch-yes	arylsulfatase A [EC:3.1.6.8]	0.215403	0.190262	0.55527	Not significant
compost_mulch-yes	3-hydroxyanthranilate 3,4-dioxygenase [EC:1.13.11.6]	0.214883	0.136754	0.506762	Not significant
compost_mulch-yes	uncharacterized_protein-ko:K04478	0.214081	0.107942	0.478393	Not significant
compost_mulch-yes	transposase9	0.21357	0.191659	0.558297	Not significant
compost_mulch-yes	DNA transformation protein and related proteins	0.212438	0.103278	0.473719	Not significant
compost_mulch-yes	dimethylsulfone monooxygenase [EC:1.14.14.35]	0.212339	0.0972236	0.466594	Not significant
compost_mulch-yes	aspartyl protease family protein	0.212318	0.121595	0.494639	Not significant
compost_mulch-yes	septation ring formation regulator	0.212009	0.244631	0.603159	Not significant
compost_mulch-yes	mannitol 2-dehydrogenase [EC:1.1.1.67]	0.211531	0.111928	0.483522	Not significant
compost_mulch-yes	2-dehydro-3-deoxy-L-rhamnonate dehydrogenase (NAD+) [EC:1.1.1.401]	0.210148	0.0707797	0.437486	Not significant
compost_mulch-yes	NAD(P) transhydrogenase [EC:1.6.1.1]	0.209883	0.078252	0.448348	Not significant
compost_mulch-yes	membrane-bound lytic murein transglycosylase B [EC:4.2.2.-]	0.209291	0.0922807	0.464166	Not significant
compost_mulch-yes	drug/metabolite transporter, DME family	0.209268	0.0729211	0.442976	Not significant
compost_mulch-yes	nitrogen regulatory protein P-II 2	0.208294	0.0592716	0.426443	Not significant
compost_mulch-yes	succinate dehydrogenase / fumarate reductase, membrane anchor subunit	0.208277	0.0600146	0.426701	Not significant
compost_mulch-yes	sigma-E factor negative regulatory protein RseB	0.206771	0.120221	0.496488	Not significant
compost_mulch-yes	tRNA 2-selenouridine synthase [EC:2.9.1.3]	0.206172	0.144464	0.520327	Not significant
compost_mulch-yes	urease accessory protein4	0.205704	0.086985	0.461451	Not significant
compost_mulch-yes	PadR family transcriptional regulator, regulatory protein PadR	0.205316	0.0785748	0.451794	Not significant
compost_mulch-yes	phosphate acetyltransferase [EC:2.3.1.8]	0.205055	0.0653272	0.436034	Not significant
compost_mulch-yes	decaprenylphospho-beta-D-ribofuranose 2-oxidase [EC:1.1.98.3]	0.204902	0.101079	0.476734	Not significant
compost_mulch-yes	malate dehydrogenase (oxaloacetate-decarboxylating)(NADP+) [EC:1.1.1.40]	0.204788	0.0927234	0.467986	Not significant
compost_mulch-yes	bifunctional protein TilS/HprT [EC:6.3.4.19 2.4.2.8]	0.20437	0.138203	0.513183	Not significant
compost_mulch-yes	XRE family transcriptional regulator, fatty acid utilization regulator10	0.204237	0.118835	0.494549	Not significant
compost_mulch-yes	thiamine transport system ATP-binding protein	0.204158	0.0709183	0.443356	Not significant
compost_mulch-yes	lipoyl-dependent peroxiredoxin subunit D [EC:1.11.1.28]	0.204151	0.101673	0.479759	Not significant
compost_mulch-yes	porphyrinogen peroxidase [EC:1.11.1.-]	0.203909	0.113768	0.491921	Not significant
compost_mulch-yes	MSHA biogenesis protein MshG	0.203791	0.170906	0.544542	Not significant
compost_mulch-yes	L-proline amide hydrolase [EC:3.5.1.101]	0.203123	0.11764	0.492972	Not significant
compost_mulch-yes	CRISPR-associated protein Cmr2	0.20309	0.135861	0.512615	Not significant
compost_mulch-yes	propionyl-CoA carboxylase alpha chain [EC:6.4.1.3]	0.202974	0.0730668	0.446919	Not significant
compost_mulch-yes	putative multiple sugar transport system substrate-binding protein	0.202886	0.0740698	0.447953	Not significant
compost_mulch-yes	probable blue pigment (indigoidine) exporter	0.202519	0.0902216	0.465067	Not significant
compost_mulch-yes	acyl-CoA hydrolase [EC:3.1.2.20]	0.202207	0.238821	0.603135	Not significant
compost_mulch-yes	putative protein-disulfide isomerase	0.202032	0.234916	0.599851	Not significant
compost_mulch-yes	O-antigen polymerase [EC:2.4.1.-]	0.201995	0.290132	0.641935	Not significant
compost_mulch-yes	penicillin-binding protein 3	0.201905	0.255558	0.614916	Not significant
compost_mulch-yes	tRNA-binding protein	0.201291	0.088063	0.465834	Not significant
compost_mulch-yes	histidine phosphotransferase ChpT	0.201156	0.111045	0.490248	Not significant
compost_mulch-yes	succinylglutamic semialdehyde dehydrogenase [EC:1.2.1.71]	0.200912	0.192586	0.56479	Not significant
compost_mulch-yes	CopG family transcriptional regulator / antitoxin EndoAI	0.200264	0.194952	0.566974	Not significant
compost_mulch-yes	uncharacterized_protein-ko:K02442	0.199028	0.0960743	0.47619	Not significant
compost_mulch-yes	raffinose/stachyose/melibiose transport system permease protein	0.198997	0.0463765	0.416941	Not significant
compost_mulch-yes	5-formyltetrahydrofolate cyclo-ligase [EC:6.3.3.2]	0.198606	0.0617807	0.436015	Not significant
compost_mulch-yes	uncharacterized_protein-ko:K07784	0.198291	0.188653	0.563692	Not significant
compost_mulch-yes	NADP-reducing hydrogenase subunit HndC [EC:1.12.1.3]	0.197873	0.147036	0.526648	Not significant
compost_mulch-yes	two-component system, LuxR family, response regulator FixJ	0.197767	0.118182	0.499944	Not significant
compost_mulch-yes	altronate hydrolase [EC:4.2.1.7]	0.197183	0.0852983	0.463381	Not significant
compost_mulch-yes	diamine N-acetyltransferase [EC:2.3.1.57]9	0.196504	0.0703077	0.448034	Not significant
compost_mulch-yes	putative hydrolases of HD superfamily	0.196478	0.0736002	0.451323	Not significant
compost_mulch-yes	xylose isomerase [EC:5.3.1.5]	0.19638	0.0591484	0.433344	Not significant
compost_mulch-yes	aspartate racemase [EC:5.1.1.13]	0.195433	0.0918914	0.473999	Not significant
compost_mulch-yes	beta-1,4-glucosyltransferase [EC:2.4.1.-]	0.19475	0.284587	0.640168	Not significant
compost_mulch-yes	LysR family transcriptional regulator, cys regulon transcriptional activator	0.193235	0.219223	0.592203	Not significant
compost_mulch-yes	beta-alanine degradation protein BauB	0.193007	0.101594	0.484172	Not significant
compost_mulch-yes	formyltetrahydrofolate deformylase [EC:3.5.1.10]	0.192812	0.065184	0.444478	Not significant
compost_mulch-yes	competence protein ComGB	0.192805	0.247737	0.612643	Not significant
compost_mulch-yes	aspartate/glutamate/glutamine transport system permease protein	0.192533	0.164525	0.54607	Not significant
compost_mulch-yes	L-rhamnose-H+ transport protein	0.190862	0.216005	0.590036	Not significant
compost_mulch-yes	ATP-dependent RNA helicase CshB [EC:3.6.4.13]	0.190634	0.246106	0.614366	Not significant
compost_mulch-yes	cellobiose transport system permease protein	0.189351	0.0900996	0.475049	Not significant
compost_mulch-yes	MFS transporter, DHA2 family, multidrug resistance protein1	0.189089	0.0699054	0.452324	Not significant
compost_mulch-yes	penicillin-binding protein 2B2	0.188896	0.230309	0.602472	Not significant
compost_mulch-yes	arylsulfatase [EC:3.1.6.1]	0.188636	0.071927	0.455285	Not significant
compost_mulch-yes	flagellar protein FlaG	0.18781	0.103581	0.490596	Not significant
compost_mulch-yes	c-di-GMP phosphodiesterase Gmr [EC:3.1.4.52]	0.187722	0.159512	0.543741	Not significant
compost_mulch-yes	putative multiple sugar transport system ATP-binding protein [EC:7.5.2.-]	0.187675	0.0685961	0.451508	Not significant
compost_mulch-yes	levanase [EC:3.2.1.65]	0.187666	0.0950911	0.482695	Not significant
compost_mulch-yes	butyrate kinase [EC:2.7.2.7]	0.186445	0.204279	0.583763	Not significant
compost_mulch-yes	polar amino acid transport system ATP-binding protein [EC:7.4.2.1]	0.185872	0.0582049	0.441018	Not significant
compost_mulch-yes	glucose PTS system EIICBA or EIICB component [EC:2.7.1.199]	0.185606	0.231516	0.605855	Not significant
compost_mulch-yes	uncharacterized_protein-ko:K07237	0.185204	0.176666	0.56065	Not significant
compost_mulch-yes	gamma-F420-2:alpha-L-glutamate ligase [EC:6.3.2.32]	0.185193	0.169641	0.553714	Not significant
compost_mulch-yes	HemY protein	0.184835	0.0870749	0.474587	Not significant
compost_mulch-yes	not_found-ko:K05713	0.184642	0.231514	0.605415	Not significant
compost_mulch-yes	L-glyceraldehyde 3-phosphate reductase [EC:1.1.1.-]	0.183345	0.0585212	0.443351	Not significant
compost_mulch-yes	phytanoyl-CoA hydroxylase [EC:1.14.11.18]	0.183261	0.171992	0.558263	Not significant
compost_mulch-yes	acyl-[acyl-carrier-protein] desaturase [EC:1.14.19.2 1.14.19.11 1.14.19.26]	0.18321	0.137572	0.526362	Not significant
compost_mulch-yes	3-demethoxyubiquinol 3-hydroxylase [EC:1.14.99.60]4	0.18179	0.122368	0.511999	Not significant
compost_mulch-yes	zinc/manganese transport system permease protein	0.181582	0.0520161	0.436376	Not significant
compost_mulch-yes	type III secretion protein V	0.181421	0.172678	0.56121	Not significant
compost_mulch-yes	meso-butanediol dehydrogenase / (S,S)-butanediol dehydrogenase / diacetyl reductase [EC:1.1.1.- 1.1.1.76 1.1.1.304]	0.181343	0.145293	0.534842	Not significant
compost_mulch-yes	[pyruvate, water dikinase]-phosphate phosphotransferase / [pyruvate, water dikinase] kinase [EC:2.7.4.28 2.7.11.33]	0.180877	0.0794999	0.469217	Not significant
compost_mulch-yes	uncharacterized_protein-ko:K03124	0.180436	0.0604815	0.446936	Not significant
compost_mulch-yes	acyl-[acyl-carrier-protein]-phospholipid O-acyltransferase / long-chain-fatty-acid--[acyl-carrier-protein] ligase [EC:2.3.1.40 6.2.1.20]	0.18032	0.083023	0.473485	Not significant
compost_mulch-yes	D-threonate/D-erythronate kinase [EC:2.7.1.219 2.7.1.220]	0.179947	0.096491	0.487276	Not significant
compost_mulch-yes	sulfite dehydrogenase (quinone) subunit SoeC	0.179119	0.180019	0.567059	Not significant
compost_mulch-yes	cobaltochelatase CobS [EC:6.6.1.2]	0.179018	0.101332	0.492945	Not significant
compost_mulch-yes	uncharacterized_protein-ko:K07755	0.178859	0.242221	0.618022	Not significant
compost_mulch-yes	intracellular septation protein	0.178643	0.101197	0.49411	Not significant
compost_mulch-yes	malonate decarboxylase beta subunit [EC:4.1.1.87]	0.177644	0.348635	0.687336	Not significant
compost_mulch-yes	lysyl endopeptidase [EC:3.4.21.50]	0.177614	0.199484	0.585148	Not significant
compost_mulch-yes	C5a peptidase [EC:3.4.21.110]	0.177164	0.214237	0.597149	Not significant
compost_mulch-yes	phosphoribosyl-ATP pyrophosphohydrolase [EC:3.6.1.31]	0.176713	0.0461818	0.43301	Not significant
compost_mulch-yes	uncharacterized_protein-ko:K06929	0.176225	0.157578	0.550341	Not significant
compost_mulch-yes	glucose-fructose oxidoreductase [EC:1.1.99.28]	0.175551	0.15953	0.55072	Not significant
compost_mulch-yes	multiple sugar transport system ATP-binding protein	0.175376	0.0596071	0.450098	Not significant
compost_mulch-yes	3beta-hydroxy-Delta5-steroid dehydrogenase / steroid Delta-isomerase [EC:1.1.1.145 5.3.3.1]	0.175364	0.114106	0.507388	Not significant
compost_mulch-yes	uncharacterized_protein-ko:K09691	0.174704	0.16844	0.561082	Not significant
compost_mulch-yes	uncharacterized_protein-ko:K09118	0.174688	0.20323	0.589014	Not significant
compost_mulch-yes	lipoteichoic acid synthase [EC:2.7.8.20]	0.174427	0.26115	0.63444	Not significant
compost_mulch-yes	tartronate-semialdehyde synthase [EC:4.1.1.47]	0.174414	0.089199	0.483484	Not significant
compost_mulch-yes	not_found-ko:K05772	0.17415	0.232699	0.613402	Not significant
compost_mulch-yes	N-(2-amino-2-carboxyethyl)-L-glutamate synthase [EC:2.5.1.140]	0.173451	0.182449	0.573365	Not significant
compost_mulch-yes	FMN reductase [EC:1.5.1.38]	0.172904	0.0637412	0.457004	Not significant
compost_mulch-yes	macrolide transport system ATP-binding/permease protein	0.172822	0.226894	0.610692	Not significant
compost_mulch-yes	transcriptional regulator	0.172756	0.0493474	0.438219	Not significant
compost_mulch-yes	periplasmic glucans biosynthesis protein	0.172628	0.101188	0.497072	Not significant
compost_mulch-yes	iron(III) transport system ATP-binding protein [EC:7.2.2.7]	0.172275	0.0460159	0.436178	Not significant
compost_mulch-yes	uncharacterized_protein-ko:K03435	0.171874	0.110872	0.506667	Not significant
compost_mulch-yes	3-keto-5-aminohexanoate cleavage enzyme [EC:2.3.1.247]	0.17144	0.0928815	0.491291	Not significant
compost_mulch-yes	lantibiotic transport system ATP-binding protein	0.171311	0.147891	0.542502	Not significant
compost_mulch-yes	putative acyl-CoA dehydrogenase	0.171267	0.0665937	0.460727	Not significant
compost_mulch-yes	flotillin	0.171161	0.0655086	0.459375	Not significant
compost_mulch-yes	choline-sulfatase [EC:3.1.6.6]	0.171098	0.120609	0.517201	Not significant
compost_mulch-yes	KDO2-lipid IV(A) palmitoleoyltransferase [EC:2.3.1.242]	0.170984	0.172697	0.563372	Not significant
compost_mulch-yes	2-keto-4-pentenoate hydratase [EC:4.2.1.80]	0.170151	0.085447	0.481717	Not significant
compost_mulch-yes	carotenoid cleavage oxygenase [EC:1.13.11.-]	0.170032	0.137866	0.534058	Not significant
compost_mulch-yes	aminopeptidase YwaD [EC:3.4.11.6 3.4.11.10]	0.16938	0.23934	0.617874	Not significant
compost_mulch-yes	LPS-assembly lipoprotein	0.169282	0.0924283	0.491159	Not significant
compost_mulch-yes	(S)-mandelate dehydrogenase [EC:1.1.99.31]	0.168229	0.135196	0.531137	Not significant
compost_mulch-yes	conjugal transfer ATP-binding protein TraC	0.168118	0.129972	0.525868	Not significant
compost_mulch-yes	glyoxylate/hydroxypyruvate/2-ketogluconate reductase [EC:1.1.1.79 1.1.1.81 1.1.1.215]	0.168033	0.177522	0.571173	Not significant
compost_mulch-yes	alpha-glycerophosphate oxidase [EC:1.1.3.21]	0.167932	0.246862	0.628098	Not significant
compost_mulch-yes	cytochrome b pre-mRNA-processing protein 3	0.167902	0.101812	0.50197	Not significant
compost_mulch-yes	acyl-CoA oxidase [EC:1.3.3.6]	0.167671	0.0777776	0.474682	Not significant
compost_mulch-yes	carnitine-CoA ligase [EC:6.2.1.48]	0.167623	0.104711	0.504842	Not significant
compost_mulch-yes	phenylalanine-4-hydroxylase [EC:1.14.16.1]	0.167506	0.118508	0.518026	Not significant
compost_mulch-yes	adenine deaminase [EC:3.5.4.2]2	0.167411	0.0804044	0.479705	Not significant
compost_mulch-yes	two-component system, cell cycle sensor histidine kinase and response regulator CckA [EC:2.7.13.3]	0.166981	0.102715	0.502969	Not significant
compost_mulch-yes	L-ribulokinase [EC:2.7.1.16]	0.16669	0.0995795	0.499237	Not significant
compost_mulch-yes	urease subunit gamma/beta [EC:3.5.1.5]	0.166643	0.0671598	0.462639	Not significant
compost_mulch-yes	MFS transporter, ENTS family, enterobactin (siderophore) exporter	0.165984	0.061166	0.458471	Not significant
compost_mulch-yes	ankyrin repeat domain-containing protein 50	0.165874	0.134436	0.533416	Not significant
compost_mulch-yes	LysR family transcriptional regulator, cyn operon transcriptional activator	0.165597	0.125032	0.524454	Not significant
compost_mulch-yes	putative ABC transport system ATP-binding protein10	0.165522	0.119737	0.519699	Not significant
compost_mulch-yes	chromate reductase, NAD(P)H dehydrogenase (quinone)	0.165403	0.0819057	0.481847	Not significant
compost_mulch-yes	tRNA (guanine-N7-)-methyltransferase [EC:2.1.1.33]	0.165192	0.0574622	0.454507	Not significant
compost_mulch-yes	uncharacterized_protein-ko:K03549	0.165179	0.0890104	0.490145	Not significant
compost_mulch-yes	universal stress protein A	0.164416	0.198757	0.591432	Not significant
compost_mulch-yes	uncharacterized_protein-ko:K03940	0.164186	0.114127	0.515723	Not significant
compost_mulch-yes	modulator of FtsH protease HflC	0.163731	0.0618277	0.459283	Not significant
compost_mulch-yes	arabinan endo-1,5-alpha-L-arabinosidase [EC:3.2.1.99]	0.163416	0.12038	0.521973	Not significant
compost_mulch-yes	3'-5' exonuclease	0.163297	0.119781	0.520923	Not significant
compost_mulch-yes	ubiquinol-cytochrome c reductase iron-sulfur subunit [EC:7.1.1.8]	0.162488	0.0932502	0.495779	Not significant
compost_mulch-yes	MFS transporter, YNFM family, putative membrane transport protein	0.162169	0.114188	0.516302	Not significant
compost_mulch-yes	D-alanine transaminase [EC:2.6.1.21]	0.162064	0.0664778	0.466163	Not significant
compost_mulch-yes	flagellar FliL protein	0.161007	0.0663637	0.468033	Not significant
compost_mulch-yes	MFS transporter, DHA2 family, multidrug resistance protein10	0.160942	0.119775	0.522661	Not significant
compost_mulch-yes	modification methylase [EC:2.1.1.72]	0.160852	0.103456	0.50696	Not significant
compost_mulch-yes	(S)-ureidoglycine---glyoxylate transaminase [EC:2.6.1.112]	0.159507	0.0858327	0.491858	Not significant
compost_mulch-yes	outer membrane protein assembly factor BamB	0.159402	0.08392	0.488	Not significant
compost_mulch-yes	two-component system, NarL family, vancomycin resistance associated response regulator VraR	0.159347	0.203302	0.601162	Not significant
compost_mulch-yes	stage V sporulation protein AD	0.158714	0.1854	0.583937	Not significant
compost_mulch-yes	cobaltochelatase CobT [EC:6.6.1.2]	0.158039	0.0986025	0.502666	Not significant
compost_mulch-yes	diacylglycerol kinase (ATP) [EC:2.7.1.107]3	0.157661	0.0799614	0.485751	Not significant
compost_mulch-yes	uncharacterized_protein-ko:K08300	0.157614	0.290851	0.663033	Not significant
compost_mulch-yes	outer membrane protein4	0.157276	0.118702	0.524097	Not significant
compost_mulch-yes	cytochrome c oxidase cbb3-type subunit I/II [EC:7.1.1.9]	0.157236	0.116258	0.520346	Not significant
compost_mulch-yes	HlyD family secretion protein	0.157208	0.104954	0.509929	Not significant
compost_mulch-yes	integration host factor subunit alpha	0.157087	0.0840076	0.489517	Not significant
compost_mulch-yes	alanine-synthesizing transaminase [EC:2.6.1.-]	0.156619	0.0784315	0.483414	Not significant
compost_mulch-yes	cytosine/creatinine deaminase [EC:3.5.4.1 3.5.4.21]	0.155398	0.0577426	0.460816	Not significant
compost_mulch-yes	lipopolysaccharide exporter	0.155165	0.143542	0.550311	Not significant
compost_mulch-yes	putative ABC transport system permease protein5	0.155164	0.119922	0.525333	Not significant
compost_mulch-yes	serine 3-dehydrogenase (NADP+) [EC:1.1.1.276]	0.154706	0.208837	0.605614	Not significant
compost_mulch-yes	MFS transporter, MHS family, proline/betaine transporter	0.154105	0.120526	0.527223	Not significant
compost_mulch-yes	AraC family transcriptional regulator, transcriptional activator FtrA	0.152957	0.114229	0.522787	Not significant
compost_mulch-yes	purine nucleosidase [EC:3.2.2.1]	0.151498	0.0518061	0.457451	Not significant
compost_mulch-yes	murein DD-endopeptidase [EC:3.4.-.-]	0.150878	0.122336	0.531612	Not significant
compost_mulch-yes	phosphonoacetaldehyde hydrolase [EC:3.11.1.1]	0.150638	0.0906634	0.500079	Not significant
compost_mulch-yes	SEC-C motif domain protein	0.150385	0.0714913	0.480558	Not significant
compost_mulch-yes	TetR/AcrR family transcriptional regulator, cholesterol catabolism regulator	0.150231	0.153166	0.560211	Not significant
compost_mulch-yes	GTP diphosphokinase / guanosine-3',5'-bis(diphosphate) 3'-diphosphatase [EC:2.7.6.5 3.1.7.2]	0.150074	0.0586892	0.466354	Not significant
compost_mulch-yes	divalent anion:Na+ symporter, DASS family	0.149161	0.138901	0.549098	Not significant
compost_mulch-yes	GcrA cell cycle regulator	0.149118	0.103696	0.514234	Not significant
compost_mulch-yes	pectinesterase [EC:3.1.1.11]	0.149112	0.127141	0.537097	Not significant
compost_mulch-yes	uncharacterized_protein-ko:K04060	0.148952	0.102501	0.514548	Not significant
compost_mulch-yes	alcohol dehydrogenase [EC:1.1.1.-]2	0.148443	0.177215	0.584034	Not significant
compost_mulch-yes	sulfonate transport system ATP-binding protein [EC:3.6.3.-]	0.148441	0.0565699	0.46526	Not significant
compost_mulch-yes	uncharacterized_protein-ko:K04063	0.146705	0.102352	0.514756	Not significant
compost_mulch-yes	coenzyme Q-binding protein COQ10	0.146638	0.102439	0.5156	Not significant
compost_mulch-yes	uncharacterized phosphatase	0.146379	0.0845252	0.496363	Not significant
compost_mulch-yes	uncharacterized_protein-ko:K02705	0.146355	0.0842743	0.496461	Not significant
compost_mulch-yes	bacterioferritin-associated ferredoxin	0.146081	0.102642	0.514994	Not significant
compost_mulch-yes	beta-glucoside operon transcriptional antiterminator	0.145459	0.216763	0.616364	Not significant
compost_mulch-yes	sulfate permease, SulP family	0.145236	0.0586609	0.47013	Not significant
compost_mulch-yes	UDP-3-O-[3-hydroxymyristoyl] N-acetylglucosamine deacetylase / 3-hydroxyacyl-[acyl-carrier-protein] dehydratase [EC:3.5.1.108 4.2.1.59]	0.144612	0.105603	0.519494	Not significant
compost_mulch-yes	adapter protein MecA 1/2	0.144186	0.223176	0.623367	Not significant
compost_mulch-yes	lipoate---protein ligase [EC:6.3.1.20]	0.144027	0.0654453	0.478322	Not significant
compost_mulch-yes	2-methylcitrate dehydratase [EC:4.2.1.79]	0.14351	0.0817652	0.496044	Not significant
compost_mulch-yes	RNA polymerase sigma-32 factor	0.143409	0.0831524	0.496009	Not significant
compost_mulch-yes	phosphoserine phosphatase [EC:3.1.3.3]7	0.143331	0.0582663	0.470049	Not significant
compost_mulch-yes	uncharacterized_protein-ko:K02082	0.143228	0.0698294	0.483806	Not significant
compost_mulch-yes	transposase7	0.143211	0.0892566	0.503884	Not significant
compost_mulch-yes	XRE family transcriptional regulator, fatty acid utilization regulator	0.142645	0.0842491	0.498853	Not significant
compost_mulch-yes	isobutyryl-CoA mutase [EC:5.4.99.13]	0.142435	0.0744785	0.489103	Not significant
compost_mulch-yes	chaperone modulatory protein CbpM	0.141975	0.149763	0.563381	Not significant
compost_mulch-yes	dethiobiotin synthetase [EC:6.3.3.3]	0.141193	0.0570903	0.470456	Not significant
compost_mulch-yes	DNA polymerase II [EC:2.7.7.7]	0.141157	0.152734	0.564941	Not significant
compost_mulch-yes	putative multiple sugar transport system permease protein	0.139664	0.0624257	0.477774	Not significant
compost_mulch-yes	aspartyl aminopeptidase [EC:3.4.11.21]	0.139547	0.0668628	0.48341	Not significant
compost_mulch-yes	sulfonate transport system substrate-binding protein	0.139356	0.0673487	0.483574	Not significant
compost_mulch-yes	5-dehydro-2-deoxygluconokinase [EC:2.7.1.92]	0.137868	0.0689494	0.486717	Not significant
compost_mulch-yes	beta-1,2-mannobiose phosphorylase / 1,2-beta-oligomannan phosphorylase [EC:2.4.1.339 2.4.1.340]	0.137491	0.0812439	0.498752	Not significant
compost_mulch-yes	pyruvate carboxylase subunit A [EC:6.4.1.1]	0.136801	0.0933573	0.510736	Not significant
compost_mulch-yes	uncharacterized_protein-ko:K08219	0.13592	0.217622	0.622993	Not significant
compost_mulch-yes	NitT/TauT family transport system permease protein	0.134878	0.0515204	0.468611	Not significant
compost_mulch-yes	asparagine---oxo-acid transaminase [EC:2.6.1.14]	0.134767	0.198174	0.607894	Not significant
compost_mulch-yes	chloramphenicol-sensitive protein RarD	0.134487	0.0809645	0.500833	Not significant
compost_mulch-yes	quercetin 2,3-dioxygenase [EC:1.13.11.24]	0.134387	0.075404	0.494744	Not significant
compost_mulch-yes	glutamate 5-kinase [EC:2.7.2.11]	0.134363	0.0437318	0.458583	Not significant
compost_mulch-yes	pyrroloquinoline quinone biosynthesis protein B	0.133765	0.125345	0.544561	Not significant
compost_mulch-yes	uroporphyrin-III C-methyltransferase / precorrin-2 dehydrogenase / sirohydrochlorin ferrochelatase [EC:2.1.1.107 1.3.1.76 4.99.1.4]	0.133553	0.0714253	0.490483	Not significant
compost_mulch-yes	tRNA (guanosine-2'-O-)-methyltransferase [EC:2.1.1.34]	0.133262	0.0875495	0.508316	Not significant
compost_mulch-yes	L-rhamnose isomerase [EC:5.3.1.14]	0.133059	0.166649	0.582632	Not significant
compost_mulch-yes	putative spermidine/putrescine transport system ATP-binding protein	0.133029	0.0608254	0.480285	Not significant
compost_mulch-yes	cytochrome c nitrite reductase small subunit	0.13228	0.219454	0.62695	Not significant
compost_mulch-yes	chemotaxis protein MotB	0.131725	0.0798789	0.501356	Not significant
compost_mulch-yes	N,N'-diacetylchitobiose transport system permease protein4	0.131137	0.12529	0.545096	Not significant
compost_mulch-yes	poly(3-hydroxybutyrate) depolymerase [EC:3.1.1.75]	0.130908	0.115689	0.53722	Not significant
compost_mulch-yes	not_found-ko:K07221	0.130542	0.228855	0.63384	Not significant
compost_mulch-yes	4-hydroxythreonine-4-phosphate dehydrogenase [EC:1.1.1.262]	0.130415	0.0785841	0.500915	Not significant
compost_mulch-yes	enoyl-[acyl-carrier protein] reductase II [EC:1.3.1.9]	0.12948	0.104318	0.527367	Not significant
compost_mulch-yes	alpha-D-xyloside xylohydrolase [EC:3.2.1.177]	0.129474	0.0850855	0.508128	Not significant
compost_mulch-yes	nitrite reductase (NADH) small subunit [EC:1.7.1.15]	0.127656	0.0380553	0.458821	Not significant
compost_mulch-yes	internalin A	0.127181	0.167853	0.587278	Not significant
compost_mulch-yes	phosphonate transport system substrate-binding protein	0.127168	0.047442	0.468606	Not significant
compost_mulch-yes	uncharacterized_protein-ko:K02282	0.126882	0.0505297	0.471322	Not significant
compost_mulch-yes	gluconate 2-dehydrogenase gamma chain [EC:1.1.99.3]	0.125666	0.0676554	0.493415	Not significant
compost_mulch-yes	localization factor PodJL	0.125174	0.102935	0.528906	Not significant
compost_mulch-yes	propionate CoA-transferase [EC:2.8.3.1]	0.125139	0.14088	0.565841	Not significant
compost_mulch-yes	multidrug efflux pump9	0.125116	0.0922067	0.51773	Not significant
compost_mulch-yes	polyhydroxybutyrate depolymerase	0.125029	0.09624	0.521938	Not significant
compost_mulch-yes	hemoglobin/transferrin/lactoferrin receptor protein	0.123862	0.0778214	0.504457	Not significant
compost_mulch-yes	manganese/iron transport system ATP-binding protein10	0.123562	0.0742956	0.501909	Not significant
compost_mulch-yes	fumarylacetoacetate (FAA) hydrolase [EC:3.7.1.2]	0.123415	0.0941979	0.521978	Not significant
compost_mulch-yes	iron complex transport system permease protein	0.122593	0.0458226	0.470707	Not significant
compost_mulch-yes	methylated-DNA-protein-cysteine methyltransferase related protein	0.122487	0.105227	0.531603	Not significant
compost_mulch-yes	leucine dehydrogenase [EC:1.4.1.9]	0.122483	0.096568	0.523453	Not significant
compost_mulch-yes	NAD(P)H dehydrogenase (quinone) [EC:1.6.5.2]1	0.122385	0.0731191	0.50024	Not significant
compost_mulch-yes	multiple antibiotic resistance protein	0.122059	0.0986672	0.526437	Not significant
compost_mulch-yes	toprim domain protein	0.122056	0.24166	0.649402	Not significant
compost_mulch-yes	niacin transporter	0.121903	0.215014	0.628405	Not significant
compost_mulch-yes	cholest-4-en-3-one 26-monooxygenase [EC:1.14.15.29]	0.121713	0.118489	0.544418	Not significant
compost_mulch-yes	sulfite reductase (NADPH) hemoprotein beta-component [EC:1.8.1.2]	0.121694	0.0487389	0.473181	Not significant
compost_mulch-yes	lactate 2-monooxygenase [EC:1.13.12.4]	0.121609	0.120245	0.545918	Not significant
compost_mulch-yes	transcriptional antiterminator	0.121561	0.244469	0.651153	Not significant
compost_mulch-yes	fructose-bisphosphate aldolase, class II [EC:4.1.2.13]	0.121327	0.0499899	0.476163	Not significant
compost_mulch-yes	Kdo2-lipid IVA lauroyltransferase/acyltransferase [EC:2.3.1.241 2.3.1.-]	0.121126	0.0680769	0.496237	Not significant
compost_mulch-yes	phosphoglucomutase [EC:5.4.2.2]	0.120736	0.029975	0.452529	Not significant
compost_mulch-yes	aminoglycoside 3-N-acetyltransferase [EC:2.3.1.81]	0.120704	0.0934574	0.522097	Not significant
compost_mulch-yes	putative aldouronate transport system substrate-binding protein	0.12027	0.0622854	0.490519	Not significant
compost_mulch-yes	phosphatidylglycerol lysyltransferase [EC:2.3.2.3]	0.120077	0.105909	0.534935	Not significant
compost_mulch-yes	phospholipid transport system transporter-binding protein	0.120003	0.120351	0.548708	Not significant
compost_mulch-yes	DNA polymerase V	0.119533	0.141672	0.568499	Not significant
compost_mulch-yes	peptide methionine sulfoxide reductase msrA/msrB [EC:1.8.4.11 1.8.4.12]	0.119343	0.0502181	0.477033	Not significant
compost_mulch-yes	uncharacterized_protein-ko:K07217	0.119167	0.0874783	0.515417	Not significant
compost_mulch-yes	lycopene elongase/hydratase (dihydrobisanhydrobacterioruberin-forming) [EC:2.5.1.150]	0.118341	0.0885712	0.51709	Not significant
compost_mulch-yes	putative aldouronate transport system permease protein	0.118276	0.0680448	0.497189	Not significant
compost_mulch-yes	flagella basal body P-ring formation protein FlgA	0.117529	0.0664036	0.496764	Not significant
compost_mulch-yes	urea carboxylase [EC:6.3.4.6]	0.117526	0.118155	0.548283	Not significant
compost_mulch-yes	dipeptidase E [EC:3.4.13.21]	0.117449	0.0976439	0.527054	Not significant
compost_mulch-yes	endonuclease G, mitochondrial	0.117406	0.0810964	0.510806	Not significant
compost_mulch-yes	ureidoglycolate dehydrogenase (NAD+) [EC:1.1.1.350]	0.117114	0.141342	0.571087	Not significant
compost_mulch-yes	general secretion pathway protein H	0.116779	0.0758068	0.506708	Not significant
compost_mulch-yes	adenosylmethionine---8-amino-7-oxononanoate aminotransferase [EC:2.6.1.62]	0.116585	0.0562299	0.485762	Not significant
compost_mulch-yes	2-oxo-hept-3-ene-1,7-dioate hydratase [EC:4.2.1.-]	0.116298	0.0761441	0.507562	Not significant
compost_mulch-yes	molecular chaperone HscA	0.115777	0.127544	0.557285	Not significant
compost_mulch-yes	isovaleryl-CoA dehydrogenase [EC:1.3.8.4]	0.115322	0.0929767	0.523446	Not significant
compost_mulch-yes	phosphonate transport system ATP-binding protein [EC:7.3.2.2]	0.11522	0.0693607	0.500974	Not significant
compost_mulch-yes	glucarate dehydratase [EC:4.2.1.40]	0.11519	0.0793125	0.512287	Not significant
compost_mulch-yes	Lrp/AsnC family transcriptional regulator, regulator for asnA, asnC and gidA	0.114413	0.0958022	0.527853	Not significant
compost_mulch-yes	D-erythronate 2-dehydrogenase [EC:1.1.1.410]	0.11406	0.0713032	0.504362	Not significant
compost_mulch-yes	arsenite transporter	0.113949	0.0753978	0.508042	Not significant
compost_mulch-yes	CBS domain-containing protein	0.113407	0.147599	0.576894	Not significant
compost_mulch-yes	transposase, IS5 family	0.113308	0.162102	0.590749	Not significant
compost_mulch-yes	LysR family transcriptional regulator, chromosome initiation inhibitor	0.113144	0.0906612	0.523958	Not significant
compost_mulch-yes	AraC family transcriptional regulator8	0.112849	0.104715	0.537607	Not significant
compost_mulch-yes	outer membrane immunogenic protein	0.112333	0.086678	0.520699	Not significant
compost_mulch-yes	7,8-dihydroneopterin aldolase/epimerase/oxygenase [EC:4.1.2.25 5.1.99.8 1.13.11.81]	0.112287	0.0488543	0.48121	Not significant
compost_mulch-yes	KUP system potassium uptake protein	0.112279	0.0970206	0.531094	Not significant
compost_mulch-yes	phthalate 4,5-dioxygenase [EC:1.14.12.7]	0.111932	0.170551	0.600342	Not significant
compost_mulch-yes	MFS transporter, DHA1 family, inner membrane transport protein	0.110529	0.0653249	0.499033	Not significant
compost_mulch-yes	L-talarate/galactarate dehydratase [EC:4.2.1.156 4.2.1.42]	0.11051	0.0729253	0.507827	Not significant
compost_mulch-yes	glutamate-5-semialdehyde dehydrogenase [EC:1.2.1.41]	0.109867	0.0353231	0.46717	Not significant
compost_mulch-yes	GntR family transcriptional regulator, arabinose operon transcriptional repressor	0.109847	0.21038	0.633108	Not significant
compost_mulch-yes	N-acetyldiaminopimelate deacetylase [EC:3.5.1.47]	0.109092	0.227229	0.645408	Not significant
compost_mulch-yes	DNA polymerase III subunit epsilon [EC:2.7.7.7]	0.109008	0.0659127	0.501163	Not significant
compost_mulch-yes	uncharacterized_protein-ko:K04656	0.108541	0.118351	0.554125	Not significant
compost_mulch-yes	carnitine operon protein CaiE	0.10847	0.25184	0.662349	Not significant
compost_mulch-yes	para-aminobenzoate synthetase component I [EC:2.6.1.85]	0.108461	0.0470746	0.481389	Not significant
compost_mulch-yes	oxalate decarboxylase [EC:4.1.1.2]	0.10835	0.140269	0.574369	Not significant
compost_mulch-yes	penicillin-binding protein 2 prime [EC:3.4.16.4]	0.108185	0.25535	0.664516	Not significant
compost_mulch-yes	membrane fusion protein, multidrug efflux system3	0.108093	0.110204	0.545675	Not significant
compost_mulch-yes	aldehyde dehydrogenase [EC:1.2.1.-]9	0.107832	0.0834424	0.519106	Not significant
compost_mulch-yes	nicotinamide mononucleotide transporter	0.107638	0.128058	0.563269	Not significant
compost_mulch-yes	L-threonate 2-dehydrogenase [EC:1.1.1.411]	0.107421	0.081116	0.517791	Not significant
compost_mulch-yes	alcohol dehydrogenase [EC:1.1.1.1]	0.107408	0.0804021	0.518428	Not significant
compost_mulch-yes	two-component system, NarL family, nitrate/nitrite sensor histidine kinase NarX [EC:2.7.13.3]	0.107199	0.119433	0.5558	Not significant
compost_mulch-yes	stage V sporulation protein G	0.107047	0.118905	0.555372	Not significant
compost_mulch-yes	uncharacterized_protein-ko:K01502	0.106359	0.0582404	0.495191	Not significant
compost_mulch-yes	two-component system, NarL family, vancomycin resistance sensor histidine kinase VraS [EC:2.7.13.3]	0.106039	0.250989	0.66226	Not significant
compost_mulch-yes	antagonist of KipI	0.105407	0.153718	0.586816	Not significant
compost_mulch-yes	TetR/AcrR family transcriptional regulator, cholesterol catabolism regulator9	0.105233	0.146633	0.58081	Not significant
compost_mulch-yes	uncharacterized_protein-ko:K07761	0.104716	0.220358	0.642563	Not significant
compost_mulch-yes	N-acylglucosamine-6-phosphate 2-epimerase [EC:5.1.3.9]	0.104266	0.0595325	0.497687	Not significant
compost_mulch-yes	mannosyl-N-acetyl-alpha-D-glucosaminyl-diphospho-ditrans,octacis-undecaprenol 3-alpha-mannosyltransferase / alpha-1,3-rhamnosyltransferase [EC:2.4.1.349 2.4.1.-]	0.104107	0.154354	0.590386	Not significant
compost_mulch-yes	IclR family transcriptional regulator, pca regulon regulatory protein	0.103087	0.0553737	0.494142	Not significant
compost_mulch-yes	crotonobetainyl-CoA hydratase [EC:4.2.1.149]	0.102959	0.0952112	0.534223	Not significant
compost_mulch-yes	tetrahydrodipicolinate N-acetyltransferase [EC:2.3.1.89]	0.10247	0.237321	0.655727	Not significant
compost_mulch-yes	glutamyl-Q tRNA(Asp) synthetase [EC:6.1.1.-]	0.102433	0.0752613	0.515469	Not significant
compost_mulch-yes	leucyl-tRNA---protein transferase [EC:2.3.2.29]	0.102368	0.079338	0.519409	Not significant
compost_mulch-yes	neopullulanase [EC:3.2.1.135]	0.102144	0.233683	0.655598	Not significant
compost_mulch-yes	ATP-binding cassette, subfamily B, bacterial IrtA [EC:3.6.3.-]	0.101761	0.139792	0.57874	Not significant
compost_mulch-yes	KinB signaling pathway activation protein	0.101642	0.17614	0.608312	Not significant
compost_mulch-yes	choline dehydrogenase [EC:1.1.99.1]	0.101239	0.0465028	0.485578	Not significant
compost_mulch-yes	maltose/moltooligosaccharide transporter	0.101085	0.160589	0.59718	Not significant
compost_mulch-yes	flagellar P-ring protein precursor FlgI	0.101037	0.0654133	0.506128	Not significant
compost_mulch-yes	polysaccharide biosynthesis/export protein ExoF	0.100963	0.0985419	0.539457	Not significant
compost_mulch-yes	dihydroflavonol-4-reductase [EC:1.1.1.219]	0.100792	0.0951109	0.535571	Not significant
compost_mulch-yes	shikimate dehydrogenase [EC:1.1.1.25]	0.100064	0.0315798	0.470392	Not significant
compost_mulch-yes	uncharacterized_protein-ko:K05607	0.0996652	0.133349	0.573311	Not significant
compost_mulch-yes	uracil permease	0.0993366	0.0769128	0.519301	Not significant
compost_mulch-yes	MFS transporter, OPA family, glycerol-3-phosphate transporter	0.0993312	0.111224	0.552728	Not significant
compost_mulch-yes	competence protein ComGF	0.0989705	0.219479	0.64517	Not significant
compost_mulch-yes	nicotinamide-nucleotide amidase [EC:3.5.1.42]3	0.0989329	0.0471275	0.48717	Not significant
compost_mulch-yes	uncharacterized_protein-ko:K06296	0.0987624	0.170775	0.607201	Not significant
compost_mulch-yes	heme iron utilization protein7	0.098514	0.0791458	0.52057	Not significant
compost_mulch-yes	benzoyl-CoA 2,3-epoxidase subunit A [EC:1.14.13.208]	0.0985095	0.118615	0.557964	Not significant
compost_mulch-yes	2',3'-cyclic-nucleotide 2'-phosphodiesterase / 3'-nucleotidase [EC:3.1.4.16 3.1.3.6]	0.0983901	0.0604236	0.502298	Not significant
compost_mulch-yes	competence protein ComX	0.0983172	0.225211	0.649683	Not significant
compost_mulch-yes	4-methylaminobutanoate oxidase (formaldehyde-forming) [EC:1.5.3.19]	0.0973219	0.208487	0.638579	Not significant
compost_mulch-yes	putative membrane protein7	0.0973142	0.067587	0.510998	Not significant
compost_mulch-yes	biopolymer transport protein ExbD	0.0971674	0.0616412	0.504375	Not significant
compost_mulch-yes	ornithine decarboxylase [EC:4.1.1.17]	0.0965029	0.072254	0.516075	Not significant
compost_mulch-yes	putative tricarboxylic transport membrane protein	0.09647	0.0537815	0.497553	Not significant
compost_mulch-yes	prodigiosin/undecylprodigiosin synthetase	0.0958259	0.105279	0.549729	Not significant
compost_mulch-yes	uncharacterized_protein-ko:K08483	0.0949296	0.232386	0.656747	Not significant
compost_mulch-yes	not_found-ko:K06308	0.0946554	0.170473	0.609603	Not significant
compost_mulch-yes	sucrose PTS system EIIBCA or EIIBC component [EC:2.7.1.211]	0.0942847	0.170566	0.607996	Not significant
compost_mulch-yes	pullulanase [EC:3.2.1.41]	0.0937159	0.15585	0.597721	Not significant
compost_mulch-yes	putative transposase4	0.093616	0.043836	0.488044	Not significant
compost_mulch-yes	molybdate/tungstate transport system permease protein	0.0935391	0.103088	0.549111	Not significant
compost_mulch-yes	chemotaxis protein methyltransferase CheR [EC:2.1.1.80]	0.0934985	0.0711141	0.516355	Not significant
compost_mulch-yes	peptide chain release factor 3	0.0929529	0.0501543	0.495559	Not significant
compost_mulch-yes	energy-coupling factor transport system substrate-specific component9	0.0928778	0.166379	0.60687	Not significant
compost_mulch-yes	putative membrane protein5	0.0921327	0.138172	0.582385	Not significant
compost_mulch-yes	pilus assembly protein CpaC	0.0918426	0.0556902	0.502444	Not significant
compost_mulch-yes	2-hydroxy-4-carboxymuconate semialdehyde hemiacetal dehydrogenase [EC:1.1.1.312]	0.0916427	0.148994	0.592488	Not significant
compost_mulch-yes	MFS transporter, DHA3 family, multidrug efflux protein	0.0912647	0.0667743	0.512726	Not significant
compost_mulch-yes	trehalose 6-phosphate synthase/phosphatase [EC:2.4.1.15 3.1.3.12]	0.0910898	0.0819102	0.529411	Not significant
compost_mulch-yes	glutaredoxin-like protein NrdH	0.0908715	0.0779196	0.524019	Not significant
compost_mulch-yes	1,5-anhydro-D-fructose reductase (1,5-anhydro-D-mannitol-forming) [EC:1.1.1.292]	0.0904538	0.218911	0.648721	Not significant
compost_mulch-yes	glutathione S-transferase [EC:2.5.1.18]	0.0904502	0.0761265	0.523294	Not significant
compost_mulch-yes	uncharacterized_protein-ko:K03782	0.0895476	0.110125	0.556973	Not significant
compost_mulch-yes	two-component system, NtrC family, nitrogen regulation response regulator GlnG	0.0886533	0.0588148	0.506693	Not significant
compost_mulch-yes	glucosylceramidase [EC:3.2.1.45]	0.0885348	0.207029	0.641301	Not significant
compost_mulch-yes	small acid-soluble spore protein F (minor alpha/beta-type SASP)	0.0884029	0.217377	0.649997	Not significant
compost_mulch-yes	mannose-1-phosphate guanylyltransferase [EC:2.7.7.13]7	0.0878665	0.0336046	0.479745	Not significant
compost_mulch-yes	periplasmic copper chaperone A	0.0877861	0.0494641	0.497597	Not significant
compost_mulch-yes	uncharacterized_protein-ko:K06198	0.0871895	0.113284	0.560662	Not significant
compost_mulch-yes	cellobiose PTS system EIIC component	0.0871327	0.224182	0.653231	Not significant
compost_mulch-yes	precorrin-3B synthase [EC:1.14.13.83]	0.0870974	0.0743086	0.523643	Not significant
compost_mulch-yes	tRNA (cytidine/uridine-2'-O-)-methyltransferase [EC:2.1.1.207]	0.0868775	0.051629	0.500475	Not significant
compost_mulch-yes	magnesium transporter	0.0852083	0.0450066	0.494332	Not significant
compost_mulch-yes	salicylate 5-hydroxylase small subunit [EC:1.14.13.172]	0.084921	0.102526	0.554044	Not significant
compost_mulch-yes	L-fuconolactonase [EC:3.1.1.-]	0.0847181	0.0462947	0.494964	Not significant
compost_mulch-yes	NADH dehydrogenase [ubiquinone] 1 alpha subcomplex assembly factor 6	0.0845356	0.098749	0.55198	Not significant
compost_mulch-yes	5-carboxymethyl-2-hydroxymuconic-semialdehyde dehydrogenase [EC:1.2.1.60]	0.0840742	0.0752313	0.526977	Not significant
compost_mulch-yes	uncharacterized_protein-ko:K06909	0.0840169	0.168925	0.614698	Not significant
compost_mulch-yes	MSHA pilin protein MshD	0.0828379	0.135309	0.585271	Not significant
compost_mulch-yes	arabinogalactan endo-1,4-beta-galactosidase [EC:3.2.1.89]	0.08241	0.134055	0.584078	Not significant
compost_mulch-yes	3-hydroxyacyl-CoA dehydrogenase / enoyl-CoA hydratase / 3-hydroxybutyryl-CoA epimerase [EC:1.1.1.35 4.2.1.17 5.1.2.3]	0.0823171	0.0433063	0.494543	Not significant
compost_mulch-yes	urease accessory protein1	0.0819499	0.0461452	0.498068	Not significant
compost_mulch-yes	ArsR family transcriptional regulator, cadmium/lead-responsive transcriptional repressor	0.0815983	0.0787568	0.531435	Not significant
compost_mulch-yes	MFS transporter, DHA2 family, methylenomycin A resistance protein	0.0815429	0.152592	0.601907	Not significant
compost_mulch-yes	uncharacterized_protein-ko:K03396	0.0815153	0.0949489	0.54828	Not significant
compost_mulch-yes	CDP-4-dehydro-6-deoxyglucose reductase, E3 [EC:1.17.1.1]	0.081052	0.109491	0.562227	Not significant
compost_mulch-yes	flagellar protein FliT	0.0810016	0.157653	0.607301	Not significant
compost_mulch-yes	cellobiose transport system substrate-binding protein	0.0808852	0.103932	0.556839	Not significant
compost_mulch-yes	MFS transporter, putative metabolite transport protein	0.0802827	0.194253	0.637417	Not significant
compost_mulch-yes	flagellar basal-body rod protein FlgC	0.080272	0.0563809	0.509285	Not significant
compost_mulch-yes	Smg protein	0.0801604	0.107542	0.561308	Not significant
compost_mulch-yes	formimidoylglutamate deiminase [EC:3.5.3.13]	0.0801596	0.0846098	0.53892	Not significant
compost_mulch-yes	cytochrome c-type protein NapC	0.0793731	0.151251	0.602897	Not significant
compost_mulch-yes	gluconate:H+ symporter, GntP family	0.0793523	0.0712022	0.526733	Not significant
compost_mulch-yes	DNA ligase 1 [EC:6.5.1.1 6.5.1.6 6.5.1.7]	0.0792995	0.0446275	0.497419	Not significant
compost_mulch-yes	MFS transporter, MHS family, alpha-ketoglutarate permease	0.0791025	0.13628	0.58881	Not significant
compost_mulch-yes	urease accessory protein3	0.079056	0.0482295	0.501483	Not significant
compost_mulch-yes	diguanylate cyclase [EC:2.7.7.65]3	0.0783545	0.166556	0.61646	Not significant
compost_mulch-yes	zinc/manganese transport system substrate-binding protein	0.0782978	0.0432092	0.496847	Not significant
compost_mulch-yes	oligoribonuclease [EC:3.1.-.-]	0.0779541	0.0434454	0.498007	Not significant
compost_mulch-yes	uronate dehydrogenase [EC:1.1.1.203]	0.0776877	0.067399	0.523655	Not significant
compost_mulch-yes	23S rRNA (cytosine1962-C5)-methyltransferase [EC:2.1.1.191]	0.077359	0.0520361	0.507432	Not significant
compost_mulch-yes	farnesyl-diphosphate farnesyltransferase [EC:2.5.1.21]	0.0767429	0.110007	0.565439	Not significant
compost_mulch-yes	copper chaperone NosL	0.0766692	0.11975	0.575332	Not significant
compost_mulch-yes	tRNA 2-thiocytidine biosynthesis protein TtcA	0.0764642	0.0766796	0.533437	Not significant
compost_mulch-yes	serine/threonine-protein kinase PpkA [EC:2.7.11.1]	0.0756445	0.104879	0.562383	Not significant
compost_mulch-yes	6-phospho-beta-glucosidase [EC:3.2.1.86]	0.0753813	0.191294	0.63823	Not significant
compost_mulch-yes	uncharacterized_protein-ko:K03771	0.0748928	0.0879158	0.545515	Not significant
compost_mulch-yes	cysteine-S-conjugate beta-lyase [EC:4.4.1.13]2	0.0737427	0.0780669	0.536483	Not significant
compost_mulch-yes	ApaG protein	0.0731313	0.0879729	0.546746	Not significant
compost_mulch-yes	acyl-CoA thioesterase YciA [EC:3.1.2.-]	0.0729965	0.10062	0.558877	Not significant
compost_mulch-yes	type IV pilus assembly protein PilV	0.0725818	0.071866	0.530895	Not significant
compost_mulch-yes	trehalose/maltose transport system substrate-binding protein	0.0724434	0.0927478	0.552362	Not significant
compost_mulch-yes	lysine racemase [EC:5.1.1.5]	0.0724276	0.243805	0.676101	Not significant
compost_mulch-yes	polyphosphate kinase [EC:2.7.4.1]	0.0720577	0.0563468	0.514385	Not significant
compost_mulch-yes	aspartate dehydrogenase [EC:1.4.1.21]	0.0713676	0.0919031	0.552138	Not significant
compost_mulch-yes	assimilatory nitrate reductase catalytic subunit [EC:1.7.99.-]	0.0711329	0.0507707	0.510503	Not significant
compost_mulch-yes	UDP-N-acetylmuramate L-alanyl-gamma-D-glutamyl-meso-diaminopimelate ligase [EC:6.3.2.45]	0.0710213	0.0999314	0.55901	Not significant
compost_mulch-yes	long-chain-fatty-acid--[acyl-carrier-protein] ligase [EC:6.2.1.20]	0.0709643	0.274462	0.69914	Not significant
compost_mulch-yes	xylonate dehydratase [EC:4.2.1.82]6	0.0707152	0.0652792	0.524558	Not significant
compost_mulch-yes	flagellar basal-body rod modification protein FlgD	0.0706311	0.0433133	0.502362	Not significant
compost_mulch-yes	thymidine phosphorylase [EC:2.4.2.4]	0.070425	0.0472611	0.505892	Not significant
compost_mulch-yes	polysaccharide biosynthesis protein EpsC	0.0697826	0.17043	0.622833	Not significant
compost_mulch-yes	ABC transport system ATP-binding/permease protein6	0.069574	0.0398768	0.499232	Not significant
compost_mulch-yes	zinc/manganese transport system ATP-binding protein	0.0693678	0.0548406	0.515959	Not significant
compost_mulch-yes	cellobiose transport system permease protein5	0.0693637	0.160525	0.616302	Not significant
compost_mulch-yes	cytochrome c oxidase cbb3-type subunit III	0.0693612	0.0711876	0.532063	Not significant
compost_mulch-yes	putative membrane protein2	0.0693553	0.049384	0.509336	Not significant
compost_mulch-yes	ATP-dependent RNA helicase RhlE [EC:3.6.4.13]	0.069156	0.0471608	0.507262	Not significant
compost_mulch-yes	homospermidine synthase [EC:2.5.1.44]	0.0690554	0.0931452	0.555611	Not significant
compost_mulch-yes	two-component system, OmpR family, response regulator CpxR	0.0687266	0.0835532	0.544677	Not significant
compost_mulch-yes	mRNA interferase RelE/StbE	0.068697	0.113459	0.57446	Not significant
compost_mulch-yes	type VI secretion system protein ImpL	0.0686592	0.104768	0.565315	Not significant
compost_mulch-yes	type VI secretion system secreted protein Hcp	0.0682652	0.145876	0.604682	Not significant
compost_mulch-yes	bifunctional enzyme CysN/CysC [EC:2.7.7.4 2.7.1.25]	0.0681938	0.0558982	0.51611	Not significant
compost_mulch-yes	nitric oxide dioxygenase [EC:1.14.12.17]	0.0681323	0.075625	0.536666	Not significant
compost_mulch-yes	aerobic C4-dicarboxylate transport protein	0.0680608	0.0842716	0.546247	Not significant
compost_mulch-yes	lipopolysaccharide export system permease protein	0.0675681	0.0636222	0.525771	Not significant
compost_mulch-yes	L-ornithine N5-monooxygenase [EC:1.14.13.195 1.14.13.196]	0.0670165	0.174884	0.630934	Not significant
compost_mulch-yes	oligopeptidase B [EC:3.4.21.83]	0.0668741	0.0591705	0.521437	Not significant
compost_mulch-yes	23S rRNA (guanine1835-N2)-methyltransferase [EC:2.1.1.174]	0.0667539	0.0782265	0.540368	Not significant
compost_mulch-yes	polar amino acid transport system substrate-binding protein	0.066538	0.0439592	0.505554	Not significant
compost_mulch-yes	acyl-homoserine-lactone acylase [EC:3.5.1.97]	0.0661196	0.0999654	0.56255	Not significant
compost_mulch-yes	two-component system, OmpR family, response regulator MtrA	0.065703	0.0671749	0.530634	Not significant
compost_mulch-yes	thymidylate synthase [EC:2.1.1.45]	0.0646967	0.0500876	0.512505	Not significant
compost_mulch-yes	2-dehydro-3-deoxyphosphogluconate aldolase / (4S)-4-hydroxy-2-oxoglutarate aldolase [EC:4.1.2.14 4.1.3.42]	0.0646192	0.0392257	0.502785	Not significant
compost_mulch-yes	UDP-sulfoquinovose synthase [EC:3.13.1.1]	0.0645704	0.0959306	0.560206	Not significant
compost_mulch-yes	exodeoxyribonuclease III [EC:3.1.11.2]	0.0644578	0.0401105	0.50301	Not significant
compost_mulch-yes	monovalent cation:H+ antiporter, CPA1 family	0.0643218	0.0814603	0.545752	Not significant
compost_mulch-yes	bile acid-coenzyme A ligase [EC:6.2.1.7]	0.0642121	0.19739	0.646067	Not significant
compost_mulch-yes	uncharacterized_protein-ko:K02243	0.0635766	0.0520232	0.516461	Not significant
compost_mulch-yes	lipopolysaccharide export system permease protein9	0.0634507	0.0631092	0.527602	Not significant
compost_mulch-yes	diacylglycerol O-acyltransferase / wax synthase [EC:2.3.1.20 2.3.1.75]	0.0634438	0.102756	0.567593	Not significant
compost_mulch-yes	two-component system, OmpR family, sensor histidine kinase ChvG [EC:2.7.13.3]	0.0633837	0.0934827	0.558686	Not significant
compost_mulch-yes	muconolactone D-isomerase [EC:5.3.3.4]	0.0632644	0.171529	0.628359	Not significant
compost_mulch-yes	ceramide glucosyltransferase [EC:2.4.1.80]	0.0624831	0.118909	0.584195	Not significant
compost_mulch-yes	guanidinopropionase [EC:3.5.3.17]	0.0623329	0.105725	0.571252	Not significant
compost_mulch-yes	iron complex transport system ATP-binding protein [EC:7.2.2.-]	0.0622673	0.0312598	0.494798	Not significant
compost_mulch-yes	Mn-containing catalase	0.0612816	0.128977	0.59311	Not significant
compost_mulch-yes	cytochrome c peroxidase [EC:1.11.1.5]	0.0611965	0.0691012	0.534988	Not significant
compost_mulch-yes	purine-binding chemotaxis protein CheW	0.0610528	0.0786795	0.544549	Not significant
compost_mulch-yes	arginine N-succinyltransferase [EC:2.3.1.109]	0.060756	0.209326	0.659281	Not significant
compost_mulch-yes	MFS transporter, ACDE family, multidrug resistance protein	0.0605954	0.0880904	0.553841	Not significant
compost_mulch-yes	pyruvate carboxylase [EC:6.4.1.1]	0.0601209	0.0410354	0.506371	Not significant
compost_mulch-yes	phosphoenolpyruvate carboxylase [EC:4.1.1.31]	0.0600994	0.0613066	0.528869	Not significant
compost_mulch-yes	urease subunit gamma [EC:3.5.1.5]	0.059781	0.0477808	0.514363	Not significant
compost_mulch-yes	putative tricarboxylic transport membrane protein1	0.0593033	0.0366694	0.503374	Not significant
compost_mulch-yes	multiple sugar transport system permease protein	0.0592905	0.0414515	0.507908	Not significant
compost_mulch-yes	aldose 1-epimerase [EC:5.1.3.3]	0.059095	0.0441643	0.510795	Not significant
compost_mulch-yes	NAD+ synthase [EC:6.3.1.5]	0.0590263	0.0428786	0.509304	Not significant
compost_mulch-yes	iron-sulfur cluster insertion protein	0.0589807	0.0497069	0.517007	Not significant
compost_mulch-yes	catechol 1,2-dioxygenase [EC:1.13.11.1]	0.0588476	0.103234	0.571017	Not significant
compost_mulch-yes	PKHD-type hydroxylase [EC:1.14.11.-]	0.0583806	0.108085	0.576158	Not significant
compost_mulch-yes	glucosamine-6-phosphate deaminase [EC:3.5.99.6]	0.0582042	0.059739	0.527079	Not significant
compost_mulch-yes	putative transport protein	0.0580917	0.156857	0.620376	Not significant
compost_mulch-yes	urease accessory protein2	0.0579724	0.0475258	0.515494	Not significant
compost_mulch-yes	CyaY protein	0.0579326	0.144742	0.610095	Not significant
compost_mulch-yes	acyl-CoA dehydrogenase [EC:1.3.99.-]6	0.0578351	0.0751142	0.542888	Not significant
compost_mulch-yes	alpha-L-fucosidase [EC:3.2.1.51]	0.0578112	0.0951366	0.563993	Not significant
compost_mulch-yes	CRISPR-associated protein Cas2	0.0569807	0.108692	0.57642	Not significant
compost_mulch-yes	glutamate/aspartate transport system permease protein	0.0566972	0.124613	0.59218	Not significant
compost_mulch-yes	uncharacterized_protein-ko:K07652	0.0563876	0.188635	0.647084	Not significant
[truncated: 3,141 more rows]
