# Supplementary material for: Municipal Solid Waste (MSW)-Compost Amendment Increases Diversity, Functional Activities, and Network Connectivity of a Vineyard Soil Microbiota
Source: Microorganisms. 2026 Jun 21;14(6):1372. doi: 10.3390/microorganisms14061372 (PMC13305556; doi:10.3390/microorganisms14061372)
Supplement: Supplementary file 1 [file microorganisms-14-01372-s001.zip › ALDEx3.Picrust2_KO.compost_tilled.xlsx]

## Sheet: aldex.Quarta1.Picrust2_KO.summa
Parameter	KGGE-Orthologs (Picrust2-predicted)	Log2 (fold change)	Std. error	p-val. adjusted	Effect of MSW-compost mulch
compost_tilled-yes	not_found-ko:K09709	5.8758	0.844511	0.000597383	Increased
compost_tilled-yes	not_found-ko:K09707	5.86567	0.844235	0.000547137	Increased
compost_tilled-yes	D-glucosamine PTS system EIICBA component [EC:2.7.1.-]	5.85186	0.836158	0.000475185	Increased
compost_tilled-yes	bifunctional autolysin [EC:3.5.1.28 3.2.1.96]	5.0925	0.662549	0.000513961	Increased
compost_tilled-yes	Delta3-Delta2-enoyl-CoA isomerase [EC:5.3.3.8]	5.00326	0.855172	0.000841376	Increased
compost_tilled-yes	penicillin-binding protein 3 [EC:3.4.-.-]	4.69278	0.688822	0.000863817	Increased
compost_tilled-yes	penicillin-binding protein 2B	4.69001	0.683766	0.000968248	Increased
compost_tilled-yes	penicillin-binding protein H	4.51514	0.722419	0.00196878	Increased
compost_tilled-yes	ribosome modulation factor	3.95235	0.543021	0.000212731	Increased
compost_tilled-yes	exopolysaccharide production protein ExoQ	3.92081	0.338872	4.54294e-06	Increased
compost_tilled-yes	D-erythrose 4-phosphate dehydrogenase [EC:1.2.1.72]	3.87367	0.517453	0.000166193	Increased
compost_tilled-yes	minor curlin subunit	3.75013	0.44648	6.70565e-05	Increased
compost_tilled-yes	exopolysaccharide production repressor protein	3.69858	0.333169	5.96793e-06	Increased
compost_tilled-yes	thiosulfate sulfurtransferase [EC:2.8.1.1]	3.6779	0.579175	0.00103877	Increased
compost_tilled-yes	benzoate/toluate 1,2-dioxygenase subunit beta [EC:1.14.12.10 1.14.12.-]	3.56945	0.709243	0.00673579	Increased
compost_tilled-yes	TetR/AcrR family transcriptional regulator, repressor of the ameABC operon	3.52018	0.330046	1.31767e-05	Increased
compost_tilled-yes	regulator of sigma D	3.47763	0.498771	0.000625631	Increased
compost_tilled-yes	uncharacterized_protein-ko:K10700	3.46585	0.481487	0.000422118	Increased
compost_tilled-yes	galactose dehydrogenase [EC:1.1.1.48 1.1.1.120]	3.44851	0.266989	4.23586e-06	Increased
compost_tilled-yes	TetR/AcrR family transcriptional regulator, repressor of the mexAB-oprM multidrug resistance operon	3.41561	0.326337	1.72739e-05	Increased
compost_tilled-yes	epoxyqueuosine reductase [EC:1.17.99.6]	3.35829	0.325612	1.5945e-05	Increased
compost_tilled-yes	outer membrane protein, multidrug efflux system	3.34184	0.295429	7.67397e-06	Increased
compost_tilled-yes	uncharacterized_protein-ko:K10826	3.31393	0.456426	0.000557768	Increased
compost_tilled-yes	deoxyribonuclease I [EC:3.1.21.1]	3.29941	0.533272	0.00192081	Increased
compost_tilled-yes	alginate O-acetyltransferase complex protein AlgJ	3.27135	0.348394	4.26951e-05	Increased
compost_tilled-yes	CRP/FNR family transcriptional regulator, anaerobic regulatory protein	3.25265	0.276307	1.00066e-05	Increased
compost_tilled-yes	succinoglycan biosynthesis protein ExoA [EC:2.4.-.-]	3.25121	0.286037	1.03054e-05	Increased
compost_tilled-yes	type IV pilus assembly protein PilK	3.24971	0.462167	0.000749178	Increased
compost_tilled-yes	LuxR family transcriptional regulator, activator of conjugal transfer of Ti plasmids	3.24634	0.300077	1.70266e-05	Increased
compost_tilled-yes	delta1-piperideine-2-carboxylate reductase [EC:1.5.1.21]	3.24338	0.299764	1.01102e-05	Increased
compost_tilled-yes	miniconductance mechanosensitive channel1	3.17546	0.390466	0.000211044	Increased
compost_tilled-yes	cell division protein FtsN	3.11103	0.455612	0.00110617	Increased
compost_tilled-yes	cysteine sulfinate desulfinase [EC:4.4.1.-]	3.10419	0.462585	0.00120104	Increased
compost_tilled-yes	uncharacterized_protein-ko:K10856	3.10349	0.474199	0.00156523	Increased
compost_tilled-yes	ribonuclease HI / DNA polymerase III subunit epsilon [EC:3.1.26.4 2.7.7.7]	3.08779	0.450305	0.000995239	Increased
compost_tilled-yes	membrane fusion protein, multidrug efflux system	3.08155	0.507495	0.00293437	Increased
compost_tilled-yes	RHH-type transcriptional regulator, rel operon repressor / antitoxin RelB	3.07685	0.298388	3.59473e-05	Increased
compost_tilled-yes	lipoprotein YgeR	3.07144	0.460914	0.00149748	Increased
compost_tilled-yes	transcriptional regulator of aroF, aroG, tyrA and aromatic amino acid transport	3.04979	0.596631	0.00828652	Increased
compost_tilled-yes	D-galactarolactone isomerase [EC:5.4.1.4]	3.0311	0.305656	4.05628e-05	Increased
compost_tilled-yes	alpha-glucoside transport system ATP-binding protein	3.02338	0.230956	8.23058e-06	Increased
compost_tilled-yes	phosphatase NudJ [EC:3.6.1.-]	3.02035	0.455305	0.00143255	Increased
compost_tilled-yes	uncharacterized_protein-ko:K10561	3.01568	0.425942	0.00101098	Increased
compost_tilled-yes	xanthine permease XanP	2.9752	0.366041	0.000326872	Increased
compost_tilled-yes	intracellular multiplication protein IcmN	2.96656	0.47172	0.0022395	Increased
compost_tilled-yes	membrane fusion protein	2.96634	0.281303	3.70963e-05	Increased
compost_tilled-yes	N-acylmannosamine kinase [EC:2.7.1.60]	2.93088	0.217278	5.45237e-06	Increased
compost_tilled-yes	sugar lactone lactonase	2.91097	0.234791	1.0485e-05	Increased
compost_tilled-yes	oligogalacturonide transport system permease protein	2.89505	0.347948	0.000371976	Increased
compost_tilled-yes	23S rRNA (adenine1618-N6)-methyltransferase [EC:2.1.1.181]	2.87892	0.641729	0.0205557	Increased
compost_tilled-yes	general secretion pathway protein O [EC:3.4.23.43 2.1.1.-]	2.85033	0.440961	0.00247681	Increased
compost_tilled-yes	TetR/AcrR family transcriptional regulator, repressor for divergent bdcA	2.81395	0.269925	5.08755e-05	Increased
compost_tilled-yes	D-ribulokinase [EC:2.7.1.47]	2.80368	0.241257	2.43039e-05	Increased
compost_tilled-yes	phosphocarrier protein NPr	2.79881	0.443557	0.00299904	Increased
compost_tilled-yes	cyclic-di-GMP-binding biofilm dispersal mediator protein	2.79255	0.259257	3.76261e-05	Increased
compost_tilled-yes	protein transport protein HofQ	2.76728	0.417773	0.00250457	Increased
compost_tilled-yes	Xaa-Xaa-Pro tripeptidyl-peptidase [EC:3.4.14.12]	2.74804	0.621143	0.0248191	Increased
compost_tilled-yes	oligogalacturonide transport system permease protein6	2.73338	0.276037	9.43286e-05	Increased
compost_tilled-yes	lichenan operon transcriptional antiterminator	2.73182	0.191579	4.53881e-06	Increased
compost_tilled-yes	LysR family transcriptional regulator, pca operon transcriptional activator	2.73172	0.24183	3.44843e-05	Increased
compost_tilled-yes	Na+-transporting NADH:ubiquinone oxidoreductase subunit A [EC:7.2.1.1]	2.72479	0.336534	0.000680905	Increased
compost_tilled-yes	MFS transporter, DHA1 family, purine ribonucleoside efflux pump	2.71556	0.20513	1.35648e-05	Increased
compost_tilled-yes	Rrf2 family transcriptional regulator, iron-responsive regulator	2.71426	0.219137	1.66152e-05	Increased
compost_tilled-yes	erythronate-4-phosphate dehydrogenase [EC:1.1.1.290]	2.70979	0.407057	0.00227232	Increased
compost_tilled-yes	exopolysaccharide production protein ExoZ	2.6912	0.297792	0.000352448	Increased
compost_tilled-yes	uncharacterized_protein-ko:K08586	2.68081	0.235633	4.55927e-05	Increased
compost_tilled-yes	endo-1,3-1,4-beta-glycanase ExoK [EC:3.2.1.-]	2.66308	0.260888	0.000104953	Increased
compost_tilled-yes	glutamine transport system ATP-binding protein [EC:7.4.2.1]	2.66032	0.233464	4.60955e-05	Increased
compost_tilled-yes	succinoglycan biosynthesis protein ExoL [EC:2.-.-.-]	2.65373	0.233535	4.20238e-05	Increased
compost_tilled-yes	exopolysaccharide production protein ExoY	2.63793	0.251982	8.83292e-05	Increased
compost_tilled-yes	diaminopimelate dehydrogenase [EC:1.4.1.16]	2.55486	0.279575	0.000717888	Increased
compost_tilled-yes	succinoglycan biosynthesis protein ExoM [EC:2.4.-.-]	2.54812	0.219337	8.76791e-05	Increased
compost_tilled-yes	diaminohydroxyphosphoribosylaminopyrimidine deaminase [EC:3.5.4.26]	2.50701	0.419771	0.00666249	Increased
compost_tilled-yes	benzoate/toluate 1,2-dioxygenase subunit alpha [EC:1.14.12.10 1.14.12.-]	2.50004	0.451438	0.0100556	Increased
compost_tilled-yes	sigma-E factor negative regulatory protein RseC	2.48972	0.385139	0.00468026	Increased
compost_tilled-yes	high frequency lysogenization protein	2.48702	0.321786	0.00218901	Increased
compost_tilled-yes	arginine transport system substrate-binding protein	2.48323	0.267304	0.000527991	Increased
compost_tilled-yes	chemosensory pili system protein ChpB (putative protein-glutamate methylesterase)	2.47041	0.321966	0.00187436	Increased
compost_tilled-yes	outer-membrane receptor for ferric coprogen and ferric-rhodotorulic acid	2.45518	0.243643	0.000314186	Increased
compost_tilled-yes	NADPH dehydrogenase (quinone) [EC:1.6.5.10]	2.45093	0.543816	0.0297275	Increased
compost_tilled-yes	ADP-ribose diphosphatase [EC:3.6.1.-]	2.43303	0.318681	0.00205197	Increased
compost_tilled-yes	two-component system, OmpR family, response regulator RstA	2.42985	0.354685	0.00327794	Increased
compost_tilled-yes	sarcosine dehydrogenase [EC:1.5.8.3]	2.42064	0.208658	0.000174757	Increased
compost_tilled-yes	heme oxygenase (biliverdin-IX-beta and delta-forming) [EC:1.14.99.58]	2.41305	0.300887	0.00193499	Increased
compost_tilled-yes	salicylate---[aryl-carrier protein] ligase [EC:6.2.1.61]	2.40825	0.387841	0.00694065	Increased
compost_tilled-yes	uncharacterized_protein-ko:K09534	2.40242	0.311171	0.00228557	Increased
compost_tilled-yes	two-component system, NarL family, captular synthesis response regulator RcsB	2.39596	0.281659	0.00157245	Increased
compost_tilled-yes	succinoglycan biosynthesis protein ExoU [EC:2.4.-.-]	2.39393	0.233376	0.000450752	Increased
compost_tilled-yes	carboxynorspermidine decarboxylase [EC:4.1.1.96]	2.37025	0.28644	0.00193074	Increased
compost_tilled-yes	2-keto-3-deoxygluconate permease	2.36787	0.257103	0.00106266	Increased
compost_tilled-yes	membrane fusion protein, multidrug efflux system10	2.35486	0.329729	0.00333925	Increased
compost_tilled-yes	uncharacterized_protein-ko:K10527	2.34861	0.37637	0.00660783	Increased
compost_tilled-yes	AmpE protein	2.34496	0.301198	0.00244551	Increased
compost_tilled-yes	inositol transport system ATP-binding protein	2.34006	0.184103	0.000145962	Increased
compost_tilled-yes	Na+-transporting NADH:ubiquinone oxidoreductase subunit E [EC:7.2.1.1]	2.33626	0.308782	0.00287491	Increased
compost_tilled-yes	Na+-transporting NADH:ubiquinone oxidoreductase subunit D [EC:7.2.1.1]	2.33489	0.308565	0.00263826	Increased
compost_tilled-yes	Na+-transporting NADH:ubiquinone oxidoreductase subunit C [EC:7.2.1.1]	2.33133	0.308893	0.00289096	Increased
compost_tilled-yes	sigma-54 dependent transcriptional regulator	2.30317	0.458712	0.0211041	Increased
compost_tilled-yes	trimethylamine monooxygenase [EC:1.14.13.148]	2.30146	0.250136	0.00175252	Increased
compost_tilled-yes	two-component system, NarL family, capsular synthesis sensor histidine kinase RcsC [EC:2.7.13.3]	2.26197	0.247117	0.001569	Increased
compost_tilled-yes	macrolide phosphotransferase	2.25318	0.515241	0.0436965	Increased
compost_tilled-yes	aspartate beta-hydroxylase [EC:1.14.11.16]	2.24711	0.185721	0.000337505	Increased
compost_tilled-yes	galactan 5-O-arabinofuranosyltransferase [EC:2.4.2.46]	2.23293	0.292435	0.00318723	Increased
compost_tilled-yes	Au+-exporting ATPase [EC:3.6.1.-]	2.22381	0.232702	0.00140629	Increased
compost_tilled-yes	resorcinol 4-hydroxylase (NADPH) [EC:1.14.13.219]	2.21261	0.235264	0.00148329	Increased
compost_tilled-yes	resorcinol 4-hydroxylase (NADH) [EC:1.14.13.220]	2.21074	0.234995	0.00186031	Increased
compost_tilled-yes	two-component system, OmpR family, sensor histidine kinase RstB [EC:2.7.13.3]	2.20591	0.359574	0.00908498	Increased
compost_tilled-yes	flavoprotein hydroxylase	2.20365	0.235559	0.00151168	Increased
compost_tilled-yes	medium-chain acyl-[acyl-carrier-protein] hydrolase [EC:3.1.2.21]	2.20077	0.408591	0.017758	Increased
compost_tilled-yes	putative hemin transport protein	2.19104	0.282545	0.00333441	Increased
compost_tilled-yes	mycobactin peptide synthetase MbtF	2.16158	0.285281	0.00509648	Increased
compost_tilled-yes	peptide/bleomycin uptake transporter	2.16102	0.207707	0.00144576	Increased
compost_tilled-yes	ansamitocin polyketide synthase A	2.15643	0.438909	0.029113	Increased
compost_tilled-yes	putative membrane protein16	2.15599	0.255582	0.00246504	Increased
compost_tilled-yes	valine--pyruvate aminotransferase [EC:2.6.1.66]	2.15067	0.449945	0.0328776	Increased
compost_tilled-yes	methylglutamate dehydrogenase subunit D [EC:1.5.99.5]	2.12941	0.179507	0.00090211	Increased
compost_tilled-yes	cellobionic acid phosphorylase [EC:2.4.1.321]	2.12751	0.180714	0.00138359	Increased
compost_tilled-yes	ribose 1,5-bisphosphokinase [EC:2.7.4.23]	2.11432	0.196926	0.00148057	Increased
compost_tilled-yes	TetR/AcrR family transcriptional regulator, fatty acid biosynthesis regulator	2.1113	0.405392	0.0233574	Increased
compost_tilled-yes	AraC family transcriptional regulator, L-rhamnose operon transcriptional activator RhaR	2.11042	0.430134	0.0303275	Increased
compost_tilled-yes	cytochrome bd-I ubiquinol oxidase subunit X [EC:7.1.1.7]	2.10962	0.311512	0.00774988	Increased
compost_tilled-yes	arabinosyltransferase C [EC:2.4.2.-]	2.10587	0.266639	0.00364317	Increased
compost_tilled-yes	fibronectin-binding autotransporter adhesin	2.10505	0.184847	0.00124726	Increased
compost_tilled-yes	D-xylulose reductase [EC:1.1.1.9]	2.08689	0.239977	0.00279064	Increased
compost_tilled-yes	diacylglycerol O-acyltransferase / trehalose O-mycolyltransferase [EC:2.3.1.20 2.3.1.122]	2.06331	0.262715	0.00435051	Increased
compost_tilled-yes	glutathione transport system ATP-binding protein	2.06219	0.209883	0.00216274	Increased
compost_tilled-yes	L-ectoine synthase [EC:4.2.1.108]	2.05153	0.280191	0.00571445	Increased
compost_tilled-yes	succinoglycan biosynthesis protein ExoO [EC:2.4.-.-]	2.04689	0.217547	0.00223243	Increased
compost_tilled-yes	L-2,4-diaminobutyric acid acetyltransferase [EC:2.3.1.178]	2.04374	0.266814	0.00493269	Increased
compost_tilled-yes	uncharacterized_protein-ko:K06335	2.03446	0.209272	0.00231967	Increased
compost_tilled-yes	membrane fusion protein, multidrug efflux system7	2.0338	0.256158	0.00423929	Increased
compost_tilled-yes	S-adenosylmethionine-dependent methyltransferase	2.03159	0.387737	0.0271264	Increased
compost_tilled-yes	oligogalacturonide transport system substrate-binding protein	2.03007	0.266338	0.00546387	Increased
compost_tilled-yes	arabinosyltransferase B [EC:2.4.2.-]	2.02688	0.268921	0.00654014	Increased
compost_tilled-yes	multidrug efflux pump6	2.01958	0.209088	0.0026122	Increased
compost_tilled-yes	uncharacterized_protein-ko:K06883	2.01266	0.19797	0.00207367	Increased
compost_tilled-yes	AI-2 transport system permease protein	2.00887	0.205397	0.00238314	Increased
compost_tilled-yes	methanesulfonate monooxygenase subunit alpha [EC:1.14.13.111]	1.99162	0.285765	0.00822121	Increased
compost_tilled-yes	DeoR family transcriptional regulator, ulaG and ulaABCDEF operon transcriptional repressor	1.98742	0.191146	0.00236393	Increased
compost_tilled-yes	rhamnosyltransferase [EC:2.4.1.-]	1.97043	0.356263	0.0232633	Increased
compost_tilled-yes	Fe-S cluster assembly protein SufA	1.96315	0.333822	0.017931	Increased
compost_tilled-yes	tRNA 2-thiouridine synthesizing protein C	1.93968	0.380024	0.0316744	Increased
compost_tilled-yes	Na+-transporting NADH:ubiquinone oxidoreductase subunit F [EC:7.2.1.1]	1.92793	0.307119	0.0148142	Increased
compost_tilled-yes	manganese/iron transport system permease protein	1.92792	0.163459	0.00203457	Increased
compost_tilled-yes	MioC protein	1.90853	0.232692	0.00546971	Increased
compost_tilled-yes	lactose/L-arabinose transport system ATP-binding protein	1.90326	0.207758	0.00376138	Increased
compost_tilled-yes	uncharacterized_protein-ko:K09902	1.88348	0.272793	0.0111958	Increased
compost_tilled-yes	multidrug efflux pump4	1.87448	0.258605	0.00903974	Increased
compost_tilled-yes	16S rRNA (guanine1516-N2)-methyltransferase [EC:2.1.1.242]	1.8638	0.300065	0.0177996	Increased
compost_tilled-yes	D-galactarolactone cycloisomerase [EC:5.5.1.27]	1.86302	0.203971	0.0046586	Increased
compost_tilled-yes	itaconate CoA-transferase [EC:2.8.3.- 2.8.3.22]	1.84407	0.209808	0.0054809	Increased
compost_tilled-yes	(R)-citramalate synthase [EC:2.3.1.182]	1.84092	0.350114	0.0340215	Increased
compost_tilled-yes	multidrug/hemolysin transport system ATP-binding protein	1.83861	0.369973	0.0434607	Increased
compost_tilled-yes	type IV secretion system protein TrbI	1.83592	0.192753	0.00417506	Increased
compost_tilled-yes	cob(II)yrinic acid a,c-diamide reductase [EC:1.16.8.-]	1.82904	0.186632	0.00399655	Increased
compost_tilled-yes	major type 1 subunit fimbrin (pilin)	1.82688	0.213477	0.00639403	Increased
compost_tilled-yes	succinyl-CoA:acetate CoA-transferase [EC:2.8.3.18]	1.82317	0.262628	0.0122788	Increased
compost_tilled-yes	uncharacterized_protein-ko:K05306	1.82206	0.31275	0.0242154	Increased
compost_tilled-yes	tRNA 2-thiouridine synthesizing protein D [EC:2.8.1.-]	1.80541	0.376257	0.0489134	Increased
compost_tilled-yes	DnaA initiator-associating protein	1.78304	0.340319	0.0367631	Increased
compost_tilled-yes	aminoacrylate peracid reductase	1.77778	0.194052	0.00553257	Increased
compost_tilled-yes	2-polyprenylphenol 6-hydroxylase [EC:1.14.13.240]	1.76901	0.268632	0.0182651	Increased
compost_tilled-yes	bifunctional N-acetylglutamate synthase/kinase [EC:2.3.1.1 2.7.2.8]	1.76714	0.28711	0.0226607	Increased
compost_tilled-yes	beta-ketodecanoyl-[acyl-carrier-protein] synthase [EC:2.3.1.207]	1.74219	0.289842	0.0258268	Increased
compost_tilled-yes	D-alanine transfer protein	1.72659	0.20141	0.00843234	Increased
compost_tilled-yes	enoyl-[acyl-carrier protein] reductase / trans-2-enoyl-CoA reductase (NAD+) [EC:1.3.1.9 1.3.1.44]	1.71241	0.307252	0.0336865	Increased
compost_tilled-yes	multidrug efflux pump5	1.7066	0.27139	0.023377	Increased
compost_tilled-yes	arsenical resistance protein ArsH	1.69804	0.244692	0.0171608	Increased
compost_tilled-yes	entericidin B	1.68386	0.211969	0.0117786	Increased
compost_tilled-yes	type IV secretion system protein TrbJ	1.67074	0.182396	0.00731318	Increased
compost_tilled-yes	transmembrane protein	1.66406	0.192931	0.00985209	Increased
compost_tilled-yes	manganese/iron transport system substrate-binding protein	1.65656	0.145456	0.00465899	Increased
compost_tilled-yes	2-ketogluconate reductase [EC:1.1.1.215]	1.64676	0.190543	0.00999276	Increased
compost_tilled-yes	putative iron-regulated protein	1.64483	0.17671	0.00867994	Increased
compost_tilled-yes	2-iminoacetate synthase [EC:4.1.99.19]	1.64324	0.284138	0.0345731	Increased
compost_tilled-yes	IclR family transcriptional regulator, KDG regulon repressor	1.6347	0.207758	0.015192	Increased
compost_tilled-yes	kanamycin kinase [EC:2.7.1.95]	1.63137	0.230664	0.0193379	Increased
compost_tilled-yes	capsular polysaccharide export protein3	1.63123	0.231669	0.0195764	Increased
compost_tilled-yes	heptose-I-phosphate ethanolaminephosphotransferase [EC:2.7.8.-]	1.61153	0.222186	0.0194236	Increased
compost_tilled-yes	fructose-1,6-bisphosphatase I / sedoheptulose-1,7-bisphosphatase [EC:3.1.3.11 3.1.3.37]	1.60859	0.226476	0.0209078	Increased
compost_tilled-yes	all-trans-retinol 13,14-reductase [EC:1.3.99.23]	1.59728	0.30258	0.0488078	Increased
compost_tilled-yes	N-acyl-D-glutamate deacylase [EC:3.5.1.82]	1.59525	0.14396	0.00628582	Increased
compost_tilled-yes	glutathione transport system permease protein2	1.59467	0.148717	0.00673878	Increased
compost_tilled-yes	D-glycerate 3-kinase [EC:2.7.1.31]	1.58721	0.250862	0.030885	Increased
compost_tilled-yes	D-alanine--poly(phosphoribitol) ligase subunit 2 [EC:6.1.1.13]	1.58275	0.206893	0.0176241	Increased
compost_tilled-yes	ribonuclease T [EC:3.1.13.-]	1.58236	0.22525	0.022415	Increased
compost_tilled-yes	5'-methylthioinosine phosphorylase [EC:2.4.2.44]	1.57971	0.258524	0.0352266	Increased
compost_tilled-yes	tellurite methyltransferase [EC:2.1.1.265]	1.57675	0.208184	0.0192035	Increased
compost_tilled-yes	mannosyltransferase [EC:2.4.1.-]	1.57562	0.163602	0.00965314	Increased
compost_tilled-yes	type IV secretion system protein TrbL	1.57414	0.171621	0.0113009	Increased
compost_tilled-yes	beta-ketoacyl-[acyl-carrier-protein] synthase III [EC:2.3.1.180]	1.57235	0.189941	0.0147776	Increased
compost_tilled-yes	chorismate--pyruvate lyase [EC:4.1.3.40]	1.57072	0.260962	0.0363035	Increased
compost_tilled-yes	putative phosphonate transport system ATP-binding protein	1.56702	0.168429	0.010943	Increased
compost_tilled-yes	alpha-D-ribose 1-methylphosphonate 5-triphosphate synthase subunit PhnL [EC:2.7.8.37]	1.56584	0.168532	0.01125	Increased
compost_tilled-yes	alpha-D-ribose 1-methylphosphonate 5-triphosphate synthase subunit PhnI [EC:2.7.8.37]	1.56508	0.168215	0.0110983	Increased
compost_tilled-yes	2-methylaconitate isomerase [EC:5.3.3.-]	1.56389	0.243811	0.0303395	Increased
compost_tilled-yes	(S)-citramalyl-CoA lyase [EC:4.1.3.25]	1.56275	0.1808	0.0135676	Increased
compost_tilled-yes	alpha-D-ribose 1-methylphosphonate 5-phosphate C-P lyase [EC:4.7.1.1]	1.55709	0.168619	0.0112249	Increased
compost_tilled-yes	thiopurine S-methyltransferase [EC:2.1.1.67]	1.54683	0.180331	0.0145347	Increased
compost_tilled-yes	glutamine transport system permease protein	1.5421	0.19578	0.018267	Increased
compost_tilled-yes	LysR family transcriptional regulator, transcriptional activator for dmlA	1.53317	0.276895	0.0490921	Increased
compost_tilled-yes	Na+:H+ antiporter, NhaC family	1.52721	0.268299	0.0459219	Increased
compost_tilled-yes	MFS transporter, MHS family, metabolite:H+ symporter	1.52392	0.209475	0.024374	Increased
compost_tilled-yes	alpha-D-ribose 1-methylphosphonate 5-triphosphate synthase subunit PhnH [EC:2.7.8.37]	1.52039	0.165707	0.0133378	Increased
compost_tilled-yes	chemotaxis protein MotD	1.51875	0.169538	0.0140967	Increased
compost_tilled-yes	alpha-D-ribose 1-methylphosphonate 5-triphosphate synthase subunit PhnG [EC:2.7.8.37]	1.50423	0.158087	0.0135413	Increased
compost_tilled-yes	type VI secretion system protein VasD	1.50068	0.199322	0.0239728	Increased
compost_tilled-yes	N-carbamoyl-D-amino-acid hydrolase [EC:3.5.1.77]	1.49884	0.188021	0.0207395	Increased
compost_tilled-yes	GntR family transcriptional regulator, gluconate operon transcriptional repressor	1.49063	0.202102	0.0251213	Increased
compost_tilled-yes	manganese/iron transport system ATP-binding protein	1.48718	0.120981	0.00792028	Increased
compost_tilled-yes	manganese/iron transport system permease protein3	1.48167	0.121051	0.0075794	Increased
compost_tilled-yes	type IV secretion system protein TrbC	1.46319	0.164261	0.0167625	Increased
compost_tilled-yes	2-methylcitrate dehydratase (2-methyl-trans-aconitate forming) [EC:4.2.1.117]	1.45969	0.251381	0.0488782	Increased
compost_tilled-yes	apolipoprotein D and lipocalin family protein	1.45506	0.237902	0.0434038	Increased
compost_tilled-yes	type IV secretion system protein TrbD	1.45179	0.16077	0.0176995	Increased
compost_tilled-yes	multicomponent K+:H+ antiporter subunit F	1.4396	0.197642	0.0297919	Increased
compost_tilled-yes	uncharacterized_protein-ko:K08315	1.43316	0.232361	0.0437426	Increased
compost_tilled-yes	N-methyl-L-tryptophan oxidase [EC:1.5.3.-]	1.43214	0.206253	0.0351113	Increased
compost_tilled-yes	uncharacterized_protein-ko:K08481	1.42306	0.23006	0.0460406	Increased
compost_tilled-yes	cell division protein ZipA	1.42189	0.232832	0.0479087	Increased
compost_tilled-yes	uncharacterized_protein-ko:K08264	1.42086	0.218706	0.0405074	Increased
compost_tilled-yes	type IV secretion system protein TrbE [EC:7.4.2.8]	1.41898	0.17237	0.0244985	Increased
compost_tilled-yes	dimethylglycine catabolism A	1.41246	0.178994	0.0269681	Increased
compost_tilled-yes	cell division protein ZapB	1.40298	0.218505	0.043544	Increased
compost_tilled-yes	type III secretion protein S	1.4026	0.16845	0.0259616	Increased
compost_tilled-yes	type IV secretion system protein TrbF	1.39727	0.161266	0.0225798	Increased
compost_tilled-yes	cellobiose PTS system EIIB component [EC:2.7.1.196 2.7.1.205]	1.39111	0.158254	0.0227975	Increased
compost_tilled-yes	two-component system, NtrC family, C4-dicarboxylate transport response regulator DctD	1.38156	0.209752	0.0428232	Increased
compost_tilled-yes	MFS transporter, SP family, sugar:H+ symporter	1.37966	0.183362	0.0327089	Increased
compost_tilled-yes	two-component system, NtrC family, C4-dicarboxylate transport sensor histidine kinase DctB [EC:2.7.13.3]	1.37578	0.209964	0.0440864	Increased
compost_tilled-yes	small conductance mechanosensitive channel	1.37393	0.193243	0.0370894	Increased
compost_tilled-yes	multidrug efflux pump2	1.37356	0.189297	0.0362073	Increased
compost_tilled-yes	lipid A oxidase	1.37325	0.209631	0.0441189	Increased
compost_tilled-yes	arginine:ornithine antiporter / lysine permease	1.36588	0.17313	0.030347	Increased
compost_tilled-yes	ATP-binding cassette, subfamily C, bacterial PrsD	1.35906	0.169928	0.029739	Increased
compost_tilled-yes	lactose/L-arabinose transport system permease protein	1.35203	0.185122	0.0370921	Increased
compost_tilled-yes	LysR family transcriptional regulator, mexEF-oprN operon transcriptional activator	1.33854	0.203884	0.0472308	Increased
compost_tilled-yes	putative acetyltransferase [EC:2.3.1.-]	1.33013	0.203115	0.0493902	Increased
compost_tilled-yes	GntR family transcriptional regulator, histidine utilization repressor	1.32584	0.169371	0.0346116	Increased
compost_tilled-yes	GntR family transcriptional regulator, phosphonate transport system regulatory protein	1.3187	0.144262	0.0262989	Increased
compost_tilled-yes	alpha-D-ribose 1-methylphosphonate 5-triphosphate diphosphatase [EC:3.6.1.63]	1.31652	0.138736	0.0244455	Increased
compost_tilled-yes	multicomponent K+:H+ antiporter subunit E	1.31361	0.189788	0.0459674	Increased
compost_tilled-yes	outer membrane lipoprotein SlyB	1.27642	0.150931	0.0339026	Increased
compost_tilled-yes	betaine-homocysteine S-methyltransferase [EC:2.1.1.5]	1.26466	0.138599	0.0308279	Increased
compost_tilled-yes	methylglutamate dehydrogenase subunit B [EC:1.5.99.5]	1.26117	0.131242	0.0294235	Increased
compost_tilled-yes	two-component system, cell cycle sensor histidine kinase DivJ [EC:2.7.13.3]	1.25861	0.164041	0.0439953	Increased
compost_tilled-yes	methylglutamate dehydrogenase subunit A [EC:1.5.99.5]	1.25671	0.142701	0.0342031	Increased
compost_tilled-yes	4-(gamma-glutamylamino)butanal dehydrogenase [EC:1.2.1.99]	1.25392	0.155722	0.0406379	Increased
compost_tilled-yes	uncharacterized_protein-ko:K03814	1.24622	0.122136	0.0277489	Increased
compost_tilled-yes	solute carrier family 10 (sodium/bile acid cotransporter), member 7	1.22741	0.165447	0.0488473	Increased
compost_tilled-yes	DeoR family transcriptional regulator, glycerol-3-phosphate regulon repressor	1.19877	0.143934	0.0438755	Increased
compost_tilled-yes	transmembrane sensor	1.19873	0.135235	0.0402157	Increased
compost_tilled-yes	dimethylglycine dehydrogenase [EC:1.5.8.4]	1.17882	0.147515	0.0491711	Increased
compost_tilled-yes	general L-amino acid transport system ATP-binding protein [EC:7.4.2.1]	1.16889	0.142706	0.0489956	Increased
compost_tilled-yes	(2R)-3-sulfolactate dehydrogenase (NADP+) [EC:1.1.1.338]	1.1472	0.12921	0.0456566	Increased
compost_tilled-yes	cytochrome P450 family 107 subfamily B polypeptide 1	4.05521	1.14315	0.0724741	Not significant
compost_tilled-yes	O-methyltransferase [EC:2.1.1.-]	4.05037	1.11993	0.0709592	Not significant
compost_tilled-yes	glycosyltransferase [EC:2.4.1.-]9	2.7066	0.847003	0.110343	Not significant
compost_tilled-yes	ketoreductase RED1 [EC:1.1.1.-]	2.04484	0.999242	0.348943	Not significant
compost_tilled-yes	aromatic amino acid transport protein AroP	1.80628	0.637471	0.199597	Not significant
compost_tilled-yes	bleomycin hydrolase [EC:3.4.22.40]	1.69849	0.357763	0.0582929	Not significant
compost_tilled-yes	MFS transporter, NHS family, nucleoside permease	1.68567	0.464047	0.12101	Not significant
compost_tilled-yes	dipeptidase D [EC:3.4.13.-]	1.64713	0.350105	0.0631677	Not significant
compost_tilled-yes	two-component system, sensor histidine kinase RetS	1.59797	0.318459	0.0546911	Not significant
compost_tilled-yes	tRNA 2-thiouridine synthesizing protein B	1.57675	0.351499	0.0775541	Not significant
compost_tilled-yes	betaine/carnitine transporter, BCCT family	1.55488	0.30905	0.0597702	Not significant
compost_tilled-yes	two-component system, sensor histidine kinase SagS [EC:2.7.13.3]	1.54833	0.347224	0.0843782	Not significant
compost_tilled-yes	L,D-transpeptidase YcfS	1.54475	0.293886	0.0542459	Not significant
compost_tilled-yes	bifunctional isochorismate lyase / aryl carrier protein [EC:3.3.2.1 6.3.2.14]	1.54385	0.322071	0.0702791	Not significant
compost_tilled-yes	uncharacterized_protein-ko:K09500	1.5135	0.346298	0.0898286	Not significant
compost_tilled-yes	outer membrane protein, multidrug efflux system6	1.50835	0.362976	0.102226	Not significant
compost_tilled-yes	GTP 3',8-cyclase / cyclic pyranopterin monophosphate synthase [EC:4.1.99.22 4.6.1.17]	1.5011	0.384971	0.118708	Not significant
compost_tilled-yes	Na+-translocating ferredoxin:NAD+ oxidoreductase subunit E	1.49602	0.284415	0.0587917	Not significant
compost_tilled-yes	murein DD-endopeptidase / murein LD-carboxypeptidase [EC:3.4.-.- 3.4.17.13]	1.48929	0.351948	0.0995426	Not significant
compost_tilled-yes	phenylalanine dehydrogenase [EC:1.4.1.20]	1.48565	0.414247	0.14665	Not significant
compost_tilled-yes	L,D-transpeptidase YnhG	1.47921	0.271227	0.0545155	Not significant
compost_tilled-yes	LysR family transcriptional regulator, regulator for metE and metH	1.44359	0.252888	0.0526544	Not significant
compost_tilled-yes	4,4'-dithiodibutanoate disulfide reductase [EC:1.8.1.20]	1.44319	0.267084	0.0597795	Not significant
compost_tilled-yes	Na+-translocating ferredoxin:NAD+ oxidoreductase subunit G	1.4403	0.26823	0.0628377	Not significant
compost_tilled-yes	uncharacterized_protein-ko:K11066	1.44023	0.354138	0.114607	Not significant
compost_tilled-yes	uncharacterized_protein-ko:K07583	1.43885	0.254744	0.053766	Not significant
compost_tilled-yes	type IV secretion system protein VirB2	1.43309	0.253451	0.054528	Not significant
compost_tilled-yes	arginine/ornithine transport system substrate-binding protein	1.43234	0.302658	0.0820634	Not significant
compost_tilled-yes	uncharacterized oxidoreductase [EC:1.-.-.-]	1.43071	0.245677	0.0509523	Not significant
compost_tilled-yes	tRNA pseudouridine65 synthase [EC:5.4.99.26]	1.38874	0.250976	0.0621603	Not significant
compost_tilled-yes	rhamnogalacturonan endolyase [EC:4.2.2.23]	1.38298	0.356776	0.134813	Not significant
compost_tilled-yes	beta-ketoacyl ACP synthase [EC:2.3.1.293 2.3.1.294]	1.3744	0.276833	0.0820589	Not significant
compost_tilled-yes	toxin YoeB [EC:3.1.-.-]	1.35849	0.246441	0.0666243	Not significant
compost_tilled-yes	beta-1,2-mannosidase [EC:3.2.1.197]	1.35348	0.358338	0.144966	Not significant
compost_tilled-yes	ATP-dependent helicase HepA [EC:3.6.4.-]	1.35301	0.254734	0.0721813	Not significant
compost_tilled-yes	putative ABC transport system ATP-binding protein	1.35271	0.289414	0.095763	Not significant
compost_tilled-yes	putrescine carbamoyltransferase [EC:2.1.3.6]	1.34805	0.28246	0.0915881	Not significant
compost_tilled-yes	aconitate hydratase 2 / 2-methylisocitrate dehydratase [EC:4.2.1.3 4.2.1.99]	1.34433	0.272854	0.0860089	Not significant
compost_tilled-yes	7-cyano-7-deazaguanine reductase [EC:1.7.1.13]	1.3392	0.236693	0.0642118	Not significant
compost_tilled-yes	chemosensory pili system protein ChpC	1.33464	0.228808	0.0618545	Not significant
compost_tilled-yes	capsular polysaccharide export protein	1.32839	0.2257	0.0611807	Not significant
compost_tilled-yes	undecaprenyl phosphate N,N'-diacetylbacillosamine 1-phosphate transferase [EC:2.7.8.36]	1.32619	0.228629	0.0628302	Not significant
compost_tilled-yes	ribonucleoside-triphosphate reductase (formate) [EC:1.1.98.6]	1.32299	0.208253	0.0541721	Not significant
compost_tilled-yes	D-alanine--poly(phosphoribitol) ligase subunit 1 [EC:6.1.1.13]	1.30591	0.205252	0.0549797	Not significant
compost_tilled-yes	2,5-diketo-D-gluconate reductase B [EC:1.1.1.346]	1.29813	0.213935	0.0602792	Not significant
compost_tilled-yes	neutral ceramidase [EC:3.5.1.23]	1.29671	0.372272	0.171909	Not significant
compost_tilled-yes	arginine:pyruvate transaminase [EC:2.6.1.84]	1.29407	0.193774	0.0513322	Not significant
compost_tilled-yes	multicomponent K+:H+ antiporter subunit A	1.28815	0.191531	0.050551	Not significant
compost_tilled-yes	choloylglycine hydrolase [EC:3.5.1.24]	1.2862	0.191993	0.050947	Not significant
compost_tilled-yes	miniconductance mechanosensitive channel	1.28308	0.295621	0.12167	Not significant
compost_tilled-yes	putative membrane protein15	1.28074	0.205873	0.0599069	Not significant
compost_tilled-yes	multicomponent K+:H+ antiporter subunit G	1.28061	0.196129	0.0549142	Not significant
compost_tilled-yes	tyrosine ammonia-lyase [EC:4.3.1.23]	1.27946	0.36628	0.175307	Not significant
compost_tilled-yes	MFS transporter, DHA1 family, chloramphenicol/florfenicol resistance protein	1.27697	0.235374	0.0795627	Not significant
compost_tilled-yes	vanillate monooxygenase ferredoxin subunit	1.27579	0.288764	0.115861	Not significant
compost_tilled-yes	MFS transporter, NHS family, xanthosine permease	1.26959	0.392693	0.196831	Not significant
compost_tilled-yes	glutathione-regulated potassium-efflux system ancillary protein KefC	1.26918	0.186287	0.0509285	Not significant
compost_tilled-yes	5'-nucleotidase [EC:3.1.3.5]	1.26602	0.260113	0.0969069	Not significant
compost_tilled-yes	choline oxidase [EC:1.1.3.17]	1.26343	0.308471	0.135544	Not significant
compost_tilled-yes	2,3-dihydroxybenzoate-AMP ligase [EC:6.3.2.14 2.7.7.58]	1.26307	0.207171	0.0648942	Not significant
compost_tilled-yes	LuxR family transcriptional regulator, regulator of acetate metabolism	1.26196	0.222527	0.0738584	Not significant
compost_tilled-yes	multicomponent K+:H+ antiporter subunit C	1.25657	0.18931	0.056432	Not significant
compost_tilled-yes	manganese transport system ATP-binding protein [EC:7.2.2.5]	1.25464	0.227386	0.0789694	Not significant
compost_tilled-yes	glutamine transport system substrate-binding protein	1.24682	0.198949	0.0642596	Not significant
compost_tilled-yes	erythritol transport system substrate-binding protein	1.24088	0.199239	0.0664206	Not significant
compost_tilled-yes	3-ketosteroid 9alpha-monooxygenase subunit A [EC:1.14.15.30]	1.23914	0.263109	0.109218	Not significant
compost_tilled-yes	aminoacrylate hydrolase [EC:3.5.1.-]	1.23844	0.192965	0.0613971	Not significant
compost_tilled-yes	NADP-dependent alcohol dehydrogenase [EC:1.1.-.-]	1.23836	0.327362	0.158076	Not significant
compost_tilled-yes	rhomboid-like protein [EC:3.4.21.105]	1.234	0.299089	0.137186	Not significant
compost_tilled-yes	exosome complex exonuclease DIS3/RRP44 [EC:3.1.13.-]	1.22724	0.300567	0.141001	Not significant
compost_tilled-yes	glycosyl transferase, family 25	1.22466	0.179173	0.057232	Not significant
compost_tilled-yes	TetR/AcrR family transcriptional regulator, acrAB operon repressor	1.21762	0.23938	0.0967417	Not significant
compost_tilled-yes	2-methylfumaryl-CoA isomerase [EC:5.4.1.3]	1.21754	0.231981	0.0916432	Not significant
compost_tilled-yes	acyl-CoA dehydrogenase [EC:1.3.99.-]	1.21592	0.162533	0.0504731	Not significant
compost_tilled-yes	teichoic acid glycerol-phosphate primase [EC:2.7.8.44]	1.21523	0.345369	0.181299	Not significant
compost_tilled-yes	membrane-bound lytic murein transglycosylase F [EC:4.2.2.-]	1.21295	0.21066	0.0791677	Not significant
compost_tilled-yes	Lrp/AsnC family transcriptional regulator	1.21193	0.177321	0.0585367	Not significant
compost_tilled-yes	putative ABC transport system permease protein	1.20169	0.3523	0.192106	Not significant
compost_tilled-yes	MFS transporter, SP family, arabinose:H+ symporter	1.19855	0.279157	0.134019	Not significant
compost_tilled-yes	multicomponent K+:H+ antiporter subunit D	1.19768	0.185856	0.0669541	Not significant
compost_tilled-yes	two-component system, OmpR family, response regulator PhoP	1.19378	0.213107	0.0864841	Not significant
compost_tilled-yes	MFS transporter, SP family, xylose:H+ symportor	1.1901	0.287358	0.142138	Not significant
compost_tilled-yes	uncharacterized_protein-ko:K08252	1.18591	0.31227	0.164309	Not significant
compost_tilled-yes	ureidoglycolate lyase [EC:4.3.2.3]2	1.17856	0.1513	0.0513092	Not significant
compost_tilled-yes	protein deglycase [EC:3.5.1.124]	1.17853	0.29714	0.153365	Not significant
compost_tilled-yes	citronellol/citronellal dehydrogenase	1.1708	0.202533	0.0847408	Not significant
compost_tilled-yes	two-component system, NarL family, response regulator DevR	1.1702	0.249916	0.12074	Not significant
compost_tilled-yes	outer membrane protein, adhesin transport system	1.16676	0.188755	0.0766811	Not significant
compost_tilled-yes	erythritol transport system permease protein	1.16404	0.151751	0.0554018	Not significant
compost_tilled-yes	nickel transport system permease protein	1.15641	0.15427	0.0571653	Not significant
compost_tilled-yes	uncharacterized_protein-ko:K07348	1.15586	0.208956	0.0936828	Not significant
compost_tilled-yes	1,4-dihydroxy-2-naphthoyl-CoA hydrolase [EC:3.1.2.28]2	1.15042	0.243701	0.122277	Not significant
compost_tilled-yes	AraC family transcriptional regulator, glycine betaine-responsive activator	1.14674	0.1912	0.0843407	Not significant
compost_tilled-yes	glucose/mannose transport system substrate-binding protein	1.14621	0.145001	0.0549732	Not significant
compost_tilled-yes	poly(glycerol-phosphate) alpha-glucosyltransferase [EC:2.4.1.52]	1.14595	0.186351	0.0805175	Not significant
compost_tilled-yes	exodeoxyribonuclease I [EC:3.1.11.1]	1.14335	0.297015	0.166404	Not significant
compost_tilled-yes	uncharacterized_protein-ko:K10200	1.14249	0.263156	0.141321	Not significant
compost_tilled-yes	sterol 3beta-glucosyltransferase [EC:2.4.1.173]	1.14192	0.187062	0.0824017	Not significant
compost_tilled-yes	two-component system, OmpR family, catabolic regulation response regulator CreB	1.13914	0.200242	0.0926156	Not significant
compost_tilled-yes	nicotinamide phosphoribosyltransferase [EC:2.4.2.12]	1.1384	0.180022	0.0794162	Not significant
compost_tilled-yes	general bacterial porin, GBP family	1.13792	0.255909	0.135551	Not significant
compost_tilled-yes	glutamate:Na+ symporter, ESS family	1.13781	0.159645	0.0647835	Not significant
compost_tilled-yes	beta-lactamase class D [EC:3.5.2.6]	1.13456	0.212834	0.102883	Not significant
compost_tilled-yes	inner membrane protein	1.13378	0.245508	0.129158	Not significant
compost_tilled-yes	uncharacterized zinc-type alcohol dehydrogenase-like protein [EC:1.-.-.-]	1.13046	0.179199	0.0797755	Not significant
compost_tilled-yes	glucose/mannose transport system permease protein	1.1171	0.138962	0.0583013	Not significant
compost_tilled-yes	mannitol PTS system EIIA component [EC:2.7.1.197]	1.11441	0.133437	0.0548695	Not significant
compost_tilled-yes	uncharacterized_protein-ko:K05358	1.10655	0.247767	0.140552	Not significant
compost_tilled-yes	tagaturonate reductase [EC:1.1.1.58]	1.10618	0.248771	0.139933	Not significant
compost_tilled-yes	ascorbate PTS system EIIB component [EC:2.7.1.194]	1.10314	0.159805	0.0743279	Not significant
compost_tilled-yes	ATP-dependent RNA helicase DbpA [EC:3.6.4.13]	1.09871	0.263908	0.154923	Not significant
compost_tilled-yes	colanic acid biosynthesis glycosyl transferase WcaI	1.09509	0.191996	0.0986056	Not significant
compost_tilled-yes	multidrug efflux pump1	1.08903	0.19224	0.102402	Not significant
compost_tilled-yes	phosphatidylglycerophosphatase C [EC:3.1.3.27]	1.08852	0.149248	0.0714086	Not significant
compost_tilled-yes	anaerobic nitric oxide reductase transcription regulator	1.08695	0.169215	0.0832516	Not significant
compost_tilled-yes	ATP-binding cassette, subfamily B, multidrug efflux pump	1.08553	0.146351	0.0695472	Not significant
compost_tilled-yes	two-component system, NtrC family, response regulator AlgB	1.08299	0.232997	0.135896	Not significant
compost_tilled-yes	homoserine O-succinyltransferase/O-acetyltransferase [EC:2.3.1.46 2.3.1.31]	1.08061	0.156582	0.0770787	Not significant
compost_tilled-yes	type IV secretion system protein TrbB [EC:7.4.2.8]	1.07759	0.127736	0.0598834	Not significant
compost_tilled-yes	subtilase-type serine protease [EC:3.4.21.-]	1.07684	0.145516	0.0720513	Not significant
compost_tilled-yes	protein PhnA	1.07631	0.185125	0.0992664	Not significant
compost_tilled-yes	GntR family transcriptional regulator, uxu operon transcriptional repressor	1.07459	0.14402	0.0726063	Not significant
compost_tilled-yes	MFS transporter, DHA2 family, multidrug resistance protein	1.07245	0.355758	0.240185	Not significant
compost_tilled-yes	SM-20-related protein	1.07164	0.190996	0.105948	Not significant
compost_tilled-yes	beta-hydroxylase [EC:1.14.11.-]	1.07038	0.156716	0.0801256	Not significant
compost_tilled-yes	non-specific riboncleoside hydrolase [EC:3.2.-.-]	1.06858	0.156771	0.0811172	Not significant
compost_tilled-yes	fatty acid CoA ligase FadD32	1.06815	0.228576	0.136495	Not significant
compost_tilled-yes	voltage-gated sodium channel	1.06553	0.263155	0.167543	Not significant
compost_tilled-yes	putative lipoprotein	1.06426	0.184705	0.104412	Not significant
compost_tilled-yes	microcin C transport system ATP-binding protein	1.06298	0.155057	0.0813975	Not significant
compost_tilled-yes	curli production assembly/transport component CsgG	1.06255	0.220339	0.13185	Not significant
compost_tilled-yes	SanA protein	1.05882	0.206362	0.122491	Not significant
compost_tilled-yes	S-adenosylmethionine-diacylglycerol 3-amino-3-carboxypropyl transferase	1.0584	0.128673	0.0656587	Not significant
compost_tilled-yes	putrescine---pyruvate transaminase [EC:2.6.1.113]	1.05618	0.169336	0.0951521	Not significant
compost_tilled-yes	AraC family transcriptional regulator, transcriptional activator of pobA	1.05583	0.136642	0.0709382	Not significant
compost_tilled-yes	MFS transporter, FHS family, L-fucose permease	1.05541	0.264586	0.171206	Not significant
compost_tilled-yes	biotin/methionine sulfoxide reductase [EC:1.-.-.-]	1.05386	0.148347	0.0794469	Not significant
compost_tilled-yes	universal stress protein E	1.0509	0.234849	0.147968	Not significant
compost_tilled-yes	D-serine dehydratase [EC:4.3.1.18]	1.05035	0.161046	0.0898431	Not significant
compost_tilled-yes	acetaldehyde dehydrogenase [EC:1.2.1.10]	1.04867	0.177756	0.102175	Not significant
compost_tilled-yes	type IV secretion system protein VirB6	1.04844	0.168657	0.095588	Not significant
compost_tilled-yes	allantoin racemase [EC:5.1.99.3]	1.04697	0.108046	0.0559185	Not significant
compost_tilled-yes	presequence protease [EC:3.4.24.-]	1.04518	0.195156	0.117262	Not significant
compost_tilled-yes	two-component system, HptB-dependent secretion and biofilm response regulator	1.04425	0.181108	0.107029	Not significant
compost_tilled-yes	purine nucleoside transport protein	1.04378	0.299896	0.206548	Not significant
compost_tilled-yes	membrane fusion protein, multidrug efflux system9	1.04126	0.193567	0.117072	Not significant
compost_tilled-yes	mannitol-1-phosphate 5-dehydrogenase [EC:1.1.1.17]	1.03889	0.186175	0.111447	Not significant
compost_tilled-yes	methyl-accepting chemotaxis protein II, aspartate sensor receptor	1.03573	0.23389	0.152472	Not significant
compost_tilled-yes	hydroxymethylglutaryl-CoA reductase [EC:1.1.1.88]	1.03363	0.208197	0.132522	Not significant
compost_tilled-yes	rubredoxin---NAD+ reductase [EC:1.18.1.1]	1.03363	0.249729	0.166963	Not significant
compost_tilled-yes	bilirubin oxidase [EC:1.3.3.5]	1.03343	0.214702	0.137783	Not significant
compost_tilled-yes	pyrroloquinoline quinone biosynthesis protein D	1.03239	0.135736	0.0771067	Not significant
compost_tilled-yes	thioesterase III [EC:3.1.2.-]	1.03131	0.236676	0.156319	Not significant
compost_tilled-yes	hemerythrin	1.02798	0.173806	0.108271	Not significant
compost_tilled-yes	membrane fusion protein, multidrug efflux system8	1.02431	0.134651	0.0782267	Not significant
compost_tilled-yes	omega-amidase [EC:3.5.1.3]	1.02404	0.211755	0.138055	Not significant
compost_tilled-yes	ATP synthase in type III secretion protein N [EC:7.4.2.8]	1.02304	0.147589	0.0882125	Not significant
compost_tilled-yes	acetyl-CoA hydrolase [EC:3.1.2.1]	1.02109	0.243757	0.166777	Not significant
compost_tilled-yes	hippurate hydrolase [EC:3.5.1.32]	1.02046	0.136628	0.0811057	Not significant
compost_tilled-yes	pilus assembly protein HofN	1.01909	0.210658	0.137479	Not significant
compost_tilled-yes	selenoprotein W-related protein	1.01356	0.154054	0.0953446	Not significant
compost_tilled-yes	probable lipoprotein NlpC	1.01318	0.260399	0.182858	Not significant
compost_tilled-yes	uridine monophosphate synthetase [EC:2.4.2.10 4.1.1.23]	1.01241	0.264335	0.186034	Not significant
compost_tilled-yes	osmotically inducible lipoprotein OsmB	1.01146	0.226523	0.154944	Not significant
compost_tilled-yes	licheninase [EC:3.2.1.73]	1.01079	0.205189	0.138146	Not significant
compost_tilled-yes	3-hydroxyacyl-[acyl-carrier protein] dehydratase / trans-2-decenoyl-[acyl-carrier protein] isomerase [EC:4.2.1.59 5.3.3.14]	1.01011	0.152229	0.0958003	Not significant
compost_tilled-yes	3-oxoacyl-[acyl-carrier-protein] synthase I [EC:2.3.1.41]	1.00966	0.174842	0.113257	Not significant
compost_tilled-yes	FKBP-type peptidyl-prolyl cis-trans isomerase SlpA [EC:5.2.1.8]	1.00566	0.255468	0.181708	Not significant
compost_tilled-yes	ribonuclease VapC [EC:3.1.-.-]	1.00461	0.119364	0.0727566	Not significant
compost_tilled-yes	manganese/zinc/iron transport system permease protein8	1.00397	0.0912921	0.0559253	Not significant
compost_tilled-yes	3-hydroxyacyl-CoA dehydrogenase / enoyl-CoA hydratase / 3-hydroxybutyryl-CoA epimerase / enoyl-CoA isomerase [EC:1.1.1.35 4.2.1.17 5.1.2.3 5.3.3.8]	1.00364	0.161636	0.104201	Not significant
compost_tilled-yes	metalloprotease [EC:3.4.24.-]	0.997623	0.246487	0.176044	Not significant
compost_tilled-yes	two-component system, sensor histidine kinase [EC:2.7.13.3]	0.99606	0.229925	0.164757	Not significant
compost_tilled-yes	N-acylglucosamine 2-epimerase [EC:5.1.3.8]	0.992885	0.258783	0.19037	Not significant
compost_tilled-yes	membrane fusion protein, multidrug efflux system1	0.992398	0.147324	0.0971368	Not significant
compost_tilled-yes	capsular polysaccharide transport system permease protein6	0.989167	0.182284	0.127427	Not significant
compost_tilled-yes	LacI family transcriptional regulator, gluconate utilization system Gnt-I transcriptional repressor	0.989097	0.147442	0.0980377	Not significant
compost_tilled-yes	lactose/L-arabinose transport system substrate-binding protein	0.988022	0.160454	0.108253	Not significant
compost_tilled-yes	type IV secretion system protein TrbG	0.987892	0.143919	0.0950998	Not significant
compost_tilled-yes	tRNA 5-methylaminomethyl-2-thiouridine biosynthesis bifunctional protein [EC:2.1.1.61 1.5.-.-]	0.983392	0.181745	0.12753	Not significant
compost_tilled-yes	fructose-6-phosphate aldolase 2 [EC:4.1.2.-]	0.982454	0.257334	0.191157	Not significant
compost_tilled-yes	two-component system, repressor protein LuxO	0.982399	0.160147	0.109763	Not significant
compost_tilled-yes	D-lactate dehydrogenase	0.981403	0.149918	0.104196	Not significant
compost_tilled-yes	outer membrane protein, multidrug efflux system5	0.981062	0.327521	0.254559	Not significant
compost_tilled-yes	MarR family transcriptional regulator, temperature-dependent positive regulator of motility	0.979858	0.234036	0.173578	Not significant
compost_tilled-yes	alkane 1-monooxygenase [EC:1.14.15.3]	0.979458	0.240184	0.178699	Not significant
compost_tilled-yes	aliphatic nitrilase [EC:3.5.5.7]	0.978992	0.282409	0.21635	Not significant
compost_tilled-yes	AraC family transcriptional regulator	0.978234	0.142638	0.0963726	Not significant
compost_tilled-yes	type IV secretion system protein VirB8	0.977609	0.169251	0.119752	Not significant
compost_tilled-yes	membrane fusion protein, multidrug efflux system5	0.976168	0.167718	0.118958	Not significant
compost_tilled-yes	5-dehydro-4-deoxyglucarate dehydratase [EC:4.2.1.41]	0.975703	0.140746	0.0973373	Not significant
compost_tilled-yes	Na+-transporting NADH:ubiquinone oxidoreductase subunit B [EC:7.2.1.1]	0.974165	0.209687	0.155562	Not significant
compost_tilled-yes	aminobenzoyl-glutamate transport protein	0.972949	0.189009	0.137718	Not significant
compost_tilled-yes	3-dehydroquinate dehydratase I [EC:4.2.1.10]	0.972735	0.232286	0.172073	Not significant
compost_tilled-yes	uncharacterized_protein-ko:K03981	0.972711	0.196174	0.144272	Not significant
compost_tilled-yes	erythritol transport system ATP-binding protein	0.972653	0.203118	0.152394	Not significant
compost_tilled-yes	3-demethoxyubiquinol 3-hydroxylase [EC:1.14.99.60]	0.970252	0.212993	0.158967	Not significant
compost_tilled-yes	two-component system, OmpR family, response regulator BaeR	0.969308	0.174697	0.12746	Not significant
compost_tilled-yes	diaminobutyrate-2-oxoglutarate transaminase [EC:2.6.1.76]	0.969211	0.158324	0.114549	Not significant
compost_tilled-yes	uncharacterized_protein-ko:K07003	0.968277	0.179944	0.132521	Not significant
compost_tilled-yes	molybdate transport system ATP-binding protein	0.967689	0.235029	0.178525	Not significant
compost_tilled-yes	diguanylate cyclase [EC:2.7.7.65]4	0.965409	0.362108	0.29459	Not significant
compost_tilled-yes	L-cystine transport system ATP-binding protein [EC:7.4.2.1]	0.964461	0.109452	0.0767067	Not significant
compost_tilled-yes	myo-inositol catabolism protein IolS [EC:1.1.1.-]	0.96293	0.315832	0.255115	Not significant
compost_tilled-yes	DeoR family transcriptional regulator, copper-sensing transcriptional repressor	0.962131	0.275062	0.224577	Not significant
compost_tilled-yes	uncharacterized_protein-ko:K07285	0.960617	0.282479	0.223498	Not significant
compost_tilled-yes	maltoporin	0.960294	0.326507	0.266065	Not significant
compost_tilled-yes	4-deoxy-L-threo-5-hexosulose-uronate ketol-isomerase [EC:5.3.1.17]	0.957991	0.177622	0.134602	Not significant
compost_tilled-yes	multiple sugar transport system ATP-binding protein [EC:3.6.3.-]	0.957491	0.156232	0.115906	Not significant
compost_tilled-yes	3-phytase [EC:3.1.3.8]	0.954847	0.160001	0.121031	Not significant
compost_tilled-yes	vanillate/4-hydroxybenzoate decarboxylase subunit D [EC:4.1.1.- 4.1.1.61]	0.95263	0.430526	0.371469	Not significant
compost_tilled-yes	GlpG protein	0.951412	0.188505	0.145646	Not significant
compost_tilled-yes	two-component system, OmpR family, heavy metal sensor histidine kinase CusS [EC:2.7.13.3]	0.948535	0.174221	0.134587	Not significant
compost_tilled-yes	putative chitobiose transport system substrate-binding protein	0.946233	0.175419	0.135772	Not significant
compost_tilled-yes	S-adenosylmethionine-diacylgycerolhomoserine-N-methlytransferase	0.945675	0.110629	0.0835085	Not significant
compost_tilled-yes	two-component system, oxyanion-binding sensor	0.938052	0.148105	0.115429	Not significant
compost_tilled-yes	glutathione transport system permease protein	0.937602	0.11562	0.0915912	Not significant
compost_tilled-yes	ion channel-forming bestrophin family protein	0.935577	0.212748	0.171246	Not significant
compost_tilled-yes	lantibiotic biosynthesis protein5	0.93525	0.328382	0.277522	Not significant
compost_tilled-yes	DNA-entry nuclease	0.934935	0.212769	0.172462	Not significant
compost_tilled-yes	DNA excision repair protein ERCC-2 [EC:3.6.4.12]	0.934716	0.193286	0.154679	Not significant
compost_tilled-yes	ribosomal protein S6--L-glutamate ligase [EC:6.3.2.-]	0.934623	0.14678	0.11712	Not significant
compost_tilled-yes	phospholipase A1/A2 [EC:3.1.1.32 3.1.1.4]	0.934027	0.291434	0.242715	Not significant
compost_tilled-yes	IclR family transcriptional regulator, blcABC operon repressor	0.933472	0.123495	0.0966996	Not significant
compost_tilled-yes	pimeloyl-[acyl-carrier protein] methyl ester esterase [EC:3.1.1.85]	0.933453	0.140531	0.111345	Not significant
compost_tilled-yes	dipeptide transport system permease protein	0.931741	0.202081	0.164363	Not significant
compost_tilled-yes	3-oxoacid CoA-transferase [EC:2.8.3.5]	0.930188	0.217185	0.177559	Not significant
compost_tilled-yes	dihydroxycyclohexadiene carboxylate dehydrogenase [EC:1.3.1.25 1.3.1.-]	0.928538	0.218329	0.177784	Not significant
compost_tilled-yes	cutinase [EC:3.1.1.74]	0.925746	0.250096	0.208109	Not significant
compost_tilled-yes	type III secretion protein T	0.924761	0.129344	0.104791	Not significant
compost_tilled-yes	N-acetylmuramoyl-L-alanine amidase [EC:3.5.1.28]	0.919137	0.236576	0.198486	Not significant
compost_tilled-yes	type IV secretion system protein VirB9	0.918518	0.157966	0.130498	Not significant
compost_tilled-yes	TonB-dependent starch-binding outer membrane protein SusC	0.918343	0.360185	0.316374	Not significant
compost_tilled-yes	D-lyxose ketol-isomerase [EC:5.3.1.15]	0.917631	0.180144	0.152204	Not significant
compost_tilled-yes	3-ketosteroid 9alpha-monooxygenase subunit B [EC:1.14.15.30]	0.916998	0.219087	0.186004	Not significant
compost_tilled-yes	lactose/L-arabinose transport system permease protein10	0.913694	0.147115	0.124042	Not significant
compost_tilled-yes	paraquat-inducible protein A	0.910495	0.175916	0.14964	Not significant
compost_tilled-yes	3',5'-cyclic-AMP phosphodiesterase [EC:3.1.4.53]	0.909419	0.123651	0.1061	Not significant
compost_tilled-yes	MarR family transcriptional regulator, transcriptional regulator for hemolysin	0.907871	0.124514	0.107479	Not significant
compost_tilled-yes	putative amino acid transporter	0.907436	0.341018	0.302942	Not significant
compost_tilled-yes	purine/pyrimidine-nucleoside phosphorylase [EC:2.4.2.1 2.4.2.2]	0.906426	0.211893	0.181751	Not significant
compost_tilled-yes	SlyX protein	0.905893	0.140102	0.121323	Not significant
compost_tilled-yes	diguanylate cyclase [EC:2.7.7.65]2	0.905746	0.141129	0.121884	Not significant
compost_tilled-yes	mannitol PTS system EIICBA or EIICB component [EC:2.7.1.197]	0.902792	0.120403	0.106076	Not significant
compost_tilled-yes	uncharacterized_protein-ko:K06312	0.90262	0.216454	0.187206	Not significant
compost_tilled-yes	putative phosphoserine phosphatase / 1-acylglycerol-3-phosphate O-acyltransferase [EC:3.1.3.3 2.3.1.51]	0.902515	0.194111	0.168895	Not significant
compost_tilled-yes	acid phosphatase (class A) [EC:3.1.3.2]	0.901695	0.15267	0.132618	Not significant
compost_tilled-yes	TRAP-type transport system large permease protein	0.900097	0.16513	0.143628	Not significant
compost_tilled-yes	type IV secretion system protein VirB11 [EC:7.4.2.8]	0.898872	0.162346	0.142176	Not significant
compost_tilled-yes	lysozyme [EC:3.2.1.17]	0.897808	0.179786	0.157377	Not significant
compost_tilled-yes	LysR family transcriptional regulator, nitrogen assimilation regulatory protein	0.896061	0.115009	0.102673	Not significant
compost_tilled-yes	oligopeptidase A [EC:3.4.24.70]	0.895666	0.164778	0.145634	Not significant
compost_tilled-yes	CBS domain-containing membrane protein	0.894949	0.142623	0.12772	Not significant
compost_tilled-yes	lantibiotic transport system permease protein	0.892924	0.224655	0.199076	Not significant
compost_tilled-yes	tRNA threonylcarbamoyladenosine dehydratase	0.892663	0.204429	0.180191	Not significant
compost_tilled-yes	ascorbate PTS system EIIC component	0.892022	0.230195	0.205186	Not significant
compost_tilled-yes	putative GTP pyrophosphokinase [EC:2.7.6.5]	0.890981	0.147737	0.132482	Not significant
compost_tilled-yes	MFS transporter, DHA1 family, arabinose polymer utilization protein	0.883235	0.328557	0.303784	Not significant
compost_tilled-yes	N-succinyl-L-ornithine transcarbamylase [EC:2.1.3.11]	0.882922	0.258228	0.234684	Not significant
compost_tilled-yes	L-rhamnose isomerase / sugar isomerase [EC:5.3.1.14 5.3.1.-]	0.882257	0.138836	0.128621	Not significant
compost_tilled-yes	regulator of nucleoside diphosphate kinase	0.88174	0.162454	0.148802	Not significant
compost_tilled-yes	outer membrane protein	0.877738	0.204318	0.18679	Not significant
compost_tilled-yes	TetR/AcrR family transcriptional regulator, transcriptional repressor of bet genes	0.875475	0.16446	0.151217	Not significant
compost_tilled-yes	outer membrane usher protein	0.860649	0.13232	0.130396	Not significant
compost_tilled-yes	2,5-dioxopentanoate dehydrogenase [EC:1.2.1.26]	0.859278	0.150175	0.146022	Not significant
compost_tilled-yes	N-acetylcysteine deacetylase [EC:3.5.1.-]	0.857315	0.212467	0.202277	Not significant
compost_tilled-yes	glycine betaine/proline transport system permease protein	0.857133	0.107587	0.111287	Not significant
compost_tilled-yes	alpha-1,4-digalacturonate transport system substrate-binding protein	0.856248	0.138065	0.137831	Not significant
compost_tilled-yes	cell division inhibitor SulA	0.855216	0.188783	0.181256	Not significant
compost_tilled-yes	uncharacterized_protein-ko:K03073	0.851953	0.133641	0.134683	Not significant
compost_tilled-yes	potassium-dependent mechanosensitive channel	0.851369	0.139115	0.138974	Not significant
compost_tilled-yes	c-di-GMP-specific phosphodiesterase [EC:3.1.4.52]	0.85119	0.128163	0.130554	Not significant
compost_tilled-yes	L-cystine transport system permease protein	0.850779	0.0964805	0.103572	Not significant
compost_tilled-yes	uncharacterized_protein-ko:K05364	0.850737	0.177927	0.173304	Not significant
compost_tilled-yes	ArsR family transcriptional regulator, virulence genes transcriptional regulator	0.85072	0.145846	0.145646	Not significant
compost_tilled-yes	dipeptide transport system ATP-binding protein	0.848186	0.195073	0.189229	Not significant
compost_tilled-yes	manganese transport system ATP-binding protein [EC:7.2.2.5]4	0.847958	0.11577	0.121077	Not significant
compost_tilled-yes	sulfite reductase (NADPH) flavoprotein alpha-component [EC:1.8.1.2]	0.847413	0.164843	0.162934	Not significant
compost_tilled-yes	polysaccharide biosynthesis protein PelG	0.843358	0.213657	0.211308	Not significant
compost_tilled-yes	multidrug efflux pump	0.842955	0.123179	0.129665	Not significant
compost_tilled-yes	recombination associated protein RdgC	0.840942	0.166544	0.167046	Not significant
compost_tilled-yes	Gnt-I system high-affinity gluconate transporter	0.840402	0.229912	0.226888	Not significant
compost_tilled-yes	penicillin-binding protein 1C [EC:2.4.1.129]	0.839567	0.134067	0.139104	Not significant
compost_tilled-yes	lipid A 3-O-deacylase [EC:3.1.1.-]	0.836869	0.203713	0.202819	Not significant
compost_tilled-yes	tRNA-dihydrouridine synthase C [EC:1.-.-.-]	0.836222	0.181952	0.181911	Not significant
compost_tilled-yes	putative colanic acid biosynthesis acetyltransferase WcaF [EC:2.3.1.-]	0.835934	0.194767	0.194291	Not significant
compost_tilled-yes	FKBP-type peptidyl-prolyl cis-trans isomerase FklB [EC:5.2.1.8]	0.834017	0.186662	0.187337	Not significant
compost_tilled-yes	maltose phosphorylase [EC:2.4.1.8]	0.833805	0.26137	0.260763	Not significant
compost_tilled-yes	nitrate/nitrite transport system substrate-binding protein	0.832148	0.124422	0.134407	Not significant
compost_tilled-yes	Tat-targeted selenate reductase subunit YnfF [EC:1.97.1.9]	0.830629	0.27475	0.2768	Not significant
compost_tilled-yes	23S rRNA (uridine2479-2'-O)-methyltransferase [EC:2.1.1.208]	0.83038	0.289428	0.290525	Not significant
compost_tilled-yes	ureidoglycolate lyase [EC:4.3.2.3]	0.830169	0.224017	0.22589	Not significant
compost_tilled-yes	2-pyrone-4,6-dicarboxylate lactonase [EC:3.1.1.57]	0.83012	0.141584	0.151062	Not significant
compost_tilled-yes	L-rhamnose mutarotase [EC:5.1.3.32]	0.829933	0.128393	0.13832	Not significant
compost_tilled-yes	limonene-1,2-epoxide hydrolase [EC:3.3.2.8]	0.826267	0.259971	0.264759	Not significant
compost_tilled-yes	type VI secretion system protein ImpM	0.825229	0.186377	0.191463	Not significant
compost_tilled-yes	MFS transporter, SP family, inositol transporter	0.824687	0.220192	0.223199	Not significant
compost_tilled-yes	acyl homoserine lactone synthase [EC:2.3.1.184]	0.824075	0.192302	0.198957	Not significant
compost_tilled-yes	two-component system, OmpR family, sensor histidine kinase PhoQ [EC:2.7.13.3]	0.821742	0.15727	0.165325	Not significant
compost_tilled-yes	tRNA-(ms[2]io[6]A)-hydroxylase [EC:1.-.-.-]	0.820305	0.168491	0.177075	Not significant
compost_tilled-yes	chloramphenicol O-acetyltransferase type A [EC:2.3.1.28]	0.81789	0.482479	0.47416	Not significant
compost_tilled-yes	putrescine transport system substrate-binding protein	0.817274	0.164969	0.173997	Not significant
compost_tilled-yes	ribosome-dependent ATPase	0.816789	0.170824	0.180894	Not significant
compost_tilled-yes	type IV secretion system protein VirB3	0.816629	0.189259	0.199305	Not significant
compost_tilled-yes	zinc transporter	0.815839	0.146616	0.158354	Not significant
compost_tilled-yes	DTW domain-containing protein	0.814475	0.183097	0.193319	Not significant
compost_tilled-yes	type IV secretion system protein VirB4 [EC:7.4.2.8]	0.811945	0.150957	0.164025	Not significant
compost_tilled-yes	glutamate/aspartate transport system substrate-binding protein	0.811558	0.138688	0.152862	Not significant
compost_tilled-yes	methionine transaminase [EC:2.6.1.88]	0.81024	0.194352	0.205019	Not significant
compost_tilled-yes	two-component system, sensor histidine kinase FlrB [EC:2.7.13.3]	0.808228	0.189886	0.201759	Not significant
compost_tilled-yes	two-component system, NarL family, sensor histidine kinase EvgS [EC:2.7.13.3]	0.805725	0.17759	0.192398	Not significant
compost_tilled-yes	arginine/ornithine transport system ATP-binding protein [EC:7.4.2.1]	0.805674	0.187966	0.20193	Not significant
compost_tilled-yes	nitrite transporter	0.804932	0.167132	0.184297	Not significant
compost_tilled-yes	dihydroanticapsin dehydrogenase [EC:1.1.1.385]	0.800898	0.163674	0.181041	Not significant
compost_tilled-yes	cardiolipin synthase C [EC:2.7.8.-]	0.800367	0.160012	0.177573	Not significant
compost_tilled-yes	adenine deaminase [EC:3.5.4.2]	0.797645	0.186904	0.20326	Not significant
compost_tilled-yes	beta-glucoside PTS system EIIA component [EC:2.7.1.-]	0.797516	0.281573	0.298308	Not significant
compost_tilled-yes	uncharacterized_protein-ko:K10565	0.797488	0.204708	0.22121	Not significant
compost_tilled-yes	threo-3-hydroxy-D-aspartate ammonia-lyase [EC:4.3.1.27]	0.797164	0.126158	0.149486	Not significant
compost_tilled-yes	UPF0176 protein	0.794774	0.14756	0.167867	Not significant
compost_tilled-yes	Tat-targeted selenate reductase subunit YnfE [EC:1.97.1.9]	0.793467	0.277217	0.297699	Not significant
compost_tilled-yes	S-adenosylmethionine uptake transporter	0.793205	0.141024	0.162913	Not significant
compost_tilled-yes	manganese/zinc/iron transport system permease protein	0.792152	0.0735072	0.10436	Not significant
compost_tilled-yes	amino-acid N-acetyltransferase [EC:2.3.1.1]	0.791929	0.173069	0.192007	Not significant
compost_tilled-yes	3,4-dihydroxy-9,10-secoandrosta-1,3,5(10)-triene-9,17-dione 4,5-dioxygenase [EC:1.13.11.25]	0.790897	0.240176	0.262271	Not significant
compost_tilled-yes	putrescine transport system ATP-binding protein	0.790244	0.127649	0.152134	Not significant
compost_tilled-yes	ribitol 2-dehydrogenase [EC:1.1.1.56]	0.790144	0.196	0.216474	Not significant
compost_tilled-yes	dTDP-4-amino-4,6-dideoxygalactose transaminase [EC:2.6.1.59]	0.788842	0.202448	0.224115	Not significant
compost_tilled-yes	serine/threonine transporter	0.788577	0.292701	0.316504	Not significant
compost_tilled-yes	cytochrome c oxidase subunit I+III [EC:7.1.1.9]	0.787239	0.148299	0.171555	Not significant
compost_tilled-yes	50S ribosomal protein L16 3-hydroxylase [EC:1.14.11.47]	0.787235	0.173109	0.19489	Not significant
compost_tilled-yes	two-component system, OmpR family, response regulator TctD	0.786721	0.138128	0.162291	Not significant
compost_tilled-yes	nickel/cobalt transporter (NicO) family protein	0.782749	0.116945	0.145121	Not significant
compost_tilled-yes	sarcosine oxidase, subunit alpha [EC:1.5.3.1]	0.782504	0.10968	0.141103	Not significant
compost_tilled-yes	isocitrate dehydrogenase kinase/phosphatase [EC:2.7.11.5 3.1.3.-]	0.779427	0.17426	0.19956	Not significant
compost_tilled-yes	hydroxymethylglutaryl-CoA reductase (NADPH) [EC:1.1.1.34]	0.777213	0.132459	0.160973	Not significant
compost_tilled-yes	uncharacterized_protein-ko:K04096	0.775997	0.163063	0.190723	Not significant
compost_tilled-yes	serine/threonine-protein kinase HipA [EC:2.7.11.1]	0.771692	0.1249	0.157051	Not significant
compost_tilled-yes	uncharacterized_protein-ko:K07356	0.77156	0.159436	0.188464	Not significant
compost_tilled-yes	NAD(P)H dehydrogenase (quinone) [EC:1.6.5.2]2	0.77143	0.132707	0.163961	Not significant
compost_tilled-yes	thiol:disulfide interchange protein DsbC [EC:5.3.4.1]	0.771115	0.185758	0.214574	Not significant
compost_tilled-yes	MFS transporter, DHA3 family, macrolide efflux protein	0.767422	0.203513	0.233401	Not significant
compost_tilled-yes	fructose transport system ATP-binding protein	0.765786	0.124727	0.158394	Not significant
compost_tilled-yes	uncharacterized_protein-ko:K05343	0.765557	0.121314	0.156272	Not significant
compost_tilled-yes	glycine betaine/proline transport system ATP-binding protein [EC:7.6.2.9]	0.764905	0.105614	0.142034	Not significant
compost_tilled-yes	not_found-ko:K05837	0.76468	0.119633	0.155708	Not significant
compost_tilled-yes	solute carrier family 5 (high affinity choline transporter), member 7	0.76467	0.131372	0.167256	Not significant
compost_tilled-yes	heat shock protein HslJ	0.76389	0.175207	0.208	Not significant
compost_tilled-yes	protochlorophyllide reductase [EC:1.3.1.33]	0.763873	0.19512	0.22778	Not significant
compost_tilled-yes	sarcosine oxidase, subunit gamma [EC:1.5.3.1]	0.759533	0.120339	0.15817	Not significant
compost_tilled-yes	phosphoenolpyruvate phosphomutase [EC:5.4.2.9]	0.75867	0.080423	0.124326	Not significant
compost_tilled-yes	diphosphate-dependent phosphofructokinase [EC:2.7.1.90]	0.75509	0.109821	0.149645	Not significant
compost_tilled-yes	starch-binding outer membrane protein, SusD/RagB family	0.75372	0.212384	0.251109	Not significant
compost_tilled-yes	chloramphenicol 3-O phosphotransferase [EC:2.7.1.-]	0.752233	0.162857	0.19936	Not significant
compost_tilled-yes	MFS transporter, ACS family, D-galactonate transporter	0.751154	0.105484	0.146844	Not significant
compost_tilled-yes	outer membrane lipoprotein LolB	0.749121	0.16302	0.202287	Not significant
compost_tilled-yes	cobalamin biosynthesis protein CobW	0.748276	0.102744	0.145983	Not significant
compost_tilled-yes	methylglutamate dehydrogenase subunit C [EC:1.5.99.5]	0.747854	0.155251	0.195477	Not significant
compost_tilled-yes	superoxide oxidase [EC:1.10.3.17]	0.747794	0.144954	0.184508	Not significant
compost_tilled-yes	putrescine transport system permease protein10	0.746202	0.0996797	0.14443	Not significant
compost_tilled-yes	lipid A ethanolaminephosphotransferase [EC:2.7.8.43]	0.740889	0.187136	0.230518	Not significant
compost_tilled-yes	dipeptide transport system ATP-binding protein5	0.739751	0.131252	0.174219	Not significant
compost_tilled-yes	ectoine hydroxylase [EC:1.14.11.55]	0.738752	0.154146	0.197276	Not significant
compost_tilled-yes	N-acetyl-D-muramate 6-phosphate phosphatase [EC:3.1.3.105]	0.738538	0.16411	0.20808	Not significant
compost_tilled-yes	putrescine transport system permease protein	0.737486	0.113329	0.160306	Not significant
compost_tilled-yes	scyllo-inositol 2-dehydrogenase (NADP+) [EC:1.1.1.371]	0.737333	0.200269	0.247023	Not significant
compost_tilled-yes	N-acetylmannosamine-6-phosphate 2-epimerase / N-acetylmannosamine kinase [EC:5.1.3.9 2.7.1.60]	0.737117	0.16277	0.206623	Not significant
compost_tilled-yes	4-guanidinobutyraldehyde dehydrogenase / NAD-dependent aldehyde dehydrogenase [EC:1.2.1.54 1.2.1.-]	0.737	0.225363	0.274306	Not significant
compost_tilled-yes	D-ribose pyranase [EC:5.4.99.62]	0.736324	0.159175	0.202635	Not significant
compost_tilled-yes	uncharacterized_protein-ko:K03599	0.735372	0.185967	0.232955	Not significant
compost_tilled-yes	heme iron utilization protein	0.733092	0.155675	0.202268	Not significant
compost_tilled-yes	capsular polysaccharide transport system permease protein	0.733037	0.191937	0.241463	Not significant
compost_tilled-yes	tRNA (cmo5U34)-methyltransferase [EC:2.1.1.-]	0.732401	0.185435	0.234295	Not significant
compost_tilled-yes	diphosphomevalonate decarboxylase [EC:4.1.1.33]	0.730826	0.201458	0.251284	Not significant
compost_tilled-yes	imidazole glycerol-phosphate synthase [EC:4.3.2.10]	0.729704	0.243156	0.297775	Not significant
compost_tilled-yes	bile acid:Na+ symporter, BASS family	0.729556	0.0984845	0.149623	Not significant
compost_tilled-yes	nitrate/nitrite transport system ATP-binding protein [EC:3.6.3.-]	0.729507	0.116827	0.166417	Not significant
compost_tilled-yes	chloramphenicol O-acetyltransferase type B [EC:2.3.1.28]	0.729218	0.109143	0.158256	Not significant
compost_tilled-yes	ubiquinone biosynthesis protein UbiJ	0.729069	0.166611	0.216208	Not significant
compost_tilled-yes	4-hydroxybenzoate polyprenyltransferase [EC:2.5.1.39]	0.727788	0.117758	0.166343	Not significant
compost_tilled-yes	ribosomal protein L3 glutamine methyltransferase [EC:2.1.1.298]	0.726868	0.14208	0.19116	Not significant
compost_tilled-yes	lysophospholipase [EC:3.1.1.5]	0.725518	0.0992623	0.151768	Not significant
compost_tilled-yes	4-hydroxy 2-oxovalerate aldolase [EC:4.1.3.39]	0.724903	0.13111	0.181461	Not significant
compost_tilled-yes	8-amino-8-demethylriboflavin N,N-dimethyltransferase [EC:2.1.1.343]	0.724561	0.422028	0.471237	Not significant
compost_tilled-yes	LysR family transcriptional regulator, regulator of gene expression of beta-lactamase	0.724053	0.166332	0.2197	Not significant
compost_tilled-yes	D-psicose/D-tagatose/L-ribulose 3-epimerase [EC:5.1.3.30 5.1.3.31]	0.723108	0.109943	0.16153	Not significant
compost_tilled-yes	mannonate dehydratase [EC:4.2.1.8]9	0.722103	0.102761	0.155729	Not significant
compost_tilled-yes	glucan 1,4-alpha-glucosidase [EC:3.2.1.3]	0.721487	0.281732	0.341107	Not significant
compost_tilled-yes	SH3 domain protein	0.721109	0.19096	0.246907	Not significant
compost_tilled-yes	polyketide synthase PksJ	0.720284	0.227764	0.284276	Not significant
compost_tilled-yes	phosphate:Na+ symporter	0.719334	0.10596	0.159628	Not significant
compost_tilled-yes	putative transcriptional regulator	0.719114	0.13318	0.186317	Not significant
compost_tilled-yes	unsaturated rhamnogalacturonyl hydrolase [EC:3.2.1.172]	0.718229	0.230537	0.28961	Not significant
compost_tilled-yes	4-amino-4-deoxy-L-arabinose transferase [EC:2.4.2.43]	0.717044	0.313958	0.375674	Not significant
compost_tilled-yes	putative acetyltransferase [EC:2.3.1.-]9	0.716182	0.12954	0.183589	Not significant
compost_tilled-yes	C4-dicarboxylate-binding protein DctP	0.716157	0.158898	0.213155	Not significant
compost_tilled-yes	two-component system, NarL family, invasion response regulator UvrY	0.715875	0.202323	0.260787	Not significant
compost_tilled-yes	starch-binding outer membrane protein SusE/F	0.714725	0.298971	0.361389	Not significant
compost_tilled-yes	fimbrial chaperone protein	0.714454	0.135288	0.190783	Not significant
compost_tilled-yes	heptosyltransferase I [EC:2.4.-.-]	0.712363	0.126865	0.182517	Not significant
compost_tilled-yes	carnitine 3-dehydrogenase [EC:1.1.1.108]	0.712178	0.153615	0.209977	Not significant
compost_tilled-yes	paraquat-inducible protein B	0.711693	0.16601	0.222944	Not significant
compost_tilled-yes	polysaccharide biosynthesis protein PslA	0.710264	0.116217	0.172202	Not significant
compost_tilled-yes	fructuronate reductase [EC:1.1.1.57]	0.709987	0.120504	0.176681	Not significant
compost_tilled-yes	4-O-beta-D-mannosyl-D-glucose phosphorylase [EC:2.4.1.281]	0.707896	0.296097	0.363061	Not significant
compost_tilled-yes	phosphogluconate dehydratase [EC:4.2.1.12]	0.705696	0.147966	0.206938	Not significant
compost_tilled-yes	nondiscriminating aspartyl-tRNA synthetase [EC:6.1.1.23]	0.705329	0.173405	0.236042	Not significant
compost_tilled-yes	glucans biosynthesis protein C [EC:2.1.-.-]	0.704765	0.101232	0.15977	Not significant
compost_tilled-yes	1-pyrroline-4-hydroxy-2-carboxylate deaminase [EC:3.5.4.22]	0.704368	0.116379	0.17536	Not significant
compost_tilled-yes	replication initiation protein RepC	0.704088	0.123411	0.183075	Not significant
compost_tilled-yes	glutathione-regulated potassium-efflux system protein KefB	0.702506	0.133048	0.192747	Not significant
compost_tilled-yes	malate dehydrogenase (quinone) [EC:1.1.5.4]	0.701415	0.142814	0.203345	Not significant
compost_tilled-yes	formate dehydrogenase subunit delta [EC:1.17.1.9]	0.701296	0.0959298	0.156844	Not significant
compost_tilled-yes	tRNA1Val (adenine37-N6)-methyltransferase [EC:2.1.1.223]	0.700766	0.142246	0.20394	Not significant
compost_tilled-yes	dipeptide transport system ATP-binding protein6	0.700214	0.130371	0.190915	Not significant
compost_tilled-yes	NADH-dependent peroxiredoxin subunit F [EC:1.8.1.-]	0.699974	0.183537	0.249084	Not significant
compost_tilled-yes	antitoxin ParD1/3/4	0.698897	0.125356	0.18736	Not significant
compost_tilled-yes	uncharacterized_protein-ko:K07213	0.697948	0.20161	0.269945	Not significant
compost_tilled-yes	UDP-MurNAc hydroxylase	0.695915	0.236416	0.309349	Not significant
compost_tilled-yes	enolase-phosphatase E1 [EC:3.1.3.77]	0.695896	0.144674	0.208975	Not significant
compost_tilled-yes	protein involved in ribonucleotide reduction	0.694818	0.157868	0.223109	Not significant
compost_tilled-yes	alpha-L-fucosidase 2 [EC:3.2.1.51]	0.694053	0.157402	0.222624	Not significant
compost_tilled-yes	colanic acid/amylovoran biosynthesis glycosyltransferase [EC:2.4.-.-]	0.692586	0.191692	0.26261	Not significant
compost_tilled-yes	1-aminocyclopropane-1-carboxylate deaminase [EC:3.5.99.7]	0.689158	0.145095	0.21217	Not significant
compost_tilled-yes	GST-like protein	0.68825	0.122563	0.19305	Not significant
compost_tilled-yes	two-component system, OmpR family, sensor histidine kinase TctE [EC:2.7.13.3]	0.686266	0.147176	0.215661	Not significant
compost_tilled-yes	NADP-dependent aldehyde dehydrogenase [EC:1.2.1.4]	0.684511	0.169863	0.242241	Not significant
compost_tilled-yes	iron/zinc/manganese/copper transport system permease protein	0.683958	0.277227	0.359008	Not significant
compost_tilled-yes	uncharacterized_protein-ko:K06518	0.683608	0.245209	0.325556	Not significant
compost_tilled-yes	cobalt-precorrin 5A hydrolase [EC:3.7.1.12]	0.683487	0.134285	0.204228	Not significant
compost_tilled-yes	nitric oxide reductase subunit B [EC:1.7.2.5]	0.683393	0.0968044	0.16702	Not significant
compost_tilled-yes	pyrimidine oxygenase [EC:1.14.99.46]	0.683148	0.148827	0.218818	Not significant
compost_tilled-yes	MerR family transcriptional regulator, copper efflux regulator3	0.682596	0.123192	0.191162	Not significant
compost_tilled-yes	uncharacterized_protein-ko:K04835	0.682437	0.197185	0.272885	Not significant
compost_tilled-yes	uncharacterized_protein-ko:K05363	0.682028	0.106977	0.176031	Not significant
compost_tilled-yes	phospholipase C [EC:3.1.4.3]	0.681939	0.109251	0.178819	Not significant
compost_tilled-yes	TRAP-type transport system periplasmic protein	0.67979	0.108039	0.177445	Not significant
compost_tilled-yes	uncharacterized_protein-ko:K07478	0.679053	0.159955	0.235375	Not significant
compost_tilled-yes	LysR family transcriptional regulator, regulator for bpeEF and oprC	0.678331	0.202485	0.282465	Not significant
compost_tilled-yes	flagella synthesis protein FlgN	0.678313	0.156698	0.230107	Not significant
compost_tilled-yes	glycoside/pentoside/hexuronide:cation symporter, GPH family	0.677824	0.117931	0.190129	Not significant
compost_tilled-yes	L-idonate 5-dehydrogenase [EC:1.1.1.264]	0.677497	0.111888	0.182285	Not significant
compost_tilled-yes	outer membrane protein assembly factor BamC	0.676715	0.165914	0.241586	Not significant
compost_tilled-yes	not_found-ko:K06216	0.674018	0.107751	0.180263	Not significant
compost_tilled-yes	type III secretion protein L	0.67321	0.087392	0.16109	Not significant
compost_tilled-yes	MipA family protein	0.672781	0.123953	0.197958	Not significant
compost_tilled-yes	rhamnose transport system permease protein	0.672604	0.0948423	0.168471	Not significant
compost_tilled-yes	DnaJ like chaperone protein	0.672483	0.104107	0.177179	Not significant
compost_tilled-yes	microcin C transport system permease protein	0.672388	0.13767	0.211487	Not significant
compost_tilled-yes	flagellar protein FlbT	0.671771	0.110472	0.184117	Not significant
compost_tilled-yes	acarbose 7IV-phosphotransferase [EC:2.7.1.187]	0.670154	0.21785	0.302871	Not significant
compost_tilled-yes	glycerol transport system substrate-binding protein	0.668765	0.110103	0.18463	Not significant
compost_tilled-yes	rhamnulose-1-phosphate aldolase [EC:4.1.2.19]	0.668076	0.159426	0.239306	Not significant
compost_tilled-yes	4-aminobutyrate---pyruvate transaminase [EC:2.6.1.96]	0.667496	0.112899	0.190897	Not significant
compost_tilled-yes	L-fucose dehydrogenase	0.66746	0.249157	0.337969	Not significant
compost_tilled-yes	glyoxylate/hydroxypyruvate reductase [EC:1.1.1.79 1.1.1.81]	0.663795	0.0932203	0.170945	Not significant
compost_tilled-yes	23S rRNA (guanine2445-N2)-methyltransferase / 23S rRNA (guanine2069-N7)-methyltransferase [EC:2.1.1.173 2.1.1.264]	0.663461	0.165804	0.24939	Not significant
compost_tilled-yes	cobalamin biosynthetic protein CobC	0.663179	0.144159	0.22511	Not significant
compost_tilled-yes	two-component system, OmpR family, sensor histidine kinase CpxA [EC:2.7.13.3]	0.661746	0.183304	0.269037	Not significant
compost_tilled-yes	acetate CoA/acetoacetate CoA-transferase alpha subunit [EC:2.8.3.8 2.8.3.9]	0.660675	0.185979	0.271645	Not significant
compost_tilled-yes	sigma-E factor negative regulatory protein RseA	0.66027	0.171402	0.258144	Not significant
compost_tilled-yes	hypothetical chaperone protein	0.660226	0.151331	0.233809	Not significant
compost_tilled-yes	MFS transporter, DHA1 family, purine base/nucleoside efflux pump	0.659287	0.195871	0.284564	Not significant
compost_tilled-yes	TRAP-type transport system small permease protein	0.659165	0.121484	0.201084	Not significant
compost_tilled-yes	uncharacterized_protein-ko:K03835	0.658303	0.131735	0.213264	Not significant
compost_tilled-yes	L-lysine 6-transaminase [EC:2.6.1.36]	0.657615	0.20242	0.293537	Not significant
compost_tilled-yes	lysozyme	0.655833	0.117759	0.198679	Not significant
compost_tilled-yes	TetR/AcrR family transcriptional regulator, mexJK operon transcriptional repressor	0.653942	0.213271	0.306472	Not significant
compost_tilled-yes	cytochrome o ubiquinol oxidase subunit I [EC:7.1.1.3]	0.653655	0.143516	0.228251	Not significant
compost_tilled-yes	saccharopine dehydrogenase (NADP+, L-glutamate forming) [EC:1.5.1.10]	0.65317	0.210749	0.303175	Not significant
compost_tilled-yes	LysR family transcriptional regulator, putative pyruvate carboxylase regulator	0.652677	0.276145	0.372927	Not significant
compost_tilled-yes	ATP-dependent DNA helicase Rep [EC:3.6.4.12]	0.65167	0.163294	0.252469	Not significant
compost_tilled-yes	(heptosyl)LPS beta-1,4-glucosyltransferase [EC:2.4.1.-]	0.650295	0.151764	0.24035	Not significant
compost_tilled-yes	MtfA peptidase	0.649831	0.144606	0.232204	Not significant
compost_tilled-yes	NAD(P)H dehydrogenase (quinone) [EC:1.6.5.2]	0.649794	0.116547	0.200026	Not significant
compost_tilled-yes	exodeoxyribonuclease V [EC:3.1.11.5]	0.649394	0.134251	0.221183	Not significant
compost_tilled-yes	CRP/FNR family transcriptional regulator, nitrogen fixation regulation protein	0.648523	0.109125	0.191995	Not significant
compost_tilled-yes	two-component system, sensor histidine kinase RegB [EC:2.7.13.3]	0.647625	0.129571	0.215377	Not significant
compost_tilled-yes	toxin CcdB	0.647185	0.171956	0.267194	Not significant
compost_tilled-yes	cytochrome o ubiquinol oxidase subunit II [EC:7.1.1.3]	0.647064	0.163073	0.254252	Not significant
compost_tilled-yes	N-acetylmuramoyl-L-alanine amidase [EC:3.5.1.28]6	0.646526	0.153922	0.243821	Not significant
compost_tilled-yes	cytochrome o ubiquinol oxidase subunit IV	0.646507	0.171052	0.264604	Not significant
compost_tilled-yes	toxin ParE1/3/4	0.646465	0.115978	0.201415	Not significant
compost_tilled-yes	methylglyoxal synthase [EC:4.2.3.3]	0.645875	0.112449	0.197789	Not significant
compost_tilled-yes	LuxR family transcriptional regulator, quorum-sensing system regulator SinR	0.645597	0.155022	0.248343	Not significant
compost_tilled-yes	glutamate/aspartate transport system permease protein1	0.644655	0.143143	0.232707	Not significant
compost_tilled-yes	type IV pilus assembly protein PilX	0.644581	0.175371	0.270356	Not significant
compost_tilled-yes	membrane fusion protein, adhesin transport system	0.644567	0.172769	0.267234	Not significant
compost_tilled-yes	porin	0.643749	0.145152	0.235771	Not significant
compost_tilled-yes	chemotaxis protein MotC	0.643599	0.104391	0.189958	Not significant
compost_tilled-yes	3-oxoadipyl-CoA thiolase [EC:2.3.1.174]	0.643565	0.114039	0.200075	Not significant
compost_tilled-yes	DNA-directed RNA polymerase [EC:2.7.7.6]	0.643536	0.237371	0.338143	Not significant
compost_tilled-yes	coniferyl-aldehyde dehydrogenase [EC:1.2.1.68]	0.643403	0.168526	0.262696	Not significant
compost_tilled-yes	RpiR family transcriptional regulator, carbohydrate utilization regulator	0.641908	0.21996	0.319911	Not significant
compost_tilled-yes	dipeptide transport system substrate-binding protein1	0.641302	0.138951	0.230217	Not significant
compost_tilled-yes	MFS transporter, DHA2 family, multidrug resistance protein2	0.641101	0.113069	0.201991	Not significant
compost_tilled-yes	galactitol 2-dehydrogenase [EC:1.1.1.16]	0.639775	0.122955	0.213799	Not significant
compost_tilled-yes	nitrate/nitrite transport system permease protein	0.639052	0.105002	0.193972	Not significant
compost_tilled-yes	malate-CoA ligase subunit beta [EC:6.2.1.9]	0.638873	0.158205	0.254782	Not significant
compost_tilled-yes	uncharacterized_protein-ko:K06374	0.638869	0.195158	0.295382	Not significant
compost_tilled-yes	colanic acid/amylovoran biosynthesis protein	0.63621	0.100308	0.190381	Not significant
compost_tilled-yes	LacI family transcriptional regulator, fructose operon transcriptional repressor	0.633246	0.143734	0.241445	Not significant
compost_tilled-yes	general secretion pathway protein N	0.632563	0.158849	0.257707	Not significant
compost_tilled-yes	cephalosporin-C deacetylase [EC:3.1.1.41]	0.632375	0.143273	0.240815	Not significant
compost_tilled-yes	flagellar protein FlaF	0.63205	0.106284	0.198444	Not significant
compost_tilled-yes	fructose transport system substrate-binding protein	0.630853	0.129335	0.225268	Not significant
compost_tilled-yes	uncharacterized_protein-ko:K07031	0.63057	0.129346	0.225873	Not significant
compost_tilled-yes	MFS transporter, AAHS family, benzoate transport protein	0.629981	0.126285	0.22397	Not significant
compost_tilled-yes	type III secretion protein Q	0.629926	0.144561	0.243242	Not significant
compost_tilled-yes	guanidinobutyrase [EC:3.5.3.7]	0.629492	0.228062	0.336164	Not significant
compost_tilled-yes	choline/glycine/proline betaine transport protein	0.629393	0.168641	0.270572	Not significant
compost_tilled-yes	tRNA-dihydrouridine synthase A [EC:1.-.-.-]	0.629253	0.126571	0.223514	Not significant
compost_tilled-yes	23S rRNA (cytidine2498-2'-O)-methyltransferase [EC:2.1.1.186]	0.628078	0.109067	0.203331	Not significant
compost_tilled-yes	branched-chain amino acid:cation transporter, LIVCS family	0.626917	0.278989	0.391687	Not significant
compost_tilled-yes	glutaminase [EC:3.5.1.2]	0.625819	0.0761142	0.169044	Not significant
compost_tilled-yes	oligogalacturonide transporter	0.62525	0.192359	0.299755	Not significant
compost_tilled-yes	DnaA-homolog protein	0.622965	0.145359	0.248454	Not significant
compost_tilled-yes	DNA oxidative demethylase [EC:1.14.11.33]	0.622394	0.0920653	0.188411	Not significant
compost_tilled-yes	nicotinate dehydrogenase subunit A [EC:1.17.2.1]	0.621895	0.167866	0.275447	Not significant
compost_tilled-yes	type III secretion protein U	0.621239	0.11644	0.218158	Not significant
compost_tilled-yes	ubiquinone biosynthesis protein COQ4	0.621002	0.259735	0.375025	Not significant
compost_tilled-yes	NADH dehydrogenase (ubiquinone) Fe-S protein 8 [EC:7.1.1.2 1.6.99.3]	0.620705	0.113117	0.212427	Not significant
compost_tilled-yes	tRNA 2-thiouridine synthesizing protein E [EC:2.8.1.-]	0.620238	0.236317	0.351341	Not significant
compost_tilled-yes	MSHA biogenesis protein MshL	0.619702	0.221309	0.334898	Not significant
compost_tilled-yes	geranyl-CoA carboxylase alpha subunit [EC:6.4.1.5]	0.61895	0.22379	0.337795	Not significant
compost_tilled-yes	uncharacterized_protein-ko:K06303	0.618752	0.145485	0.250947	Not significant
compost_tilled-yes	flagellar transcriptional activator FlhC	0.618467	0.217697	0.332837	Not significant
compost_tilled-yes	dipeptide transport system permease protein9	0.615661	0.134667	0.240113	Not significant
compost_tilled-yes	ATP-binding cassette, subfamily C, bacterial CydC	0.614394	0.131355	0.237093	Not significant
compost_tilled-yes	uncharacterized_protein-ko:K03523	0.614303	0.153892	0.26228	Not significant
compost_tilled-yes	isochorismate pyruvate lyase [EC:4.2.99.21]	0.614045	0.14736	0.256748	Not significant
compost_tilled-yes	microcin C transport system permease protein6	0.613871	0.132289	0.238198	Not significant
compost_tilled-yes	DNA mismatch endonuclease, patch repair protein [EC:3.1.-.-]	0.611938	0.144465	0.253805	Not significant
compost_tilled-yes	phosphoribosylglycinamide formyltransferase 2 [EC:2.1.2.2]	0.611802	0.154545	0.266419	Not significant
compost_tilled-yes	bifunctional diaminopimelate decarboxylase / aspartate kinase [EC:4.1.1.20 2.7.2.4]	0.610225	0.131732	0.237012	Not significant
compost_tilled-yes	isochorismate synthase [EC:5.4.4.2]	0.610007	0.130568	0.238489	Not significant
compost_tilled-yes	tRNA (uracil-5-)-methyltransferase [EC:2.1.1.35]	0.609733	0.116012	0.220863	Not significant
compost_tilled-yes	3-dehydro-4-phosphotetronate decarboxylase [EC:4.1.1.104]	0.608617	0.10367	0.208113	Not significant
compost_tilled-yes	L-2,4-diaminobutyrate transaminase [EC:2.6.1.76]	0.608539	0.150402	0.263396	Not significant
compost_tilled-yes	LysR family transcriptional regulator, cys regulon transcriptional activator2	0.607445	0.163717	0.279298	Not significant
compost_tilled-yes	sn-glycerol 3-phosphate transport system ATP-binding protein [EC:7.6.2.10]	0.606973	0.108976	0.215192	Not significant
compost_tilled-yes	transforming growth factor-beta-induced protein	0.606764	0.287251	0.41228	Not significant
compost_tilled-yes	uncharacterized_protein-ko:K10260	0.605915	0.191137	0.311098	Not significant
compost_tilled-yes	flagellar transcriptional activator FlhD	0.604114	0.213519	0.335224	Not significant
compost_tilled-yes	cell division protein FtsL	0.604093	0.143067	0.256706	Not significant
compost_tilled-yes	lsr operon transcriptional repressor	0.603992	0.176837	0.295353	Not significant
compost_tilled-yes	alpha-1,4-digalacturonate transport system permease protein5	0.603943	0.118115	0.225598	Not significant
compost_tilled-yes	arginine decarboxylase [EC:4.1.1.19]2	0.602721	0.168762	0.286117	Not significant
compost_tilled-yes	periplasmic mercuric ion binding protein	0.602319	0.2287	0.353206	Not significant
compost_tilled-yes	nitrilase [EC:3.5.5.1]	0.601831	0.103825	0.211947	Not significant
compost_tilled-yes	putative permease	0.599933	0.120237	0.233017	Not significant
compost_tilled-yes	sorbitol/mannitol transport system substrate-binding protein	0.599658	0.110419	0.221314	Not significant
compost_tilled-yes	O-antigen biosynthesis protein WbqP	0.598939	0.153594	0.270524	Not significant
compost_tilled-yes	23S rRNA (adenine2030-N6)-methyltransferase [EC:2.1.1.266]	0.598635	0.119119	0.230991	Not significant
compost_tilled-yes	single-strand selective monofunctional uracil DNA glycosylase [EC:3.2.2.-]	0.598184	0.234061	0.361591	Not significant
compost_tilled-yes	alanine or glycine:cation symporter, AGCS family	0.597994	0.144504	0.261545	Not significant
compost_tilled-yes	uncharacterized_protein-ko:K03313	0.597781	0.105091	0.215092	Not significant
compost_tilled-yes	ribosome-associated protein	0.597496	0.143046	0.259314	Not significant
compost_tilled-yes	uncharacterized_protein-ko:K05886	0.597206	0.147985	0.265017	Not significant
compost_tilled-yes	sn-glycerol 3-phosphate transport system substrate-binding protein	0.595462	0.0851796	0.192207	Not significant
compost_tilled-yes	N-glycosyltransferase [EC:2.4.1.-]	0.592736	0.988474	0.80295	Not significant
compost_tilled-yes	uncharacterized_protein-ko:K06373	0.592506	0.113355	0.230969	Not significant
compost_tilled-yes	uncharacterized_protein-ko:K07001	0.591941	0.194098	0.321111	Not significant
compost_tilled-yes	sulfate/thiosulfate transport system permease protein	0.591918	0.100884	0.212956	Not significant
compost_tilled-yes	two-component system, sporulation sensor kinase C [EC:2.7.13.3]	0.591749	0.231883	0.363281	Not significant
compost_tilled-yes	outer membrane lipase/esterase	0.590755	0.199432	0.326964	Not significant
compost_tilled-yes	periplasmic nitrate reductase NapD	0.589774	0.112571	0.228244	Not significant
compost_tilled-yes	uncharacterized_protein-ko:K04749	0.589201	0.123814	0.242323	Not significant
compost_tilled-yes	putative acetyltransferase [EC:2.3.1.-]10	0.586921	0.151009	0.275385	Not significant
compost_tilled-yes	conjugal transfer pilus assembly protein TraF	0.583813	0.256027	0.391581	Not significant
compost_tilled-yes	4-hydroxyproline epimerase [EC:5.1.1.8]	0.582976	0.127738	0.249792	Not significant
compost_tilled-yes	mevalonate kinase [EC:2.7.1.36]	0.582823	0.192492	0.325993	Not significant
compost_tilled-yes	D-methionine transport system substrate-binding protein	0.582224	0.102184	0.220636	Not significant
compost_tilled-yes	uncharacterized_protein-ko:K05766	0.582201	0.122667	0.245227	Not significant
compost_tilled-yes	cytochrome c oxidase cbb3-type subunit IV	0.58196	0.117665	0.238587	Not significant
compost_tilled-yes	nitrate reductase (cytochrome), electron transfer subunit	0.581426	0.112729	0.232785	Not significant
compost_tilled-yes	succinylornithine aminotransferase [EC:2.6.1.81]	0.581117	0.329638	0.468338	Not significant
compost_tilled-yes	2-dehydro-3-deoxygalactonokinase [EC:2.7.1.58]	0.580056	0.102778	0.222587	Not significant
compost_tilled-yes	geranyl-CoA carboxylase beta subunit [EC:6.4.1.5]	0.579808	0.224134	0.360085	Not significant
compost_tilled-yes	multidomain signaling protein FimX	0.578589	0.176477	0.308787	Not significant
compost_tilled-yes	20-O-methyltransferase	0.578458	0.397079	0.525872	Not significant
compost_tilled-yes	monofunctional glycosyltransferase [EC:2.4.1.129]	0.575616	0.233944	0.376039	Not significant
compost_tilled-yes	xylan 1,4-beta-xylosidase [EC:3.2.1.37]	0.575313	0.115044	0.240295	Not significant
compost_tilled-yes	beta-agarase [EC:3.2.1.81]	0.575255	0.210806	0.349638	Not significant
compost_tilled-yes	D-methionine transport system ATP-binding protein	0.57454	0.0924046	0.213044	Not significant
compost_tilled-yes	penicillin-binding protein 1B	0.5739	0.233512	0.374279	Not significant
compost_tilled-yes	23S rRNA pseudouridine2604 synthase [EC:5.4.99.21]	0.573491	0.12025	0.247233	Not significant
compost_tilled-yes	uncharacterized_protein-ko:K07226	0.573313	0.123533	0.249688	Not significant
compost_tilled-yes	xanthine dehydrogenase large subunit [EC:1.17.1.4]	0.573218	0.09567	0.218017	Not significant
compost_tilled-yes	two-component system, response regulator RegA	0.572812	0.121566	0.250067	Not significant
compost_tilled-yes	glutathione-specific gamma-glutamylcyclotransferase [EC:4.3.2.7]	0.572418	0.101952	0.226091	Not significant
compost_tilled-yes	two-component system, response regulator / RNA-binding antiterminator	0.571911	0.0969804	0.219984	Not significant
compost_tilled-yes	Fis family transcriptional regulator, factor for inversion stimulation protein	0.571337	0.131994	0.262177	Not significant
compost_tilled-yes	acetyltransferase EpsM [EC:2.3.1.-]	0.571096	0.227565	0.372781	Not significant
compost_tilled-yes	pseudouridine kinase [EC:2.7.1.83]	0.570446	0.0962111	0.220066	Not significant
compost_tilled-yes	D-methionine transport system permease protein	0.569974	0.0947842	0.218581	Not significant
compost_tilled-yes	2-methylcitrate synthase [EC:2.3.3.5]	0.569762	0.085524	0.208067	Not significant
compost_tilled-yes	uroporphyrinogen III methyltransferase / synthase [EC:2.1.1.107 4.2.1.75]	0.568991	0.120909	0.251698	Not significant
compost_tilled-yes	glutathione transport system substrate-binding protein	0.567846	0.120854	0.251098	Not significant
compost_tilled-yes	galacturonosyltransferase WbtD [EC:2.4.1.-]	0.565959	0.200178	0.344028	Not significant
compost_tilled-yes	general L-amino acid transport system substrate-binding protein	0.565668	0.0689667	0.189829	Not significant
compost_tilled-yes	septum site-determining protein MinC	0.563201	0.114734	0.246472	Not significant
compost_tilled-yes	linoleoyl-CoA desaturase [EC:1.14.19.3]	0.562125	0.147761	0.286528	Not significant
compost_tilled-yes	putative mRNA 3-end processing factor	0.561855	0.138387	0.275058	Not significant
compost_tilled-yes	outer membrane receptor for ferrienterochelin and colicins	0.56005	0.188996	0.334503	Not significant
compost_tilled-yes	cysteine desulfuration protein SufE	0.559827	0.113239	0.2467	Not significant
compost_tilled-yes	proclavaminate amidinohydrolase [EC:3.5.3.22]	0.559532	0.754134	0.73579	Not significant
compost_tilled-yes	putative membrane protein17	0.558917	0.11043	0.244032	Not significant
compost_tilled-yes	AMP nucleosidase [EC:3.2.2.4]	0.557763	0.147786	0.288153	Not significant
compost_tilled-yes	cyanate lyase [EC:4.2.1.104]	0.55625	0.0868543	0.217057	Not significant
compost_tilled-yes	CreA protein	0.555741	0.116568	0.254065	Not significant
compost_tilled-yes	phosphoserine / homoserine phosphotransferase [EC:3.1.3.3 2.7.1.39]	0.555322	0.168283	0.314091	Not significant
compost_tilled-yes	octopine/nopaline transport system ATP-binding protein [EC:7.4.2.1]	0.555023	0.129285	0.269459	Not significant
compost_tilled-yes	general secretion pathway protein C	0.554735	0.165536	0.310435	Not significant
compost_tilled-yes	undecaprenyl-phosphate galactose phosphotransferase [EC:2.7.8.6]	0.554732	0.13557	0.277735	Not significant
compost_tilled-yes	2-amino-1-hydroxyethylphosphonate dioxygenase (glycine-forming) [EC:1.13.11.78]	0.553766	0.152021	0.29572	Not significant
compost_tilled-yes	not_found-ko:K06858	0.552969	0.1038	0.239856	Not significant
compost_tilled-yes	LysR family transcriptional regulator, glycine cleavage system transcriptional activator	0.552835	0.0775249	0.207449	Not significant
compost_tilled-yes	chitin deacetylase [EC:3.5.1.41]	0.552512	0.118362	0.25735	Not significant
compost_tilled-yes	type III secretion protein J	0.551824	0.131661	0.27531	Not significant
compost_tilled-yes	topoisomerase IV subunit A [EC:5.6.2.2]	0.551592	0.12893	0.270506	Not significant
compost_tilled-yes	sigma-54 dependent transcriptional regulator, acetoin dehydrogenase operon transcriptional activator AcoR	0.551083	0.111873	0.250781	Not significant
compost_tilled-yes	putative membrane protein8	0.550241	0.141157	0.284907	Not significant
compost_tilled-yes	type VI secretion system protein ImpK	0.550047	0.0936864	0.229562	Not significant
compost_tilled-yes	not_found-ko:K06857	0.547776	0.103658	0.243533	Not significant
compost_tilled-yes	twitching motility two-component system response regulator PilH	0.547377	0.147753	0.295451	Not significant
compost_tilled-yes	beta-carotene 3-hydroxylase [EC:1.14.15.24]	0.54681	0.244243	0.40232	Not significant
compost_tilled-yes	fructose transport system permease protein	0.545551	0.10542	0.245065	Not significant
compost_tilled-yes	ribonuclease T2 [EC:4.6.1.19]	0.5448	0.106111	0.247012	Not significant
compost_tilled-yes	phosphomevalonate kinase [EC:2.7.4.2]	0.543619	0.215322	0.372771	Not significant
compost_tilled-yes	protein dithiol oxidoreductase (disulfide-forming) [EC:1.8.4.15]	0.543478	0.119686	0.264755	Not significant
compost_tilled-yes	bacillopeptidase F [EC:3.4.21.-]	0.541952	0.276791	0.438933	Not significant
compost_tilled-yes	polysaccharide biosynthesis protein PelF	0.541762	0.136305	0.285817	Not significant
compost_tilled-yes	D-glycero-beta-D-manno-heptose-7-phosphate kinase [EC:2.7.1.167]	0.54084	0.139646	0.288504	Not significant
compost_tilled-yes	cell division topological specificity factor	0.540575	0.121448	0.267835	Not significant
compost_tilled-yes	microbial collagenase [EC:3.4.24.3]	0.540532	0.104791	0.248612	Not significant
compost_tilled-yes	heme exporter protein D	0.540514	0.109889	0.254394	Not significant
compost_tilled-yes	(methylthio)acryloyl-CoA hydratase [EC:4.2.1.155]	0.539972	0.17747	0.334421	Not significant
compost_tilled-yes	coproporphyrinogen III oxidase [EC:1.3.3.3]	0.539044	0.137049	0.2871	Not significant
compost_tilled-yes	1,2-dihydroxy-3-keto-5-methylthiopentene dioxygenase [EC:1.13.11.53 1.13.11.54]	0.538752	0.133793	0.284693	Not significant
compost_tilled-yes	periplasmic nitrate reductase NapE	0.538683	0.111864	0.255861	Not significant
compost_tilled-yes	Rrf2 family transcriptional regulator, nitric oxide-sensitive transcriptional repressor	0.53585	0.0831234	0.224638	Not significant
compost_tilled-yes	two-component system, NarL family, sensor histidine kinase BarA [EC:2.7.13.3]	0.535739	0.148021	0.302924	Not significant
compost_tilled-yes	alpha-galactosidase [EC:3.2.1.22]	0.535251	0.0909623	0.234875	Not significant
compost_tilled-yes	serine protease DegS [EC:3.4.21.-]	0.53332	0.158118	0.316762	Not significant
compost_tilled-yes	uncharacterized_protein-ko:K03550	0.533243	0.157293	0.314195	Not significant
compost_tilled-yes	uroporphyrin-III C-methyltransferase [EC:2.1.1.107]	0.532966	0.125374	0.278682	Not significant
compost_tilled-yes	HIP---CoA ligase [EC:6.2.1.41]	0.532661	0.229424	0.395745	Not significant
compost_tilled-yes	type IV secretion system protein VirD4 [EC:7.4.2.8]	0.531554	0.0957337	0.242623	Not significant
compost_tilled-yes	tRNA pseudouridine32 synthase / 23S rRNA pseudouridine746 synthase [EC:5.4.99.28 5.4.99.29]	0.530928	0.144087	0.300644	Not significant
compost_tilled-yes	xanthine dehydrogenase small subunit [EC:1.17.1.4]	0.530309	0.0923426	0.240142	Not significant
compost_tilled-yes	D-xylose 1-dehydrogenase [EC:1.1.1.175]	0.529719	0.104112	0.253737	Not significant
compost_tilled-yes	C4-dicarboxylate transporter, DctQ subunit	0.529528	0.111208	0.262378	Not significant
compost_tilled-yes	LuxR family transcriptional regulator, quorum-sensing system regulator BjaR1	0.529054	0.133461	0.288841	Not significant
compost_tilled-yes	3-oxoadipate CoA-transferase, beta subunit [EC:2.8.3.6]	0.528923	0.115888	0.269381	Not significant
compost_tilled-yes	FMN-dependent NADH-azoreductase [EC:1.7.1.17]	0.528888	0.0944344	0.243006	Not significant
compost_tilled-yes	ubiquinol-cytochrome c reductase cytochrome b/c1 subunit	0.528047	0.104517	0.255012	Not significant
compost_tilled-yes	acyl-CoA hydrolase [EC:3.1.2.20]	0.527739	0.177204	0.341233	Not significant
compost_tilled-yes	uncharacterized_protein-ko:K03640	0.526882	0.114906	0.269056	Not significant
compost_tilled-yes	starvation-inducible DNA-binding protein	0.524903	0.0884718	0.238527	Not significant
compost_tilled-yes	O-succinylhomoserine sulfhydrylase [EC:2.5.1.-]	0.524714	0.111316	0.265337	Not significant
compost_tilled-yes	fatty acid synthase, bacteria type [EC:2.3.1.-]	0.52451	0.204889	0.371954	Not significant
compost_tilled-yes	fructose-1,6-bisphosphatase I [EC:3.1.3.11]	0.522873	0.132585	0.291107	Not significant
compost_tilled-yes	stringent starvation protein B	0.521325	0.128621	0.287956	Not significant
compost_tilled-yes	benzoate/toluate 1,2-dioxygenase reductase component [EC:1.18.1.-]	0.521217	0.176674	0.342809	Not significant
compost_tilled-yes	rhamnose transport system permease protein9	0.520335	0.0752313	0.223887	Not significant
compost_tilled-yes	D-threo-aldose 1-dehydrogenase [EC:1.1.1.122]	0.520048	0.102298	0.257193	Not significant
compost_tilled-yes	uncharacterized_protein-ko:K03821	0.520045	0.131807	0.2926	Not significant
compost_tilled-yes	L-arabinonolactonase [EC:3.1.1.15]	0.518128	0.130805	0.293146	Not significant
compost_tilled-yes	tropinone reductase I [EC:1.1.1.206]	0.518095	0.102837	0.260032	Not significant
compost_tilled-yes	tRNA (adenine22-N1)-methyltransferase [EC:2.1.1.217]	0.517511	0.24712	0.424649	Not significant
compost_tilled-yes	arginine:agmatine antiporter	0.5171	0.224316	0.399445	Not significant
compost_tilled-yes	5,6-dimethylbenzimidazole synthase [EC:1.13.11.79]	0.516778	0.0915062	0.244569	Not significant
compost_tilled-yes	glucose-1-phosphatase [EC:3.1.3.10]	0.516614	0.142497	0.308124	Not significant
compost_tilled-yes	uncharacterized_protein-ko:K08992	0.516263	0.157198	0.324735	Not significant
compost_tilled-yes	sorbitol/mannitol transport system permease protein2	0.515931	0.101201	0.259035	Not significant
compost_tilled-yes	sulfate/thiosulfate transport system substrate-binding protein	0.515084	0.0936209	0.25025	Not significant
compost_tilled-yes	uncharacterized_protein-ko:K05715	0.514758	0.115423	0.276428	Not significant
compost_tilled-yes	rhamnose transport system substrate-binding protein	0.514617	0.0708099	0.222519	Not significant
compost_tilled-yes	uncharacterized_protein-ko:K07461	0.513292	0.115116	0.278638	Not significant
compost_tilled-yes	MFS transporter, DHA2 family, multidrug resistance protein3	0.51298	0.372563	0.542153	Not significant
compost_tilled-yes	GMP reductase [EC:1.7.1.7]	0.511706	0.104283	0.264068	Not significant
compost_tilled-yes	arsenate reductase (glutaredoxin) [EC:1.20.4.1]	0.510646	0.101903	0.262436	Not significant
compost_tilled-yes	UDP-2,3-diacylglucosamine hydrolase [EC:3.6.1.54]	0.510473	0.140439	0.309078	Not significant
compost_tilled-yes	FKBP-type peptidyl-prolyl cis-trans isomerase SlyD [EC:5.2.1.8]	0.509266	0.141466	0.31167	Not significant
compost_tilled-yes	two-component system, OmpR family, response regulator QseB	0.5084	0.138559	0.30732	Not significant
compost_tilled-yes	8-oxoguanine deaminase [EC:3.5.4.32]	0.507547	0.156649	0.329567	Not significant
compost_tilled-yes	glyceraldehyde-3-phosphate dehydrogenase (NADP+) [EC:1.2.1.9]	0.505241	0.179919	0.357383	Not significant
compost_tilled-yes	putative endonuclease	0.505051	0.102983	0.26745	Not significant
compost_tilled-yes	lipoprotein NlpD	0.504931	0.10213	0.267905	Not significant
compost_tilled-yes	spore maturation protein B	0.504793	0.198425	0.378346	Not significant
compost_tilled-yes	two-component system, LuxR family, response regulator TtrR	0.504297	0.147008	0.32039	Not significant
compost_tilled-yes	urea transport system ATP-binding protein6	0.503758	0.0892009	0.251766	Not significant
compost_tilled-yes	MFS transporter, DHA1 family, multidrug resistance protein	0.503051	0.200216	0.381398	Not significant
compost_tilled-yes	LacI family transcriptional regulator, repressor for deo operon, udp, cdd, tsx, nupC, and nupG	0.50251	0.111198	0.279378	Not significant
compost_tilled-yes	two-component system, OmpR family, flagellar system response regulator FtcR	0.502115	0.11128	0.278622	Not significant
compost_tilled-yes	homoserine/homoserine lactone efflux protein	0.50191	0.123822	0.295256	Not significant
compost_tilled-yes	(S)-ureidoglycine aminohydrolase [EC:3.5.3.26]	0.500638	0.0886112	0.252993	Not significant
compost_tilled-yes	copper homeostasis protein	0.499753	0.0993513	0.266015	Not significant
compost_tilled-yes	DNA-binding protein H-NS	0.498953	0.227378	0.412935	Not significant
compost_tilled-yes	sugar fermentation stimulation protein A	0.498931	0.114658	0.284902	Not significant
compost_tilled-yes	galactoside O-acetyltransferase [EC:2.3.1.18]	0.497934	0.194522	0.381409	Not significant
compost_tilled-yes	LysR family transcriptional regulator, hypochlorite-specific transcription factor HypT	0.49749	0.13705	0.31367	Not significant
compost_tilled-yes	FMN hydrolase / 5-amino-6-(5-phospho-D-ribitylamino)uracil phosphatase [EC:3.1.3.102 3.1.3.104]	0.49709	0.139589	0.316666	Not significant
compost_tilled-yes	Fe(3+) dicitrate transport protein	0.496082	0.123088	0.297417	Not significant
compost_tilled-yes	uncharacterized_protein-ko:K04759	0.495797	0.114296	0.286863	Not significant
compost_tilled-yes	allophanate hydrolase [EC:3.5.1.54]	0.494946	0.0983309	0.267987	Not significant
compost_tilled-yes	nonribosomal peptide synthetase DhbF	0.493725	0.226398	0.415083	Not significant
compost_tilled-yes	N-acetyl-anhydromuramoyl-L-alanine amidase [EC:3.5.1.28]	0.493456	0.102304	0.273317	Not significant
compost_tilled-yes	dTDP-4-amino-4,6-dideoxy-D-glucose transaminase [EC:2.6.1.33]	0.493155	0.340428	0.528549	Not significant
compost_tilled-yes	D-lactate dehydrogenase (quinone) [EC:1.1.5.12]	0.492208	0.11808	0.293395	Not significant
compost_tilled-yes	3-oxoadipate CoA-transferase, alpha subunit [EC:2.8.3.6]	0.489925	0.121103	0.299294	Not significant
compost_tilled-yes	D-lactate dehydrogenase [EC:1.1.1.28]	0.489904	0.142207	0.324654	Not significant
compost_tilled-yes	outer membrane protein assembly factor BamE	0.489391	0.121339	0.298586	Not significant
compost_tilled-yes	benzoate membrane transport protein	0.489348	0.0956287	0.26822	Not significant
compost_tilled-yes	chorismate mutase [EC:5.4.99.5]10	0.489088	0.0797618	0.24898	Not significant
compost_tilled-yes	5-carboxymethyl-2-hydroxymuconate isomerase [EC:5.3.3.10]	0.489045	0.0817301	0.252416	Not significant
compost_tilled-yes	fructan beta-fructosidase [EC:3.2.1.80]	0.48898	0.142875	0.326859	Not significant
compost_tilled-yes	dimethylamine monooxygenase subunit A [EC:1.14.13.238]	0.488403	0.0881539	0.258331	Not significant
compost_tilled-yes	uncharacterized_protein-ko:K08219	0.486981	0.227908	0.422308	Not significant
compost_tilled-yes	putative membrane protein14	0.485144	0.0887733	0.263525	Not significant
compost_tilled-yes	uncharacterized_protein-ko:K09116	0.484083	0.20136	0.39424	Not significant
compost_tilled-yes	MSHA biogenesis protein MshI	0.48372	0.226761	0.421815	Not significant
compost_tilled-yes	glycerol transport system ATP-binding protein	0.483519	0.0858584	0.258473	Not significant
compost_tilled-yes	precorrin-6A synthase [EC:2.1.1.152]	0.483447	0.13758	0.323061	Not significant
compost_tilled-yes	uncharacterized_protein-ko:K05978	0.483438	0.0885803	0.263543	Not significant
compost_tilled-yes	malonate decarboxylase gamma subunit [EC:4.1.1.87]	0.482663	0.294629	0.491195	Not significant
compost_tilled-yes	N-hydroxyarylamine O-acetyltransferase [EC:2.3.1.118]	0.481532	0.0950857	0.271921	Not significant
compost_tilled-yes	not_found-ko:K05360	0.480208	0.124132	0.309524	Not significant
compost_tilled-yes	spore maturation protein A	0.480004	0.209095	0.406081	Not significant
compost_tilled-yes	triacylglycerol lipase [EC:3.1.1.3]	0.477898	0.10202	0.284057	Not significant
compost_tilled-yes	inositol-phosphate phosphatase / L-galactose 1-phosphate phosphatase / histidinol-phosphatase [EC:3.1.3.25 3.1.3.93 3.1.3.15]	0.477722	0.0904564	0.269672	Not significant
compost_tilled-yes	pilus assembly protein FimV	0.476609	0.143253	0.332813	Not significant
compost_tilled-yes	methyl-accepting chemotaxis protein I, serine sensor receptor	0.474888	0.210736	0.410108	Not significant
compost_tilled-yes	1-carboxybiuret hydrolase [EC:3.5.1.131]	0.474453	0.132455	0.325433	Not significant
compost_tilled-yes	L-ornithine Nalpha-acyltransferase [EC:2.3.2.30]	0.474353	0.0832019	0.262625	Not significant
compost_tilled-yes	uncharacterized_protein-ko:K07124	0.474193	0.142635	0.333948	Not significant
compost_tilled-yes	multicomponent Na+:H+ antiporter subunit B	0.474008	0.1333	0.323133	Not significant
compost_tilled-yes	TetR/AcrR family transcriptional regulator, transcriptional repressor for nem operon	0.473847	0.103343	0.287727	Not significant
compost_tilled-yes	alanine-synthesizing transaminase [EC:2.6.1.66 2.6.1.2]	0.473596	0.129647	0.319821	Not significant
compost_tilled-yes	urea transport system permease protein8	0.473538	0.0798075	0.258633	Not significant
compost_tilled-yes	aerotaxis receptor	0.473071	0.201452	0.401342	Not significant
compost_tilled-yes	DNA-directed RNA polymerase subunit beta-beta' [EC:2.7.7.6]	0.473014	0.102098	0.286669	Not significant
compost_tilled-yes	glycerol transport system ATP-binding protein10	0.472479	0.0862853	0.268361	Not significant
compost_tilled-yes	D-amino-acid dehydrogenase [EC:1.4.5.1]	0.472467	0.0713144	0.248341	Not significant
compost_tilled-yes	small multidrug resistance family-3 protein	0.472351	0.0867641	0.267168	Not significant
compost_tilled-yes	guanine deaminase [EC:3.5.4.3]	0.472258	0.0833456	0.263281	Not significant
compost_tilled-yes	urea transport system ATP-binding protein	0.472124	0.080304	0.260171	Not significant
compost_tilled-yes	inositol transport system substrate-binding protein	0.471312	0.101157	0.288203	Not significant
compost_tilled-yes	glycerol transport system permease protein	0.470905	0.0862714	0.270196	Not significant
compost_tilled-yes	N-acylneuraminate cytidylyltransferase [EC:2.7.7.43]	0.47043	0.105813	0.292138	Not significant
compost_tilled-yes	ATP-dependent RNA helicase RhlB [EC:3.6.4.13]	0.47017	0.110169	0.297972	Not significant
compost_tilled-yes	PqqA peptide cyclase [EC:1.21.98.4]	0.469876	0.0893964	0.272743	Not significant
compost_tilled-yes	flagellar basal-body rod protein FlgF	0.468864	0.0849355	0.266849	Not significant
compost_tilled-yes	molybdate transport system regulatory protein	0.468239	0.0843623	0.268653	Not significant
compost_tilled-yes	large subunit ribosomal protein L7A	0.466684	0.234187	0.440172	Not significant
compost_tilled-yes	neurotransmitter:Na+ symporter, NSS family	0.465913	0.11588	0.306177	Not significant
compost_tilled-yes	MurE/MurF fusion protein [EC:6.3.2.13 6.3.2.10]	0.465337	0.0965089	0.284521	Not significant
compost_tilled-yes	general secretion pathway protein M	0.464568	0.136636	0.333097	Not significant
compost_tilled-yes	inositol transport system ATP-binding protein2	0.464047	0.119337	0.315037	Not significant
compost_tilled-yes	2-amino-4-deoxychorismate synthase [EC:2.6.1.86]	0.463243	0.161538	0.362911	Not significant
compost_tilled-yes	catecholate siderophore receptor	0.462631	0.138175	0.335365	Not significant
compost_tilled-yes	multicomponent Na+:H+ antiporter subunit C	0.462231	0.099504	0.290983	Not significant
compost_tilled-yes	formiminoglutamase [EC:3.5.3.8]	0.459308	0.136845	0.336024	Not significant
compost_tilled-yes	inositol transport system permease protein	0.45925	0.126987	0.324602	Not significant
compost_tilled-yes	antitoxin CcdA	0.45919	0.130308	0.328505	Not significant
compost_tilled-yes	nitrite reductase (NADH) large subunit [EC:1.7.1.15]	0.45851	0.0873072	0.277396	Not significant
compost_tilled-yes	uracil-DNA glycosylase [EC:3.2.2.27]	0.458292	0.0939546	0.28551	Not significant
compost_tilled-yes	porphyrinogen peroxidase [EC:1.11.1.-]	0.457923	0.0967763	0.288911	Not significant
compost_tilled-yes	6-phosphogluconolactonase [EC:3.1.1.31]	0.457596	0.0752461	0.262331	Not significant
compost_tilled-yes	steroid Delta-isomerase [EC:5.3.3.1]	0.457223	0.149666	0.351062	Not significant
compost_tilled-yes	flagellar FliJ protein	0.456102	0.0879356	0.279646	Not significant
compost_tilled-yes	4-hydroxybenzoyl-CoA thioesterase [EC:3.1.2.23]	0.455991	0.110935	0.307833	Not significant
compost_tilled-yes	LysR family transcriptional regulator, hydrogen peroxide-inducible genes activator	0.455033	0.100617	0.295718	Not significant
compost_tilled-yes	taurine transport system ATP-binding protein [EC:7.6.2.7]	0.454541	0.0808681	0.272929	Not significant
compost_tilled-yes	taurine-pyruvate aminotransferase [EC:2.6.1.77]	0.454295	0.149526	0.35412	Not significant
compost_tilled-yes	general L-amino acid transport system permease protein	0.453938	0.074338	0.263401	Not significant
compost_tilled-yes	4-oxalocrotonate tautomerase [EC:5.3.2.6]	0.452037	0.080572	0.272879	Not significant
compost_tilled-yes	Fe/S biogenesis protein NfuA	0.450718	0.161582	0.369532	Not significant
compost_tilled-yes	2,4-dienoyl-CoA reductase (NADPH2) [EC:1.3.1.34]	0.4499	0.129163	0.333934	Not significant
compost_tilled-yes	uncharacterized_protein-ko:K03088	0.449363	0.0958427	0.294285	Not significant
compost_tilled-yes	filamentous hemagglutinin	0.449132	0.129256	0.334935	Not significant
compost_tilled-yes	ATP-binding cassette, subfamily C, bacterial LapB	0.449095	0.150147	0.358823	Not significant
compost_tilled-yes	alpha-glucoside transport system permease protein	0.447438	0.126471	0.330654	Not significant
compost_tilled-yes	protein ImuA	0.446996	0.109355	0.311917	Not significant
compost_tilled-yes	lantibiotic transport system ATP-binding protein	0.444988	0.142369	0.352068	Not significant
compost_tilled-yes	MFS transporter, YQGE family, putative transporter	0.444916	0.151047	0.361693	Not significant
compost_tilled-yes	3-dehydrotetronate 4-kinase [EC:2.7.1.217]	0.444811	0.0804521	0.280018	Not significant
compost_tilled-yes	vitamin B12 transport system substrate-binding protein	0.444218	0.153063	0.365737	Not significant
compost_tilled-yes	4-hydroxy-4-methyl-2-oxoglutarate aldolase [EC:4.1.3.17]	0.442085	0.0723375	0.268552	Not significant
compost_tilled-yes	endo-alpha-N-acetylgalactosaminidase [EC:3.2.1.97]	0.441661	0.209731	0.430384	Not significant
compost_tilled-yes	uncharacterized_protein-ko:K05584	0.441408	0.102484	0.307233	Not significant
compost_tilled-yes	transposase, IS30 family	0.441332	0.187377	0.406681	Not significant
compost_tilled-yes	protein-glutamine gamma-glutamyltransferase [EC:2.3.2.13]4	0.440391	0.124693	0.334825	Not significant
compost_tilled-yes	uncharacterized_protein-ko:K03487	0.44028	0.122776	0.332115	Not significant
compost_tilled-yes	L-rhamnose-H+ transport protein	0.440116	0.207275	0.429494	Not significant
compost_tilled-yes	putative spermidine/putrescine transport system permease protein4	0.439953	0.0739613	0.2726	Not significant
compost_tilled-yes	(2R)-sulfolactate sulfo-lyase subunit beta [EC:4.4.1.24]	0.438754	0.09228	0.296703	Not significant
compost_tilled-yes	L-arabinose isomerase [EC:5.3.1.4]	0.438471	0.113365	0.322202	Not significant
compost_tilled-yes	hexosaminidase [EC:3.2.1.52]	0.43831	0.119422	0.329184	Not significant
compost_tilled-yes	AsmA family protein	0.437862	0.108628	0.316778	Not significant
compost_tilled-yes	alcohol dehydrogenase [EC:1.1.1.-]	0.436587	0.257501	0.482574	Not significant
compost_tilled-yes	ectoine hydrolase [EC:3.5.4.44]	0.436034	0.0746033	0.276627	Not significant
compost_tilled-yes	formate transporter10	0.435854	0.117808	0.328674	Not significant
compost_tilled-yes	uncharacterized_protein-ko:K02560	0.435001	0.129768	0.343774	Not significant
compost_tilled-yes	7-alpha-hydroxysteroid dehydrogenase [EC:1.1.1.159]	0.434897	0.0865141	0.291893	Not significant
compost_tilled-yes	two-component system, OmpR family, phosphate regulon response regulator OmpR	0.434824	0.108889	0.319543	Not significant
compost_tilled-yes	L-arabinose transport system ATP-binding protein [EC:7.5.2.12]	0.434402	0.176236	0.397989	Not significant
compost_tilled-yes	glucoamylase [EC:3.2.1.3]	0.434056	0.132089	0.347735	Not significant
compost_tilled-yes	putative spermidine/putrescine transport system permease protein	0.433737	0.0705329	0.272692	Not significant
compost_tilled-yes	benzil reductase ((S)-benzoin forming) [EC:1.1.1.320]	0.433579	0.153635	0.373937	Not significant
compost_tilled-yes	cyclohexadieny/prephenate dehydrogenase [EC:1.3.1.43 1.3.1.12]	0.432741	0.0751943	0.278088	Not significant
compost_tilled-yes	glucosylglycerol-phosphate synthase [EC:2.4.1.213]	0.431783	0.258344	0.48698	Not significant
compost_tilled-yes	N-acetylornithine carbamoyltransferase [EC:2.1.3.9]	0.43079	0.155822	0.377399	Not significant
compost_tilled-yes	GTP cyclohydrolase IB [EC:3.5.4.16]	0.430593	0.100443	0.311234	Not significant
compost_tilled-yes	BolA family transcriptional regulator, general stress-responsive regulator	0.430529	0.112131	0.325497	Not significant
compost_tilled-yes	GntR family transcriptional regulator / MocR family aminotransferase	0.430132	0.088877	0.297797	Not significant
compost_tilled-yes	MSHA biogenesis protein MshO	0.429601	0.186395	0.412925	Not significant
compost_tilled-yes	23S rRNA pseudouridine2457 synthase [EC:5.4.99.20]	0.427647	0.094084	0.304723	Not significant
compost_tilled-yes	two-component system, LytTR family, response regulator AlgR	0.427478	0.157376	0.381607	Not significant
compost_tilled-yes	zinc D-Ala-D-Ala carboxypeptidase [EC:3.4.17.14]	0.427272	0.259717	0.489506	Not significant
compost_tilled-yes	lipoyl-dependent peroxiredoxin subunit D [EC:1.11.1.28]	0.426785	0.0871459	0.297729	Not significant
compost_tilled-yes	Lrp/AsnC family transcriptional regulator, leucine-responsive regulatory protein	0.425935	0.0847814	0.294802	Not significant
compost_tilled-yes	putative membrane protein9	0.425089	0.0897668	0.300915	Not significant
compost_tilled-yes	sodium/proline symporter	0.425072	0.147167	0.369765	Not significant
compost_tilled-yes	thiamine pyrophosphokinase [EC:2.7.6.2]	0.424301	0.118255	0.337152	Not significant
compost_tilled-yes	L-serine dehydratase [EC:4.3.1.17]	0.423367	0.080842	0.291464	Not significant
compost_tilled-yes	ethanolamine ammonia-lyase large subunit [EC:4.3.1.7]	0.423008	0.112709	0.331052	Not significant
compost_tilled-yes	trimethylamine---corrinoid protein Co-methyltransferase [EC:2.1.1.250]	0.422843	0.0965284	0.312095	Not significant
compost_tilled-yes	urea transport system permease protein	0.42281	0.0747838	0.28536	Not significant
compost_tilled-yes	membrane fusion protein, multidrug efflux system6	0.422238	0.130628	0.351985	Not significant
compost_tilled-yes	surfeit locus 1 family protein	0.422215	0.114919	0.334166	Not significant
compost_tilled-yes	rhamnosyltransferase [EC:2.4.1.-]3	0.422188	0.234999	0.470353	Not significant
compost_tilled-yes	flagellar biosynthesis protein	0.421738	0.0877368	0.300055	Not significant
compost_tilled-yes	AsmA protein	0.421188	0.0866217	0.301349	Not significant
compost_tilled-yes	glycogen debranching enzyme [EC:3.2.1.196]	0.420832	0.0873372	0.301763	Not significant
compost_tilled-yes	phosphonate transport system permease protein	0.420657	0.0801757	0.293058	Not significant
compost_tilled-yes	ethanolamine ammonia-lyase small subunit [EC:4.3.1.7]	0.420557	0.116762	0.337713	Not significant
compost_tilled-yes	putative spermidine/putrescine transport system substrate-binding protein	0.420327	0.07081	0.280551	Not significant
compost_tilled-yes	triphosphoribosyl-dephospho-CoA synthase [EC:2.4.2.52]	0.419327	0.197816	0.432031	Not significant
compost_tilled-yes	octopine/nopaline transport system permease protein6	0.419113	0.109226	0.329922	Not significant
compost_tilled-yes	teichuronic acid biosynthesis protein TuaE	0.418485	0.261812	0.497365	Not significant
compost_tilled-yes	small multidrug resistance pump	0.417719	0.0919128	0.308849	Not significant
compost_tilled-yes	alpha-glucuronidase [EC:3.2.1.139]	0.416044	0.105663	0.326576	Not significant
compost_tilled-yes	copper resistance protein B	0.415057	0.101579	0.322475	Not significant
compost_tilled-yes	sulfite dehydrogenase (quinone) subunit SoeB	0.414744	0.136383	0.36327	Not significant
compost_tilled-yes	glycine betaine/proline transport system substrate-binding protein	0.414389	0.0935443	0.314056	Not significant
compost_tilled-yes	ribonucleoside-diphosphate reductase beta chain [EC:1.17.4.1]	0.413708	0.0858387	0.303816	Not significant
compost_tilled-yes	ribonuclease I (enterobacter ribonuclease) [EC:4.6.1.21]	0.413678	0.0848083	0.303134	Not significant
compost_tilled-yes	streptogrisin B [EC:3.4.21.81]	0.413539	0.232488	0.473668	Not significant
compost_tilled-yes	LacI family transcriptional regulator, sucrose operon repressor	0.413036	0.188573	0.4247	Not significant
compost_tilled-yes	glutathione-regulated potassium-efflux system ancillary protein KefG	0.413034	0.294696	0.531714	Not significant
compost_tilled-yes	flavodoxin I	0.412446	0.189123	0.424546	Not significant
compost_tilled-yes	molecular chaperone IbpA	0.412206	0.112442	0.338153	Not significant
compost_tilled-yes	conjugal transfer ATP-binding protein TraC	0.41154	0.197956	0.43882	Not significant
compost_tilled-yes	two-component system, response regulator FlrC	0.410476	0.120109	0.348608	Not significant
compost_tilled-yes	para-aminobenzoate synthetase / 4-amino-4-deoxychorismate lyase [EC:2.6.1.85 4.1.3.38]	0.410353	0.10743	0.332735	Not significant
compost_tilled-yes	4-amino-4-deoxychorismate lyase [EC:4.1.3.38]	0.40982	0.0927545	0.31473	Not significant
compost_tilled-yes	sorbitol/mannitol transport system permease protein	0.409434	0.10956	0.336955	Not significant
compost_tilled-yes	sulfate/thiosulfate transport system permease protein5	0.409354	0.0847497	0.305215	Not significant
compost_tilled-yes	long-chain-acyl-CoA dehydrogenase [EC:1.3.8.8]	0.409041	0.131587	0.363388	Not significant
compost_tilled-yes	outer membrane protein, multidrug efflux system4	0.40892	0.140769	0.373677	Not significant
compost_tilled-yes	sucrose phosphorylase [EC:2.4.1.7]	0.408867	0.133268	0.363319	Not significant
compost_tilled-yes	N-acetylglucosamine PTS system EIICBA or EIICB component [EC:2.7.1.193]	0.408671	0.108983	0.334649	Not significant
compost_tilled-yes	lactate 2-monooxygenase [EC:1.13.12.4]	0.408314	0.162753	0.399714	Not significant
compost_tilled-yes	aminomuconate-semialdehyde/2-hydroxymuconate-6-semialdehyde dehydrogenase [EC:1.2.1.32 1.2.1.85]	0.408256	0.0964649	0.321304	Not significant
compost_tilled-yes	N-acetylglucosamine kinase [EC:2.7.1.59]	0.407834	0.0959308	0.320425	Not significant
compost_tilled-yes	uncharacterized_protein-ko:K01482	0.407682	0.111895	0.340331	Not significant
compost_tilled-yes	uncharacterized_protein-ko:K03975	0.407519	0.0852379	0.308295	Not significant
compost_tilled-yes	MFS transporter, DHA2 family, methylenomycin A resistance protein	0.406303	0.133795	0.368095	Not significant
compost_tilled-yes	chemotaxis protein CheD [EC:3.5.1.44]	0.405759	0.088799	0.313931	Not significant
compost_tilled-yes	2-dehydro-3-deoxyphosphogalactonate aldolase [EC:4.1.2.21]	0.405261	0.093711	0.320674	Not significant
compost_tilled-yes	tartronate-semialdehyde synthase [EC:4.1.1.47]	0.405246	0.0900974	0.314231	Not significant
compost_tilled-yes	TetR/AcrR family transcriptional regulator, cholesterol catabolism regulator	0.404545	0.192053	0.434313	Not significant
compost_tilled-yes	glutamate dehydrogenase [EC:1.4.1.2]	0.402771	0.170154	0.411286	Not significant
compost_tilled-yes	ATP-binding cassette, subfamily C, bacteriocin exporter	0.40251	0.195189	0.43972	Not significant
compost_tilled-yes	3alpha(or 20beta)-hydroxysteroid dehydrogenase [EC:1.1.1.53]	0.402509	0.120411	0.35399	Not significant
compost_tilled-yes	uncharacterized_protein-ko:K03346	0.401822	0.101042	0.329657	Not significant
compost_tilled-yes	two-component system, OmpR family, osmolarity sensor histidine kinase EnvZ [EC:2.7.13.3]	0.401327	0.0881837	0.313289	Not significant
compost_tilled-yes	polysaccharide biosynthesis protein VpsM	0.401221	0.175293	0.421549	Not significant
compost_tilled-yes	malonyl-CoA O-methyltransferase [EC:2.1.1.197]	0.400829	0.0945267	0.323021	Not significant
compost_tilled-yes	multidrug efflux pump8	0.400687	0.105326	0.336586	Not significant
compost_tilled-yes	CysZ protein	0.400244	0.0914087	0.318521	Not significant
compost_tilled-yes	RNA methyltransferase, TrmH family [EC:2.1.1.-]	0.399797	0.10116	0.329071	Not significant
compost_tilled-yes	N-acetylglucosamine PTS system EIIB component [EC:2.7.1.193]	0.399709	0.113543	0.346691	Not significant
compost_tilled-yes	arabinan endo-1,5-alpha-L-arabinosidase [EC:3.2.1.99]	0.399014	0.17805	0.422747	Not significant
compost_tilled-yes	membrane fusion protein, multidrug efflux system2	0.398645	0.107438	0.340323	Not significant
compost_tilled-yes	raffinose/stachyose/melibiose transport system substrate-binding protein	0.398144	0.0972491	0.328369	Not significant
compost_tilled-yes	long-chain fatty acid transport protein	0.39809	0.0852372	0.315063	Not significant
compost_tilled-yes	taurine transport system substrate-binding protein	0.397513	0.0953808	0.326577	Not significant
compost_tilled-yes	type VI secretion system secreted protein VgrG	0.396222	0.114455	0.350632	Not significant
compost_tilled-yes	putative protein-disulfide isomerase	0.39617	0.187938	0.435585	Not significant
compost_tilled-yes	aldehyde dehydrogenase [EC:1.2.1.-]	0.395939	0.195326	0.444143	Not significant
compost_tilled-yes	N2-acetyl-L-2,4-diaminobutanoate deacetylase [EC:3.5.1.125]	0.395663	0.1125	0.347764	Not significant
compost_tilled-yes	subtilisin [EC:3.4.21.62]	0.395572	0.184596	0.4332	Not significant
compost_tilled-yes	ATP-binding cassette, subfamily C, bacterial exporter for protease/lipase	0.39539	0.19066	0.438078	Not significant
compost_tilled-yes	alpha-glucoside transport system substrate-binding protein	0.395273	0.127817	0.365745	Not significant
compost_tilled-yes	muconate cycloisomerase [EC:5.5.1.1]	0.395256	0.0762294	0.304762	Not significant
compost_tilled-yes	putative transcriptional regulator10	0.394822	0.100899	0.33518	Not significant
compost_tilled-yes	uncharacterized_protein-ko:K07352	0.394638	0.230573	0.481841	Not significant
compost_tilled-yes	prophage regulatory protein	0.393471	0.141233	0.383738	Not significant
compost_tilled-yes	membrane glycosyltransferase [EC:2.4.1.-]	0.39301	0.124344	0.364651	Not significant
compost_tilled-yes	itaconyl-CoA hydratase / mesaconyl-C4 CoA hydratase [EC:4.2.1.56 4.2.1.-]	0.392689	0.119833	0.357189	Not significant
compost_tilled-yes	chorismate mutase [EC:5.4.99.5]2	0.39224	0.169335	0.417403	Not significant
compost_tilled-yes	alpha-1,4-digalacturonate transport system permease protein	0.391844	0.11116	0.348984	Not significant
compost_tilled-yes	saccharopine dehydrogenase (NAD+, L-lysine forming) [EC:1.5.1.7]	0.391266	0.0720599	0.301957	Not significant
compost_tilled-yes	vitamin B12/bleomycin/antimicrobial peptide transport system ATP-binding/permease protein	0.391218	0.0872095	0.321857	Not significant
compost_tilled-yes	glucuronate isomerase [EC:5.3.1.12]	0.390577	0.106717	0.345184	Not significant
compost_tilled-yes	acyl-lipid omega-6 desaturase (Delta-12 desaturase) [EC:1.14.19.23 1.14.19.45]	0.390496	0.0747528	0.305843	Not significant
compost_tilled-yes	TetR/AcrR family transcriptional regulator	0.390354	0.148	0.395024	Not significant
compost_tilled-yes	isopentenyl-diphosphate Delta-isomerase [EC:5.3.3.2]	0.38992	0.103056	0.340481	Not significant
compost_tilled-yes	L,D-transpeptidase ErfK/SrfK	0.389903	0.075141	0.305721	Not significant
compost_tilled-yes	meromycolic acid enoyl-[acyl-carrier-protein] reductase [EC:1.3.1.118]	0.389521	0.25363	0.508696	Not significant
compost_tilled-yes	beta-carotene/zeaxanthin 4-ketolase [EC:1.14.99.63 1.14.99.64]	0.389434	0.19817	0.452809	Not significant
compost_tilled-yes	3-deoxy-alpha-D-manno-octulosonate 8-oxidase [EC:1.1.3.48]	0.388801	0.270183	0.524835	Not significant
compost_tilled-yes	multidrug efflux pump10	0.387997	0.104577	0.345663	Not significant
compost_tilled-yes	lipopolysaccharide exporter	0.387154	0.147975	0.395162	Not significant
compost_tilled-yes	cyclohexadienyl dehydratase [EC:4.2.1.51 4.2.1.91]	0.385513	0.0867986	0.32321	Not significant
compost_tilled-yes	xanthine phosphoribosyltransferase [EC:2.4.2.22]4	0.384187	0.0821761	0.318707	Not significant
compost_tilled-yes	peptidyl-prolyl isomerase F (cyclophilin D) [EC:5.2.1.8]	0.384163	0.0937356	0.333578	Not significant
compost_tilled-yes	S-formylglutathione hydrolase [EC:3.1.2.12]	0.383029	0.115456	0.360656	Not significant
compost_tilled-yes	GntR family transcriptional regulator, rspAB operon transcriptional repressor	0.382408	0.0818362	0.319517	Not significant
compost_tilled-yes	aldose sugar dehydrogenase [EC:1.1.5.-]	0.381719	0.119946	0.36657	Not significant
compost_tilled-yes	BolA-like protein 1	0.381313	0.0847491	0.325009	Not significant
compost_tilled-yes	glutathione synthase [EC:6.3.2.3]	0.380138	0.104655	0.349378	Not significant
compost_tilled-yes	kumamolisin	0.379986	0.175907	0.431817	Not significant
compost_tilled-yes	D-galactose 1-dehydrogenase [EC:1.1.1.48]	0.379827	0.116166	0.362716	Not significant
compost_tilled-yes	two-component system, cell cycle response regulator CpdR	0.379636	0.11053	0.357289	Not significant
compost_tilled-yes	uncharacterized_protein-ko:K03335	0.379247	0.108918	0.353867	Not significant
compost_tilled-yes	glutamate/aspartate transport system ATP-binding protein [EC:7.4.2.1]	0.379045	0.151774	0.405178	Not significant
compost_tilled-yes	MFS transporter, MHS family, proline/betaine transporter	0.379035	0.129742	0.38036	Not significant
compost_tilled-yes	uncharacterized_protein-ko:K02650	0.378978	0.108267	0.354643	Not significant
compost_tilled-yes	opine dehydrogenase [EC:1.5.1.28]	0.378721	0.115629	0.361165	Not significant
compost_tilled-yes	heavy-metal exporter, HME family	0.378704	0.134257	0.386116	Not significant
compost_tilled-yes	malonate decarboxylase delta subunit	0.378306	0.295796	0.556847	Not significant
compost_tilled-yes	general L-amino acid transport system permease protein9	0.378117	0.0678204	0.305204	Not significant
compost_tilled-yes	putative (di)nucleoside polyphosphate hydrolase [EC:3.6.1.-]	0.37695	0.101125	0.347564	Not significant
compost_tilled-yes	elongation factor P--(R)-beta-lysine ligase [EC:6.3.1.-]	0.376436	0.0829856	0.324872	Not significant
compost_tilled-yes	molecular chaperone HtpG	0.376342	0.0928992	0.337475	Not significant
compost_tilled-yes	murein DD-endopeptidase [EC:3.4.-.-]	0.376099	0.118846	0.37154	Not significant
compost_tilled-yes	6-phospho-5-dehydro-2-deoxy-D-gluconate aldolase [EC:4.1.2.29]	0.375824	0.265736	0.529015	Not significant
compost_tilled-yes	galactofuranosylgalactofuranosylrhamnosyl-N-acetylglucosaminyl-diphospho-decaprenol beta-1,5/1,6-galactofuranosyltransferase [EC:2.4.1.288]	0.374785	0.146751	0.403405	Not significant
compost_tilled-yes	translation initiation factor 1	0.374623	0.107916	0.356261	Not significant
compost_tilled-yes	tyrosine decarboxylase / aspartate 1-decarboxylase [EC:4.1.1.25 4.1.1.11]	0.374141	0.155391	0.411096	Not significant
compost_tilled-yes	two-component system, cell cycle sensor histidine kinase PleC [EC:2.7.13.3]	0.373621	0.0893767	0.334514	Not significant
compost_tilled-yes	glucose-6-phosphate 1-epimerase [EC:5.1.3.15]	0.373616	0.181213	0.443518	Not significant
compost_tilled-yes	sn-glycerol 3-phosphate transport system permease protein	0.373384	0.0637849	0.303893	Not significant
compost_tilled-yes	fumarylpyruvate hydrolase [EC:3.7.1.20]	0.37231	0.0791608	0.32383	Not significant
compost_tilled-yes	urea carboxylase [EC:6.3.4.6]	0.372207	0.115053	0.367588	Not significant
compost_tilled-yes	sigma-E factor negative regulatory protein RseB	0.371998	0.102353	0.353095	Not significant
compost_tilled-yes	N-acetylneuraminate lyase [EC:4.1.3.3]	0.371594	0.108502	0.358464	Not significant
compost_tilled-yes	not_found-ko:K08081	0.371337	0.267076	0.534195	Not significant
compost_tilled-yes	NADP-reducing hydrogenase subunit HndC [EC:1.12.1.3]	0.370835	0.168015	0.430106	Not significant
compost_tilled-yes	dihydrofolate reductase [EC:1.5.1.3]	0.370755	0.111073	0.363892	Not significant
compost_tilled-yes	toxin FitB [EC:3.1.-.-]	0.370646	0.0778628	0.323232	Not significant
compost_tilled-yes	uncharacterized_protein-ko:K01101	0.370202	0.0809394	0.326431	Not significant
compost_tilled-yes	multicomponent Na+:H+ antiporter subunit E	0.369527	0.0985301	0.349065	Not significant
compost_tilled-yes	sarcosine oxidase, subunit delta [EC:1.5.3.1]	0.369298	0.0974671	0.347414	Not significant
compost_tilled-yes	neutral amino acid transport system ATP-binding protein	0.368907	0.130549	0.387971	Not significant
compost_tilled-yes	antitoxin CptB	0.36889	0.104042	0.355589	Not significant
compost_tilled-yes	preprotein translocase subunit SecB	0.368428	0.104118	0.356202	Not significant
compost_tilled-yes	glucose/mannose transport system permease protein2	0.368333	0.0757375	0.322439	Not significant
compost_tilled-yes	2-octaprenyl-6-methoxyphenol hydroxylase [EC:1.14.13.-]	0.367979	0.0920944	0.342491	Not significant
compost_tilled-yes	molybdenum transport protein [EC:2.4.2.-]	0.367732	0.138354	0.397641	Not significant
compost_tilled-yes	spore germination protein	0.367429	0.217725	0.488024	Not significant
compost_tilled-yes	inositol-phosphate transport system substrate-binding protein	0.367213	0.175185	0.441604	Not significant
compost_tilled-yes	uncharacterized_protein-ko:K00928	0.36692	0.075119	0.322141	Not significant
compost_tilled-yes	two-component system, sensor histidine kinase LadS	0.366731	0.137168	0.397707	Not significant
compost_tilled-yes	malonate decarboxylase alpha subunit [EC:2.3.1.187]	0.36555	0.295217	0.5629	Not significant
compost_tilled-yes	putative Mg2+ transporter-C (MgtC) family protein	0.365252	0.0919522	0.343939	Not significant
compost_tilled-yes	23S rRNA pseudouridine955/2504/2580 synthase [EC:5.4.99.24]	0.365018	0.117519	0.375155	Not significant
compost_tilled-yes	two-component system, OmpR family, sensor histidine kinase QseC [EC:2.7.13.3]	0.364871	0.191655	0.460238	Not significant
compost_tilled-yes	multicomponent Na+:H+ antiporter subunit G	0.363852	0.095368	0.348489	Not significant
compost_tilled-yes	two-component system, chemotaxis family, chemotaxis protein CheV	0.363732	0.174895	0.441199	Not significant
compost_tilled-yes	uncharacterized_protein-ko:K02913	0.363296	0.0753338	0.323657	Not significant
compost_tilled-yes	3-keto-5-aminohexanoate cleavage enzyme [EC:2.3.1.247]	0.362475	0.0968223	0.350226	Not significant
compost_tilled-yes	glycerate dehydrogenase [EC:1.1.1.29]6	0.362271	0.128237	0.389886	Not significant
compost_tilled-yes	L-fucose mutarotase [EC:5.1.3.29]	0.361755	0.0689743	0.317495	Not significant
compost_tilled-yes	phosphoribosyl-dephospho-CoA transferase [EC:2.7.7.66]	0.361023	0.289361	0.560607	Not significant
compost_tilled-yes	O-acetylserine/cysteine efflux transporter	0.36071	0.0853392	0.338131	Not significant
compost_tilled-yes	inhibitor of cysteine peptidase	0.360323	0.1787	0.448397	Not significant
compost_tilled-yes	OmpA-OmpF porin, OOP family	0.360179	0.149245	0.416093	Not significant
compost_tilled-yes	4-oxalomesaconate tautomerase [EC:5.3.2.8]	0.360069	0.117264	0.378386	Not significant
compost_tilled-yes	3-hydroxy acid dehydrogenase / malonic semialdehyde reductase [EC:1.1.1.381 1.1.1.-]	0.359983	0.128168	0.391065	Not significant
compost_tilled-yes	cytochrome c oxidase cbb3-type subunit II	0.358945	0.0679093	0.318617	Not significant
compost_tilled-yes	cellulose 1,4-beta-cellobiosidase [EC:3.2.1.91]	0.358185	0.201151	0.475531	Not significant
compost_tilled-yes	regulator of ribonuclease activity A	0.357994	0.0768919	0.32987	Not significant
compost_tilled-yes	paired small multidrug resistance pump9	0.357617	0.251549	0.526304	Not significant
compost_tilled-yes	modulator of FtsH protease	0.357412	0.121613	0.384849	Not significant
compost_tilled-yes	tRNA (mo5U34)-methyltransferase [EC:2.1.1.-]	0.357237	0.126117	0.390926	Not significant
compost_tilled-yes	6 kDa early secretory antigenic target	0.357209	0.226833	0.501423	Not significant
compost_tilled-yes	L-cystine transport system substrate-binding protein	0.357028	0.0617188	0.311861	Not significant
compost_tilled-yes	alditol oxidase [EC:1.1.3.41]	0.35652	0.118297	0.381029	Not significant
compost_tilled-yes	bis(5'-nucleosyl)-tetraphosphatase (symmetrical) [EC:3.6.1.41]	0.356296	0.107585	0.368306	Not significant
compost_tilled-yes	azobenzene reductase [EC:1.7.1.6]	0.356065	0.293091	0.563478	Not significant
compost_tilled-yes	uncharacterized protein involved in response to NO	0.355656	0.0836508	0.340061	Not significant
compost_tilled-yes	MerR family transcriptional regulator, redox-sensitive transcriptional activator SoxR	0.354427	0.0879928	0.346756	Not significant
compost_tilled-yes	RIO kinase 1 [EC:2.7.11.1]	0.351999	0.121841	0.389394	Not significant
compost_tilled-yes	pilus assembly protein CpaD	0.351279	0.111483	0.377706	Not significant
compost_tilled-yes	N-formylglutamate deformylase [EC:3.5.1.68]	0.351207	0.0741712	0.331511	Not significant
compost_tilled-yes	uridine phosphorylase [EC:2.4.2.3]	0.349792	0.128257	0.397762	Not significant
compost_tilled-yes	dimethylsulfone monooxygenase [EC:1.14.14.35]	0.349657	0.109009	0.374899	Not significant
compost_tilled-yes	cytochrome c oxidase cbb3-type subunit I [EC:7.1.1.9]	0.349201	0.0818713	0.342901	Not significant
compost_tilled-yes	ProP effector	0.347918	0.210658	0.491261	Not significant
compost_tilled-yes	MFS transporter, PPP family, 3-phenylpropionic acid transporter	0.347383	0.0745017	0.333471	Not significant
compost_tilled-yes	dipeptide transport system substrate-binding protein	0.3472	0.253258	0.533084	Not significant
compost_tilled-yes	uncharacterized_protein-ko:K03980	0.34404	0.0942379	0.360833	Not significant
compost_tilled-yes	type III secretion protein R	0.344021	0.124069	0.398118	Not significant
compost_tilled-yes	DtxR family transcriptional regulator, manganese transport regulator	0.343277	0.127337	0.403767	Not significant
compost_tilled-yes	AraC family transcriptional regulator9	0.342802	0.0934634	0.360187	Not significant
compost_tilled-yes	microcin C transport system substrate-binding protein	0.340222	0.0970993	0.367109	Not significant
compost_tilled-yes	methylisocitrate lyase [EC:4.1.3.30]	0.340013	0.0672606	0.329339	Not significant
compost_tilled-yes	uncharacterized_protein-ko:K01714	0.339994	0.0748349	0.339689	Not significant
compost_tilled-yes	uncharacterized_protein-ko:K03435	0.33963	0.107429	0.380024	Not significant
compost_tilled-yes	phosphotransferase system, enzyme I, PtsP [EC:2.7.3.9]	0.338328	0.107116	0.380973	Not significant
compost_tilled-yes	sulfate adenylyltransferase subunit 1 [EC:2.7.7.4]	0.337895	0.0952599	0.36586	Not significant
compost_tilled-yes	carnitine O-acetyltransferase [EC:2.3.1.7]	0.337002	0.326828	0.602472	Not significant
compost_tilled-yes	uncharacterized_protein-ko:K10917	0.336878	0.207619	0.494879	Not significant
compost_tilled-yes	deoxyribonucleoside regulator	0.335736	0.119525	0.397917	Not significant
compost_tilled-yes	lipopolysaccharide export system protein LptC	0.335731	0.100516	0.373783	Not significant
compost_tilled-yes	carnitine O-palmitoyltransferase 1, liver isoform [EC:2.3.1.21]	0.335339	0.325345	0.60346	Not significant
compost_tilled-yes	3-oxocholest-4-en-26-oate---CoA ligase [EC:6.2.1.42]	0.335105	0.189497	0.477657	Not significant
compost_tilled-yes	glycine betaine catabolism B	0.333887	0.0822134	0.354067	Not significant
compost_tilled-yes	small membrane protein	0.332906	0.141621	0.424559	Not significant
compost_tilled-yes	two-component system, OmpR family, sensor histidine kinase TorS [EC:2.7.13.3]	0.332747	0.165699	0.452851	Not significant
compost_tilled-yes	aspartate 1-decarboxylase [EC:4.1.1.11]	0.332391	0.092046	0.365979	Not significant
compost_tilled-yes	translocation and assembly module TamA	0.331833	0.103429	0.380247	Not significant
compost_tilled-yes	polysaccharide transporter, PST family	0.331482	0.06355	0.330505	Not significant
compost_tilled-yes	sigma-54 dependent transcriptional regulator, flagellar regulatory protein	0.33096	0.142048	0.426991	Not significant
compost_tilled-yes	2,4-didehydro-3-deoxy-L-rhamnonate hydrolase [EC:3.7.1.26]	0.330909	0.162809	0.449141	Not significant
compost_tilled-yes	sugar PTS system EIIA component [EC:2.7.1.-]	0.330798	0.124854	0.408643	Not significant
compost_tilled-yes	MFS transporter, ACS family, tartrate transporter	0.33076	0.161026	0.447862	Not significant
compost_tilled-yes	phospholipase D1/2 [EC:3.1.4.4]	0.330731	0.114862	0.394881	Not significant
compost_tilled-yes	Fur family transcriptional regulator, zinc uptake regulator6	0.329663	0.100292	0.37785	Not significant
compost_tilled-yes	ureidoacrylate peracid hydrolase [EC:3.5.1.110]	0.329111	0.110497	0.391175	Not significant
compost_tilled-yes	flavin reductase [EC:1.5.1.-]	0.328666	0.0924403	0.370169	Not significant
compost_tilled-yes	urease subunit beta [EC:3.5.1.5]	0.327845	0.0570296	0.325944	Not significant
compost_tilled-yes	HptB-dependent secretion and biofilm anti anti-sigma factor	0.327089	0.238785	0.535391	Not significant
compost_tilled-yes	uncharacterized_protein-ko:K03076	0.32626	0.0610062	0.331527	Not significant
compost_tilled-yes	DNA (cytosine-5)-methyltransferase 1 [EC:2.1.1.37]	0.3259	0.0594731	0.330154	Not significant
compost_tilled-yes	aspartate aminotransferase [EC:2.6.1.1]	0.32523	0.0921944	0.371102	Not significant
compost_tilled-yes	glutathione peroxidase [EC:1.11.1.9]	0.32469	0.0943249	0.374586	Not significant
compost_tilled-yes	Fur family transcriptional regulator, iron response regulator	0.324196	0.0777397	0.354599	Not significant
compost_tilled-yes	CRP/FNR family transcriptional regulator, dissimilatory nitrate respiration regulator	0.323737	0.0969831	0.378898	Not significant
compost_tilled-yes	acyl-[acyl-carrier-protein] desaturase [EC:1.14.19.2 1.14.19.11 1.14.19.26]	0.323449	0.133958	0.422662	Not significant
compost_tilled-yes	L-lysine exporter family protein LysE/ArgO	0.323408	0.0724887	0.348324	Not significant
compost_tilled-yes	uncharacterized_protein-ko:K02854	0.323097	0.0906407	0.371152	Not significant
compost_tilled-yes	nitric oxide reductase NorE protein	0.322979	0.0801785	0.36055	Not significant
compost_tilled-yes	succinylglutamate desuccinylase [EC:3.5.1.96]	0.321726	0.24173	0.539059	Not significant
compost_tilled-yes	ornithine--oxo-acid transaminase [EC:2.6.1.13]	0.320075	0.0673024	0.343591	Not significant
compost_tilled-yes	ferredoxin-nitrate reductase [EC:1.7.7.2]	0.320057	0.179986	0.477995	Not significant
compost_tilled-yes	mannitol 2-dehydrogenase [EC:1.1.1.67]	0.319678	0.101013	0.386532	Not significant
compost_tilled-yes	uncharacterized_protein-ko:K07217	0.317999	0.0996789	0.385117	Not significant
compost_tilled-yes	polar amino acid transport system permease protein	0.317675	0.0495614	0.322674	Not significant
compost_tilled-yes	imidazoleglycerol-phosphate dehydratase / histidinol-phosphatase [EC:4.2.1.19 3.1.3.15]	0.317233	0.0879722	0.370542	Not significant
compost_tilled-yes	not_found-ko:K02972	0.317159	0.0860453	0.369916	Not significant
compost_tilled-yes	type III secretion protein V	0.317131	0.127591	0.41648	Not significant
compost_tilled-yes	DNA polymerase III subunit chi [EC:2.7.7.7]	0.316108	0.0883987	0.373295	Not significant
compost_tilled-yes	ATP-binding cassette, subfamily B, bacterial IrtA [EC:3.6.3.-]	0.316076	0.215131	0.519003	Not significant
compost_tilled-yes	LacI family transcriptional regulator	0.314674	0.0707615	0.351919	Not significant
compost_tilled-yes	alpha,alpha-trehalase [EC:3.2.1.28]	0.314672	0.0836986	0.369115	Not significant
compost_tilled-yes	MFS transporter, DHA2 family, multidrug resistance protein1	0.313953	0.125055	0.418861	Not significant
compost_tilled-yes	sulfite dehydrogenase (quinone) subunit SoeA [EC:1.8.5.6]	0.313722	0.139507	0.43696	Not significant
compost_tilled-yes	putative proteasome-type protease	0.313174	0.108342	0.399297	Not significant
compost_tilled-yes	heme oxygenase (biliverdin-producing, ferredoxin) [EC:1.14.15.20]	0.312619	0.136319	0.43302	Not significant
compost_tilled-yes	aromatic-amino-acid transaminase [EC:2.6.1.57]	0.312598	0.135598	0.43232	Not significant
compost_tilled-yes	inhibitor of KinA	0.312583	0.152679	0.452218	Not significant
compost_tilled-yes	urea transport system substrate-binding protein	0.312492	0.0585268	0.33888	Not significant
compost_tilled-yes	poly(beta-D-mannuronate) lyase [EC:4.2.2.3]	0.312056	0.188994	0.493025	Not significant
compost_tilled-yes	inositol transport system permease protein4	0.311832	0.166335	0.467881	Not significant
compost_tilled-yes	glucosamine kinase [EC:2.7.1.8]	0.311115	0.0915106	0.37947	Not significant
compost_tilled-yes	UDP-N-acetyl-D-galactosamine dehydrogenase [EC:1.1.1.-]	0.310301	0.108151	0.401644	Not significant
compost_tilled-yes	glycerol transport system permease protein2	0.309674	0.0795961	0.366762	Not significant
compost_tilled-yes	putative aldouronate transport system substrate-binding protein	0.309275	0.185148	0.489964	Not significant
compost_tilled-yes	UDP-N-acetylglucosamine pyrophosphorylase [EC:2.7.7.23]	0.308832	0.0649387	0.351083	Not significant
compost_tilled-yes	dipeptide transport system permease protein8	0.308718	0.091427	0.381515	Not significant
compost_tilled-yes	urease accessory protein	0.308614	0.0817219	0.37098	Not significant
compost_tilled-yes	alpha-D-xyloside xylohydrolase [EC:3.2.1.177]	0.308056	0.106158	0.400094	Not significant
compost_tilled-yes	sulfate/thiosulfate transport system ATP-binding protein [EC:7.3.2.3]	0.306177	0.0803439	0.368885	Not significant
compost_tilled-yes	flagellar L-ring protein precursor FlgH	0.305985	0.0721204	0.358204	Not significant
compost_tilled-yes	raffinose/stachyose/melibiose transport system permease protein	0.305966	0.102834	0.397861	Not significant
compost_tilled-yes	3-methylfumaryl-CoA hydratase [EC:4.2.1.153]	0.305811	0.0720441	0.358921	Not significant
compost_tilled-yes	D-threonate/D-erythronate kinase [EC:2.7.1.219 2.7.1.220]	0.305702	0.0946115	0.386585	Not significant
compost_tilled-yes	phosphopantothenate---cysteine ligase (CTP) [EC:6.3.2.5]	0.305172	0.0891581	0.380208	Not significant
compost_tilled-yes	putative ABC transport system ATP-binding protein1	0.305114	0.112701	0.410674	Not significant
compost_tilled-yes	catalase [EC:1.11.1.6]	0.305067	0.0823828	0.373161	Not significant
compost_tilled-yes	putative glycerol-1-phosphate prenyltransferase [EC:2.5.1.-]	0.30476	0.154112	0.459768	Not significant
compost_tilled-yes	chaperone modulatory protein CbpM	0.304322	0.107549	0.404563	Not significant
compost_tilled-yes	simple sugar transport system substrate-binding protein	0.304131	0.065809	0.353092	Not significant
compost_tilled-yes	xanthocillin biosynthesis cytochrome P450 monooxygenase [EC:1.14.-.-]	0.302854	0.103018	0.400412	Not significant
compost_tilled-yes	MarR family transcriptional regulator, lower aerobic nicotinate degradation pathway regulator	0.302746	0.133985	0.436153	Not significant
compost_tilled-yes	uncharacterized_protein-ko:K06337	0.302634	0.104929	0.402831	Not significant
compost_tilled-yes	anhydro-N-acetylmuramic acid kinase [EC:2.7.1.170]	0.302185	0.0811368	0.373633	Not significant
compost_tilled-yes	glutathione reductase (NADPH) [EC:1.8.1.7]	0.302005	0.0842643	0.377869	Not significant
compost_tilled-yes	molecular chaperone HscA	0.301776	0.121699	0.422341	Not significant
compost_tilled-yes	GntR family transcriptional regulator, vanillate catabolism transcriptional regulator	0.300981	0.0711099	0.359747	Not significant
compost_tilled-yes	5-methylcytosine-specific restriction enzyme A [EC:3.1.21.-]	0.300916	0.085281	0.379901	Not significant
compost_tilled-yes	alkanesulfonate monooxygenase [EC:1.14.14.5]	0.299782	0.0734599	0.365265	Not significant
compost_tilled-yes	MFS transporter, AAHS family, 4-hydroxybenzoate transporter	0.299337	0.110151	0.409502	Not significant
compost_tilled-yes	XRE family transcriptional regulator, fatty acid utilization regulator10	0.299066	0.111105	0.412998	Not significant
compost_tilled-yes	salicylate hydroxylase [EC:1.14.13.1]	0.299014	0.0681655	0.36137	Not significant
compost_tilled-yes	MFS transporter, OPA family, glycerol-3-phosphate transporter	0.298945	0.113502	0.415078	Not significant
compost_tilled-yes	altronate hydrolase [EC:4.2.1.7]	0.298368	0.0768707	0.370807	Not significant
compost_tilled-yes	regulator of CtrA degradation	0.297947	0.100954	0.401656	Not significant
compost_tilled-yes	pectinesterase [EC:3.1.1.11]	0.297855	0.107752	0.409291	Not significant
compost_tilled-yes	uncharacterized_protein-ko:K10715	0.297745	0.180472	0.491639	Not significant
compost_tilled-yes	uncharacterized_protein-ko:K09691	0.297095	0.14302	0.45143	Not significant
compost_tilled-yes	putative aldouronate transport system permease protein	0.296753	0.18289	0.496422	Not significant
compost_tilled-yes	beta-lactamase class C [EC:3.5.2.6]	0.29613	0.131301	0.437877	Not significant
compost_tilled-yes	uncharacterized_protein-ko:K04478	0.295588	0.094757	0.394696	Not significant
compost_tilled-yes	non-heme chloroperoxidase [EC:1.11.1.10]	0.294423	0.0555304	0.346714	Not significant
compost_tilled-yes	N,N'-diacetylchitobiose transport system permease protein4	0.293393	0.167723	0.482722	Not significant
compost_tilled-yes	flagellin	0.293181	0.074149	0.371115	Not significant
compost_tilled-yes	beta-alanine--pyruvate transaminase [EC:2.6.1.18]	0.29211	0.0662644	0.363348	Not significant
compost_tilled-yes	stringent starvation protein A	0.291534	0.0999611	0.404602	Not significant
compost_tilled-yes	DNA end-binding protein Ku	0.289954	0.0622725	0.358464	Not significant
compost_tilled-yes	NADH dehydrogenase (ubiquinone) flavoprotein 2 [EC:7.1.1.2 1.6.99.3]	0.289781	0.0671654	0.363346	Not significant
compost_tilled-yes	aminoglycoside 6'-N-acetyltransferase I [EC:2.3.1.82]	0.28928	0.114584	0.423204	Not significant
compost_tilled-yes	multicomponent Na+:H+ antiporter subunit D	0.287907	0.0823984	0.385246	Not significant
compost_tilled-yes	LysR family transcriptional regulator, cys regulon transcriptional activator	0.287892	0.190806	0.512019	Not significant
compost_tilled-yes	sn-glycerol 3-phosphate transport system permease protein9	0.287694	0.0566099	0.352857	Not significant
compost_tilled-yes	2-keto-3-deoxy-L-fuconate dehydrogenase [EC:1.1.1.-]	0.287558	0.074037	0.374858	Not significant
compost_tilled-yes	nitric oxide reductase subunit C	0.286574	0.0960339	0.402033	Not significant
compost_tilled-yes	uncharacterized_protein-ko:K03297	0.286365	0.0820048	0.385196	Not significant
compost_tilled-yes	thiol peroxidase, atypical 2-Cys peroxiredoxin [EC:1.11.1.15]	0.28595	0.0947306	0.402086	Not significant
compost_tilled-yes	HTH-type transcriptional regulator, quorum sensing regulator NprR	0.285645	0.23589	0.558177	Not significant
compost_tilled-yes	septum site-determining protein MinD	0.285589	0.0874601	0.393802	Not significant
compost_tilled-yes	multicomponent Na+:H+ antiporter subunit F	0.285419	0.087661	0.393263	Not significant
compost_tilled-yes	exodeoxyribonuclease V beta subunit [EC:3.1.11.5]	0.285148	0.112496	0.423936	Not significant
compost_tilled-yes	uncharacterized_protein-ko:K03607	0.28454	0.113432	0.425624	Not significant
compost_tilled-yes	N-acetyl-alpha-D-muramate 1-phosphate uridylyltransferase [EC:2.7.7.99]	0.28429	0.091777	0.400326	Not significant
compost_tilled-yes	adenosylhomocysteine nucleosidase [EC:3.2.2.9]	0.283331	0.0380919	0.332719	Not significant
compost_tilled-yes	uncharacterized_protein-ko:K06344	0.283286	0.183454	0.505897	Not significant
compost_tilled-yes	aspartate racemase [EC:5.1.1.13]	0.282325	0.0783464	0.384053	Not significant
compost_tilled-yes	gamma-glutamylputrescine oxidase [EC:1.4.3.-]	0.282249	0.091199	0.399522	Not significant
compost_tilled-yes	glyoxylate/hydroxypyruvate/2-ketogluconate reductase [EC:1.1.1.79 1.1.1.81 1.1.1.215]	0.279792	0.149184	0.470195	Not significant
compost_tilled-yes	N-ethylmaleimide reductase [EC:1.-.-.-]	0.279106	0.0758842	0.383813	Not significant
compost_tilled-yes	cobaltochelatase CobS [EC:6.6.1.2]	0.279056	0.0890966	0.39947	Not significant
compost_tilled-yes	deoxyribodipyrimidine photolyase-related protein	0.278145	0.142933	0.463674	Not significant
compost_tilled-yes	sulfonate transport system permease protein	0.277045	0.0524855	0.356066	Not significant
compost_tilled-yes	diamine N-acetyltransferase [EC:2.3.1.57]	0.276877	0.0884228	0.399955	Not significant
compost_tilled-yes	histidine phosphotransferase ChpT	0.275014	0.0960014	0.411804	Not significant
compost_tilled-yes	phosphonoacetaldehyde hydrolase [EC:3.11.1.1]	0.274852	0.093647	0.408204	Not significant
compost_tilled-yes	salicylate 5-hydroxylase small subunit [EC:1.14.13.172]	0.274076	0.103833	0.424826	Not significant
compost_tilled-yes	hyaluronan synthase [EC:2.4.1.212]	0.273899	0.190126	0.520308	Not significant
compost_tilled-yes	transposase	0.273824	0.243972	0.573011	Not significant
compost_tilled-yes	tRNA 2-thiouridine synthesizing protein A [EC:2.8.1.-]	0.273191	0.0911813	0.407021	Not significant
compost_tilled-yes	endothelin-converting enzyme [EC:3.4.24.71]	0.273053	0.124893	0.446981	Not significant
compost_tilled-yes	beta-1,4-glucosyltransferase [EC:2.4.1.-]	0.272663	0.280572	0.607017	Not significant
compost_tilled-yes	cell division protein ZapE	0.272659	0.0748655	0.386071	Not significant
compost_tilled-yes	alpha-glucoside transport system permease protein6	0.272634	0.123346	0.44591	Not significant
compost_tilled-yes	MFS transporter, DHA1 family, multidrug resistance protein10	0.272077	0.0679195	0.378664	Not significant
compost_tilled-yes	3-dehydro-bile acid Delta4,6-reductase [EC:1.3.1.114]	0.271867	0.0854345	0.401441	Not significant
compost_tilled-yes	primosomal replication protein N	0.27159	0.128208	0.451618	Not significant
compost_tilled-yes	aspartate/glutamate/glutamine transport system permease protein	0.271497	0.167421	0.496576	Not significant
compost_tilled-yes	paired small multidrug resistance pump	0.270954	0.25464	0.585804	Not significant
compost_tilled-yes	Mce-associated membrane protein	0.269868	0.145071	0.472537	Not significant
compost_tilled-yes	putative acetyltransferase [EC:2.3.1.-]3	0.269707	0.152319	0.481174	Not significant
compost_tilled-yes	putative ABC transport system ATP-binding protein10	0.269486	0.0915144	0.410032	Not significant
compost_tilled-yes	methylthioribulose-1-phosphate dehydratase [EC:4.2.1.109]	0.26945	0.105632	0.425301	Not significant
compost_tilled-yes	chromate reductase, NAD(P)H dehydrogenase (quinone)	0.268387	0.0920325	0.410994	Not significant
compost_tilled-yes	phosphate-selective porin OprO and OprP	0.26831	0.0926061	0.410988	Not significant
compost_tilled-yes	fructose PTS system EIIBC or EIIC component [EC:2.7.1.202]	0.267389	0.0671028	0.381324	Not significant
compost_tilled-yes	23S rRNA (uridine2552-2'-O)-methyltransferase [EC:2.1.1.166]	0.267345	0.0875421	0.406408	Not significant
compost_tilled-yes	peptidyl-dipeptidase Dcp [EC:3.4.15.5]	0.266521	0.110478	0.434747	Not significant
compost_tilled-yes	probable blue pigment (indigoidine) exporter	0.266238	0.15599	0.486996	Not significant
compost_tilled-yes	MFS transporter, YNFM family, putative membrane transport protein	0.266101	0.0796103	0.396919	Not significant
compost_tilled-yes	ribosome biogenesis GTPase A	0.265947	0.169074	0.50244	Not significant
compost_tilled-yes	drug/metabolite transporter, DME family	0.265943	0.103465	0.426459	Not significant
compost_tilled-yes	urease subunit gamma/beta [EC:3.5.1.5]	0.265792	0.0802237	0.398291	Not significant
compost_tilled-yes	MFS transporter, DHA2 family, multidrug resistance protein10	0.264849	0.103912	0.427986	Not significant
compost_tilled-yes	intracellular septation protein	0.264725	0.092451	0.413643	Not significant
compost_tilled-yes	S-(hydroxymethyl)glutathione synthase [EC:4.4.1.22]	0.264475	0.0817941	0.400724	Not significant
compost_tilled-yes	formyltetrahydrofolate deformylase [EC:3.5.1.10]	0.26434	0.0667033	0.38301	Not significant
compost_tilled-yes	3-oxosteroid 1-dehydrogenase [EC:1.3.99.4]	0.262409	0.15767	0.49067	Not significant
compost_tilled-yes	type VI secretion system protein ImpI	0.26177	0.0962424	0.421364	Not significant
compost_tilled-yes	putative ABC transport system permease protein5	0.261439	0.0907735	0.414803	Not significant
compost_tilled-yes	selenate/chlorate reductase subunit beta [EC:1.97.1.9 1.97.1.1]	0.261058	0.115994	0.446951	Not significant
compost_tilled-yes	uncharacterized_protein-ko:K02565	0.2609	0.0944237	0.420121	Not significant
compost_tilled-yes	2-methylcitrate dehydratase [EC:4.2.1.79]	0.260651	0.0953177	0.418864	Not significant
compost_tilled-yes	cholesterol transport system auxiliary component	0.259501	0.0811905	0.403813	Not significant
compost_tilled-yes	cellulose synthase operon protein B	0.259267	0.135861	0.468429	Not significant
compost_tilled-yes	putative lysine transport system permease protein	0.258753	0.262149	0.599661	Not significant
compost_tilled-yes	anthranilate synthase [EC:4.1.3.27]	0.25862	0.100431	0.427973	Not significant
compost_tilled-yes	nitrite reductase (cytochrome c-552) [EC:1.7.2.2]	0.258176	0.165301	0.502131	Not significant
compost_tilled-yes	uncharacterized_protein-ko:K03413	0.257605	0.104457	0.434014	Not significant
compost_tilled-yes	serine protease SohB [EC:3.4.21.-]	0.256969	0.105345	0.434476	Not significant
compost_tilled-yes	two-component system, response regulator	0.256952	0.0891683	0.415559	Not significant
compost_tilled-yes	thiamine transport system substrate-binding protein	0.256514	0.0809207	0.403456	Not significant
compost_tilled-yes	competence protein CoiA	0.256442	0.249033	0.587404	Not significant
compost_tilled-yes	tRNA (cytidine32/uridine32-2'-O)-methyltransferase [EC:2.1.1.200]	0.256398	0.125731	0.457683	Not significant
compost_tilled-yes	aminoglycoside 6'-N-acetyltransferase I [EC:2.3.1.82]3	0.25631	0.10775	0.439294	Not significant
compost_tilled-yes	aminoglycoside 3-N-acetyltransferase [EC:2.3.1.81]	0.256063	0.165072	0.505391	Not significant
compost_tilled-yes	RHH-type transcriptional regulator, proline utilization regulon repressor / proline dehydrogenase / delta 1-pyrroline-5-carboxylate dehydrogenase [EC:1.5.5.2 1.2.1.88]	0.255703	0.0674388	0.390604	Not significant
compost_tilled-yes	acrylyl-CoA reductase (NADPH) [EC:1.3.1.-]	0.25569	0.0553017	0.374543	Not significant
compost_tilled-yes	DNA transformation protein and related proteins	0.254476	0.0855319	0.413596	Not significant
compost_tilled-yes	circadian clock protein KaiB	0.25434	0.326347	0.652007	Not significant
compost_tilled-yes	two-component system, NarL family, sensor histidine kinase LiaS [EC:2.7.13.3]	0.253803	0.201327	0.545817	Not significant
compost_tilled-yes	nicotine dehydrogenase subunit A [EC:1.5.99.4]	0.253611	0.705352	0.813897	Not significant
compost_tilled-yes	flagellar protein FlaG	0.253112	0.08605	0.416669	Not significant
compost_tilled-yes	type IV pilus assembly protein PilZ	0.252455	0.118452	0.454734	Not significant
compost_tilled-yes	uncharacterized_protein-ko:K06982	0.252372	0.1709	0.513979	Not significant
compost_tilled-yes	malonate decarboxylase beta subunit [EC:4.1.1.87]	0.252255	0.269559	0.609098	Not significant
compost_tilled-yes	putative aldouronate transport system permease protein7	0.251919	0.19071	0.534548	Not significant
compost_tilled-yes	uncharacterized_protein-ko:K08300	0.251864	0.278701	0.616877	Not significant
compost_tilled-yes	dihydropyrimidine dehydrogenase (NAD+) subunit PreT [EC:1.3.1.1]	0.251797	0.0980217	0.428812	Not significant
compost_tilled-yes	selenate/chlorate reductase subunit alpha [EC:1.97.1.9 1.97.1.1]	0.250976	0.102752	0.438312	Not significant
compost_tilled-yes	polar amino acid transport system ATP-binding protein [EC:7.4.2.1]	0.250692	0.0389309	0.355703	Not significant
compost_tilled-yes	fructose PTS system EIIB component [EC:2.7.1.202]	0.250374	0.0683387	0.395276	Not significant
compost_tilled-yes	NADH dehydrogenase [ubiquinone] 1 alpha subcomplex assembly factor 7	0.250092	0.0974056	0.429393	Not significant
compost_tilled-yes	cobaltochelatase CobT [EC:6.6.1.2]	0.249904	0.0829425	0.413032	Not significant
compost_tilled-yes	cell volume regulation protein A	0.249679	0.089287	0.420631	Not significant
compost_tilled-yes	lysine decarboxylase [EC:4.1.1.18]	0.249471	0.182918	0.527452	Not significant
compost_tilled-yes	SEC-C motif domain protein	0.249139	0.0858616	0.41727	Not significant
compost_tilled-yes	16S rRNA (guanine1207-N2)-methyltransferase [EC:2.1.1.172]	0.248808	0.0593843	0.384261	Not significant
compost_tilled-yes	xanthine phosphoribosyltransferase [EC:2.4.2.22]	0.248775	0.21604	0.56279	Not significant
compost_tilled-yes	molybdate/tungstate transport system permease protein	0.248525	0.114598	0.452752	Not significant
compost_tilled-yes	succinate dehydrogenase / fumarate reductase, membrane anchor subunit	0.248326	0.0592965	0.384957	Not significant
compost_tilled-yes	general secretion pathway protein L	0.248167	0.0887675	0.420995	Not significant
compost_tilled-yes	2-dehydro-3-deoxy-L-rhamnonate dehydrogenase (NAD+) [EC:1.1.1.401]	0.247812	0.079412	0.409356	Not significant
compost_tilled-yes	outer membrane lipoprotein	0.247423	0.161827	0.51021	Not significant
compost_tilled-yes	AraC family transcriptional regulator, transcriptional activator FtrA	0.247155	0.124402	0.464812	Not significant
compost_tilled-yes	aspartate dehydrogenase [EC:1.4.1.21]	0.246168	0.0733065	0.405421	Not significant
compost_tilled-yes	epsilon-lactone hydrolase [EC:3.1.1.83]	0.246014	0.188546	0.536564	Not significant
compost_tilled-yes	cytochrome c oxidase assembly protein subunit 11	0.245602	0.0966134	0.432441	Not significant
compost_tilled-yes	molecular chaperone Hsp33	0.244898	0.0804576	0.414039	Not significant
compost_tilled-yes	acyl-CoA dehydrogenase [EC:1.3.99.-]6	0.244546	0.0728116	0.404928	Not significant
compost_tilled-yes	biopolymer transport protein ExbB	0.244214	0.0745542	0.405935	Not significant
compost_tilled-yes	macrolide transport system ATP-binding/permease protein7	0.243553	0.170678	0.520227	Not significant
compost_tilled-yes	MFS transporter, putative metabolite transport protein	0.243494	0.216524	0.568158	Not significant
compost_tilled-yes	1-piperideine-2-carboxylate/1-pyrroline-2-carboxylate reductase [NAD(P)H] [EC:1.5.1.1]	0.243266	0.0644464	0.392697	Not significant
compost_tilled-yes	putative colanic acid biosysnthesis UDP-glucose lipid carrier transferase	0.241922	0.0733226	0.405154	Not significant
compost_tilled-yes	succinylglutamic semialdehyde dehydrogenase [EC:1.2.1.71]	0.241884	0.194877	0.547394	Not significant
compost_tilled-yes	cytochrome b pre-mRNA-processing protein 3	0.241402	0.090045	0.428336	Not significant
compost_tilled-yes	topoisomerase IV subunit B [EC:5.6.2.2]	0.240479	0.0817868	0.418267	Not significant
compost_tilled-yes	3-demethoxyubiquinol 3-hydroxylase [EC:1.14.99.60]4	0.240358	0.119006	0.462205	Not significant
compost_tilled-yes	putative N6-adenine-specific DNA methylase [EC:2.1.1.-]	0.239643	0.0873486	0.425208	Not significant
compost_tilled-yes	LysR family transcriptional regulator, transcriptional activator for bauABCD operon	0.238944	0.213322	0.569221	Not significant
compost_tilled-yes	putative two-component system protein, hydrogenase maturation factor HypX/HoxX	0.238843	0.245692	0.595634	Not significant
compost_tilled-yes	type VI secretion system protein ImpL	0.237881	0.0870038	0.42513	Not significant
compost_tilled-yes	serine/threonine protein phosphatase 1 [EC:3.1.3.16]	0.237366	0.0544892	0.385362	Not significant
compost_tilled-yes	zinc transport system substrate-binding protein	0.236438	0.0736675	0.411165	Not significant
compost_tilled-yes	KDO2-lipid IV(A) palmitoleoyltransferase [EC:2.3.1.242]	0.236432	0.165507	0.519639	Not significant
compost_tilled-yes	malonyl-ACP decarboxylase	0.236082	0.122913	0.473257	Not significant
compost_tilled-yes	modification methylase [EC:2.1.1.72]	0.235686	0.0893619	0.431197	Not significant
compost_tilled-yes	putative multiple sugar transport system substrate-binding protein	0.235264	0.0947812	0.437908	Not significant
compost_tilled-yes	aspartyl protease family protein	0.235059	0.107158	0.452466	Not significant
compost_tilled-yes	phospholipid-binding lipoprotein MlaA	0.234564	0.105983	0.452046	Not significant
compost_tilled-yes	uncharacterized_protein-ko:K03631	0.234223	0.0847679	0.426643	Not significant
compost_tilled-yes	nucleoside transport protein	0.233137	0.253357	0.606044	Not significant
compost_tilled-yes	holin-like protein	0.232883	0.159882	0.515875	Not significant
compost_tilled-yes	malate dehydrogenase (oxaloacetate-decarboxylating)(NADP+) [EC:1.1.1.40]	0.232877	0.0811069	0.42303	Not significant
compost_tilled-yes	undecaprenol kinase [EC:2.7.1.66]	0.231797	0.144903	0.499812	Not significant
compost_tilled-yes	thiamine transport system permease protein	0.230891	0.0781493	0.421523	Not significant
compost_tilled-yes	iduronate 2-sulfatase [EC:3.1.6.13]	0.230495	0.147624	0.503724	Not significant
compost_tilled-yes	4-hydroxybutyrate dehydrogenase [EC:1.1.1.61]	0.229666	0.0826406	0.426634	Not significant
compost_tilled-yes	MFS transporter, DHA1 family, inner membrane transport protein	0.229352	0.0675499	0.408554	Not significant
compost_tilled-yes	benzoyl-CoA 2,3-epoxidase subunit A [EC:1.14.13.208]	0.228963	0.119843	0.471826	Not significant
compost_tilled-yes	ribosomal-protein-serine acetyltransferase [EC:2.3.1.-]	0.228128	0.163611	0.522238	Not significant
compost_tilled-yes	urease accessory protein4	0.227848	0.0695328	0.411076	Not significant
compost_tilled-yes	two-component system, cell cycle sensor histidine kinase and response regulator CckA [EC:2.7.13.3]	0.227228	0.086505	0.433609	Not significant
compost_tilled-yes	neprilysin [EC:3.4.24.11]	0.226965	0.117198	0.469987	Not significant
compost_tilled-yes	universal stress protein A	0.226132	0.183005	0.545981	Not significant
compost_tilled-yes	N-(2-amino-2-carboxyethyl)-L-glutamate synthase [EC:2.5.1.140]	0.225696	0.211993	0.572732	Not significant
compost_tilled-yes	tRNA 2-selenouridine synthase [EC:2.9.1.3]	0.225543	0.126719	0.482243	Not significant
compost_tilled-yes	TetR/AcrR family transcriptional regulator, transcriptional repressor of aconitase	0.225245	0.306214	0.654555	Not significant
compost_tilled-yes	chemotaxis protein CheX	0.225047	0.0709789	0.415286	Not significant
compost_tilled-yes	LysR family transcriptional regulator, cyn operon transcriptional activator	0.223796	0.111345	0.466326	Not significant
compost_tilled-yes	ElaA protein	0.223752	0.126453	0.48378	Not significant
compost_tilled-yes	membrane-bound lytic murein transglycosylase B [EC:4.2.2.-]	0.222788	0.0786992	0.426486	Not significant
compost_tilled-yes	salicylate 5-hydroxylase large subunit [EC:1.14.13.172]	0.222778	0.0955567	0.448113	Not significant
compost_tilled-yes	HemY protein	0.222067	0.0756468	0.424606	Not significant
compost_tilled-yes	kynurenine 3-monooxygenase [EC:1.14.13.9]	0.221828	0.11159	0.468469	Not significant
compost_tilled-yes	cellobiose transport system permease protein	0.221588	0.161832	0.526759	Not significant
compost_tilled-yes	uncharacterized_protein-ko:K06929	0.221343	0.129524	0.48817	Not significant
compost_tilled-yes	aminopeptidase YwaD [EC:3.4.11.6 3.4.11.10]	0.220792	0.285207	0.639511	Not significant
compost_tilled-yes	chemotaxis protein methyltransferase WspC	0.22009	0.119735	0.481556	Not significant
compost_tilled-yes	zinc/manganese transport system permease protein	0.219655	0.0717987	0.421744	Not significant
compost_tilled-yes	ubiquinol-cytochrome c reductase iron-sulfur subunit [EC:7.1.1.8]	0.219193	0.0868132	0.439896	Not significant
compost_tilled-yes	UPF0716 protein FxsA	0.219125	0.0659127	0.413758	Not significant
compost_tilled-yes	multidrug resistance protein, MATE family	0.219033	0.0731258	0.422589	Not significant
compost_tilled-yes	transcription attenuation protein (tryptophan RNA-binding attenuator protein)	0.218712	0.229436	0.594413	Not significant
compost_tilled-yes	L-glyceraldehyde 3-phosphate reductase [EC:1.1.1.-]	0.218566	0.0813889	0.432738	Not significant
compost_tilled-yes	HlyD family secretion protein	0.218565	0.0897147	0.442252	Not significant
compost_tilled-yes	GcrA cell cycle regulator	0.218385	0.0899395	0.44496	Not significant
compost_tilled-yes	2-keto-4-pentenoate hydratase [EC:4.2.1.80]	0.218205	0.071865	0.422178	Not significant
compost_tilled-yes	protein Tex	0.216981	0.0601544	0.407537	Not significant
compost_tilled-yes	uncharacterized_protein-ko:K04063	0.216888	0.0886548	0.442949	Not significant
compost_tilled-yes	uncharacterized_protein-ko:K04060	0.216876	0.0884679	0.443109	Not significant
compost_tilled-yes	coenzyme Q-binding protein COQ10	0.216513	0.0886448	0.444582	Not significant
compost_tilled-yes	biotin---[acetyl-CoA-carboxylase] ligase / type III pantothenate kinase [EC:6.3.4.15 2.7.1.33]	0.214539	0.137505	0.50341	Not significant
compost_tilled-yes	N,N'-diacetylchitobiose transport system substrate-binding protein	0.212843	0.162424	0.534286	Not significant
compost_tilled-yes	uncharacterized_protein-ko:K06908	0.212735	0.152513	0.52019	Not significant
compost_tilled-yes	IclR family transcriptional regulator, mhp operon transcriptional activator	0.211873	0.125267	0.491063	Not significant
compost_tilled-yes	2-oxo-hept-3-ene-1,7-dioate hydratase [EC:4.2.1.-]	0.211694	0.089648	0.44869	Not significant
compost_tilled-yes	D-sorbitol dehydrogenase (acceptor) [EC:1.1.99.21]	0.211208	0.0995488	0.459606	Not significant
compost_tilled-yes	modulator of FtsH protease HflK	0.211133	0.0647631	0.417913	Not significant
compost_tilled-yes	putative protease [EC:3.4.-.-]	0.210758	0.113141	0.477279	Not significant
compost_tilled-yes	two-component system, LuxR family, response regulator FixJ	0.210727	0.0753098	0.431507	Not significant
compost_tilled-yes	NAD(P) transhydrogenase [EC:1.6.1.1]	0.208799	0.0621791	0.416906	Not significant
compost_tilled-yes	L-ribulokinase [EC:2.7.1.16]	0.20821	0.0986034	0.46087	Not significant
compost_tilled-yes	glucosylceramidase [EC:3.2.1.45]	0.208006	0.187806	0.563145	Not significant
compost_tilled-yes	putative multiple sugar transport system ATP-binding protein [EC:7.5.2.-]	0.207271	0.081741	0.440059	Not significant
compost_tilled-yes	pyrroloquinoline quinone biosynthesis protein B	0.20677	0.0893683	0.450866	Not significant
compost_tilled-yes	guanidinopropionase [EC:3.5.3.17]	0.206677	0.0946094	0.457786	Not significant
compost_tilled-yes	enterobactin synthetase component F [EC:6.3.2.14]	0.206061	0.0911901	0.456423	Not significant
compost_tilled-yes	glutamate/aspartate transport system permease protein	0.205995	0.111432	0.479613	Not significant
compost_tilled-yes	putative membrane protein5	0.205975	0.13005	0.500904	Not significant
compost_tilled-yes	xylose isomerase [EC:5.3.1.5]	0.205347	0.0599277	0.41628	Not significant
compost_tilled-yes	4-hydroxythreonine-4-phosphate dehydrogenase [EC:1.1.1.262]	0.203554	0.0650419	0.424566	Not significant
compost_tilled-yes	membrane fusion protein, multidrug efflux system3	0.203521	0.0965757	0.46277	Not significant
compost_tilled-yes	2'-hydroxyisoflavone reductase [EC:1.3.1.45]	0.203165	0.107251	0.475811	Not significant
compost_tilled-yes	membrane protein required for colicin V production	0.203033	0.0663491	0.425262	Not significant
compost_tilled-yes	multidrug efflux pump9	0.201843	0.0833417	0.446339	Not significant
compost_tilled-yes	octopine/nopaline transport system permease protein	0.201587	0.11789	0.489778	Not significant
compost_tilled-yes	muconolactone D-isomerase [EC:5.3.3.4]	0.200778	0.131528	0.5054	Not significant
compost_tilled-yes	(2R)-sulfolactate sulfo-lyase subunit alpha [EC:4.4.1.24]	0.200377	0.129511	0.506331	Not significant
compost_tilled-yes	outer membrane protein4	0.199593	0.104657	0.474585	Not significant
compost_tilled-yes	integration host factor subunit alpha	0.199566	0.0751612	0.439196	Not significant
compost_tilled-yes	phosphate acetyltransferase [EC:2.3.1.8]	0.199498	0.0851139	0.451373	Not significant
compost_tilled-yes	cellobiose PTS system EIIC component	0.199308	0.233809	0.612072	Not significant
compost_tilled-yes	glutaredoxin-like protein NrdH	0.198531	0.0956259	0.465324	Not significant
compost_tilled-yes	2-aminomuconate deaminase [EC:3.5.99.5]	0.198282	0.0855063	0.452307	Not significant
compost_tilled-yes	XRE family transcriptional regulator, fatty acid utilization regulator	0.198134	0.0789628	0.446006	Not significant
compost_tilled-yes	twitching motility protein PilI	0.197254	0.122702	0.49955	Not significant
compost_tilled-yes	putative hydrolases of HD superfamily	0.196634	0.0772184	0.444416	Not significant
compost_tilled-yes	iron(III) transport system ATP-binding protein [EC:7.2.2.7]	0.19592	0.0467156	0.406894	Not significant
compost_tilled-yes	uncharacterized_protein-ko:K03940	0.194851	0.0991845	0.472027	Not significant
compost_tilled-yes	GTP diphosphokinase / guanosine-3',5'-bis(diphosphate) 3'-diphosphatase [EC:2.7.6.5 3.1.7.2]	0.194838	0.068684	0.434912	Not significant
compost_tilled-yes	IclR family transcriptional regulator, pca regulon regulatory protein	0.194638	0.0578299	0.421408	Not significant
compost_tilled-yes	MFS transporter, MHS family, alpha-ketoglutarate permease	0.194629	0.104998	0.479457	Not significant
compost_tilled-yes	dethiobiotin synthetase [EC:6.3.3.3]	0.194608	0.0587643	0.421814	Not significant
compost_tilled-yes	PadR family transcriptional regulator, regulatory protein PadR	0.194076	0.0747426	0.441959	Not significant
compost_tilled-yes	HTH-type transcriptional regulator, glycine betaine synthesis regulator	0.19391	0.214291	0.596821	Not significant
compost_tilled-yes	twitching motility protein PilU	0.193442	0.140299	0.521898	Not significant
compost_tilled-yes	diamine N-acetyltransferase [EC:2.3.1.57]9	0.193395	0.0741922	0.442308	Not significant
compost_tilled-yes	ankyrin repeat domain-containing protein 50	0.193256	0.115426	0.493448	Not significant
compost_tilled-yes	phosphoribosyl-ATP pyrophosphohydrolase [EC:3.6.1.31]	0.19259	0.0584541	0.423528	Not significant
compost_tilled-yes	type VI secretion system protein VasG	0.191178	0.0821086	0.452809	Not significant
compost_tilled-yes	3-hexulose-6-phosphate synthase [EC:4.1.2.43]	0.191114	0.149686	0.534001	Not significant
compost_tilled-yes	DamX protein	0.190835	0.108174	0.486824	Not significant
compost_tilled-yes	thiamine transport system ATP-binding protein	0.1904	0.0791778	0.450525	Not significant
compost_tilled-yes	phthalate 4,5-dioxygenase [EC:1.14.12.7]	0.190085	0.177755	0.564915	Not significant
compost_tilled-yes	bacterioferritin-associated ferredoxin	0.189727	0.0949803	0.4707	Not significant
compost_tilled-yes	D-alanine transaminase [EC:2.6.1.21]	0.189715	0.0662497	0.435182	Not significant
compost_tilled-yes	uncharacterized_protein-ko:K03124	0.189621	0.101071	0.477896	Not significant
compost_tilled-yes	neopullulanase [EC:3.2.1.135]	0.18935	0.193498	0.580472	Not significant
compost_tilled-yes	uncharacterized_protein-ko:K03549	0.189036	0.0916223	0.467077	Not significant
compost_tilled-yes	zinc-binding alcohol dehydrogenase/oxidoreductase	0.188247	0.250083	0.630845	Not significant
compost_tilled-yes	cellobiose transport system substrate-binding protein	0.186363	0.16856	0.557732	Not significant
compost_tilled-yes	L-threonate 2-dehydrogenase [EC:1.1.1.411]	0.185863	0.0643396	0.435021	Not significant
compost_tilled-yes	aerobic C4-dicarboxylate transport protein	0.185599	0.0784335	0.45314	Not significant
compost_tilled-yes	3-(3-hydroxy-phenyl)propionate hydroxylase [EC:1.14.13.127]	0.185279	0.079645	0.454775	Not significant
compost_tilled-yes	acyl-CoA thioesterase II [EC:3.1.2.-]	0.184914	0.0727009	0.446173	Not significant
compost_tilled-yes	protein disulfide-isomerase [EC:5.3.4.1]	0.184557	0.105246	0.485036	Not significant
compost_tilled-yes	levanase [EC:3.2.1.65]	0.184331	0.0798617	0.456058	Not significant
compost_tilled-yes	two-component system, OmpR family, sensor histidine kinase VicK [EC:2.7.13.3]	0.184093	0.202682	0.592798	Not significant
compost_tilled-yes	5-formyltetrahydrofolate cyclo-ligase [EC:6.3.3.2]	0.183957	0.0568077	0.427201	Not significant
compost_tilled-yes	uncharacterized_protein-ko:K06909	0.183384	0.118263	0.503703	Not significant
compost_tilled-yes	N-acylglucosamine-6-phosphate 2-epimerase [EC:5.1.3.9]	0.183041	0.0839062	0.461758	Not significant
compost_tilled-yes	putative membrane protein7	0.182693	0.0939825	0.474229	Not significant
compost_tilled-yes	uncharacterized_protein-ko:K04656	0.182613	0.110442	0.494742	Not significant
compost_tilled-yes	phenylalanine-4-hydroxylase [EC:1.14.16.1]	0.182612	0.109598	0.494679	Not significant
compost_tilled-yes	L-fucose/D-arabinose isomerase [EC:5.3.1.25 5.3.1.3]	0.181376	0.159134	0.552577	Not significant
compost_tilled-yes	5-dehydro-2-deoxygluconokinase [EC:2.7.1.92]	0.181331	0.0692001	0.446171	Not significant
compost_tilled-yes	LPS-assembly lipoprotein	0.180678	0.0847375	0.464966	Not significant
compost_tilled-yes	tRNA-binding protein	0.180552	0.0950794	0.478157	Not significant
compost_tilled-yes	multiple antibiotic resistance protein	0.180536	0.0747425	0.452069	Not significant
compost_tilled-yes	molybdopterin-guanine dinucleotide biosynthesis adapter protein	0.180253	0.0620136	0.436547	Not significant
compost_tilled-yes	oxaloacetate decarboxylase [EC:4.1.1.112]	0.180034	0.184342	0.578351	Not significant
compost_tilled-yes	AraC family transcriptional regulator8	0.1798	0.0684236	0.444768	Not significant
compost_tilled-yes	c-di-GMP phosphodiesterase Gmr [EC:3.1.4.52]	0.179502	0.156653	0.550216	Not significant
compost_tilled-yes	propionyl-CoA carboxylase alpha chain [EC:6.4.1.3]	0.17927	0.0694062	0.44685	Not significant
compost_tilled-yes	ArsR family transcriptional regulator, zinc-responsive transcriptional repressor	0.179095	0.244233	0.632956	Not significant
compost_tilled-yes	uncharacterized_protein-ko:K07058	0.178824	0.211875	0.605676	Not significant
compost_tilled-yes	MFS transporter, ENTS family, enterobactin (siderophore) exporter	0.178722	0.0469273	0.419963	Not significant
compost_tilled-yes	nitrogen regulatory protein P-II 2	0.177837	0.0562151	0.430528	Not significant
compost_tilled-yes	serine 3-dehydrogenase (NADP+) [EC:1.1.1.276]	0.17724	0.165684	0.560698	Not significant
compost_tilled-yes	phosphatidylglycerol lysyltransferase [EC:2.3.2.3]	0.176667	0.0909392	0.475643	Not significant
compost_tilled-yes	beta-1,2-mannobiose phosphorylase / 1,2-beta-oligomannan phosphorylase [EC:2.4.1.339 2.4.1.340]	0.175097	0.110241	0.501199	Not significant
compost_tilled-yes	uroporphyrin-III C-methyltransferase / precorrin-2 dehydrogenase / sirohydrochlorin ferrochelatase [EC:2.1.1.107 1.3.1.76 4.99.1.4]	0.174899	0.0727074	0.454495	Not significant
compost_tilled-yes	transposase, IS5 family	0.173893	0.193667	0.592072	Not significant
compost_tilled-yes	bacillolysin [EC:3.4.24.28]	0.173514	0.162804	0.559964	Not significant
compost_tilled-yes	iron complex transport system permease protein	0.173031	0.0546538	0.432228	Not significant
compost_tilled-yes	glucarate dehydratase [EC:4.2.1.40]	0.172872	0.0666977	0.44688	Not significant
compost_tilled-yes	putative spermidine/putrescine transport system ATP-binding protein	0.172244	0.0450464	0.421264	Not significant
compost_tilled-yes	CDP-4-dehydro-6-deoxyglucose reductase, E3 [EC:1.17.1.1]	0.172236	0.0903246	0.478938	Not significant
compost_tilled-yes	enoyl-[acyl-carrier protein] reductase II [EC:1.3.1.9]	0.171802	0.0711875	0.454612	Not significant
compost_tilled-yes	isovaleryl-CoA dehydrogenase [EC:1.3.8.4]	0.171521	0.0766625	0.462127	Not significant
compost_tilled-yes	gluconate 2-dehydrogenase gamma chain [EC:1.1.99.3]	0.170897	0.0711416	0.453589	Not significant
compost_tilled-yes	L-ornithine N5-monooxygenase [EC:1.14.13.195 1.14.13.196]	0.170572	0.208646	0.61057	Not significant
compost_tilled-yes	sugar-phosphatase [EC:3.1.3.23]	0.170556	0.105978	0.49956	Not significant
compost_tilled-yes	CDP-4-dehydro-6-deoxyglucose reductase, E1 [EC:1.17.1.1]	0.170501	0.0977695	0.491321	Not significant
compost_tilled-yes	UDP-glucose:(heptosyl)LPS alpha-1,3-glucosyltransferase [EC:2.4.1.-]	0.16995	0.112225	0.506678	Not significant
compost_tilled-yes	L-fuconolactonase [EC:3.1.1.-]	0.16992	0.0582481	0.439976	Not significant
compost_tilled-yes	cation-transporting P-type ATPase B [EC:7.2.2.-]	0.168959	0.73201	0.846467	Not significant
compost_tilled-yes	manganese/zinc/iron transport system substrate-binding protein	0.168345	0.118819	0.517003	Not significant
compost_tilled-yes	type VI secretion system secreted protein Hcp	0.168249	0.108958	0.504703	Not significant
compost_tilled-yes	FMN reductase [EC:1.5.1.38]	0.168062	0.0688818	0.454114	Not significant
compost_tilled-yes	chloramphenicol-sensitive protein RarD	0.166878	0.0777962	0.465478	Not significant
compost_tilled-yes	two-component system, OmpR family, sensor histidine kinase CreC [EC:2.7.13.3]	0.166399	0.137396	0.537757	Not significant
compost_tilled-yes	beta-alanine degradation protein BauB	0.166379	0.119473	0.517644	Not significant
compost_tilled-yes	[pyruvate, water dikinase]-phosphate phosphotransferase / [pyruvate, water dikinase] kinase [EC:2.7.4.28 2.7.11.33]	0.166285	0.0806687	0.469144	Not significant
compost_tilled-yes	multiple sugar transport system ATP-binding protein	0.165431	0.0502648	0.432856	Not significant
compost_tilled-yes	type VI secretion system protein	0.164777	0.109388	0.509607	Not significant
compost_tilled-yes	adenosylmethionine---8-amino-7-oxononanoate aminotransferase [EC:2.6.1.62]	0.164693	0.0525622	0.436063	Not significant
compost_tilled-yes	indolepyruvate ferredoxin oxidoreductase, beta subunit [EC:1.2.7.8]	0.163921	0.112545	0.513045	Not significant
compost_tilled-yes	toxin CptA	0.162561	0.143523	0.54739	Not significant
compost_tilled-yes	putative heme uptake system protein	0.161959	0.199485	0.604346	Not significant
compost_tilled-yes	flagellar FliL protein	0.161753	0.066159	0.455421	Not significant
compost_tilled-yes	type IV secretion system protein VirB5	0.161732	0.150684	0.557077	Not significant
compost_tilled-yes	uncharacterized_protein-ko:K01502	0.161601	0.0680928	0.45771	Not significant
compost_tilled-yes	KUP system potassium uptake protein	0.161122	0.0989477	0.498531	Not significant
compost_tilled-yes	ATP-binding cassette, subfamily B, tetracycline resistant protein	0.160792	0.235555	0.637213	Not significant
compost_tilled-yes	alanine-synthesizing transaminase [EC:2.6.1.-]	0.15988	0.0613541	0.450819	Not significant
compost_tilled-yes	phosphonate transport system ATP-binding protein [EC:7.3.2.2]	0.159316	0.0530651	0.440161	Not significant
compost_tilled-yes	uncharacterized_protein-ko:K05607	0.159032	0.0888954	0.48781	Not significant
compost_tilled-yes	nitrite reductase (NADH) small subunit [EC:1.7.1.15]	0.158894	0.050317	0.436935	Not significant
compost_tilled-yes	cyclomaltodextrinase / maltogenic alpha-amylase / neopullulanase [EC:3.2.1.54 3.2.1.133 3.2.1.135]	0.158881	0.0886934	0.487485	Not significant
compost_tilled-yes	cytosine/creatinine deaminase [EC:3.5.4.1 3.5.4.21]	0.158653	0.0482225	0.435107	Not significant
compost_tilled-yes	poly(3-hydroxybutyrate) depolymerase [EC:3.1.1.75]	0.158604	0.113779	0.518632	Not significant
compost_tilled-yes	uncharacterized_protein-ko:K07115	0.158564	0.16584	0.573588	Not significant
compost_tilled-yes	quercetin 2,3-dioxygenase [EC:1.13.11.24]	0.158163	0.0714128	0.464809	Not significant
compost_tilled-yes	ATP-binding cassette, subfamily B, tetracycline resistant protein6	0.157454	0.233525	0.636062	Not significant
compost_tilled-yes	periplasmic glucans biosynthesis protein	0.157314	0.0930387	0.493647	Not significant
compost_tilled-yes	nicotinamide mononucleotide transporter	0.156185	0.111205	0.516943	Not significant
compost_tilled-yes	cytochrome c-type protein NapC	0.155721	0.0735103	0.471304	Not significant
compost_tilled-yes	twitching motility two-component system response regulator PilG	0.155526	0.119694	0.527967	Not significant
compost_tilled-yes	L-talarate/galactarate dehydratase [EC:4.2.1.156 4.2.1.42]	0.155418	0.0895243	0.491065	Not significant
compost_tilled-yes	uncharacterized_protein-ko:K03396	0.155005	0.0829845	0.484751	Not significant
compost_tilled-yes	alpha-1,6-mannosyltransferase [EC:2.4.1.-]	0.154538	0.0990726	0.503685	Not significant
compost_tilled-yes	cytochrome c oxidase cbb3-type subunit I/II [EC:7.1.1.9]	0.154386	0.0934047	0.497543	Not significant
compost_tilled-yes	tRNA (guanine-N7-)-methyltransferase [EC:2.1.1.33]	0.154371	0.0535944	0.445018	Not significant
compost_tilled-yes	flagellar protein FliT	0.154332	0.150583	0.560185	Not significant
compost_tilled-yes	NitT/TauT family transport system permease protein	0.154292	0.0471992	0.437056	Not significant
compost_tilled-yes	phosphoserine phosphatase [EC:3.1.3.3]7	0.154184	0.0530847	0.444495	Not significant
compost_tilled-yes	putative tricarboxylic transport membrane protein	0.154076	0.0433936	0.433272	Not significant
compost_tilled-yes	RNA polymerase sigma-32 factor	0.153721	0.0682959	0.464209	Not significant
compost_tilled-yes	catechol 1,2-dioxygenase [EC:1.13.11.1]	0.153655	0.0744783	0.471649	Not significant
compost_tilled-yes	cholest-4-en-3-one 26-monooxygenase [EC:1.14.15.29]	0.152906	0.156531	0.5688	Not significant
compost_tilled-yes	5-carboxymethyl-2-hydroxymuconic-semialdehyde dehydrogenase [EC:1.2.1.60]	0.152894	0.08363	0.484197	Not significant
compost_tilled-yes	transcriptional pleiotropic repressor	0.152417	0.223561	0.632597	Not significant
compost_tilled-yes	modulator of FtsH protease HflC	0.151115	0.054774	0.45131	Not significant
compost_tilled-yes	2-oxo-3-hexenedioate decarboxylase [EC:4.1.1.77]	0.150841	0.117251	0.527227	Not significant
compost_tilled-yes	triphosphatase [EC:3.6.1.25]	0.149655	0.265351	0.665309	Not significant
compost_tilled-yes	alpha-L-fucosidase [EC:3.2.1.51]	0.149445	0.0953512	0.502892	Not significant
compost_tilled-yes	DNA polymerase II [EC:2.7.7.7]	0.149382	0.121529	0.532309	Not significant
compost_tilled-yes	heme iron utilization protein7	0.149025	0.076831	0.479443	Not significant
compost_tilled-yes	anthraniloyl-CoA monooxygenase [EC:1.14.13.40]	0.148535	0.0725459	0.474419	Not significant
compost_tilled-yes	diguanylate cyclase [EC:2.7.7.65]3	0.148284	0.159285	0.576836	Not significant
compost_tilled-yes	30S ribosomal protein S31	0.147037	0.160783	0.577605	Not significant
compost_tilled-yes	23S rRNA (guanine1835-N2)-methyltransferase [EC:2.1.1.174]	0.146746	0.0789614	0.48403	Not significant
compost_tilled-yes	lycopene elongase/hydratase (dihydrobisanhydrobacterioruberin-forming) [EC:2.5.1.150]	0.146653	0.110747	0.522373	Not significant
compost_tilled-yes	maltose/moltooligosaccharide transporter	0.146438	0.130642	0.545986	Not significant
compost_tilled-yes	putative multiple sugar transport system permease protein	0.146353	0.0790314	0.484402	Not significant
compost_tilled-yes	aldehyde dehydrogenase [EC:1.2.1.-]9	0.14603	0.0662525	0.46919	Not significant
compost_tilled-yes	exodeoxyribonuclease V gamma subunit [EC:3.1.11.5]	0.145945	0.103075	0.516364	Not significant
compost_tilled-yes	urease accessory protein1	0.145942	0.0402602	0.433764	Not significant
compost_tilled-yes	3'-5' exonuclease	0.14593	0.065115	0.466823	Not significant
compost_tilled-yes	leucine dehydrogenase [EC:1.4.1.9]	0.145806	0.0850068	0.492455	Not significant
compost_tilled-yes	oxalate decarboxylase [EC:4.1.1.2]	0.145696	0.12829	0.545161	Not significant
compost_tilled-yes	adenine deaminase [EC:3.5.4.2]2	0.144983	0.0683148	0.471018	Not significant
compost_tilled-yes	ArsR family transcriptional regulator, cadmium/lead-responsive transcriptional repressor	0.144756	0.145414	0.56285	Not significant
compost_tilled-yes	trehalose 6-phosphate synthase/phosphatase [EC:2.4.1.15 3.1.3.12]	0.144711	0.107657	0.52077	Not significant
compost_tilled-yes	sulfate permease, SulP family	0.14391	0.0496647	0.447934	Not significant
compost_tilled-yes	aspartyl aminopeptidase [EC:3.4.11.21]	0.143834	0.0986703	0.510857	Not significant
compost_tilled-yes	(S)-mandelate dehydrogenase [EC:1.1.99.31]	0.143654	0.114518	0.52996	Not significant
compost_tilled-yes	HTH-type transcriptional regulator / antitoxin HipB	0.142672	0.113711	0.529801	Not significant
compost_tilled-yes	xylonate dehydratase [EC:4.2.1.82]6	0.142353	0.054685	0.45583	Not significant
compost_tilled-yes	chemotaxis protein methyltransferase CheR [EC:2.1.1.80]	0.141914	0.0829599	0.493247	Not significant
compost_tilled-yes	Lrp/AsnC family transcriptional regulator, regulator for asnA, asnC and gidA	0.141656	0.0889223	0.501754	Not significant
compost_tilled-yes	putative acyl-CoA dehydrogenase	0.141463	0.0621924	0.467511	Not significant
compost_tilled-yes	type VI secretion system protein ImpG	0.141207	0.104053	0.520976	Not significant
compost_tilled-yes	lia operon protein LiaF	0.139335	0.198241	0.619904	Not significant
compost_tilled-yes	choline dehydrogenase [EC:1.1.99.1]	0.138638	0.0434161	0.443732	Not significant
compost_tilled-yes	putative flavoprotein involved in K+ transport	0.138567	0.0927816	0.509125	Not significant
compost_tilled-yes	assimilatory nitrate reductase catalytic subunit [EC:1.7.99.-]	0.138234	0.0432742	0.442949	Not significant
compost_tilled-yes	arylsulfatase [EC:3.1.6.1]	0.137782	0.061546	0.46835	Not significant
compost_tilled-yes	nickel transport system substrate-binding protein	0.137699	0.12655	0.548525	Not significant
compost_tilled-yes	transcriptional regulator	0.137384	0.0438607	0.445408	Not significant
compost_tilled-yes	polysaccharide biosynthesis/export protein ExoF	0.136962	0.10029	0.518553	Not significant
compost_tilled-yes	phosphonate transport system substrate-binding protein	0.136946	0.0429259	0.444292	Not significant
compost_tilled-yes	decaprenylphospho-beta-D-ribofuranose 2-oxidase [EC:1.1.98.3]	0.135993	0.0966025	0.515473	Not significant
compost_tilled-yes	type VI secretion system protein ImpH	0.135852	0.108467	0.529879	Not significant
compost_tilled-yes	two-component system, OmpR family, sensor histidine kinase ChvG [EC:2.7.13.3]	0.135549	0.080799	0.497467	Not significant
compost_tilled-yes	gluconate:H+ symporter, GntP family	0.135512	0.069216	0.480212	Not significant
compost_tilled-yes	bacitracin transport system ATP-binding protein	0.135312	0.257561	0.667793	Not significant
compost_tilled-yes	outer membrane protein assembly factor BamB	0.13427	0.0909973	0.508852	Not significant
compost_tilled-yes	NAD(P)H dehydrogenase (quinone) [EC:1.6.5.2]1	0.134241	0.0620468	0.472571	Not significant
compost_tilled-yes	fumarylacetoacetate (FAA) hydrolase [EC:3.7.1.2]	0.134023	0.0903863	0.507971	Not significant
compost_tilled-yes	fructose-bisphosphate aldolase, class II [EC:4.1.2.13]	0.133869	0.052472	0.460597	Not significant
compost_tilled-yes	sulfite reductase (NADPH) hemoprotein beta-component [EC:1.8.1.2]	0.133154	0.0531732	0.462445	Not significant
compost_tilled-yes	uncharacterized_protein-ko:K02282	0.132572	0.051999	0.458636	Not significant
compost_tilled-yes	pyruvate dehydrogenase (quinone) [EC:1.2.5.1]	0.132154	0.079532	0.496949	Not significant
compost_tilled-yes	ribonuclease M5 [EC:3.1.26.8]	0.132104	0.225606	0.644134	Not significant
compost_tilled-yes	potassium-transporting ATPase KdpC subunit	0.131895	0.0473712	0.453314	Not significant
compost_tilled-yes	outer membrane immunogenic protein	0.131	0.0581948	0.468585	Not significant
compost_tilled-yes	4-oxalomesaconate hydratase [EC:4.2.1.83]	0.130675	0.0912331	0.510084	Not significant
compost_tilled-yes	periplasmic copper chaperone A	0.130276	0.0537006	0.464181	Not significant
compost_tilled-yes	rhamnose transport system ATP-binding protein [EC:7.5.2.-]	0.129987	0.0721277	0.488239	Not significant
compost_tilled-yes	2-hydroxy-5-methyl-1-naphthoate 7-hydroxylase [EC:1.14.15.31]	0.129539	0.242302	0.660774	Not significant
compost_tilled-yes	indole-3-acetate monooxygenase [EC:1.14.13.235]	0.128864	0.191668	0.61917	Not significant
compost_tilled-yes	MFS transporter, ACDE family, multidrug resistance protein	0.127508	0.0793079	0.49897	Not significant
compost_tilled-yes	uncharacterized_protein-ko:K08721	0.127445	0.232779	0.654533	Not significant
compost_tilled-yes	MFS transporter, CP family, cyanate transporter	0.126687	0.0791983	0.500688	Not significant
compost_tilled-yes	bacterial leucyl aminopeptidase [EC:3.4.11.10]	0.126534	0.138426	0.565982	Not significant
compost_tilled-yes	carotenoid cleavage oxygenase [EC:1.13.11.-]	0.12621	0.155347	0.586356	Not significant
compost_tilled-yes	DNA polymerase III subunit epsilon [EC:2.7.7.7]	0.126201	0.0674756	0.485757	Not significant
compost_tilled-yes	dihydroflavonol-4-reductase [EC:1.1.1.219]	0.126003	0.0806586	0.502856	Not significant
compost_tilled-yes	urease accessory protein2	0.125918	0.0471969	0.457869	Not significant
compost_tilled-yes	arsenite transporter	0.125377	0.0825988	0.506257	Not significant
compost_tilled-yes	localization factor PodJL	0.12464	0.0888093	0.514693	Not significant
compost_tilled-yes	cellobiose epimerase [EC:5.1.3.11]	0.124526	0.19669	0.626806	Not significant
compost_tilled-yes	3beta-hydroxy-Delta5-steroid dehydrogenase / steroid Delta-isomerase [EC:1.1.1.145 5.3.3.1]	0.124413	0.132716	0.565904	Not significant
compost_tilled-yes	CyaY protein	0.124325	0.114103	0.545759	Not significant
compost_tilled-yes	7,8-dihydroneopterin aldolase/epimerase/oxygenase [EC:4.1.2.25 5.1.99.8 1.13.11.81]	0.124161	0.052338	0.467187	Not significant
compost_tilled-yes	primosomal protein DnaI	0.123809	0.223706	0.651322	Not significant
compost_tilled-yes	acyl-CoA thioesterase YciA [EC:3.1.2.-]	0.123544	0.0956665	0.523667	Not significant
compost_tilled-yes	cytochrome aa3-600 menaquinol oxidase subunit II [EC:7.1.1.5]	0.122878	0.129738	0.563467	Not significant
compost_tilled-yes	acyl-homoserine-lactone acylase [EC:3.5.1.97]	0.121817	0.140288	0.574652	Not significant
compost_tilled-yes	TetR/AcrR family transcriptional regulator, lmrAB and yxaGH operons repressor	0.121612	0.123358	0.555668	Not significant
compost_tilled-yes	sulfonate transport system ATP-binding protein [EC:3.6.3.-]	0.121381	0.0385329	0.451188	Not significant
compost_tilled-yes	glutathione S-transferase [EC:2.5.1.18]	0.121231	0.0662351	0.488739	Not significant
compost_tilled-yes	DNA ligase 1 [EC:6.5.1.1 6.5.1.6 6.5.1.7]	0.121063	0.0564161	0.4755	Not significant
compost_tilled-yes	divalent anion:Na+ symporter, DASS family	0.120737	0.111823	0.543448	Not significant
compost_tilled-yes	lysyl endopeptidase [EC:3.4.21.50]	0.12009	0.155998	0.59165	Not significant
compost_tilled-yes	uracil permease	0.119794	0.0622763	0.483374	Not significant
compost_tilled-yes	sulfonate transport system substrate-binding protein	0.119742	0.0481417	0.465875	Not significant
compost_tilled-yes	UDP-3-O-[3-hydroxymyristoyl] N-acetylglucosamine deacetylase / 3-hydroxyacyl-[acyl-carrier-protein] dehydratase [EC:3.5.1.108 4.2.1.59]	0.119429	0.0858659	0.515388	Not significant
compost_tilled-yes	propionate CoA-transferase [EC:2.8.3.1]	0.118573	0.0956059	0.528027	Not significant
compost_tilled-yes	acyl-CoA oxidase [EC:1.3.3.6]	0.118394	0.118573	0.553976	Not significant
compost_tilled-yes	phosphoglucomutase [EC:5.4.2.2]	0.118026	0.0377514	0.451596	Not significant
compost_tilled-yes	glutamate 5-kinase [EC:2.7.2.11]	0.11766	0.0410816	0.457138	Not significant
compost_tilled-yes	flagella basal body P-ring formation protein FlgA	0.117577	0.059453	0.481704	Not significant
compost_tilled-yes	putative transcriptional regulator9	0.117425	0.0557357	0.479325	Not significant
compost_tilled-yes	chorismate mutase [EC:5.4.99.5]	0.116563	0.233753	0.662909	Not significant
compost_tilled-yes	erythromycin esterase [EC:3.1.1.-]	0.11583	0.140185	0.577329	Not significant
compost_tilled-yes	GntR family transcriptional regulator, transcriptional repressor for pyruvate dehydrogenase complex	0.115764	0.0426141	0.461203	Not significant
compost_tilled-yes	para-aminobenzoate synthetase component I [EC:2.6.1.85]	0.114784	0.0469968	0.467759	Not significant
compost_tilled-yes	chemotaxis protein MotB	0.113068	0.0503858	0.473118	Not significant
compost_tilled-yes	glutamyl-Q tRNA(Asp) synthetase [EC:6.1.1.-]	0.11294	0.0675669	0.497799	Not significant
compost_tilled-yes	nicotinamide-nucleotide amidase [EC:3.5.1.42]3	0.112836	0.0557446	0.482135	Not significant
compost_tilled-yes	Kdo2-lipid IVA lauroyltransferase/acyltransferase [EC:2.3.1.241 2.3.1.-]	0.112635	0.06688	0.496155	Not significant
compost_tilled-yes	LysR family transcriptional regulator, chromosome initiation inhibitor	0.11229	0.0725992	0.504515	Not significant
compost_tilled-yes	CBS domain-containing protein	0.112237	0.0940838	0.530441	Not significant
compost_tilled-yes	D-erythronate 2-dehydrogenase [EC:1.1.1.410]	0.111786	0.0626626	0.490443	Not significant
compost_tilled-yes	carnitine-CoA ligase [EC:6.2.1.48]	0.111748	0.0858511	0.520813	Not significant
compost_tilled-yes	shikimate dehydrogenase [EC:1.1.1.25]	0.11136	0.0374069	0.457065	Not significant
compost_tilled-yes	urease accessory protein3	0.111264	0.0333268	0.45232	Not significant
compost_tilled-yes	uncharacterized_protein-ko:K03771	0.110986	0.070562	0.502723	Not significant
compost_tilled-yes	beta-xylosidase	0.1109	0.21	0.645964	Not significant
compost_tilled-yes	two-component system, OmpR family, response regulator MtrA	0.110595	0.0990495	0.53702	Not significant
compost_tilled-yes	sulfite dehydrogenase (quinone) subunit SoeC	0.110417	0.14293	0.583084	Not significant
compost_tilled-yes	two-component system, NarL family, response regulator LiaR	0.110288	0.194206	0.633212	Not significant
compost_tilled-yes	epoxide hydrolase	0.110053	0.170952	0.612571	Not significant
compost_tilled-yes	choline-sulfatase [EC:3.1.6.6]	0.109885	0.0785995	0.515391	Not significant
compost_tilled-yes	ribosome-associated heat shock protein Hsp15	0.10916	0.0613962	0.49312	Not significant
compost_tilled-yes	monovalent cation:H+ antiporter, CPA1 family	0.109	0.0744821	0.50917	Not significant
compost_tilled-yes	2-dehydro-3-deoxyphosphogluconate aldolase / (4S)-4-hydroxy-2-oxoglutarate aldolase [EC:4.1.2.14 4.1.3.42]	0.108265	0.0440591	0.46891	Not significant
compost_tilled-yes	arabinogalactan endo-1,4-beta-galactosidase [EC:3.2.1.89]	0.108105	0.122992	0.56579	Not significant
compost_tilled-yes	phosphoenolpyruvate carboxylase [EC:4.1.1.31]	0.10788	0.0686161	0.503396	Not significant
compost_tilled-yes	cysteine-S-conjugate beta-lyase [EC:4.4.1.13]2	0.10786	0.0581715	0.489866	Not significant
compost_tilled-yes	beta-galactosidase [EC:3.2.1.23]	0.107139	0.104551	0.545709	Not significant
compost_tilled-yes	pilus assembly protein CpaC	0.107005	0.0482789	0.476196	Not significant
compost_tilled-yes	uncharacterized_protein-ko:K02442	0.106623	0.0639229	0.498072	Not significant
compost_tilled-yes	taurine transport system permease protein	0.10629	0.0773308	0.515676	Not significant
compost_tilled-yes	peptide chain release factor 3	0.1059	0.0423312	0.468943	Not significant
compost_tilled-yes	endonuclease G, mitochondrial	0.105541	0.0559327	0.489087	Not significant
compost_tilled-yes	mannosyl-glycoprotein endo-beta-N-acetylglucosaminidase [EC:3.2.1.96]	0.105441	0.12803	0.575217	Not significant
compost_tilled-yes	ribonuclease III family protein [EC:3.1.26.-]	0.104611	0.216121	0.656003	Not significant
compost_tilled-yes	uncharacterized_protein-ko:K02082	0.104006	0.0583202	0.492774	Not significant
compost_tilled-yes	PKHD-type hydroxylase [EC:1.14.11.-]	0.103625	0.109101	0.554031	Not significant
compost_tilled-yes	uncharacterized_protein-ko:K07074	0.103091	0.220992	0.66015	Not significant
compost_tilled-yes	L-fuconate dehydratase [EC:4.2.1.68]	0.102744	0.103788	0.549439	Not significant
compost_tilled-yes	uncharacterized_protein-ko:K02243	0.102202	0.0526836	0.486571	Not significant
compost_tilled-yes	arginine N-succinyltransferase [EC:2.3.1.109]	0.101408	0.18725	0.633985	Not significant
compost_tilled-yes	two-component system, sensor histidine kinase YesM [EC:2.7.13.3]	0.101291	0.231256	0.668683	Not significant
compost_tilled-yes	5-aminolevulinate synthase [EC:2.3.1.37]	0.100656	0.0801465	0.522793	Not significant
compost_tilled-yes	dCMP deaminase [EC:3.5.4.12]	0.100634	0.105596	0.552048	Not significant
compost_tilled-yes	uncharacterized_protein-ko:K06198	0.100537	0.089357	0.533703	Not significant
compost_tilled-yes	nucleobase:cation symporter-2, NCS2 family	0.0997247	0.0922729	0.537848	Not significant
compost_tilled-yes	flotillin	0.0982546	0.0779953	0.52296	Not significant
compost_tilled-yes	citrate-Mg2+:H+ or citrate-Ca2+:H+ symporter, CitMHS family	0.0979126	0.133405	0.583704	Not significant
compost_tilled-yes	uncharacterized_protein-ko:K03782	0.0977256	0.0906585	0.537432	Not significant
compost_tilled-yes	hydroxymethylglutaryl-CoA lyase [EC:4.1.3.4]	0.0972374	0.0526596	0.490925	Not significant
compost_tilled-yes	uncharacterized_protein-ko:K02765	0.0970382	0.0503731	0.486843	Not significant
compost_tilled-yes	alpha-L-arabinofuranosidase [EC:3.2.1.55]	0.09699	0.093221	0.541576	Not significant
compost_tilled-yes	two-component system, OmpR family, sensor histidine kinase VanS [EC:2.7.13.3]	0.0969186	0.203877	0.649836	Not significant
compost_tilled-yes	flagellar P-ring protein precursor FlgI	0.0968573	0.0586729	0.498419	Not significant
compost_tilled-yes	UDP-N-acetylmuramate L-alanyl-gamma-D-glutamyl-meso-diaminopimelate ligase [EC:6.3.2.45]	0.0966825	0.0823945	0.528565	Not significant
compost_tilled-yes	glutamate-5-semialdehyde dehydrogenase [EC:1.2.1.41]	0.0965912	0.0358902	0.467727	Not significant
compost_tilled-yes	leucyl-tRNA---protein transferase [EC:2.3.2.29]	0.0962425	0.0747037	0.520406	Not significant
compost_tilled-yes	nodulation protein E [EC:2.3.1.-]	0.0960516	0.0949357	0.544079	Not significant
compost_tilled-yes	arginine deiminase [EC:3.5.3.6]	0.0959724	0.095016	0.544026	Not significant
compost_tilled-yes	dehydratase [EC:4.2.1.-]	0.0959319	0.312213	0.723388	Not significant
compost_tilled-yes	biotin synthase [EC:2.8.1.6]	0.0959019	0.0407745	0.475081	Not significant
compost_tilled-yes	ATP-dependent RNA helicase RhlE [EC:3.6.4.13]	0.0953426	0.0578015	0.499207	Not significant
compost_tilled-yes	purine nucleosidase [EC:3.2.2.1]	0.0952769	0.0363787	0.470758	Not significant
compost_tilled-yes	aldose 1-epimerase [EC:5.1.3.3]	0.0948585	0.0497042	0.488712	Not significant
compost_tilled-yes	ornithine decarboxylase [EC:4.1.1.17]	0.0943208	0.0550497	0.495206	Not significant
compost_tilled-yes	urease subunit gamma [EC:3.5.1.5]	0.0933937	0.0394791	0.476396	Not significant
compost_tilled-yes	penicillin-binding protein 1 [EC:3.4.-.-]	0.0928762	0.239377	0.677503	Not significant
compost_tilled-yes	iron complex transport system ATP-binding protein [EC:7.2.2.-]	0.0927121	0.0428833	0.481678	Not significant
compost_tilled-yes	urease subunit alpha [EC:3.5.1.5]	0.0924644	0.0416328	0.48025	Not significant
compost_tilled-yes	(S)-ureidoglycine---glyoxylate transaminase [EC:2.6.1.112]	0.0922172	0.112631	0.565502	Not significant
compost_tilled-yes	penicillin-binding protein 2X	0.0920562	0.239423	0.678437	Not significant
compost_tilled-yes	hemoglobin/transferrin/lactoferrin receptor protein	0.0917162	0.0670712	0.514563	Not significant
compost_tilled-yes	beta-glucosidase [EC:3.2.1.21]4	0.0909971	0.0784389	0.528665	Not significant
compost_tilled-yes	purine operon repressor	0.0904044	0.225959	0.670525	Not significant
compost_tilled-yes	putative tricarboxylic transport membrane protein1	0.0898982	0.0373768	0.475528	Not significant
compost_tilled-yes	zinc/manganese transport system ATP-binding protein	0.0898569	0.0630841	0.510486	Not significant
compost_tilled-yes	putative transposase4	0.0892129	0.0362704	0.475265	Not significant
compost_tilled-yes	uncharacterized_protein-ko:K02457	0.0891413	0.128734	0.585221	Not significant
compost_tilled-yes	gamma-F420-2:alpha-L-glutamate ligase [EC:6.3.2.32]	0.0891148	0.148386	0.603522	Not significant
compost_tilled-yes	tRNA 2-thiocytidine biosynthesis protein TtcA	0.0887674	0.0727229	0.523164	Not significant
compost_tilled-yes	pyruvate carboxylase subunit A [EC:6.4.1.1]	0.0885208	0.0980351	0.552759	Not significant
compost_tilled-yes	MFS transporter, DHA1 family, tetracycline resistance protein	0.0883763	0.0994204	0.553754	Not significant
compost_tilled-yes	ApaG protein	0.0880676	0.0796619	0.532332	Not significant
compost_tilled-yes	poly(ethylene terephthalate) hydrolase [EC:3.1.1.101]	0.0879608	0.348503	0.746603	Not significant
compost_tilled-yes	DNA topoisomerase III [EC:5.6.2.1]	0.0872593	0.0966779	0.552805	Not significant
compost_tilled-yes	TetR/AcrR family transcriptional regulator, cholesterol catabolism regulator9	0.0871543	0.169125	0.626227	Not significant
compost_tilled-yes	30S ribosome assembly GTPase	0.0865237	0.230692	0.677896	Not significant
compost_tilled-yes	pectate lyase [EC:4.2.2.2]	0.0862606	0.162639	0.621851	Not significant
compost_tilled-yes	virulence factor	0.086239	0.121276	0.578896	Not significant
compost_tilled-yes	2,4-diaminopentanoate dehydrogenase [EC:1.4.1.12 1.4.1.26]	0.0858428	0.19257	0.647659	Not significant
compost_tilled-yes	ribose transport system permease protein	0.0846025	0.0583973	0.508886	Not significant
compost_tilled-yes	exodeoxyribonuclease III [EC:3.1.11.2]	0.0845431	0.0448345	0.490687	Not significant
compost_tilled-yes	phosphinothricin acetyltransferase [EC:2.3.1.183]	0.0839025	0.0390865	0.484466	Not significant
compost_tilled-yes	glutamyl aminopeptidase [EC:3.4.11.7]	0.0835478	0.229816	0.677425	Not significant
compost_tilled-yes	uroporphyrin-III C-methyltransferase [EC:2.1.1.107]2	0.0827043	0.0528646	0.503142	Not significant
compost_tilled-yes	beta-mannosidase [EC:3.2.1.25]	0.0826734	0.0835455	0.540905	Not significant
compost_tilled-yes	cytochrome c oxidase cbb3-type subunit III	0.0824215	0.0548268	0.505568	Not significant
compost_tilled-yes	3-hydroxyacyl-CoA dehydrogenase / enoyl-CoA hydratase / 3-hydroxybutyryl-CoA epimerase [EC:1.1.1.35 4.2.1.17 5.1.2.3]	0.0824205	0.0574006	0.509106	Not significant
compost_tilled-yes	two-component system, cell cycle response regulator DivK	0.0821289	0.0839917	0.541042	Not significant
compost_tilled-yes	two-component system, response regulator, stage 0 sporulation protein F	0.0817589	0.198561	0.654056	Not significant
compost_tilled-yes	DNA-directed RNA polymerase subunit delta	0.0817212	0.229972	0.679637	Not significant
compost_tilled-yes	uncharacterized_protein-ko:K06911	0.081636	0.0801314	0.537384	Not significant
compost_tilled-yes	two-component system, OmpR family, response regulator VanR	0.0814909	0.200734	0.657242	Not significant
compost_tilled-yes	2-hydroxy-4-carboxymuconate semialdehyde hemiacetal dehydrogenase [EC:1.1.1.312]	0.0814704	0.0906298	0.549751	Not significant
compost_tilled-yes	cystathionine beta-synthase (O-acetyl-L-serine) [EC:2.5.1.134]	0.081418	0.234454	0.68181	Not significant
compost_tilled-yes	ribitol-5-phosphate 2-dehydrogenase (NADP+) / D-ribitol-5-phosphate cytidylyltransferase [EC:1.1.1.405 2.7.7.40]	0.0809312	0.127702	0.587737	Not significant
compost_tilled-yes	NitT/TauT family transport system ATP-binding protein	0.0807882	0.0396275	0.488107	Not significant
compost_tilled-yes	polar amino acid transport system substrate-binding protein	0.0799887	0.0313065	0.476708	Not significant
compost_tilled-yes	cholest-4-en-3-one 26-monooxygenase [EC:1.14.15.28]	0.0798389	0.284117	0.715033	Not significant
compost_tilled-yes	nitric oxide dioxygenase [EC:1.14.12.17]	0.0796879	0.0589976	0.512798	Not significant
compost_tilled-yes	putative membrane protein2	0.0796215	0.0773029	0.536241	Not significant
compost_tilled-yes	16S rRNA (adenine(1408)-N(1))-methyltransferase [EC:2.1.1.180]	0.0792895	0.354767	0.747099	Not significant
compost_tilled-yes	zinc/manganese transport system substrate-binding protein	0.0791615	0.0578126	0.512968	Not significant
compost_tilled-yes	MFS transporter, DHA3 family, multidrug efflux protein	0.0786562	0.105118	0.567643	Not significant
compost_tilled-yes	uncharacterized_protein-ko:K03591	0.0780948	0.0849739	0.545937	Not significant
compost_tilled-yes	L-rhamnose isomerase [EC:5.3.1.14]	0.077781	0.166513	0.63062	Not significant
compost_tilled-yes	polyphosphate kinase [EC:2.7.4.1]	0.0777366	0.0495126	0.50433	Not significant
compost_tilled-yes	acyl-[acyl-carrier-protein]-phospholipid O-acyltransferase / long-chain-fatty-acid--[acyl-carrier-protein] ligase [EC:2.3.1.40 6.2.1.20]	0.0775821	0.0798576	0.54042	Not significant
compost_tilled-yes	acetyl esterase [EC:3.1.1.-]	0.0775022	0.0806985	0.540723	Not significant
compost_tilled-yes	transposase7	0.0772434	0.06085	0.518237	Not significant
compost_tilled-yes	manganese/iron transport system ATP-binding protein10	0.0761388	0.086314	0.54935	Not significant
compost_tilled-yes	3-(methylthio)propanoyl-CoA dehydrogenase [EC:1.3.8.-]	0.0759975	0.0494445	0.505554	Not significant
compost_tilled-yes	multiple sugar transport system permease protein	0.0757911	0.0658902	0.52514	Not significant
compost_tilled-yes	L-proline amide hydrolase [EC:3.5.1.101]	0.0755032	0.127093	0.593878	Not significant
compost_tilled-yes	central glycolytic genes regulator	0.0754452	0.226061	0.67893	Not significant
compost_tilled-yes	flagellar basal-body rod modification protein FlgD	0.0753614	0.0482218	0.503066	Not significant
compost_tilled-yes	NADH dehydrogenase [ubiquinone] 1 alpha subcomplex assembly factor 6	0.0753204	0.0658431	0.522883	Not significant
compost_tilled-yes	catechol 2,3-dioxygenase [EC:1.13.11.2]	0.0743777	0.100727	0.566714	Not significant
compost_tilled-yes	cyclohexanone monooxygenase [EC:1.14.13.22]	0.0742222	0.154683	0.623199	Not significant
compost_tilled-yes	3-hydroxyanthranilate 3,4-dioxygenase [EC:1.13.11.6]	0.0741821	0.0865086	0.551657	Not significant
compost_tilled-yes	serine O-acetyltransferase [EC:2.3.1.30]	0.0734487	0.0508066	0.508072	Not significant
compost_tilled-yes	multicomponent Na+:H+ antiporter subunit A	0.0733915	0.0749059	0.537138	Not significant
compost_tilled-yes	flagellar basal-body rod protein FlgC	0.0732599	0.0482724	0.505228	Not significant
compost_tilled-yes	raffinose/stachyose/melibiose transport system permease protein7	0.0731217	0.0888298	0.5534	Not significant
compost_tilled-yes	rare lipoprotein A	0.0730627	0.0695898	0.531091	Not significant
compost_tilled-yes	uncharacterized_protein-ko:K05941	0.0730267	0.0781795	0.540465	Not significant
compost_tilled-yes	ABC transport system ATP-binding/permease protein6	0.0728062	0.0432793	0.499569	Not significant
compost_tilled-yes	N,N'-diacetylchitobiose transport system permease protein	0.0723465	0.175354	0.641655	Not significant
compost_tilled-yes	precorrin-3B synthase [EC:1.14.13.83]	0.0720145	0.072058	0.535334	Not significant
compost_tilled-yes	meso-butanediol dehydrogenase / (S,S)-butanediol dehydrogenase / diacetyl reductase [EC:1.1.1.- 1.1.1.76 1.1.1.304]	0.0715219	0.119752	0.587677	Not significant
compost_tilled-yes	L-ribulose-5-phosphate 4-epimerase [EC:5.1.3.4]	0.0709508	0.0687461	0.53221	Not significant
compost_tilled-yes	putative AdoMet-dependent methyltransferase [EC:2.1.1.-]	0.0709445	0.211987	0.673816	Not significant
compost_tilled-yes	uncharacterized_protein-ko:K02705	0.0705287	0.0716628	0.534862	Not significant
compost_tilled-yes	GntR family transcriptional regulator, arabinose operon transcriptional repressor	0.0699096	0.221977	0.679307	Not significant
compost_tilled-yes	uncharacterized_protein-ko:K02771	0.0699061	0.105712	0.574814	Not significant
compost_tilled-yes	hydroxymethylglutaryl-CoA synthase [EC:2.3.3.10]	0.0698982	0.124167	0.593349	Not significant
compost_tilled-yes	acetoacetyl-CoA reductase [EC:1.1.1.36]	0.0698903	0.0683858	0.532879	Not significant
compost_tilled-yes	two-component system, NarL family, nitrate/nitrite sensor histidine kinase NarX [EC:2.7.13.3]	0.0698792	0.114745	0.584913	Not significant
compost_tilled-yes	SprT-like protein	0.0695142	0.231294	0.686398	Not significant
compost_tilled-yes	type III secretion protein C	0.0689119	0.100672	0.572042	Not significant
compost_tilled-yes	3-(hydroxyamino)phenol mutase [EC:5.4.4.3]	0.0683014	0.1082	0.577393	Not significant
compost_tilled-yes	multiple sugar transport system substrate-binding protein	0.0680921	0.0662767	0.531595	Not significant
compost_tilled-yes	ferritin [EC:1.16.3.2]	0.0680017	0.114474	0.585295	Not significant
compost_tilled-yes	magnesium transporter	0.0679417	0.0355896	0.492555	Not significant
compost_tilled-yes	riboflavin biosynthesis RibT protein	0.0676567	0.264094	0.709706	Not significant
compost_tilled-yes	2-dehydrotetronate isomerase [EC:5.3.1.35]	0.0675145	0.0764579	0.542909	Not significant
compost_tilled-yes	potassium-transporting ATPase potassium-binding subunit	0.0674257	0.0405458	0.500637	Not significant
compost_tilled-yes	alcohol dehydrogenase [EC:1.1.1.-]10	0.0672846	0.122869	0.596332	Not significant
compost_tilled-yes	sorbitol-6-phosphate 2-dehydrogenase [EC:1.1.1.140]	0.06707	0.156693	0.629469	Not significant
compost_tilled-yes	antitoxin FitA	0.0670685	0.0560229	0.519088	Not significant
compost_tilled-yes	uncharacterized_protein-ko:K07652	0.0669202	0.155252	0.627268	Not significant
compost_tilled-yes	protein ImuB	0.0669201	0.0379617	0.496812	Not significant
compost_tilled-yes	sulfate adenylyltransferase subunit 2 [EC:2.7.7.4]	0.0665459	0.0460631	0.507687	Not significant
compost_tilled-yes	2-aminoethylphosphonate transport system substrate-binding protein	0.0661371	0.0922787	0.562654	Not significant
compost_tilled-yes	lipopolysaccharide export system permease protein	0.0650866	0.0572242	0.522882	Not significant
compost_tilled-yes	3,4-dihydroxy 2-butanone 4-phosphate synthase [EC:4.1.99.12]	0.0649116	0.0901693	0.561749	Not significant
compost_tilled-yes	HlyD family secretion protein3	0.0645289	0.0711151	0.539642	Not significant
compost_tilled-yes	uncharacterized_protein-ko:K02076	0.064467	0.155157	0.629838	Not significant
compost_tilled-yes	cytochrome bd ubiquinol oxidase subunit II [EC:7.1.1.7]	0.0643302	0.0493039	0.513723	Not significant
compost_tilled-yes	uncharacterized zinc-type alcohol dehydrogenase-like protein [EC:1.-.-.-]6	0.0642598	0.0927143	0.564256	Not significant
compost_tilled-yes	potassium-transporting ATPase ATP-binding subunit [EC:7.2.2.6]	0.0639464	0.040817	0.503092	Not significant
compost_tilled-yes	phosphatidylinositol alpha 1,6-mannosyltransferase [EC:2.4.1.-]	0.0635686	0.130058	0.606451	Not significant
compost_tilled-yes	allantoicase [EC:3.5.3.4]	0.0634253	0.103926	0.577792	Not significant
compost_tilled-yes	iron-sulfur cluster insertion protein	0.062293	0.0522033	0.51954	Not significant
compost_tilled-yes	trehalose/maltose transport system substrate-binding protein	0.0618021	0.0675655	0.538512	Not significant
compost_tilled-yes	Ala-tRNA(Pro) deacylase [EC:3.1.1.-]	0.0610783	0.04932	0.514619	Not significant
compost_tilled-yes	DNA excision repair protein ERCC-3 [EC:3.6.4.12]	0.060774	0.109567	0.585998	Not significant
compost_tilled-yes	proline racemase [EC:5.1.1.4]	0.0601744	0.108478	0.584581	Not significant
compost_tilled-yes	lipopolysaccharide export system permease protein9	0.0601515	0.0566666	0.525205	Not significant
compost_tilled-yes	Na+:H+ antiporter, NhaA family	0.0600566	0.0766807	0.5493	Not significant
compost_tilled-yes	type VI secretion system protein ImpJ	0.0597982	0.0959934	0.570325	Not significant
compost_tilled-yes	not_found-ko:K10194	0.0597289	0.157603	0.633639	Not significant
compost_tilled-yes	mannose-1-phosphate guanylyltransferase [EC:2.7.7.13]7	0.0589401	0.03786	0.503845	Not significant
compost_tilled-yes	membrane fusion protein, multidrug efflux system4	0.0589132	0.0676924	0.539758	Not significant
compost_tilled-yes	oligopeptidase B [EC:3.4.21.83]	0.0586526	0.0694593	0.541884	Not significant
compost_tilled-yes	5-methylphenazine-1-carboxylate 1-monooxygenase [EC:1.14.13.218]	0.0585843	0.132632	0.611882	Not significant
compost_tilled-yes	hydroxyethylthiazole kinase [EC:2.7.1.50]	0.0582063	0.0725354	0.546743	Not significant
compost_tilled-yes	homospermidine synthase [EC:2.5.1.44]	0.0580649	0.063919	0.537084	Not significant
compost_tilled-yes	molybdopterin adenylyltransferase [EC:2.7.7.75]	0.0574201	0.0626959	0.53398	Not significant
compost_tilled-yes	Smg protein	0.0573068	0.09769	0.575503	Not significant
compost_tilled-yes	glucose-fructose oxidoreductase [EC:1.1.99.28]	0.0566318	0.123202	0.602122	Not significant
compost_tilled-yes	2,2-dialkylglycine decarboxylase (pyruvate) [EC:4.1.1.64]	0.0561156	0.101769	0.582296	Not significant
compost_tilled-yes	heavy metal efflux system protein	0.0555253	0.0940435	0.572738	Not significant
compost_tilled-yes	iron(III) transport system substrate-binding protein	0.0554617	0.0350017	0.503956	Not significant
compost_tilled-yes	uronate dehydrogenase [EC:1.1.1.203]	0.0551468	0.0601929	0.532157	Not significant
compost_tilled-yes	PhoH-like ATPase	0.0549428	0.0439503	0.513586	Not significant
compost_tilled-yes	hexaprenyl-diphosphate synthase large subunit [EC:2.5.1.83]	0.0549017	0.226776	0.691351	Not significant
compost_tilled-yes	biopolymer transport protein ExbD	0.0548226	0.0511639	0.52367	Not significant
compost_tilled-yes	alpha-L-rhamnosidase [EC:3.2.1.40]	0.0546563	0.0859216	0.563615	Not significant
compost_tilled-yes	two-component system, NarL family, nitrate/nitrite response regulator NarP	0.0533211	0.13787	0.622029	Not significant
compost_tilled-yes	GSH-dependent disulfide-bond oxidoreductase [EC:1.8.4.-]	0.0530556	0.069786	0.546757	Not significant
compost_tilled-yes	diacylglycerol kinase (ATP) [EC:2.7.1.107]3	0.0527194	0.062474	0.538099	Not significant
compost_tilled-yes	uncharacterized_protein-ko:K06295	0.0525766	0.0764393	0.554013	Not significant
compost_tilled-yes	oligoribonuclease [EC:3.1.-.-]	0.0525423	0.0649681	0.542107	Not significant
compost_tilled-yes	succinylarginine dihydrolase [EC:3.5.3.23]	0.0521656	0.194047	0.668709	Not significant
compost_tilled-yes	purine-binding chemotaxis protein CheW	0.0519764	0.0638511	0.540879	Not significant
compost_tilled-yes	transcriptional regulator of stress and heat shock response	0.0517276	0.227738	0.694174	Not significant
compost_tilled-yes	methylated-DNA-protein-cysteine methyltransferase related protein	0.0515434	0.0749187	0.553049	Not significant
compost_tilled-yes	two-component system, LytTR family, response regulator	0.0514093	0.10497	0.588256	Not significant
[truncated: 3,141 more rows]
