# Supplementary material for: Municipal Solid Waste (MSW)-Compost Amendment Increases Diversity, Functional Activities, and Network Connectivity of a Vineyard Soil Microbiota
Source: Microorganisms. 2026 Jun 21;14(6):1372. doi: 10.3390/microorganisms14061372 (PMC13305556; doi:10.3390/microorganisms14061372)
Supplement: Supplementary file 1 [file microorganisms-14-01372-s001.zip › ALDEx3.Picrust2_pathways.compost_amendment.xlsx]

## Sheet: aldex.Quarta1.Picrust2.summary
Parameter	Functional pathway (Picrust2-predicted)	Log2 (fold change)	Std. error	p-val. adjusted	Effect of MSW-compost mulch
compost_amendment-yes	(aminomethyl)phosphonate degradation	1.53054	0.130351	0.00836925	Increased
compost_amendment-yes	D-galacturonate degradation II	1.62447	0.151674	0.00729407	Increased
compost_amendment-yes	ectoine biosynthesis	1.59762	0.167193	0.0109781	Increased
compost_amendment-yes	glyphosate degradation III	1.2875	0.12343	0.0262952	Increased
compost_amendment-yes	L-isoleucine biosynthesis II	1.69545	0.25422	0.0254053	Increased
compost_amendment-yes	norspermidine biosynthesis	1.77097	0.16006	0.00325377	Increased
compost_amendment-yes	pyridoxal 5'-phosphate biosynthesis I	2.08549	0.226605	0.00215909	Increased
compost_amendment-yes	superpathway of polyamine biosynthesis III	3.09325	0.350452	5.35764e-05	Increased
compost_amendment-yes	superpathway of pyridoxal 5'-phosphate biosynthesis and salvage	1.39672	0.14858	0.02289	Increased
compost_amendment-yes	TCA cycle VII (acetate-producers)	1.33318	0.152963	0.0317636	Increased
compost_amendment-yes	3,8-divinyl-chlorophyllide a biosynthesis III (aerobic, light independent)	-1.49787	0.158491	0.0347401	Reduced
compost_amendment-yes	&beta;-(1,4)-mannan degradation	0.421295	0.200614	0.441524	Not significant
compost_amendment-yes	(5Z)-dodecenoate biosynthesis I	0.827481	0.0917675	0.116142	Not significant
compost_amendment-yes	(5Z)-dodecenoate biosynthesis II	0.585009	0.0571073	0.182105	Not significant
compost_amendment-yes	(S)-propane-1,2-diol degradation	0.396366	0.163235	0.41571	Not significant
compost_amendment-yes	1,2-dichloroethane degradation	0.175877	0.0483228	0.423118	Not significant
compost_amendment-yes	1,4-dichlorobenzene degradation	-0.279564	0.114706	0.390841	Not significant
compost_amendment-yes	1,4-dihydroxy-6-naphthoate biosynthesis I	-0.831138	0.101017	0.137913	Not significant
compost_amendment-yes	1,4-dihydroxy-6-naphthoate biosynthesis II	-0.865624	0.107249	0.134406	Not significant
compost_amendment-yes	1,5-anhydrofructose degradation	-0.0210215	0.123732	0.593703	Not significant
compost_amendment-yes	2,3-dihydroxybenzoate degradation	0.140377	0.0878442	0.504371	Not significant
compost_amendment-yes	2-amino-3-carboxymuconate semialdehyde degradation to 2-hydroxypentadienoate	0.219328	0.0800797	0.432481	Not significant
compost_amendment-yes	2-amino-3-carboxymuconate semialdehyde degradation to glutaryl-CoA	0.222723	0.0816213	0.433562	Not significant
compost_amendment-yes	2-aminophenol degradation	0.129264	0.0691083	0.490957	Not significant
compost_amendment-yes	2-carboxy-1,4-naphthoquinol biosynthesis	-0.160621	0.0488498	0.408223	Not significant
compost_amendment-yes	2-methylcitrate cycle I	0.165174	0.0366156	0.417016	Not significant
compost_amendment-yes	2-methylcitrate cycle II	0.87491	0.155853	0.152806	Not significant
compost_amendment-yes	2-nitrobenzoate degradation I	0.205416	0.076033	0.438438	Not significant
compost_amendment-yes	2-oxobutanoate degradation I	-0.570158	0.0643311	0.198444	Not significant
compost_amendment-yes	3,5-dichlorocatechol degradation	-0.280225	0.11483	0.390595	Not significant
compost_amendment-yes	3,8-divinyl-chlorophyllide a biosynthesis I (aerobic, light-dependent)	0.481636	0.114761	0.300223	Not significant
compost_amendment-yes	3,8-divinyl-chlorophyllide a biosynthesis II (anaerobic)	-0.226041	0.0742414	0.386097	Not significant
compost_amendment-yes	3-phenylpropanoate and 3-(3-hydroxyphenyl)propanoate degradation	-0.01217	0.0847994	0.569546	Not significant
compost_amendment-yes	3-phenylpropanoate and 3-(3-hydroxyphenyl)propanoate degradation to 2-hydroxypentadienoate	-0.269044	0.134424	0.415935	Not significant
compost_amendment-yes	4,5-dichlorocatechol degradation	-0.903592	0.221383	0.217922	Not significant
compost_amendment-yes	4-amino-2-methyl-5-diphosphomethylpyrimidine biosynthesis II	-0.145878	0.0283174	0.397342	Not significant
compost_amendment-yes	4-aminobutanoate degradation V	-0.407345	0.0459867	0.261579	Not significant
compost_amendment-yes	4-hydroxybenzoate biosynthesis III (plants)	0.365629	0.0713149	0.320608	Not significant
compost_amendment-yes	4-hydroxyphenylacetate degradation	-0.0950545	0.0955176	0.511351	Not significant
compost_amendment-yes	4-methylcatechol degradation (ortho cleavage)	0.130904	0.0947776	0.521034	Not significant
compost_amendment-yes	5-aminoimidazole ribonucleotide biosynthesis I	-0.217056	0.0209612	0.34713	Not significant
compost_amendment-yes	5-aminoimidazole ribonucleotide biosynthesis II	-0.263066	0.0282229	0.32822	Not significant
compost_amendment-yes	5'-deoxyadenosine degradation II	-0.428065	0.0809581	0.293882	Not significant
compost_amendment-yes	5-oxo-L-proline metabolism	-0.153053	0.0397399	0.40322	Not significant
compost_amendment-yes	6-hydroxymethyl-dihydropterin diphosphate biosynthesis I	-0.107129	0.018902	0.419814	Not significant
compost_amendment-yes	adenine and adenosine salvage III	-0.191155	0.0266766	0.365197	Not significant
compost_amendment-yes	adenosine deoxyribonucleotides de novo biosynthesis II	-0.220561	0.0208802	0.344825	Not significant
compost_amendment-yes	adenosine nucleotides degradation II	-0.214534	0.024172	0.351092	Not significant
compost_amendment-yes	adenosylcobalamin biosynthesis II (aerobic)	-0.0863627	0.131151	0.55235	Not significant
compost_amendment-yes	ADP-L-glycero-&beta;-D-manno-heptose biosynthesis	-0.519005	0.0568699	0.214023	Not significant
compost_amendment-yes	allantoin degradation IV (anaerobic)	-0.0443885	0.0676248	0.528489	Not significant
compost_amendment-yes	allantoin degradation to glyoxylate II	0.209997	0.0558803	0.407966	Not significant
compost_amendment-yes	allantoin degradation to glyoxylate III	0.394013	0.0660533	0.292633	Not significant
compost_amendment-yes	all-trans-farnesol biosynthesis	0.244341	0.0483293	0.376159	Not significant
compost_amendment-yes	anaerobic energy metabolism (invertebrates, cytosol)	-0.146895	0.020124	0.387045	Not significant
compost_amendment-yes	anhydromuropeptides recycling I	0.0359528	0.0285049	0.512409	Not significant
compost_amendment-yes	anhydromuropeptides recycling II	0.0195979	0.0597406	0.569698	Not significant
compost_amendment-yes	aromatic biogenic amine degradation (bacteria)	-0.41948	0.0649627	0.280825	Not significant
compost_amendment-yes	aromatic compounds degradation via &beta;-ketoadipate	0.224038	0.0502849	0.39177	Not significant
compost_amendment-yes	arsenate detoxification IV (mycothiol)	-0.539287	0.0984193	0.253808	Not significant
compost_amendment-yes	aspartate superpathway	0.528598	0.066136	0.216948	Not significant
compost_amendment-yes	assimilatory sulfate reduction I	-0.163936	0.0239461	0.380037	Not significant
compost_amendment-yes	assimilatory sulfate reduction IV	-0.242627	0.0265451	0.337449	Not significant
compost_amendment-yes	benzoyl-CoA degradation I (aerobic)	-0.748032	0.119853	0.184146	Not significant
compost_amendment-yes	biotin biosynthesis II	-0.13755	0.119064	0.499383	Not significant
compost_amendment-yes	C4 photosynthetic carbon assimilation cycle, NAD-ME type	0.0627647	0.0429917	0.508564	Not significant
compost_amendment-yes	C4 photosynthetic carbon assimilation cycle, NADP-ME type	-0.0837591	0.018487	0.440636	Not significant
compost_amendment-yes	C4 photosynthetic carbon assimilation cycle, PEPCK type	-0.0538318	0.0267737	0.477296	Not significant
compost_amendment-yes	Calvin-Benson-Bassham cycle	-0.226663	0.0222904	0.34266	Not significant
compost_amendment-yes	catechol degradation I (meta-cleavage pathway)	0.21951	0.0741541	0.425993	Not significant
compost_amendment-yes	catechol degradation II (meta-cleavage pathway)	0.354839	0.058688	0.310103	Not significant
compost_amendment-yes	catechol degradation III (ortho-cleavage pathway)	0.223896	0.0503357	0.392258	Not significant
compost_amendment-yes	catechol degradation to &beta;-ketoadipate	0.201612	0.0575051	0.417983	Not significant
compost_amendment-yes	catechol degradation to 2-hydroxypentadienoate II	0.36182	0.0729683	0.324838	Not significant
compost_amendment-yes	CDP-diacylglycerol biosynthesis I	-0.199892	0.0204113	0.355376	Not significant
compost_amendment-yes	CDP-diacylglycerol biosynthesis II	-0.199931	0.0204246	0.355449	Not significant
compost_amendment-yes	ceramide degradation by &alpha;-oxidation	1.07268	0.229792	0.144131	Not significant
compost_amendment-yes	chitin deacetylation	-0.327166	0.034962	0.298725	Not significant
compost_amendment-yes	chitin degradation II (Vibrio)	-0.140623	0.0539441	0.430313	Not significant
compost_amendment-yes	chitin derivatives degradation	0.213726	0.0618744	0.413517	Not significant
compost_amendment-yes	cholesterol degradation to androstenedione II (cholesterol dehydrogenase)	0.14803	0.0889664	0.4998	Not significant
compost_amendment-yes	chorismate biosynthesis from 3-dehydroquinate	-0.160985	0.0179858	0.37631	Not significant
compost_amendment-yes	chorismate biosynthesis I	-0.172304	0.0183205	0.370725	Not significant
compost_amendment-yes	cinnamate and 3-hydroxycinnamate degradation to 2-hydroxypentadienoate	-0.267497	0.134292	0.415859	Not significant
compost_amendment-yes	cis-geranyl-CoA degradation	0.110772	0.0966793	0.542511	Not significant
compost_amendment-yes	cis-vaccenate biosynthesis	-0.173643	0.0210636	0.371232	Not significant
compost_amendment-yes	CMP-3-deoxy-D-manno-octulosonate biosynthesis	-0.0873489	0.037149	0.458376	Not significant
compost_amendment-yes	CMP-8-amino-3,8-dideoxy-D-manno-octulosonate biosynthesis	0.0929273	0.180381	0.636798	Not significant
compost_amendment-yes	CMP-legionaminate biosynthesis I	-0.253295	0.229316	0.510009	Not significant
compost_amendment-yes	CMP-N-acetylneuraminate biosynthesis I (eukaryotes)	1.11146	0.141331	0.0733278	Not significant
compost_amendment-yes	cob(II)yrinate a,c-diamide biosynthesis I (early cobalt insertion)	0.340499	0.294202	0.58471	Not significant
compost_amendment-yes	cob(II)yrinate a,c-diamide biosynthesis II (late cobalt incorporation)	-0.110568	0.0414766	0.441595	Not significant
compost_amendment-yes	coenzyme A biosynthesis I (prokaryotic)	-0.268114	0.0262181	0.32313	Not significant
compost_amendment-yes	coenzyme A biosynthesis II (eukaryotic)	-0.254942	0.0252017	0.331018	Not significant
compost_amendment-yes	coenzyme M biosynthesis I	-1.03949	0.232548	0.183863	Not significant
compost_amendment-yes	colanic acid building blocks biosynthesis	-0.209757	0.0240497	0.353286	Not significant
compost_amendment-yes	creatinine degradation I	0.857466	0.149849	0.154644	Not significant
compost_amendment-yes	crotonyl-CoA/ethylmalonyl-CoA/hydroxybutyryl-CoA cycle (engineered)	-0.448471	0.0894503	0.293865	Not significant
compost_amendment-yes	cyanophycin metabolism	-0.0997267	0.0547663	0.466139	Not significant
compost_amendment-yes	cytosolic NADPH production (yeast)	0.480864	0.0790345	0.255606	Not significant
compost_amendment-yes	D-arabinose degradation I	-0.262621	0.0611041	0.3561	Not significant
compost_amendment-yes	D-arabinose degradation III	-0.0746318	0.217733	0.627758	Not significant
compost_amendment-yes	D-erythronate degradation II	0.283125	0.063468	0.36754	Not significant
compost_amendment-yes	D-galactarate degradation I	-0.101598	0.033089	0.440848	Not significant
compost_amendment-yes	D-galactose degradation I (Leloir pathway)	-0.313552	0.0340325	0.306015	Not significant
compost_amendment-yes	D-glucarate degradation I	-0.0869392	0.0391856	0.460866	Not significant
compost_amendment-yes	D-glucuronate degradation II	0.570992	0.0796223	0.211022	Not significant
compost_amendment-yes	dopamine degradation	0.197651	0.197448	0.584631	Not significant
compost_amendment-yes	dTDP-&beta;-L-rhamnose biosynthesis	-0.306282	0.0319974	0.307835	Not significant
compost_amendment-yes	dTDP-N-acetylthomosamine biosynthesis	0.687441	0.150891	0.228227	Not significant
compost_amendment-yes	dTDP-N-acetylviosamine biosynthesis	0.215705	0.185432	0.561867	Not significant
compost_amendment-yes	D-xylose degradation IV	-0.0951093	0.0320969	0.445934	Not significant
compost_amendment-yes	D-xylose degradation V	0.400625	0.0651536	0.288124	Not significant
compost_amendment-yes	ectoine degradation	0.340706	0.0784128	0.346746	Not significant
compost_amendment-yes	Entner-Doudoroff pathway I	0.305977	0.0677629	0.357355	Not significant
compost_amendment-yes	ergothioneine biosynthesis I (bacteria)	-0.716224	0.12022	0.194914	Not significant
compost_amendment-yes	ethanolamine utilization	0.370955	0.0768759	0.322931	Not significant
compost_amendment-yes	ethylmalonyl-CoA pathway	-0.344549	0.0764916	0.331631	Not significant
compost_amendment-yes	fatty acid &beta;-oxidation I (generic)	-0.0947905	0.0236404	0.437027	Not significant
compost_amendment-yes	fatty acid &beta;-oxidation II (plant peroxisome)	-0.170025	0.0210306	0.373054	Not significant
compost_amendment-yes	fatty acid &beta;-oxidation IV (unsaturated, even number)	0.915095	0.11248	0.10556	Not significant
compost_amendment-yes	fatty acid &beta;-oxidation V (unsaturated, odd number, di-isomerase-dependent)	0.930715	0.105052	0.0960764	Not significant
compost_amendment-yes	fatty acid &beta;-oxidation VI (mammalian peroxisome)	0.0615424	0.0622467	0.537709	Not significant
compost_amendment-yes	fatty acid salvage	-0.190831	0.0228504	0.361888	Not significant
compost_amendment-yes	firefly bioluminescence	-0.0458009	0.0943924	0.553778	Not significant
compost_amendment-yes	flavin biosynthesis I (bacteria and plants)	-0.215078	0.019496	0.346968	Not significant
compost_amendment-yes	flavin biosynthesis III (fungi)	-0.0974715	0.0214836	0.431317	Not significant
compost_amendment-yes	flexixanthin biosynthesis	-0.99176	0.125062	0.114255	Not significant
compost_amendment-yes	folate transformations II (plants)	-0.155456	0.0170941	0.378783	Not significant
compost_amendment-yes	folate transformations III (E. coli)	-0.0292294	0.0268438	0.499841	Not significant
compost_amendment-yes	formaldehyde assimilation I (serine pathway)	-0.0785315	0.0239235	0.450287	Not significant
compost_amendment-yes	formaldehyde assimilation II (assimilatory RuMP Cycle)	0.149581	0.101879	0.515805	Not significant
compost_amendment-yes	formaldehyde assimilation III (dihydroxyacetone cycle)	-0.066703	0.0484681	0.488509	Not significant
compost_amendment-yes	formaldehyde oxidation I	0.161531	0.104441	0.509915	Not significant
compost_amendment-yes	fucose degradation	0.0418984	0.0884277	0.584871	Not significant
compost_amendment-yes	GABA shunt	-0.414866	0.1033	0.321732	Not significant
compost_amendment-yes	galactitol degradation	1.493	0.248831	0.0520235	Not significant
compost_amendment-yes	gallate degradation I	0.256929	0.0693361	0.395432	Not significant
compost_amendment-yes	gallate degradation II	0.270587	0.0683494	0.382916	Not significant
compost_amendment-yes	GDP-D-glycero-&alpha;-D-manno-heptose biosynthesis	-0.864398	0.115095	0.139143	Not significant
compost_amendment-yes	GDP-mannose biosynthesis	-0.316296	0.0343389	0.305548	Not significant
compost_amendment-yes	germacrene biosynthesis	-0.456221	0.203225	0.376064	Not significant
compost_amendment-yes	gluconeogenesis I	-0.239247	0.0249538	0.337778	Not significant
compost_amendment-yes	gluconeogenesis III	-0.16843	0.0202043	0.373697	Not significant
compost_amendment-yes	glucose and glucose-1-phosphate degradation	-0.031759	0.0163642	0.486611	Not significant
compost_amendment-yes	glucose degradation (oxidative)	1.41188	0.335365	0.12483	Not significant
compost_amendment-yes	glucosylglycerol biosynthesis	0.320882	0.205282	0.515275	Not significant
compost_amendment-yes	glycine betaine degradation I	0.95071	0.108633	0.0935338	Not significant
compost_amendment-yes	glycogen biosynthesis I (from ADP-D-Glucose)	-0.124839	0.0231814	0.408227	Not significant
compost_amendment-yes	glycogen biosynthesis III (from &alpha;-maltose 1-phosphate)	-0.121468	0.0451951	0.436224	Not significant
compost_amendment-yes	glycogen degradation I	0.111672	0.0368401	0.457426	Not significant
compost_amendment-yes	glycolysis I (from glucose 6-phosphate)	-0.234997	0.0245906	0.339919	Not significant
compost_amendment-yes	glycolysis II (from fructose 6-phosphate)	-0.247176	0.026184	0.33445	Not significant
compost_amendment-yes	glycolysis III (from glucose)	-0.224915	0.0228809	0.343706	Not significant
compost_amendment-yes	glycolysis IV	-0.210955	0.0222162	0.351585	Not significant
compost_amendment-yes	glycolysis V (Pyrococcus)	1.07103	0.33798	0.239283	Not significant
compost_amendment-yes	glyoxylate cycle	-0.161685	0.0338967	0.390075	Not significant
compost_amendment-yes	gondoate biosynthesis (anaerobic)	-0.148273	0.0210158	0.386838	Not significant
compost_amendment-yes	guanosine deoxyribonucleotides de novo biosynthesis II	-0.220605	0.0208852	0.344918	Not significant
compost_amendment-yes	guanosine nucleotides degradation I	0.00619487	0.0271526	0.534119	Not significant
compost_amendment-yes	guanosine nucleotides degradation II	0.00628598	0.0271804	0.534214	Not significant
compost_amendment-yes	guanosine nucleotides degradation III	0.291361	0.0531035	0.348719	Not significant
compost_amendment-yes	guanosine ribonucleotides de novo biosynthesis	-0.199361	0.0200335	0.355893	Not significant
compost_amendment-yes	heme b biosynthesis I (aerobic)	-0.202176	0.0437966	0.373765	Not significant
compost_amendment-yes	heme b biosynthesis II (oxygen-independent)	-0.355233	0.0679176	0.319129	Not significant
compost_amendment-yes	heme b biosynthesis V (aerobic)	0.295979	0.0764659	0.376246	Not significant
compost_amendment-yes	hexitol fermentation to lactate, formate, ethanol and acetate	0.462378	0.0706596	0.256636	Not significant
compost_amendment-yes	homocysteine and cysteine interconversion	-0.339477	0.0434086	0.301212	Not significant
compost_amendment-yes	homolactic fermentation	-0.255687	0.0379337	0.341297	Not significant
compost_amendment-yes	hopanoid biosynthesis (bacteria)	-1.07085	0.133999	0.103717	Not significant
compost_amendment-yes	incomplete reductive TCA cycle	-0.296452	0.0471434	0.328419	Not significant
compost_amendment-yes	inosine 5'-phosphate degradation	-0.214894	0.0224143	0.34911	Not significant
compost_amendment-yes	inosine-5'-phosphate biosynthesis I	-0.231672	0.0225416	0.340058	Not significant
compost_amendment-yes	inosine-5'-phosphate biosynthesis II	-0.229237	0.0223331	0.342053	Not significant
compost_amendment-yes	inosine-5'-phosphate biosynthesis III	-0.184227	0.0176659	0.361327	Not significant
compost_amendment-yes	isoprene biosynthesis I	-0.0441711	0.0155778	0.47384	Not significant
compost_amendment-yes	Kdo transfer to lipid IVA III (Chlamydia)	-0.0543575	0.037245	0.488718	Not significant
compost_amendment-yes	ketogenesis	0.128373	0.103833	0.535901	Not significant
compost_amendment-yes	ketogluconate metabolism	0.455794	0.0725951	0.262215	Not significant
compost_amendment-yes	L-arabinose degradation III	-0.265372	0.0676803	0.359146	Not significant
compost_amendment-yes	L-arabinose degradation IV	-0.365617	0.0577946	0.304038	Not significant
compost_amendment-yes	L-arginine biosynthesis I (via L-ornithine)	-0.283005	0.0272387	0.315418	Not significant
compost_amendment-yes	L-arginine biosynthesis II (acetyl cycle)	-0.279609	0.0277354	0.31824	Not significant
compost_amendment-yes	L-arginine biosynthesis III (via N-acetyl-L-citrulline)	-0.324371	0.0327128	0.298897	Not significant
compost_amendment-yes	L-arginine biosynthesis IV (archaebacteria)	-0.283443	0.0279504	0.316044	Not significant
compost_amendment-yes	L-arginine degradation II (AST pathway)	0.274993	0.188556	0.526319	Not significant
compost_amendment-yes	L-arginine degradation IX (arginine:pyruvate transaminase pathway)	0.73104	0.175255	0.236053	Not significant
compost_amendment-yes	L-arginine degradation XIII (reductive Stickland reaction)	0.154564	0.0308524	0.416925	Not significant
compost_amendment-yes	L-ascorbate degradation I (bacterial, anaerobic)	-0.310996	0.0770429	0.346355	Not significant
compost_amendment-yes	L-citrulline biosynthesis	-0.124393	0.0186273	0.404696	Not significant
compost_amendment-yes	L-cysteine biosynthesis VI (from L-methionine)	0.00735871	0.0207802	0.527001	Not significant
compost_amendment-yes	L-glutamate and L-glutamine biosynthesis	-0.207473	0.0325381	0.360766	Not significant
compost_amendment-yes	L-glutamate degradation IV	0.276215	0.159959	0.492174	Not significant
compost_amendment-yes	L-histidine biosynthesis	-0.189887	0.0196465	0.360312	Not significant
compost_amendment-yes	L-histidine degradation I	-0.28809	0.0339654	0.320192	Not significant
compost_amendment-yes	L-histidine degradation II	0.0942138	0.0376238	0.472539	Not significant
compost_amendment-yes	L-histidine degradation III	-1.04214	0.166408	0.134079	Not significant
compost_amendment-yes	lipid IVA biosynthesis (E. coli)	-0.0207716	0.038317	0.521258	Not significant
compost_amendment-yes	lipid IVA biosynthesis (P. putida)	-0.0208157	0.0383456	0.52066	Not significant
compost_amendment-yes	L-isoleucine biosynthesis I (from threonine)	-0.178708	0.0200367	0.367181	Not significant
compost_amendment-yes	L-isoleucine biosynthesis III	-0.173473	0.0190097	0.369354	Not significant
compost_amendment-yes	L-lysine biosynthesis I	-0.227088	0.0208709	0.341239	Not significant
compost_amendment-yes	L-lysine biosynthesis II	-0.0372551	0.180805	0.626786	Not significant
compost_amendment-yes	L-lysine biosynthesis III	-0.202629	0.0196898	0.353517	Not significant
compost_amendment-yes	L-lysine biosynthesis VI	-0.205833	0.0195479	0.352068	Not significant
compost_amendment-yes	L-lysine degradation X	0.567178	0.220099	0.373504	Not significant
compost_amendment-yes	L-lysine fermentation to acetate and butanoate	-0.709241	0.114814	0.19322	Not significant
compost_amendment-yes	L-methionine biosynthesis I	0.906716	0.109276	0.10493	Not significant
compost_amendment-yes	L-methionine biosynthesis II	-0.296416	0.0352506	0.316676	Not significant
compost_amendment-yes	L-methionine biosynthesis III	-0.12175	0.0206772	0.408864	Not significant
compost_amendment-yes	L-methionine biosynthesis IV	-0.205715	0.0198199	0.35163	Not significant
compost_amendment-yes	L-N&delta;-acetylornithine biosynthesis	0.0522008	0.0224771	0.487521	Not significant
compost_amendment-yes	L-ornithine biosynthesis I	-0.269743	0.0255793	0.321219	Not significant
compost_amendment-yes	L-ornithine biosynthesis II	-0.122284	0.0249278	0.412106	Not significant
compost_amendment-yes	L-rhamnose degradation I	0.321563	0.0484064	0.321382	Not significant
compost_amendment-yes	L-serine biosynthesis II	-0.508672	0.0790629	0.248464	Not significant
compost_amendment-yes	L-threonate degradation	0.2746	0.0648	0.377196	Not significant
compost_amendment-yes	L-tryptophan degradation IX	0.124324	0.055288	0.472765	Not significant
compost_amendment-yes	L-tryptophan degradation to 2-amino-3-carboxymuconate semialdehyde	0.135609	0.0739211	0.48943	Not significant
compost_amendment-yes	L-tryptophan degradation X (mammalian, via tryptamine)	-0.860035	0.127956	0.151933	Not significant
compost_amendment-yes	L-tryptophan degradation XII (Geobacillus)	-0.959542	0.241093	0.215684	Not significant
compost_amendment-yes	L-tyrosine degradation I	-0.0817482	0.0514577	0.479766	Not significant
compost_amendment-yes	L-valine biosynthesis	-0.152668	0.0191858	0.382285	Not significant
compost_amendment-yes	mandelate degradation I	-0.514106	0.0993391	0.26832	Not significant
compost_amendment-yes	mandelate degradation to acetyl-CoA	0.428668	0.10396	0.320777	Not significant
compost_amendment-yes	mannitol cycle	0.742585	0.123818	0.178336	Not significant
compost_amendment-yes	meta cleavage pathway of aromatic compounds	0.427797	0.0926795	0.30736	Not significant
compost_amendment-yes	methyl-coenzyme M oxidation to CO2	-0.130343	0.160228	0.542468	Not significant
compost_amendment-yes	methylerythritol phosphate pathway I	-0.237074	0.0221028	0.336687	Not significant
compost_amendment-yes	methylerythritol phosphate pathway II	-0.237325	0.0221347	0.335959	Not significant
compost_amendment-yes	methylgallate degradation	0.496215	0.0836974	0.25118	Not significant
compost_amendment-yes	methylphosphonate degradation I	1.08796	0.102112	0.0507957	Not significant
compost_amendment-yes	methylphosphonate degradation II	0.588429	0.04904	0.170418	Not significant
compost_amendment-yes	mevalonate pathway I (eukaryotes and bacteria)	0.529029	0.106224	0.262419	Not significant
compost_amendment-yes	mitochondrial NADPH production (yeast)	0.54784	0.087808	0.230524	Not significant
compost_amendment-yes	mixed acid fermentation	-0.0253631	0.0296739	0.507366	Not significant
compost_amendment-yes	molybdopterin biosynthesis	-0.287868	0.0341504	0.320042	Not significant
compost_amendment-yes	mono-trans, poly-cis decaprenyl phosphate biosynthesis	-0.0516489	0.053696	0.50889	Not significant
compost_amendment-yes	mycolyl-arabinogalactan-peptidoglycan complex biosynthesis	-0.898601	0.127392	0.139594	Not significant
compost_amendment-yes	mycothiol biosynthesis	-0.50632	0.0839871	0.255041	Not significant
compost_amendment-yes	myo-, chiro- and scyllo-inositol degradation	-0.225433	0.032046	0.35173	Not significant
compost_amendment-yes	myo-inositol degradation I	-0.00696776	0.036325	0.52939	Not significant
compost_amendment-yes	NAD de novo biosynthesis I (from aspartate)	-0.240811	0.024168	0.33618	Not significant
compost_amendment-yes	NAD de novo biosynthesis II (from tryptophan)	0.103114	0.0670286	0.507038	Not significant
compost_amendment-yes	NAD salvage pathway I (PNC VI cycle)	-0.15378	0.0188627	0.381497	Not significant
compost_amendment-yes	NAD salvage pathway II (PNC IV cycle)	-0.109394	0.0192675	0.419502	Not significant
compost_amendment-yes	NAD salvage pathway V (PNC V cycle)	-0.230245	0.0246982	0.343368	Not significant
compost_amendment-yes	nicotinate degradation I	0.274244	0.093611	0.411372	Not significant
compost_amendment-yes	nitrate reduction I (denitrification)	-0.559715	0.0688641	0.20869	Not significant
compost_amendment-yes	nitrate reduction VI (assimilatory)	-0.667445	0.0938714	0.188595	Not significant
compost_amendment-yes	nitrate reduction VII (denitrification)	-0.65997	0.0853896	0.183259	Not significant
compost_amendment-yes	noradrenaline and adrenaline degradation	0.209339	0.19327	0.575343	Not significant
compost_amendment-yes	O-antigen building blocks biosynthesis (E. coli)	-0.316278	0.031737	0.302644	Not significant
compost_amendment-yes	octane oxidation	1.02912	0.147124	0.0979726	Not significant
compost_amendment-yes	oleate &beta;-oxidation	0.409918	0.0735757	0.292736	Not significant
compost_amendment-yes	partial TCA cycle (obligate autotrophs)	0.223588	0.0548732	0.398203	Not significant
compost_amendment-yes	pentachlorophenol degradation	-0.265782	0.0897016	0.376563	Not significant
compost_amendment-yes	pentose phosphate pathway	-0.245904	0.0256972	0.334805	Not significant
compost_amendment-yes	pentose phosphate pathway (non-oxidative branch) I	-0.265063	0.0295633	0.32915	Not significant
compost_amendment-yes	pentose phosphate pathway (non-oxidative branch) II	-0.223483	0.0228486	0.345199	Not significant
compost_amendment-yes	peptidoglycan biosynthesis I (meso-diaminopimelate containing)	-0.199405	0.0195496	0.354713	Not significant
compost_amendment-yes	peptidoglycan biosynthesis II (staphylococci)	2.40258	1.13347	0.335932	Not significant
compost_amendment-yes	peptidoglycan biosynthesis III (mycobacteria)	-0.19082	0.0194849	0.359187	Not significant
compost_amendment-yes	peptidoglycan biosynthesis IV (Enterococcus faecium)	3.35224	1.0348	0.100349	Not significant
compost_amendment-yes	peptidoglycan biosynthesis V (&beta;-lactam resistance)	-0.333908	0.0879855	0.344543	Not significant
compost_amendment-yes	peptidoglycan maturation (meso-diaminopimelate containing)	-0.150788	0.0295787	0.393895	Not significant
compost_amendment-yes	petroselinate biosynthesis	0.20177	0.0836425	0.452485	Not significant
compost_amendment-yes	phenylacetate degradation I (aerobic)	-0.252325	0.0532846	0.35437	Not significant
compost_amendment-yes	phosphatidate metabolism, as a signaling molecule	-0.489381	0.0787752	0.257063	Not significant
compost_amendment-yes	phosphatidylcholine acyl editing	0.855564	0.223676	0.226545	Not significant
compost_amendment-yes	phosphatidylglycerol biosynthesis I (plastidic)	-0.251576	0.0225569	0.329189	Not significant
compost_amendment-yes	phosphatidylglycerol biosynthesis II (non-plastidic)	-0.251653	0.0225788	0.32948	Not significant
compost_amendment-yes	phospholipases	0.547994	0.0892455	0.232429	Not significant
compost_amendment-yes	phosphopantothenate biosynthesis I	-0.239771	0.0216168	0.334663	Not significant
compost_amendment-yes	photorespiration	0.961255	0.14305	0.113574	Not significant
compost_amendment-yes	phytol degradation	-0.151653	0.0221886	0.385842	Not significant
compost_amendment-yes	picolinate degradation	0.615825	0.110771	0.221724	Not significant
compost_amendment-yes	plasmalogen degradation	0.812754	0.193818	0.217457	Not significant
compost_amendment-yes	polyisoprenoid biosynthesis (E. coli)	-0.193263	0.0214365	0.359015	Not significant
compost_amendment-yes	ppGpp metabolism	0.0255604	0.0282565	0.52058	Not significant
compost_amendment-yes	preQ0 biosynthesis	-0.294846	0.0376068	0.319793	Not significant
compost_amendment-yes	protocatechuate degradation I (meta-cleavage pathway)	0.261913	0.0662832	0.385185	Not significant
compost_amendment-yes	protocatechuate degradation II (ortho-cleavage pathway)	-0.25021	0.0367589	0.342447	Not significant
compost_amendment-yes	purine nucleobases degradation I (anaerobic)	-0.464397	0.119274	0.315047	Not significant
compost_amendment-yes	purine nucleobases degradation II (anaerobic)	-1.12899	0.193059	0.132536	Not significant
compost_amendment-yes	purine nucleotides degradation II (aerobic)	0.0497134	0.020475	0.485653	Not significant
compost_amendment-yes	purine ribonucleosides degradation	-0.158688	0.0305289	0.389609	Not significant
compost_amendment-yes	pyrimidine deoxyribonucleosides salvage	0.133166	0.199307	0.627391	Not significant
compost_amendment-yes	pyruvate fermentation to acetate and lactate II	-0.719221	0.127689	0.200883	Not significant
compost_amendment-yes	pyruvate fermentation to acetone	-0.34485	0.0747431	0.328664	Not significant
compost_amendment-yes	pyruvate fermentation to isobutanol (engineered)	-0.15069	0.0184192	0.382882	Not significant
compost_amendment-yes	pyruvate fermentation to propanoate I	-0.821224	0.182417	0.213299	Not significant
compost_amendment-yes	queuosine biosynthesis I (de novo)	-0.22458	0.0278986	0.349067	Not significant
compost_amendment-yes	reductive TCA cycle I	-0.820387	0.1272	0.165107	Not significant
compost_amendment-yes	reductive TCA cycle II	-1.68133	0.299624	0.0926371	Not significant
compost_amendment-yes	Rubisco shunt	-0.0529155	0.0351598	0.48853	Not significant
compost_amendment-yes	S-adenosyl-L-methionine salvage I	0.0926388	0.0249015	0.457481	Not significant
compost_amendment-yes	seleno-amino acid biosynthesis (plants)	-0.141366	0.0167055	0.388593	Not significant
compost_amendment-yes	serotonin degradation	-0.379487	0.0587362	0.296723	Not significant
compost_amendment-yes	sitosterol degradation to androstenedione	0.15399	0.0904794	0.497727	Not significant
compost_amendment-yes	stachyose degradation	-0.323367	0.0491537	0.317313	Not significant
compost_amendment-yes	starch biosynthesis	-0.185262	0.0210342	0.363199	Not significant
compost_amendment-yes	starch degradation III	0.174006	0.0767592	0.463772	Not significant
compost_amendment-yes	stearate biosynthesis II (bacteria and plants)	0.652615	0.0900557	0.184804	Not significant
compost_amendment-yes	sucrose biosynthesis I (from photosynthesis)	-0.0697393	0.544323	0.792041	Not significant
compost_amendment-yes	sucrose biosynthesis II	-0.418959	0.051737	0.262364	Not significant
compost_amendment-yes	sucrose degradation IV (sucrose phosphorylase)	-0.0963585	0.015396	0.425664	Not significant
compost_amendment-yes	sucrose degradation V (sucrose &alpha;-glucosidase)	-0.44894	0.169185	0.35573	Not significant
compost_amendment-yes	superpathway of (R,R)-butanediol biosynthesis	-0.171316	0.039682	0.390044	Not significant
compost_amendment-yes	superpathway of 2,3-butanediol biosynthesis	-0.223599	0.0509543	0.367898	Not significant
compost_amendment-yes	superpathway of 5-aminoimidazole ribonucleotide biosynthesis	-0.263105	0.0282102	0.328047	Not significant
compost_amendment-yes	superpathway of adenosine nucleotides de novo biosynthesis I	1.1077	0.139615	0.0712785	Not significant
compost_amendment-yes	superpathway of adenosine nucleotides de novo biosynthesis II	1.08324	0.135928	0.0751585	Not significant
compost_amendment-yes	superpathway of adenosylcobalamin salvage from cobinamide I	-0.187982	0.030769	0.370291	Not significant
compost_amendment-yes	superpathway of adenosylcobalamin salvage from cobinamide II	-0.191657	0.0308153	0.369189	Not significant
compost_amendment-yes	superpathway of allantoin degradation in plants	0.210335	0.0558266	0.407755	Not significant
compost_amendment-yes	superpathway of allantoin degradation in yeast	0.502474	0.0761795	0.241901	Not significant
compost_amendment-yes	superpathway of anaerobic sucrose degradation	-0.248816	0.0261343	0.333939	Not significant
compost_amendment-yes	superpathway of arginine and polyamine biosynthesis	-0.23535	0.0399782	0.35282	Not significant
compost_amendment-yes	superpathway of aromatic amino acid biosynthesis	-0.188835	0.0194665	0.360377	Not significant
compost_amendment-yes	superpathway of branched chain amino acid biosynthesis	-0.22985	0.0256675	0.343984	Not significant
compost_amendment-yes	superpathway of C1 compounds oxidation to CO2	0.0576716	0.137389	0.621565	Not significant
compost_amendment-yes	superpathway of coenzyme A biosynthesis I (bacteria)	-0.257186	0.0236844	0.326601	Not significant
compost_amendment-yes	superpathway of coenzyme A biosynthesis III (mammals)	-0.257912	0.024848	0.328547	Not significant
compost_amendment-yes	superpathway of demethylmenaquinol-6 biosynthesis I	-0.119929	0.0315652	0.422321	Not significant
compost_amendment-yes	superpathway of demethylmenaquinol-6 biosynthesis II	-0.0661597	0.149102	0.582464	Not significant
compost_amendment-yes	superpathway of demethylmenaquinol-8 biosynthesis I	-0.162259	0.037837	0.394383	Not significant
compost_amendment-yes	superpathway of demethylmenaquinol-9 biosynthesis	-0.119884	0.0316896	0.424842	Not significant
compost_amendment-yes	superpathway of D-glucarate and D-galactarate degradation	-0.101801	0.0331556	0.441221	Not significant
compost_amendment-yes	superpathway of fucose and rhamnose degradation	0.384422	0.175838	0.436202	Not significant
compost_amendment-yes	superpathway of GDP-mannose-derived O-antigen building blocks biosynthesis	-0.225766	0.0264855	0.346613	Not significant
compost_amendment-yes	superpathway of geranylgeranyl diphosphate biosynthesis II (via MEP)	-0.225762	0.0226288	0.344044	Not significant
compost_amendment-yes	superpathway of geranylgeranyldiphosphate biosynthesis I (via mevalonate)	0.518758	0.103837	0.265313	Not significant
compost_amendment-yes	superpathway of glucose and xylose degradation	-0.158252	0.0226509	0.382173	Not significant
compost_amendment-yes	superpathway of glycerol degradation to 1,3-propanediol	-0.994433	0.123269	0.112582	Not significant
compost_amendment-yes	superpathway of glycol metabolism and degradation	0.136607	0.264426	0.66941	Not significant
compost_amendment-yes	superpathway of glycolysis and the Entner-Doudoroff pathway	0.221955	0.0555917	0.400032	Not significant
compost_amendment-yes	superpathway of glyoxylate cycle and fatty acid degradation	-0.0351249	0.0450297	0.513741	Not significant
compost_amendment-yes	superpathway of guanosine nucleotides de novo biosynthesis I	-0.205153	0.0197712	0.351992	Not significant
compost_amendment-yes	superpathway of guanosine nucleotides de novo biosynthesis II	-0.212086	0.0202719	0.348264	Not significant
compost_amendment-yes	superpathway of guanosine nucleotides degradation (plants)	0.221565	0.0406885	0.383159	Not significant
compost_amendment-yes	superpathway of heme b biosynthesis from glutamate	-0.229098	0.0335667	0.350844	Not significant
compost_amendment-yes	superpathway of heme b biosynthesis from glycine	-0.00390995	0.0317707	0.529523	Not significant
compost_amendment-yes	superpathway of heme b biosynthesis from uroporphyrinogen-III	-0.352184	0.0658722	0.318421	Not significant
compost_amendment-yes	superpathway of hexitol degradation (bacteria)	1.38208	0.230358	0.0635508	Not significant
compost_amendment-yes	superpathway of L-alanine biosynthesis	0.294273	0.0759331	0.37766	Not significant
compost_amendment-yes	superpathway of L-aspartate and L-asparagine biosynthesis	0.917327	0.247893	0.223505	Not significant
compost_amendment-yes	superpathway of L-cysteine biosynthesis (fungi)	-0.258349	0.0331256	0.336365	Not significant
compost_amendment-yes	superpathway of L-cysteine biosynthesis (mammalian)	-0.327208	0.0415363	0.307712	Not significant
compost_amendment-yes	superpathway of L-homoserine and L-methionine biosynthesis	0.804678	0.0970049	0.127051	Not significant
compost_amendment-yes	superpathway of L-isoleucine biosynthesis I	-0.230983	0.0244674	0.342877	Not significant
compost_amendment-yes	superpathway of L-lysine, L-threonine and L-methionine biosynthesis I	0.555522	0.0691629	0.206991	Not significant
compost_amendment-yes	superpathway of L-lysine, L-threonine and L-methionine biosynthesis II	-0.241358	0.0234549	0.33593	Not significant
compost_amendment-yes	superpathway of L-methionine biosynthesis (by sulfhydrylation)	-0.173492	0.0177099	0.367884	Not significant
compost_amendment-yes	superpathway of L-methionine biosynthesis (transsulfuration)	0.786422	0.0946873	0.130595	Not significant
compost_amendment-yes	superpathway of L-methionine salvage and degradation	-1.0166	0.225614	0.185963	Not significant
compost_amendment-yes	superpathway of L-phenylalanine biosynthesis	-0.189811	0.0201871	0.360199	Not significant
compost_amendment-yes	superpathway of L-serine and glycine biosynthesis I	-0.31506	0.0313547	0.302769	Not significant
compost_amendment-yes	superpathway of L-threonine biosynthesis	-0.250429	0.0259374	0.332866	Not significant
compost_amendment-yes	superpathway of L-tyrosine biosynthesis	-0.187613	0.0206707	0.361901	Not significant
compost_amendment-yes	superpathway of menaquinol-10 biosynthesis	-0.151743	0.0299726	0.394332	Not significant
compost_amendment-yes	superpathway of menaquinol-11 biosynthesis	-0.1963	0.0367904	0.371872	Not significant
compost_amendment-yes	superpathway of menaquinol-12 biosynthesis	-0.196004	0.0367725	0.371381	Not significant
compost_amendment-yes	superpathway of menaquinol-13 biosynthesis	-0.196228	0.0367715	0.370992	Not significant
compost_amendment-yes	superpathway of menaquinol-6 biosynthesis	-0.151419	0.0300138	0.394361	Not significant
compost_amendment-yes	superpathway of menaquinol-7 biosynthesis	-0.203898	0.0353752	0.36568	Not significant
compost_amendment-yes	superpathway of menaquinol-8 biosynthesis I	-0.196009	0.0352874	0.370458	Not significant
compost_amendment-yes	superpathway of menaquinol-8 biosynthesis II	-0.502468	0.0553802	0.220963	Not significant
compost_amendment-yes	superpathway of menaquinol-8 biosynthesis III	-0.665347	0.0798377	0.176698	Not significant
compost_amendment-yes	superpathway of menaquinol-9 biosynthesis	-0.151814	0.0300538	0.39356	Not significant
compost_amendment-yes	superpathway of methylglyoxal degradation	-0.258168	0.0958722	0.386098	Not significant
compost_amendment-yes	superpathway of mycolyl-arabinogalactan-peptidoglycan complex biosynthesis	-0.796972	0.111774	0.157404	Not significant
compost_amendment-yes	superpathway of N-acetylglucosamine, N-acetylmannosamine and N-acetylneuraminate degradation	0.423509	0.0668956	0.275094	Not significant
compost_amendment-yes	superpathway of N-acetylneuraminate degradation	0.301998	0.0610677	0.350146	Not significant
compost_amendment-yes	superpathway of ornithine degradation	-0.192437	0.157176	0.49058	Not significant
compost_amendment-yes	superpathway of phenylethylamine degradation	-0.327898	0.0574233	0.322253	Not significant
compost_amendment-yes	superpathway of phospholipid biosynthesis I (bacteria)	-0.271359	0.0248519	0.319662	Not significant
compost_amendment-yes	superpathway of polyamine biosynthesis I	-0.221757	0.0482947	0.366985	Not significant
compost_amendment-yes	superpathway of polyamine biosynthesis II	-0.233139	0.0486275	0.360148	Not significant
compost_amendment-yes	superpathway of purine deoxyribonucleosides degradation	-0.431776	0.0490254	0.251934	Not significant
compost_amendment-yes	superpathway of purine nucleotide salvage	-0.205579	0.0251608	0.355704	Not significant
compost_amendment-yes	superpathway of purine nucleotides de novo biosynthesis I	-0.223012	0.0211341	0.343755	Not significant
compost_amendment-yes	superpathway of purine nucleotides de novo biosynthesis II	0.940889	0.115984	0.101221	Not significant
compost_amendment-yes	superpathway of putrescine biosynthesis	-0.281352	0.032484	0.321033	Not significant
compost_amendment-yes	superpathway of pyrimidine nucleobases salvage	-0.235091	0.022389	0.337604	Not significant
compost_amendment-yes	superpathway of pyrimidine ribonucleotides de novo biosynthesis	-0.157638	0.0174722	0.377846	Not significant
compost_amendment-yes	superpathway of S-adenosyl-L-methionine biosynthesis	0.757094	0.0912051	0.139197	Not significant
compost_amendment-yes	superpathway of salicylate degradation	0.226002	0.0486003	0.387901	Not significant
compost_amendment-yes	superpathway of sulfate assimilation and cysteine biosynthesis	-0.134016	0.0160819	0.393843	Not significant
compost_amendment-yes	superpathway of sulfide oxidation (phototrophic sulfur bacteria)	-0.833942	0.244013	0.265664	Not significant
compost_amendment-yes	superpathway of sulfolactate degradation	-0.585728	0.138177	0.27392	Not significant
compost_amendment-yes	superpathway of sulfur amino acid biosynthesis (Saccharomyces cerevisiae)	-0.108392	0.0142302	0.414449	Not significant
compost_amendment-yes	superpathway of taurine degradation	-0.122479	0.0592141	0.452223	Not significant
compost_amendment-yes	superpathway of tetrahydrofolate biosynthesis	0.0115207	0.0312958	0.537682	Not significant
compost_amendment-yes	superpathway of tetrahydrofolate biosynthesis and salvage	-0.0465034	0.0235596	0.480879	Not significant
compost_amendment-yes	superpathway of thiamine diphosphate biosynthesis II	-0.457797	0.0770092	0.273029	Not significant
compost_amendment-yes	superpathway of thiamine diphosphate biosynthesis III (eukaryotes)	-0.159093	0.0224902	0.380936	Not significant
compost_amendment-yes	superpathway of trimethylamine degradation	0.635141	0.128736	0.234398	Not significant
compost_amendment-yes	superpathway of UDP-glucose-derived O-antigen building blocks biosynthesis	-0.172919	0.0286342	0.37919	Not significant
compost_amendment-yes	superpathway of UDP-N-acetylglucosamine-derived O-antigen building blocks biosynthesis	-0.942206	0.252897	0.231265	Not significant
compost_amendment-yes	superpathway of vanillin and vanillate degradation	-0.00594267	0.0704199	0.559717	Not significant
compost_amendment-yes	syringate degradation	0.148115	0.107459	0.523558	Not significant
compost_amendment-yes	taxadiene biosynthesis (engineered)	0.00630985	0.0197452	0.526142	Not significant
compost_amendment-yes	TCA cycle IV (2-oxoglutarate decarboxylase)	-0.141807	0.0553224	0.430406	Not significant
compost_amendment-yes	TCA cycle V (2-oxoglutarate synthase)	-0.410276	0.060117	0.280571	Not significant
compost_amendment-yes	TCA cycle VI (Helicobacter)	0.263384	0.0677631	0.386771	Not significant
compost_amendment-yes	teichuronic acid biosynthesis (B. subtilis 168)	-0.728508	0.177803	0.249122	Not significant
compost_amendment-yes	tetrapyrrole biosynthesis I (from glutamate)	-0.239471	0.0237062	0.336816	Not significant
compost_amendment-yes	tetrapyrrole biosynthesis II (from glycine)	-0.200009	0.0198882	0.355492	Not significant
compost_amendment-yes	thiamine diphosphate salvage II	-0.287823	0.0266877	0.312524	Not significant
compost_amendment-yes	thiamine diphosphate salvage IV (yeast)	-0.321215	0.0538082	0.322181	Not significant
compost_amendment-yes	thiamine phosphate formation from pyrithiamine and oxythiamine (yeast)	-0.256807	0.0275431	0.331172	Not significant
compost_amendment-yes	thiazole component of thiamine diphosphate biosynthesis II	-0.534229	0.10898	0.267844	Not significant
compost_amendment-yes	toluene degradation I (aerobic) (via o-cresol)	0.0210445	0.0467196	0.549024	Not significant
compost_amendment-yes	toluene degradation II (aerobic) (via 4-methylcatechol)	-0.05089	0.176215	0.614331	Not significant
compost_amendment-yes	toluene degradation III (aerobic) (via p-cresol)	-0.162473	0.192398	0.545415	Not significant
compost_amendment-yes	toluene degradation IV (aerobic) (via catechol)	0.903525	0.170537	0.156193	Not significant
compost_amendment-yes	toluene degradation to 2-hydroxypentadienoate (via 4-methylcatechol)	-0.0656107	0.189127	0.610553	Not significant
compost_amendment-yes	tRNA charging	-0.219238	0.0223599	0.347049	Not significant
compost_amendment-yes	tRNA processing	-0.284484	0.0344069	0.321776	Not significant
compost_amendment-yes	ubiquinol-7 biosynthesis (early decarboxylation)	-0.202084	0.0266286	0.359124	Not significant
compost_amendment-yes	ubiquinol-7 biosynthesis (late decarboxylation)	5.08707	2.40624	0.318476	Not significant
compost_amendment-yes	UDP-2,3-diacetamido-2,3-dideoxy-&alpha;-D-mannuronate biosynthesis	-0.30676	0.114154	0.377404	Not significant
compost_amendment-yes	UDP-N-acetyl-D-glucosamine biosynthesis I	-0.336119	0.0377236	0.297432	Not significant
compost_amendment-yes	UDP-N-acetylmuramoyl-pentapeptide biosynthesis I (meso-diaminopimelate containing)	-0.194371	0.0198411	0.358466	Not significant
compost_amendment-yes	UDP-N-acetylmuramoyl-pentapeptide biosynthesis II (lysine-containing)	-0.191688	0.0208123	0.360158	Not significant
compost_amendment-yes	UDP-N-acetylmuramoyl-pentapeptide biosynthesis III (meso-diaminopimelate containing)	-0.185377	0.019518	0.363176	Not significant
compost_amendment-yes	UMP biosynthesis I	-0.222888	0.0224144	0.344639	Not significant
compost_amendment-yes	UMP biosynthesis II	-0.22298	0.0224171	0.345197	Not significant
compost_amendment-yes	UMP biosynthesis III	-0.223094	0.0223916	0.345157	Not significant
compost_amendment-yes	urea cycle	-0.312785	0.0355628	0.308851	Not significant
compost_amendment-yes	ureide biosynthesis	-0.381687	0.0485632	0.282311	Not significant
compost_amendment-yes	vanillin and vanillate degradation I	-0.00655165	0.0701532	0.560666	Not significant
compost_amendment-yes	vanillin and vanillate degradation II	0.0784362	0.0846479	0.547498	Not significant
