# Supplementary material for: Municipal Solid Waste (MSW)-Compost Amendment Increases Diversity, Functional Activities, and Network Connectivity of a Vineyard Soil Microbiota
Source: Microorganisms. 2026 Jun 21;14(6):1372. doi: 10.3390/microorganisms14061372 (PMC13305556; doi:10.3390/microorganisms14061372)
Supplement: Supplementary file 1 [file microorganisms-14-01372-s001.zip › ALDEx3.Picrust2_pathways.compost_mulch.xlsx]

## Sheet: aldex.Quarta1.Picrust2.summary
Parameter	Functional pathway (Picrust2-predicted)	Log2 (fold change)	Std. error	p-val. adjusted	Effect of MSW-compost mulch
compost_mulch-yes	superpathway of polyamine biosynthesis III	2.95997	0.496717	0.0248561	Increased
compost_mulch-yes	pyridoxal 5'-phosphate biosynthesis I	2.01117	0.320743	0.0346941	Increased
compost_mulch-yes	norspermidine biosynthesis	1.7124	0.242665	0.0362252	Increased
compost_mulch-yes	D-galacturonate degradation II	1.60114	0.207171	0.0351877	Increased
compost_mulch-yes	ubiquinol-7 biosynthesis (late decarboxylation)	5.10048	3.04626	0.518088	Not significant
compost_mulch-yes	peptidoglycan biosynthesis IV (Enterococcus faecium)	3.99107	0.970856	0.0604146	Not significant
compost_mulch-yes	peptidoglycan biosynthesis II (staphylococci)	3.03625	0.990106	0.186216	Not significant
compost_mulch-yes	L-isoleucine biosynthesis II	1.61401	0.330065	0.104452	Not significant
compost_mulch-yes	ectoine biosynthesis	1.44306	0.204195	0.055854	Not significant
compost_mulch-yes	(aminomethyl)phosphonate degradation	1.41601	0.212201	0.0637425	Not significant
compost_mulch-yes	superpathway of pyridoxal 5'-phosphate biosynthesis and salvage	1.36234	0.199063	0.0659674	Not significant
compost_mulch-yes	glucose degradation (oxidative)	1.35185	0.422424	0.25227	Not significant
compost_mulch-yes	galactitol degradation	1.31779	0.270495	0.135922	Not significant
compost_mulch-yes	TCA cycle VII (acetate-producers)	1.23907	0.216348	0.112158	Not significant
compost_mulch-yes	superpathway of hexitol degradation (bacteria)	1.22598	0.249437	0.145305	Not significant
compost_mulch-yes	glyphosate degradation III	1.19073	0.19301	0.107053	Not significant
compost_mulch-yes	CMP-N-acetylneuraminate biosynthesis I (eukaryotes)	1.04578	0.185937	0.1459	Not significant
compost_mulch-yes	superpathway of adenosine nucleotides de novo biosynthesis I	1.00617	0.20889	0.184058	Not significant
compost_mulch-yes	methylphosphonate degradation I	0.997696	0.165693	0.143127	Not significant
compost_mulch-yes	octane oxidation	0.986103	0.213103	0.194014	Not significant
compost_mulch-yes	superpathway of adenosine nucleotides de novo biosynthesis II	0.983773	0.203356	0.185977	Not significant
compost_mulch-yes	photorespiration	0.913923	0.199655	0.207767	Not significant
compost_mulch-yes	fatty acid &beta;-oxidation V (unsaturated, odd number, di-isomerase-dependent)	0.888777	0.146171	0.166324	Not significant
compost_mulch-yes	glycine betaine degradation I	0.880595	0.180235	0.201741	Not significant
compost_mulch-yes	ceramide degradation by &alpha;-oxidation	0.874107	0.260288	0.292362	Not significant
compost_mulch-yes	superpathway of purine nucleotides de novo biosynthesis II	0.854859	0.172979	0.204507	Not significant
compost_mulch-yes	fatty acid &beta;-oxidation IV (unsaturated, even number)	0.85307	0.148267	0.181867	Not significant
compost_mulch-yes	L-methionine biosynthesis I	0.840313	0.155801	0.194347	Not significant
compost_mulch-yes	(5Z)-dodecenoate biosynthesis I	0.816968	0.146436	0.193216	Not significant
compost_mulch-yes	phosphatidylcholine acyl editing	0.816287	0.297943	0.359125	Not significant
compost_mulch-yes	glycolysis V (Pyrococcus)	0.803381	0.369279	0.430389	Not significant
compost_mulch-yes	toluene degradation IV (aerobic) (via catechol)	0.801334	0.198079	0.259294	Not significant
compost_mulch-yes	2-methylcitrate cycle II	0.796741	0.231655	0.298228	Not significant
compost_mulch-yes	creatinine degradation I	0.783165	0.22828	0.299311	Not significant
compost_mulch-yes	plasmalogen degradation	0.755736	0.260688	0.349345	Not significant
compost_mulch-yes	superpathway of L-homoserine and L-methionine biosynthesis	0.746094	0.137294	0.214435	Not significant
compost_mulch-yes	superpathway of L-methionine biosynthesis (transsulfuration)	0.728764	0.133737	0.218466	Not significant
compost_mulch-yes	superpathway of S-adenosyl-L-methionine biosynthesis	0.700232	0.128286	0.227088	Not significant
compost_mulch-yes	mannitol cycle	0.676764	0.163027	0.279558	Not significant
compost_mulch-yes	L-arginine degradation IX (arginine:pyruvate transaminase pathway)	0.627922	0.275121	0.42937	Not significant
compost_mulch-yes	dTDP-N-acetylthomosamine biosynthesis	0.624437	0.212067	0.364326	Not significant
compost_mulch-yes	superpathway of trimethylamine degradation	0.62307	0.220184	0.374708	Not significant
compost_mulch-yes	stearate biosynthesis II (bacteria and plants)	0.612061	0.134991	0.279176	Not significant
compost_mulch-yes	superpathway of L-aspartate and L-asparagine biosynthesis	0.593904	0.317191	0.478184	Not significant
compost_mulch-yes	(5Z)-dodecenoate biosynthesis II	0.586386	0.0916843	0.240445	Not significant
compost_mulch-yes	L-lysine degradation X	0.585496	0.327905	0.495751	Not significant
compost_mulch-yes	sucrose biosynthesis I (from photosynthesis)	0.581045	0.40776	0.55387	Not significant
compost_mulch-yes	mevalonate pathway I (eukaryotes and bacteria)	0.539077	0.120563	0.298877	Not significant
compost_mulch-yes	methylphosphonate degradation II	0.536187	0.0825367	0.253858	Not significant
compost_mulch-yes	superpathway of geranylgeranyldiphosphate biosynthesis I (via mevalonate)	0.530018	0.117409	0.300771	Not significant
compost_mulch-yes	mitochondrial NADPH production (yeast)	0.524517	0.11081	0.293792	Not significant
compost_mulch-yes	superpathway of L-lysine, L-threonine and L-methionine biosynthesis I	0.511562	0.0949449	0.282781	Not significant
compost_mulch-yes	D-glucuronate degradation II	0.487115	0.119811	0.327871	Not significant
compost_mulch-yes	aspartate superpathway	0.485352	0.0902573	0.290159	Not significant
compost_mulch-yes	cytosolic NADPH production (yeast)	0.460962	0.0996757	0.315938	Not significant
compost_mulch-yes	picolinate degradation	0.455231	0.116114	0.345271	Not significant
compost_mulch-yes	(S)-propane-1,2-diol degradation	0.448113	0.240042	0.483126	Not significant
compost_mulch-yes	phospholipases	0.431995	0.132885	0.381458	Not significant
compost_mulch-yes	hexitol fermentation to lactate, formate, ethanol and acetate	0.413981	0.0855399	0.326671	Not significant
compost_mulch-yes	methylgallate degradation	0.397249	0.104638	0.366727	Not significant
compost_mulch-yes	D-xylose degradation V	0.393813	0.0946807	0.3542	Not significant
compost_mulch-yes	superpathway of allantoin degradation in yeast	0.389575	0.115385	0.384911	Not significant
compost_mulch-yes	ketogluconate metabolism	0.388312	0.111903	0.382835	Not significant
compost_mulch-yes	3,8-divinyl-chlorophyllide a biosynthesis I (aerobic, light-dependent)	0.382837	0.135421	0.41259	Not significant
compost_mulch-yes	superpathway of N-acetylglucosamine, N-acetylmannosamine and N-acetylneuraminate degradation	0.381908	0.0876574	0.351814	Not significant
compost_mulch-yes	mandelate degradation to acetyl-CoA	0.372376	0.126826	0.410165	Not significant
compost_mulch-yes	&beta;-(1,4)-mannan degradation	0.371293	0.264211	0.543473	Not significant
compost_mulch-yes	ethanolamine utilization	0.367825	0.113262	0.396457	Not significant
compost_mulch-yes	superpathway of fucose and rhamnose degradation	0.360796	0.197228	0.488374	Not significant
compost_mulch-yes	catechol degradation to 2-hydroxypentadienoate II	0.360676	0.111945	0.399872	Not significant
compost_mulch-yes	allantoin degradation to glyoxylate III	0.357823	0.0907542	0.373325	Not significant
compost_mulch-yes	4-hydroxybenzoate biosynthesis III (plants)	0.351745	0.102777	0.393864	Not significant
compost_mulch-yes	meta cleavage pathway of aromatic compounds	0.34568	0.125508	0.422963	Not significant
compost_mulch-yes	noradrenaline and adrenaline degradation	0.342761	0.25859	0.553009	Not significant
compost_mulch-yes	oleate &beta;-oxidation	0.341678	0.0979421	0.393116	Not significant
compost_mulch-yes	superpathway of N-acetylneuraminate degradation	0.299536	0.0849661	0.403043	Not significant
compost_mulch-yes	catechol degradation II (meta-cleavage pathway)	0.295059	0.0800562	0.399938	Not significant
compost_mulch-yes	Entner-Doudoroff pathway I	0.285854	0.0944097	0.42329	Not significant
compost_mulch-yes	L-arginine degradation II (AST pathway)	0.28571	0.256608	0.582216	Not significant
compost_mulch-yes	2-amino-3-carboxymuconate semialdehyde degradation to glutaryl-CoA	0.278134	0.134236	0.470321	Not significant
compost_mulch-yes	dTDP-N-acetylviosamine biosynthesis	0.274739	0.239136	0.574829	Not significant
compost_mulch-yes	2-amino-3-carboxymuconate semialdehyde degradation to 2-hydroxypentadienoate	0.274544	0.132841	0.470414	Not significant
compost_mulch-yes	guanosine nucleotides degradation III	0.266661	0.0839763	0.421461	Not significant
compost_mulch-yes	heme b biosynthesis V (aerobic)	0.265453	0.109556	0.451427	Not significant
compost_mulch-yes	pyrimidine deoxyribonucleosides salvage	0.264494	0.256354	0.59362	Not significant
compost_mulch-yes	2-nitrobenzoate degradation I	0.261704	0.128246	0.472227	Not significant
compost_mulch-yes	ectoine degradation	0.261688	0.0893395	0.431336	Not significant
compost_mulch-yes	L-rhamnose degradation I	0.259721	0.0617707	0.397505	Not significant
compost_mulch-yes	superpathway of L-alanine biosynthesis	0.25516	0.105753	0.453142	Not significant
compost_mulch-yes	CMP-8-amino-3,8-dideoxy-D-manno-octulosonate biosynthesis	0.251213	0.289818	0.624553	Not significant
compost_mulch-yes	starch degradation III	0.248562	0.114936	0.466828	Not significant
compost_mulch-yes	L-glutamate degradation IV	0.244112	0.203831	0.560689	Not significant
compost_mulch-yes	D-erythronate degradation II	0.237613	0.0903859	0.446178	Not significant
compost_mulch-yes	glucosylglycerol biosynthesis	0.236464	0.264824	0.613757	Not significant
compost_mulch-yes	all-trans-farnesol biosynthesis	0.232745	0.0632849	0.416525	Not significant
compost_mulch-yes	dopamine degradation	0.231205	0.256576	0.610257	Not significant
compost_mulch-yes	ketogenesis	0.228745	0.126529	0.491492	Not significant
compost_mulch-yes	gallate degradation II	0.227813	0.0762713	0.436849	Not significant
compost_mulch-yes	gallate degradation I	0.227546	0.0764702	0.436472	Not significant
compost_mulch-yes	L-threonate degradation	0.21461	0.0923322	0.461542	Not significant
compost_mulch-yes	nicotinate degradation I	0.21455	0.104623	0.47937	Not significant
compost_mulch-yes	superpathway of guanosine nucleotides degradation (plants)	0.213734	0.0689413	0.435404	Not significant
compost_mulch-yes	TCA cycle VI (Helicobacter)	0.211035	0.0843721	0.454826	Not significant
compost_mulch-yes	formaldehyde oxidation I	0.206517	0.126377	0.504725	Not significant
compost_mulch-yes	superpathway of glycolysis and the Entner-Doudoroff pathway	0.203544	0.074879	0.448915	Not significant
compost_mulch-yes	L-tryptophan degradation to 2-amino-3-carboxymuconate semialdehyde	0.199403	0.115762	0.499077	Not significant
compost_mulch-yes	superpathway of allantoin degradation in plants	0.198441	0.0662071	0.440802	Not significant
compost_mulch-yes	allantoin degradation to glyoxylate II	0.198182	0.0660538	0.440442	Not significant
compost_mulch-yes	formaldehyde assimilation II (assimilatory RuMP Cycle)	0.19346	0.122423	0.509048	Not significant
compost_mulch-yes	protocatechuate degradation I (meta-cleavage pathway)	0.190953	0.0846607	0.469597	Not significant
compost_mulch-yes	superpathway of salicylate degradation	0.186198	0.0801772	0.465816	Not significant
compost_mulch-yes	catechol degradation III (ortho-cleavage pathway)	0.184431	0.0834134	0.469913	Not significant
compost_mulch-yes	aromatic compounds degradation via &beta;-ketoadipate	0.184126	0.0833146	0.471712	Not significant
compost_mulch-yes	partial TCA cycle (obligate autotrophs)	0.180268	0.0711609	0.458051	Not significant
compost_mulch-yes	chitin derivatives degradation	0.173071	0.0884751	0.483711	Not significant
compost_mulch-yes	sitosterol degradation to androstenedione	0.171995	0.0967351	0.493581	Not significant
compost_mulch-yes	1,2-dichloroethane degradation	0.161335	0.0523695	0.448457	Not significant
compost_mulch-yes	NAD de novo biosynthesis II (from tryptophan)	0.161107	0.103656	0.509587	Not significant
compost_mulch-yes	cholesterol degradation to androstenedione II (cholesterol dehydrogenase)	0.159969	0.0956535	0.499241	Not significant
compost_mulch-yes	catechol degradation to &beta;-ketoadipate	0.156648	0.0900256	0.497091	Not significant
compost_mulch-yes	L-arginine degradation XIII (reductive Stickland reaction)	0.148144	0.0443543	0.447171	Not significant
compost_mulch-yes	2-methylcitrate cycle I	0.135546	0.042949	0.452503	Not significant
compost_mulch-yes	cob(II)yrinate a,c-diamide biosynthesis I (early cobalt insertion)	0.134706	0.421866	0.737725	Not significant
compost_mulch-yes	petroselinate biosynthesis	0.129008	0.119966	0.549612	Not significant
compost_mulch-yes	syringate degradation	0.125185	0.1181	0.54981	Not significant
compost_mulch-yes	catechol degradation I (meta-cleavage pathway)	0.119735	0.0949956	0.528951	Not significant
compost_mulch-yes	superpathway of C1 compounds oxidation to CO2	0.117848	0.180854	0.613186	Not significant
compost_mulch-yes	glycogen degradation I	0.10347	0.0532489	0.488782	Not significant
compost_mulch-yes	D-arabinose degradation III	0.0896727	0.38263	0.738029	Not significant
compost_mulch-yes	L-tryptophan degradation IX	0.0804021	0.084943	0.543522	Not significant
compost_mulch-yes	vanillin and vanillate degradation II	0.0768813	0.09763	0.561063	Not significant
compost_mulch-yes	fatty acid &beta;-oxidation VI (mammalian peroxisome)	0.0766256	0.0622781	0.52001	Not significant
compost_mulch-yes	L-histidine degradation II	0.0704776	0.0552535	0.515411	Not significant
compost_mulch-yes	allantoin degradation IV (anaerobic)	0.0674662	0.101805	0.571394	Not significant
compost_mulch-yes	superpathway of glycol metabolism and degradation	0.0668184	0.29336	0.706459	Not significant
compost_mulch-yes	4-methylcatechol degradation (ortho cleavage)	0.0659876	0.146947	0.615956	Not significant
compost_mulch-yes	S-adenosyl-L-methionine salvage I	0.0656862	0.0324694	0.49044	Not significant
compost_mulch-yes	2-aminophenol degradation	0.0652329	0.101637	0.57107	Not significant
compost_mulch-yes	L-lysine biosynthesis II	0.0624857	0.221897	0.671068	Not significant
compost_mulch-yes	vanillin and vanillate degradation I	0.0597543	0.0734534	0.54897	Not significant
compost_mulch-yes	superpathway of vanillin and vanillate degradation	0.058271	0.0733868	0.545365	Not significant
compost_mulch-yes	L-N&delta;-acetylornithine biosynthesis	0.0523936	0.0295415	0.496494	Not significant
compost_mulch-yes	purine nucleotides degradation II (aerobic)	0.0400845	0.0327187	0.508686	Not significant
compost_mulch-yes	1,5-anhydrofructose degradation	0.0377186	0.185009	0.657917	Not significant
compost_mulch-yes	2,3-dihydroxybenzoate degradation	0.0354826	0.118829	0.609697	Not significant
compost_mulch-yes	C4 photosynthetic carbon assimilation cycle, NAD-ME type	0.0348921	0.0558159	0.54238	Not significant
compost_mulch-yes	guanosine nucleotides degradation I	0.0205043	0.0428608	0.537366	Not significant
compost_mulch-yes	guanosine nucleotides degradation II	0.0202496	0.0429087	0.537135	Not significant
compost_mulch-yes	anhydromuropeptides recycling I	0.0151916	0.0407624	0.538803	Not significant
compost_mulch-yes	ppGpp metabolism	0.00584421	0.0325716	0.536074	Not significant
compost_mulch-yes	superpathway of demethylmenaquinol-6 biosynthesis II	0.00541891	0.177751	0.649591	Not significant
compost_mulch-yes	superpathway of tetrahydrofolate biosynthesis	0.00255068	0.0359765	0.537679	Not significant
compost_mulch-yes	cis-geranyl-CoA degradation	-0.000817146	0.108013	0.592343	Not significant
compost_mulch-yes	taxadiene biosynthesis (engineered)	-0.00229402	0.0210174	0.521289	Not significant
compost_mulch-yes	superpathway of heme b biosynthesis from glycine	-0.0119391	0.0384426	0.528587	Not significant
compost_mulch-yes	anhydromuropeptides recycling II	-0.0121609	0.0856706	0.567771	Not significant
compost_mulch-yes	L-cysteine biosynthesis VI (from L-methionine)	-0.0129519	0.0237716	0.515399	Not significant
compost_mulch-yes	lipid IVA biosynthesis (E. coli)	-0.0204948	0.0532369	0.535245	Not significant
compost_mulch-yes	lipid IVA biosynthesis (P. putida)	-0.0205021	0.0532078	0.535929	Not significant
compost_mulch-yes	superpathway of glyoxylate cycle and fatty acid degradation	-0.0248735	0.0457193	0.526213	Not significant
compost_mulch-yes	glucose and glucose-1-phosphate degradation	-0.0279667	0.02043	0.501066	Not significant
compost_mulch-yes	folate transformations III (E. coli)	-0.0312967	0.0311058	0.508177	Not significant
compost_mulch-yes	myo-inositol degradation I	-0.0333786	0.0505506	0.522918	Not significant
compost_mulch-yes	toluene degradation I (aerobic) (via o-cresol)	-0.0410586	0.0572216	0.524645	Not significant
compost_mulch-yes	3-phenylpropanoate and 3-(3-hydroxyphenyl)propanoate degradation	-0.0425278	0.103984	0.56126	Not significant
compost_mulch-yes	Kdo transfer to lipid IVA III (Chlamydia)	-0.0446221	0.0493617	0.514178	Not significant
compost_mulch-yes	mixed acid fermentation	-0.0477313	0.0380308	0.502078	Not significant
compost_mulch-yes	isoprene biosynthesis I	-0.0539392	0.0159906	0.473644	Not significant
compost_mulch-yes	superpathway of tetrahydrofolate biosynthesis and salvage	-0.0543802	0.0251215	0.483956	Not significant
compost_mulch-yes	fucose degradation	-0.0561483	0.107151	0.553359	Not significant
compost_mulch-yes	formaldehyde assimilation III (dihydroxyacetone cycle)	-0.059241	0.0558459	0.509335	Not significant
compost_mulch-yes	Rubisco shunt	-0.0624054	0.0545555	0.506482	Not significant
compost_mulch-yes	mono-trans, poly-cis decaprenyl phosphate biosynthesis	-0.06253	0.0549902	0.505342	Not significant
compost_mulch-yes	C4 photosynthetic carbon assimilation cycle, PEPCK type	-0.0700543	0.0358036	0.481533	Not significant
compost_mulch-yes	adenosylcobalamin biosynthesis II (aerobic)	-0.0735781	0.193113	0.610386	Not significant
compost_mulch-yes	CMP-3-deoxy-D-manno-octulosonate biosynthesis	-0.0816335	0.0471728	0.48351	Not significant
compost_mulch-yes	methyl-coenzyme M oxidation to CO2	-0.0822211	0.254647	0.645543	Not significant
compost_mulch-yes	D-glucarate degradation I	-0.0890603	0.0692774	0.498332	Not significant
compost_mulch-yes	L-tyrosine degradation I	-0.0910039	0.0651498	0.492472	Not significant
compost_mulch-yes	toluene degradation II (aerobic) (via 4-methylcatechol)	-0.0960729	0.22922	0.620305	Not significant
compost_mulch-yes	fatty acid &beta;-oxidation I (generic)	-0.0993478	0.0255188	0.448095	Not significant
compost_mulch-yes	flavin biosynthesis III (fungi)	-0.101763	0.0264955	0.446791	Not significant
compost_mulch-yes	cyanophycin metabolism	-0.10182	0.05846	0.479698	Not significant
compost_mulch-yes	sucrose degradation IV (sucrose phosphorylase)	-0.102487	0.0136958	0.432911	Not significant
compost_mulch-yes	6-hydroxymethyl-dihydropterin diphosphate biosynthesis I	-0.103442	0.0205278	0.439566	Not significant
compost_mulch-yes	C4 photosynthetic carbon assimilation cycle, NADP-ME type	-0.104361	0.0220113	0.441308	Not significant
compost_mulch-yes	NAD salvage pathway II (PNC IV cycle)	-0.105416	0.0208545	0.439162	Not significant
compost_mulch-yes	formaldehyde assimilation I (serine pathway)	-0.107794	0.0313015	0.447408	Not significant
compost_mulch-yes	toluene degradation to 2-hydroxypentadienoate (via 4-methylcatechol)	-0.108136	0.245086	0.622526	Not significant
compost_mulch-yes	superpathway of sulfur amino acid biosynthesis (Saccharomyces cerevisiae)	-0.111497	0.013978	0.426141	Not significant
compost_mulch-yes	glycogen biosynthesis I (from ADP-D-Glucose)	-0.112517	0.0257929	0.438569	Not significant
compost_mulch-yes	superpathway of ornithine degradation	-0.112889	0.215428	0.599777	Not significant
compost_mulch-yes	D-xylose degradation IV	-0.114793	0.0422336	0.451307	Not significant
compost_mulch-yes	L-citrulline biosynthesis	-0.12253	0.0214071	0.425256	Not significant
compost_mulch-yes	superpathway of demethylmenaquinol-6 biosynthesis I	-0.122927	0.0413372	0.446984	Not significant
compost_mulch-yes	L-methionine biosynthesis III	-0.123033	0.0250408	0.428385	Not significant
compost_mulch-yes	superpathway of demethylmenaquinol-9 biosynthesis	-0.123103	0.0413108	0.445113	Not significant
compost_mulch-yes	cob(II)yrinate a,c-diamide biosynthesis II (late cobalt incorporation)	-0.123882	0.0577698	0.460995	Not significant
compost_mulch-yes	TCA cycle IV (2-oxoglutarate decarboxylase)	-0.126945	0.0626293	0.463716	Not significant
compost_mulch-yes	L-ornithine biosynthesis II	-0.129043	0.0415334	0.44105	Not significant
compost_mulch-yes	D-galactarate degradation I	-0.130414	0.0502861	0.447972	Not significant
compost_mulch-yes	superpathway of D-glucarate and D-galactarate degradation	-0.130555	0.0502738	0.448209	Not significant
compost_mulch-yes	superpathway of demethylmenaquinol-8 biosynthesis I	-0.136432	0.0544537	0.448493	Not significant
compost_mulch-yes	biotin biosynthesis II	-0.139752	0.137951	0.521329	Not significant
compost_mulch-yes	glycogen biosynthesis III (from &alpha;-maltose 1-phosphate)	-0.140724	0.0550899	0.445509	Not significant
compost_mulch-yes	gondoate biosynthesis (anaerobic)	-0.141026	0.0273498	0.417853	Not significant
compost_mulch-yes	2-carboxy-1,4-naphthoquinol biosynthesis	-0.141807	0.0712056	0.460314	Not significant
compost_mulch-yes	superpathway of sulfate assimilation and cysteine biosynthesis	-0.142077	0.0183214	0.409423	Not significant
compost_mulch-yes	5-oxo-L-proline metabolism	-0.143369	0.0553361	0.444272	Not significant
compost_mulch-yes	anaerobic energy metabolism (invertebrates, cytosol)	-0.146248	0.0241105	0.4124	Not significant
compost_mulch-yes	purine ribonucleosides degradation	-0.148215	0.0369619	0.422623	Not significant
compost_mulch-yes	superpathway of glucose and xylose degradation	-0.149964	0.0248972	0.410639	Not significant
compost_mulch-yes	chitin degradation II (Vibrio)	-0.150379	0.0549047	0.43806	Not significant
compost_mulch-yes	superpathway of menaquinol-10 biosynthesis	-0.15198	0.0396551	0.423191	Not significant
compost_mulch-yes	superpathway of menaquinol-6 biosynthesis	-0.152096	0.0396638	0.422858	Not significant
compost_mulch-yes	superpathway of menaquinol-9 biosynthesis	-0.152138	0.0396367	0.423043	Not significant
compost_mulch-yes	4-amino-2-methyl-5-diphosphomethylpyrimidine biosynthesis II	-0.152393	0.0344565	0.417761	Not significant
compost_mulch-yes	4-hydroxyphenylacetate degradation	-0.153246	0.108168	0.486115	Not significant
compost_mulch-yes	folate transformations II (plants)	-0.154187	0.018836	0.402414	Not significant
compost_mulch-yes	NAD salvage pathway I (PNC VI cycle)	-0.154319	0.0207675	0.403616	Not significant
compost_mulch-yes	seleno-amino acid biosynthesis (plants)	-0.156717	0.0224686	0.404051	Not significant
compost_mulch-yes	pyruvate fermentation to isobutanol (engineered)	-0.157299	0.0216997	0.40278	Not significant
compost_mulch-yes	superpathway of (R,R)-butanediol biosynthesis	-0.158674	0.0540102	0.431999	Not significant
compost_mulch-yes	superpathway of pyrimidine ribonucleotides de novo biosynthesis	-0.158852	0.018688	0.399904	Not significant
compost_mulch-yes	phytol degradation	-0.161594	0.0262386	0.404191	Not significant
compost_mulch-yes	L-valine biosynthesis	-0.162802	0.022317	0.400591	Not significant
compost_mulch-yes	chorismate biosynthesis from 3-dehydroquinate	-0.164158	0.0219061	0.398606	Not significant
compost_mulch-yes	cis-vaccenate biosynthesis	-0.164734	0.0265966	0.403144	Not significant
compost_mulch-yes	peptidoglycan maturation (meso-diaminopimelate containing)	-0.164881	0.036356	0.411025	Not significant
compost_mulch-yes	gluconeogenesis III	-0.166596	0.0271761	0.401325	Not significant
compost_mulch-yes	superpathway of UDP-glucose-derived O-antigen building blocks biosynthesis	-0.167172	0.0342135	0.40885	Not significant
compost_mulch-yes	superpathway of taurine degradation	-0.168286	0.0848994	0.456596	Not significant
compost_mulch-yes	glyoxylate cycle	-0.170595	0.0373635	0.409021	Not significant
compost_mulch-yes	superpathway of menaquinol-12 biosynthesis	-0.17086	0.052723	0.422924	Not significant
compost_mulch-yes	superpathway of menaquinol-8 biosynthesis I	-0.170891	0.0505962	0.420528	Not significant
compost_mulch-yes	superpathway of menaquinol-11 biosynthesis	-0.170996	0.0527006	0.4223	Not significant
compost_mulch-yes	superpathway of menaquinol-13 biosynthesis	-0.171054	0.0526951	0.421696	Not significant
compost_mulch-yes	superpathway of L-methionine biosynthesis (by sulfhydrylation)	-0.171139	0.0197932	0.394479	Not significant
compost_mulch-yes	assimilatory sulfate reduction I	-0.171865	0.0298777	0.401401	Not significant
compost_mulch-yes	superpathway of thiamine diphosphate biosynthesis III (eukaryotes)	-0.172469	0.0255283	0.397694	Not significant
compost_mulch-yes	fatty acid &beta;-oxidation II (plant peroxisome)	-0.172484	0.0248355	0.397227	Not significant
compost_mulch-yes	superpathway of polyamine biosynthesis I	-0.174186	0.0477751	0.415701	Not significant
compost_mulch-yes	chorismate biosynthesis I	-0.174234	0.0225254	0.394423	Not significant
compost_mulch-yes	L-isoleucine biosynthesis III	-0.17713	0.0234363	0.393425	Not significant
compost_mulch-yes	superpathway of menaquinol-7 biosynthesis	-0.17715	0.0490061	0.414828	Not significant
compost_mulch-yes	inosine-5'-phosphate biosynthesis III	-0.181403	0.0209273	0.388328	Not significant
compost_mulch-yes	L-isoleucine biosynthesis I (from threonine)	-0.182757	0.0246676	0.39023	Not significant
compost_mulch-yes	adenine and adenosine salvage III	-0.18281	0.0353826	0.400281	Not significant
compost_mulch-yes	L-histidine biosynthesis	-0.183521	0.0239723	0.389332	Not significant
compost_mulch-yes	superpathway of L-tyrosine biosynthesis	-0.183853	0.0259701	0.391976	Not significant
compost_mulch-yes	heme b biosynthesis I (aerobic)	-0.185616	0.0607007	0.41951	Not significant
compost_mulch-yes	superpathway of polyamine biosynthesis II	-0.185876	0.0477543	0.409083	Not significant
compost_mulch-yes	UDP-N-acetylmuramoyl-pentapeptide biosynthesis III (meso-diaminopimelate containing)	-0.18601	0.0237532	0.387525	Not significant
compost_mulch-yes	superpathway of adenosylcobalamin salvage from cobinamide I	-0.186412	0.0439323	0.404986	Not significant
compost_mulch-yes	polyisoprenoid biosynthesis (E. coli)	-0.186749	0.0259148	0.3894	Not significant
compost_mulch-yes	starch biosynthesis	-0.187021	0.0238775	0.387381	Not significant
compost_mulch-yes	superpathway of L-phenylalanine biosynthesis	-0.187132	0.0250405	0.388505	Not significant
compost_mulch-yes	superpathway of aromatic amino acid biosynthesis	-0.18849	0.0243012	0.386517	Not significant
compost_mulch-yes	peptidoglycan biosynthesis III (mycobacteria)	-0.191062	0.023252	0.384368	Not significant
compost_mulch-yes	CDP-diacylglycerol biosynthesis I	-0.192456	0.0240327	0.385077	Not significant
compost_mulch-yes	CDP-diacylglycerol biosynthesis II	-0.192767	0.024015	0.383821	Not significant
compost_mulch-yes	UDP-N-acetylmuramoyl-pentapeptide biosynthesis I (meso-diaminopimelate containing)	-0.193919	0.0241343	0.383938	Not significant
compost_mulch-yes	superpathway of adenosylcobalamin salvage from cobinamide II	-0.194512	0.0441106	0.4005	Not significant
compost_mulch-yes	fatty acid salvage	-0.194889	0.0292399	0.387438	Not significant
compost_mulch-yes	UDP-N-acetylmuramoyl-pentapeptide biosynthesis II (lysine-containing)	-0.196612	0.0256728	0.382526	Not significant
compost_mulch-yes	superpathway of arginine and polyamine biosynthesis	-0.196998	0.0386543	0.39543	Not significant
compost_mulch-yes	superpathway of purine nucleotide salvage	-0.197172	0.0325341	0.388776	Not significant
compost_mulch-yes	guanosine ribonucleotides de novo biosynthesis	-0.197473	0.0249803	0.381413	Not significant
compost_mulch-yes	tetrapyrrole biosynthesis II (from glycine)	-0.197973	0.0242203	0.381237	Not significant
compost_mulch-yes	superpathway of guanosine nucleotides de novo biosynthesis I	-0.198365	0.0241301	0.381067	Not significant
compost_mulch-yes	peptidoglycan biosynthesis I (meso-diaminopimelate containing)	-0.198628	0.0237187	0.379193	Not significant
compost_mulch-yes	L-methionine biosynthesis IV	-0.199052	0.0235778	0.379001	Not significant
compost_mulch-yes	firefly bioluminescence	-0.200978	0.113731	0.457737	Not significant
compost_mulch-yes	colanic acid building blocks biosynthesis	-0.202613	0.0299102	0.383224	Not significant
compost_mulch-yes	glycolysis IV	-0.202786	0.0269113	0.381099	Not significant
compost_mulch-yes	L-lysine biosynthesis III	-0.20306	0.0233258	0.37606	Not significant
compost_mulch-yes	superpathway of guanosine nucleotides de novo biosynthesis II	-0.204752	0.0249418	0.37683	Not significant
compost_mulch-yes	L-lysine biosynthesis VI	-0.206776	0.0230058	0.374045	Not significant
compost_mulch-yes	queuosine biosynthesis I (de novo)	-0.208976	0.0304121	0.379742	Not significant
compost_mulch-yes	adenosine deoxyribonucleotides de novo biosynthesis II	-0.209157	0.0254061	0.375548	Not significant
compost_mulch-yes	guanosine deoxyribonucleotides de novo biosynthesis II	-0.209332	0.0254243	0.374639	Not significant
compost_mulch-yes	adenosine nucleotides degradation II	-0.210602	0.0305805	0.378689	Not significant
compost_mulch-yes	L-glutamate and L-glutamine biosynthesis	-0.213413	0.0469991	0.392832	Not significant
compost_mulch-yes	tRNA charging	-0.213932	0.0286594	0.375461	Not significant
compost_mulch-yes	inosine 5'-phosphate degradation	-0.214166	0.0282698	0.374877	Not significant
compost_mulch-yes	phenylacetate degradation I (aerobic)	-0.214929	0.0618527	0.403776	Not significant
compost_mulch-yes	flavin biosynthesis I (bacteria and plants)	-0.215277	0.0240005	0.369099	Not significant
compost_mulch-yes	ubiquinol-7 biosynthesis (early decarboxylation)	-0.215627	0.0311746	0.375778	Not significant
compost_mulch-yes	5-aminoimidazole ribonucleotide biosynthesis I	-0.216597	0.027384	0.372437	Not significant
compost_mulch-yes	superpathway of purine nucleotides de novo biosynthesis I	-0.217669	0.0270012	0.371423	Not significant
compost_mulch-yes	glycolysis III (from glucose)	-0.217825	0.0307212	0.374508	Not significant
compost_mulch-yes	superpathway of heme b biosynthesis from glutamate	-0.21807	0.0458391	0.388276	Not significant
compost_mulch-yes	superpathway of GDP-mannose-derived O-antigen building blocks biosynthesis	-0.218698	0.0335191	0.376801	Not significant
compost_mulch-yes	UMP biosynthesis I	-0.219515	0.0290419	0.371789	Not significant
compost_mulch-yes	UMP biosynthesis III	-0.219601	0.0290042	0.371641	Not significant
compost_mulch-yes	UMP biosynthesis II	-0.219606	0.029062	0.371804	Not significant
compost_mulch-yes	pentose phosphate pathway (non-oxidative branch) II	-0.22071	0.0284692	0.370323	Not significant
compost_mulch-yes	Calvin-Benson-Bassham cycle	-0.221472	0.0283491	0.369818	Not significant
compost_mulch-yes	3,8-divinyl-chlorophyllide a biosynthesis II (anaerobic)	-0.22439	0.0960475	0.428548	Not significant
compost_mulch-yes	inosine-5'-phosphate biosynthesis II	-0.224648	0.0285509	0.368371	Not significant
compost_mulch-yes	superpathway of pyrimidine nucleobases salvage	-0.22585	0.0284933	0.367343	Not significant
compost_mulch-yes	inosine-5'-phosphate biosynthesis I	-0.226191	0.0291661	0.367656	Not significant
compost_mulch-yes	glycolysis I (from glucose 6-phosphate)	-0.22776	0.0319887	0.369037	Not significant
compost_mulch-yes	L-lysine biosynthesis I	-0.227965	0.0261618	0.363485	Not significant
compost_mulch-yes	UDP-2,3-diacetamido-2,3-dideoxy-&alpha;-D-mannuronate biosynthesis	-0.228205	0.120046	0.443426	Not significant
compost_mulch-yes	NAD salvage pathway V (PNC V cycle)	-0.2288	0.0317146	0.368821	Not significant
compost_mulch-yes	superpathway of L-isoleucine biosynthesis I	-0.229831	0.0320106	0.368222	Not significant
compost_mulch-yes	superpathway of geranylgeranyl diphosphate biosynthesis II (via MEP)	-0.230661	0.0319305	0.368545	Not significant
compost_mulch-yes	superpathway of branched chain amino acid biosynthesis	-0.23158	0.0334535	0.368577	Not significant
compost_mulch-yes	gluconeogenesis I	-0.231585	0.0313611	0.366263	Not significant
compost_mulch-yes	phosphopantothenate biosynthesis I	-0.233067	0.0276184	0.362359	Not significant
compost_mulch-yes	tetrapyrrole biosynthesis I (from glutamate)	-0.235165	0.0321319	0.365144	Not significant
compost_mulch-yes	superpathway of 2,3-butanediol biosynthesis	-0.235565	0.0754854	0.40369	Not significant
compost_mulch-yes	homolactic fermentation	-0.237624	0.0509607	0.38173	Not significant
compost_mulch-yes	toluene degradation III (aerobic) (via p-cresol)	-0.238647	0.263592	0.55473	Not significant
compost_mulch-yes	superpathway of L-lysine, L-threonine and L-methionine biosynthesis II	-0.23953	0.0299846	0.360536	Not significant
compost_mulch-yes	glycolysis II (from fructose 6-phosphate)	-0.239557	0.0332847	0.363753	Not significant
compost_mulch-yes	superpathway of methylglyoxal degradation	-0.241429	0.138639	0.452331	Not significant
compost_mulch-yes	myo-, chiro- and scyllo-inositol degradation	-0.242428	0.0477453	0.376026	Not significant
compost_mulch-yes	NAD de novo biosynthesis I (from aspartate)	-0.243623	0.0316804	0.359956	Not significant
compost_mulch-yes	superpathway of anaerobic sucrose degradation	-0.244341	0.0361642	0.364256	Not significant
compost_mulch-yes	methylerythritol phosphate pathway I	-0.244545	0.0316792	0.359477	Not significant
compost_mulch-yes	methylerythritol phosphate pathway II	-0.244562	0.031741	0.3594	Not significant
compost_mulch-yes	assimilatory sulfate reduction IV	-0.246134	0.0339465	0.360898	Not significant
compost_mulch-yes	superpathway of L-threonine biosynthesis	-0.246297	0.0345175	0.360846	Not significant
compost_mulch-yes	superpathway of coenzyme A biosynthesis I (bacteria)	-0.247745	0.0310703	0.357481	Not significant
compost_mulch-yes	pentose phosphate pathway	-0.247866	0.0353577	0.360947	Not significant
compost_mulch-yes	coenzyme A biosynthesis II (eukaryotic)	-0.248055	0.0350719	0.360803	Not significant
compost_mulch-yes	phosphatidylglycerol biosynthesis II (non-plastidic)	-0.250007	0.0288239	0.353219	Not significant
compost_mulch-yes	phosphatidylglycerol biosynthesis I (plastidic)	-0.250086	0.0288286	0.353235	Not significant
compost_mulch-yes	superpathway of coenzyme A biosynthesis III (mammals)	-0.25031	0.0344296	0.358847	Not significant
compost_mulch-yes	superpathway of L-cysteine biosynthesis (fungi)	-0.25125	0.0468714	0.370031	Not significant
compost_mulch-yes	5-aminoimidazole ribonucleotide biosynthesis II	-0.255222	0.0383425	0.360122	Not significant
compost_mulch-yes	superpathway of 5-aminoimidazole ribonucleotide biosynthesis	-0.255425	0.0384247	0.36003	Not significant
compost_mulch-yes	coenzyme A biosynthesis I (prokaryotic)	-0.259026	0.0363201	0.35637	Not significant
compost_mulch-yes	protocatechuate degradation II (ortho-cleavage pathway)	-0.262113	0.0557021	0.372619	Not significant
compost_mulch-yes	L-ornithine biosynthesis I	-0.264195	0.0349125	0.352309	Not significant
compost_mulch-yes	superpathway of phospholipid biosynthesis I (bacteria)	-0.267612	0.033164	0.347631	Not significant
compost_mulch-yes	pentose phosphate pathway (non-oxidative branch) I	-0.268307	0.0410604	0.355691	Not significant
compost_mulch-yes	3-phenylpropanoate and 3-(3-hydroxyphenyl)propanoate degradation to 2-hydroxypentadienoate	-0.268761	0.16278	0.456105	Not significant
compost_mulch-yes	cinnamate and 3-hydroxycinnamate degradation to 2-hydroxypentadienoate	-0.269451	0.162919	0.45594	Not significant
compost_mulch-yes	L-arabinose degradation III	-0.269577	0.0898582	0.397833	Not significant
compost_mulch-yes	superpathway of putrescine biosynthesis	-0.271786	0.0404033	0.35279	Not significant
compost_mulch-yes	thiamine phosphate formation from pyrithiamine and oxythiamine (yeast)	-0.272194	0.0370691	0.349734	Not significant
compost_mulch-yes	preQ0 biosynthesis	-0.272338	0.0438692	0.356689	Not significant
compost_mulch-yes	L-ascorbate degradation I (bacterial, anaerobic)	-0.276042	0.116293	0.415268	Not significant
compost_mulch-yes	tRNA processing	-0.277978	0.0451287	0.353726	Not significant
compost_mulch-yes	L-arginine biosynthesis II (acetyl cycle)	-0.278299	0.04018	0.349276	Not significant
compost_mulch-yes	D-arabinose degradation I	-0.279805	0.0828327	0.384983	Not significant
compost_mulch-yes	L-arginine biosynthesis I (via L-ornithine)	-0.281002	0.037766	0.344721	Not significant
compost_mulch-yes	L-histidine degradation I	-0.281413	0.0406856	0.347913	Not significant
compost_mulch-yes	L-arginine biosynthesis IV (archaebacteria)	-0.282141	0.0402425	0.347218	Not significant
compost_mulch-yes	molybdopterin biosynthesis	-0.288371	0.0468248	0.350132	Not significant
compost_mulch-yes	incomplete reductive TCA cycle	-0.291548	0.0739748	0.373279	Not significant
compost_mulch-yes	dTDP-&beta;-L-rhamnose biosynthesis	-0.292391	0.0426897	0.344655	Not significant
compost_mulch-yes	thiamine diphosphate salvage II	-0.295672	0.0365615	0.33443	Not significant
compost_mulch-yes	D-galactose degradation I (Leloir pathway)	-0.300892	0.0466875	0.344226	Not significant
compost_mulch-yes	L-methionine biosynthesis II	-0.301415	0.0476451	0.344305	Not significant
compost_mulch-yes	urea cycle	-0.30524	0.0486302	0.344406	Not significant
compost_mulch-yes	O-antigen building blocks biosynthesis (E. coli)	-0.311271	0.0451922	0.336979	Not significant
compost_mulch-yes	superpathway of L-serine and glycine biosynthesis I	-0.311887	0.0452908	0.336796	Not significant
compost_mulch-yes	pentachlorophenol degradation	-0.312628	0.108443	0.391241	Not significant
compost_mulch-yes	GDP-mannose biosynthesis	-0.315479	0.050446	0.3402	Not significant
compost_mulch-yes	stachyose degradation	-0.318229	0.0643187	0.351641	Not significant
compost_mulch-yes	superpathway of heme b biosynthesis from uroporphyrinogen-III	-0.318514	0.0790381	0.366056	Not significant
compost_mulch-yes	L-arginine biosynthesis III (via N-acetyl-L-citrulline)	-0.319672	0.0470595	0.335151	Not significant
compost_mulch-yes	homocysteine and cysteine interconversion	-0.326729	0.0644534	0.347739	Not significant
compost_mulch-yes	UDP-N-acetyl-D-glucosamine biosynthesis I	-0.327401	0.0572043	0.341795	Not significant
compost_mulch-yes	superpathway of L-cysteine biosynthesis (mammalian)	-0.328535	0.0611129	0.344884	Not significant
compost_mulch-yes	superpathway of phenylethylamine degradation	-0.32992	0.0750611	0.355945	Not significant
compost_mulch-yes	peptidoglycan biosynthesis V (&beta;-lactam resistance)	-0.330834	0.120272	0.390888	Not significant
compost_mulch-yes	chitin deacetylation	-0.338113	0.0502462	0.328538	Not significant
compost_mulch-yes	ethylmalonyl-CoA pathway	-0.346725	0.111611	0.377361	Not significant
compost_mulch-yes	L-arabinose degradation IV	-0.347626	0.0759919	0.349266	Not significant
compost_mulch-yes	heme b biosynthesis II (oxygen-independent)	-0.348015	0.088109	0.3588	Not significant
compost_mulch-yes	pyruvate fermentation to acetone	-0.351895	0.112364	0.375663	Not significant
compost_mulch-yes	thiamine diphosphate salvage IV (yeast)	-0.362262	0.0821021	0.347842	Not significant
compost_mulch-yes	5'-deoxyadenosine degradation II	-0.365798	0.0915883	0.353245	Not significant
compost_mulch-yes	CMP-legionaminate biosynthesis I	-0.378229	0.316363	0.510006	Not significant
compost_mulch-yes	ureide biosynthesis	-0.389985	0.0735012	0.328763	Not significant
compost_mulch-yes	3,5-dichlorocatechol degradation	-0.400896	0.152102	0.384803	Not significant
compost_mulch-yes	1,4-dichlorobenzene degradation	-0.401135	0.152191	0.384187	Not significant
compost_mulch-yes	superpathway of thiamine diphosphate biosynthesis II	-0.402772	0.0881122	0.336353	Not significant
compost_mulch-yes	TCA cycle V (2-oxoglutarate synthase)	-0.406876	0.0961147	0.342084	Not significant
compost_mulch-yes	sucrose biosynthesis II	-0.406948	0.0776182	0.324432	Not significant
compost_mulch-yes	serotonin degradation	-0.410752	0.0885524	0.334342	Not significant
compost_mulch-yes	4-aminobutanoate degradation V	-0.412874	0.0678096	0.309106	Not significant
compost_mulch-yes	superpathway of purine deoxyribonucleosides degradation	-0.420164	0.0714673	0.310704	Not significant
compost_mulch-yes	crotonyl-CoA/ethylmalonyl-CoA/hydroxybutyryl-CoA cycle (engineered)	-0.429189	0.128733	0.357474	Not significant
compost_mulch-yes	GABA shunt	-0.445187	0.1442	0.361602	Not significant
compost_mulch-yes	aromatic biogenic amine degradation (bacteria)	-0.452855	0.0984699	0.324764	Not significant
compost_mulch-yes	thiazole component of thiamine diphosphate biosynthesis II	-0.460606	0.121774	0.341727	Not significant
compost_mulch-yes	mycothiol biosynthesis	-0.464701	0.121513	0.340193	Not significant
compost_mulch-yes	phosphatidate metabolism, as a signaling molecule	-0.504563	0.101956	0.304104	Not significant
compost_mulch-yes	mandelate degradation I	-0.506727	0.150839	0.345219	Not significant
compost_mulch-yes	nitrate reduction I (denitrification)	-0.509722	0.0975731	0.296995	Not significant
compost_mulch-yes	ADP-L-glycero-&beta;-D-manno-heptose biosynthesis	-0.52461	0.0783364	0.268297	Not significant
compost_mulch-yes	germacrene biosynthesis	-0.524891	0.234957	0.390393	Not significant
compost_mulch-yes	L-serine biosynthesis II	-0.525508	0.116328	0.310751	Not significant
compost_mulch-yes	arsenate detoxification IV (mycothiol)	-0.534371	0.14213	0.330768	Not significant
compost_mulch-yes	superpathway of menaquinol-8 biosynthesis II	-0.543064	0.0892753	0.271905	Not significant
compost_mulch-yes	purine nucleobases degradation I (anaerobic)	-0.550725	0.222613	0.375727	Not significant
compost_mulch-yes	2-oxobutanoate degradation I	-0.55631	0.0970256	0.273385	Not significant
compost_mulch-yes	superpathway of sulfolactate degradation	-0.636453	0.207967	0.343033	Not significant
compost_mulch-yes	nitrate reduction VII (denitrification)	-0.642832	0.130806	0.27562	Not significant
compost_mulch-yes	nitrate reduction VI (assimilatory)	-0.672474	0.14435	0.277478	Not significant
compost_mulch-yes	sucrose degradation V (sucrose &alpha;-glucosidase)	-0.675682	0.220312	0.338089	Not significant
compost_mulch-yes	superpathway of menaquinol-8 biosynthesis III	-0.681781	0.131968	0.264279	Not significant
compost_mulch-yes	pyruvate fermentation to propanoate I	-0.683046	0.236127	0.346667	Not significant
compost_mulch-yes	pyruvate fermentation to acetate and lactate II	-0.695942	0.20369	0.32234	Not significant
compost_mulch-yes	L-lysine fermentation to acetate and butanoate	-0.720551	0.171127	0.283632	Not significant
compost_mulch-yes	teichuronic acid biosynthesis (B. subtilis 168)	-0.756474	0.204344	0.300555	Not significant
compost_mulch-yes	benzoyl-CoA degradation I (aerobic)	-0.766757	0.187589	0.282023	Not significant
compost_mulch-yes	ergothioneine biosynthesis I (bacteria)	-0.777245	0.19116	0.281907	Not significant
compost_mulch-yes	reductive TCA cycle I	-0.795835	0.205553	0.286076	Not significant
compost_mulch-yes	superpathway of sulfide oxidation (phototrophic sulfur bacteria)	-0.829844	0.404981	0.391909	Not significant
compost_mulch-yes	superpathway of mycolyl-arabinogalactan-peptidoglycan complex biosynthesis	-0.849258	0.176766	0.250258	Not significant
compost_mulch-yes	L-tryptophan degradation X (mammalian, via tryptamine)	-0.85261	0.201016	0.269155	Not significant
compost_mulch-yes	1,4-dihydroxy-6-naphthoate biosynthesis I	-0.854113	0.167275	0.243974	Not significant
compost_mulch-yes	GDP-D-glycero-&alpha;-D-manno-heptose biosynthesis	-0.868456	0.178389	0.246949	Not significant
compost_mulch-yes	4,5-dichlorocatechol degradation	-0.881164	0.363524	0.361952	Not significant
compost_mulch-yes	1,4-dihydroxy-6-naphthoate biosynthesis II	-0.891186	0.176953	0.243428	Not significant
compost_mulch-yes	flexixanthin biosynthesis	-0.905368	0.16137	0.226391	Not significant
compost_mulch-yes	mycolyl-arabinogalactan-peptidoglycan complex biosynthesis	-0.955742	0.200642	0.244206	Not significant
compost_mulch-yes	L-tryptophan degradation XII (Geobacillus)	-0.979748	0.338338	0.324674	Not significant
compost_mulch-yes	superpathway of UDP-N-acetylglucosamine-derived O-antigen building blocks biosynthesis	-1.01669	0.421717	0.358065	Not significant
compost_mulch-yes	superpathway of L-methionine salvage and degradation	-1.03765	0.378782	0.33452	Not significant
compost_mulch-yes	hopanoid biosynthesis (bacteria)	-1.06203	0.200836	0.220268	Not significant
compost_mulch-yes	superpathway of glycerol degradation to 1,3-propanediol	-1.07687	0.1803	0.197378	Not significant
compost_mulch-yes	coenzyme M biosynthesis I	-1.10665	0.373765	0.313841	Not significant
compost_mulch-yes	L-histidine degradation III	-1.13089	0.296478	0.26492	Not significant
compost_mulch-yes	purine nucleobases degradation II (anaerobic)	-1.19568	0.340539	0.274397	Not significant
compost_mulch-yes	3,8-divinyl-chlorophyllide a biosynthesis III (aerobic, light independent)	-1.51371	0.236131	0.11913	Not significant
compost_mulch-yes	reductive TCA cycle II	-1.72427	0.509722	0.26399	Not significant
