# Supplementary material for: Municipal Solid Waste (MSW)-Compost Amendment Increases Diversity, Functional Activities, and Network Connectivity of a Vineyard Soil Microbiota
Source: Microorganisms. 2026 Jun 21;14(6):1372. doi: 10.3390/microorganisms14061372 (PMC13305556; doi:10.3390/microorganisms14061372)
Supplement: Supplementary file 1 [file microorganisms-14-01372-s001.zip › ALDEx3.Picrust2_pathways.compost_tilled.xlsx]

## Sheet: aldex.Quarta1.Picrust2.pathways
Parameter	Functional pathway (Picrust2-predicted)	Log2 (fold change)	Std. error	p-val. adjusted	Effect of MSW-compost mulch
compost_tilled-yes	superpathway of polyamine biosynthesis III	3.21729	0.4587	0.0030543	Increased
compost_tilled-yes	pyridoxal 5'-phosphate biosynthesis I	2.15794	0.294975	0.00941916	Increased
compost_tilled-yes	norspermidine biosynthesis	1.82684	0.173106	0.00635664	Increased
compost_tilled-yes	ectoine biosynthesis	1.75091	0.221709	0.0174901	Increased
compost_tilled-yes	galactitol degradation	1.66962	0.283444	0.0487058	Increased
compost_tilled-yes	D-galacturonate degradation II	1.64383	0.171076	0.0130457	Increased
compost_tilled-yes	(aminomethyl)phosphonate degradation	1.64242	0.144584	0.00850013	Increased
compost_tilled-yes	superpathway of pyridoxal 5'-phosphate biosynthesis and salvage	1.42986	0.181568	0.0385256	Increased
compost_tilled-yes	TCA cycle VII (acetate-producers)	1.4271	0.186221	0.0402223	Increased
compost_tilled-yes	glyphosate degradation III	1.38253	0.143966	0.030987	Increased
compost_tilled-yes	methylphosphonate degradation I	1.17804	0.1181	0.0448846	Increased
compost_tilled-yes	ubiquinol-7 biosynthesis (late decarboxylation)	5.08007	3.05349	0.489406	Not significant
compost_tilled-yes	peptidoglycan biosynthesis IV (Enterococcus faecium)	2.70829	1.39383	0.389881	Not significant
compost_tilled-yes	L-isoleucine biosynthesis II	1.77384	0.331182	0.0526868	Not significant
compost_tilled-yes	peptidoglycan biosynthesis II (staphylococci)	1.75137	1.49643	0.650272	Not significant
compost_tilled-yes	superpathway of hexitol degradation (bacteria)	1.53805	0.258538	0.0548938	Not significant
compost_tilled-yes	glucose degradation (oxidative)	1.47546	0.362202	0.132799	Not significant
compost_tilled-yes	glycolysis V (Pyrococcus)	1.34219	0.397473	0.196965	Not significant
compost_tilled-yes	ceramide degradation by &alpha;-oxidation	1.26766	0.358622	0.189941	Not significant
compost_tilled-yes	superpathway of L-aspartate and L-asparagine biosynthesis	1.23853	0.299233	0.155741	Not significant
compost_tilled-yes	superpathway of adenosine nucleotides de novo biosynthesis I	1.20755	0.18146	0.0776894	Not significant
compost_tilled-yes	superpathway of adenosine nucleotides de novo biosynthesis II	1.18058	0.176248	0.0805458	Not significant
compost_tilled-yes	CMP-N-acetylneuraminate biosynthesis I (eukaryotes)	1.17785	0.175021	0.0801804	Not significant
compost_tilled-yes	octane oxidation	1.07214	0.207373	0.136373	Not significant
compost_tilled-yes	superpathway of purine nucleotides de novo biosynthesis II	1.02613	0.148117	0.104501	Not significant
compost_tilled-yes	glycine betaine degradation I	1.0198	0.118066	0.079134	Not significant
compost_tilled-yes	photorespiration	1.0077	0.149414	0.110663	Not significant
compost_tilled-yes	toluene degradation IV (aerobic) (via catechol)	1.00371	0.221703	0.170466	Not significant
compost_tilled-yes	fatty acid &beta;-oxidation IV (unsaturated, even number)	0.976265	0.155673	0.12694	Not significant
compost_tilled-yes	fatty acid &beta;-oxidation V (unsaturated, odd number, di-isomerase-dependent)	0.972565	0.136248	0.11112	Not significant
compost_tilled-yes	L-methionine biosynthesis I	0.972039	0.138795	0.113197	Not significant
compost_tilled-yes	2-methylcitrate cycle II	0.952505	0.180326	0.151652	Not significant
compost_tilled-yes	creatinine degradation I	0.928988	0.175895	0.156645	Not significant
compost_tilled-yes	phosphatidylcholine acyl editing	0.894193	0.284384	0.272474	Not significant
compost_tilled-yes	plasmalogen degradation	0.867553	0.248502	0.249257	Not significant
compost_tilled-yes	superpathway of L-homoserine and L-methionine biosynthesis	0.862487	0.121908	0.134021	Not significant
compost_tilled-yes	superpathway of L-methionine biosynthesis (transsulfuration)	0.843476	0.118633	0.138401	Not significant
compost_tilled-yes	(5Z)-dodecenoate biosynthesis I	0.836342	0.115959	0.137596	Not significant
compost_tilled-yes	L-arginine degradation IX (arginine:pyruvate transaminase pathway)	0.83374	0.206757	0.225213	Not significant
compost_tilled-yes	superpathway of S-adenosyl-L-methionine biosynthesis	0.812029	0.113902	0.14338	Not significant
compost_tilled-yes	mannitol cycle	0.806677	0.147198	0.175271	Not significant
compost_tilled-yes	picolinate degradation	0.775529	0.145694	0.188255	Not significant
compost_tilled-yes	dTDP-N-acetylthomosamine biosynthesis	0.748176	0.193	0.248522	Not significant
compost_tilled-yes	stearate biosynthesis II (bacteria and plants)	0.691522	0.116832	0.193778	Not significant
compost_tilled-yes	phospholipases	0.662897	0.101649	0.192952	Not significant
compost_tilled-yes	D-glucuronate degradation II	0.654456	0.0907381	0.185073	Not significant
compost_tilled-yes	superpathway of trimethylamine degradation	0.64672	0.111374	0.209536	Not significant
compost_tilled-yes	methylphosphonate degradation II	0.637945	0.0433309	0.144406	Not significant
compost_tilled-yes	superpathway of allantoin degradation in yeast	0.614509	0.0897547	0.201914	Not significant
compost_tilled-yes	superpathway of L-lysine, L-threonine and L-methionine biosynthesis I	0.598534	0.0839907	0.203262	Not significant
compost_tilled-yes	methylgallate degradation	0.594156	0.0987388	0.221427	Not significant
compost_tilled-yes	(5Z)-dodecenoate biosynthesis II	0.581679	0.0593532	0.18422	Not significant
compost_tilled-yes	3,8-divinyl-chlorophyllide a biosynthesis I (aerobic, light-dependent)	0.577369	0.15006	0.290359	Not significant
compost_tilled-yes	aspartate superpathway	0.570011	0.0800237	0.21182	Not significant
compost_tilled-yes	mitochondrial NADPH production (yeast)	0.569855	0.131211	0.271847	Not significant
compost_tilled-yes	cob(II)yrinate a,c-diamide biosynthesis I (early cobalt insertion)	0.547	0.384135	0.552088	Not significant
compost_tilled-yes	L-lysine degradation X	0.542355	0.271458	0.44863	Not significant
compost_tilled-yes	ketogluconate metabolism	0.521339	0.0888108	0.248421	Not significant
compost_tilled-yes	mevalonate pathway I (eukaryotes and bacteria)	0.516293	0.138448	0.311402	Not significant
compost_tilled-yes	hexitol fermentation to lactate, formate, ethanol and acetate	0.509874	0.0930736	0.25933	Not significant
compost_tilled-yes	meta cleavage pathway of aromatic compounds	0.506745	0.125888	0.302553	Not significant
compost_tilled-yes	superpathway of geranylgeranyldiphosphate biosynthesis I (via mevalonate)	0.50569	0.135357	0.316649	Not significant
compost_tilled-yes	cytosolic NADPH production (yeast)	0.498896	0.116544	0.296043	Not significant
compost_tilled-yes	mandelate degradation to acetyl-CoA	0.483729	0.123004	0.311438	Not significant
compost_tilled-yes	oleate &beta;-oxidation	0.476247	0.102887	0.29092	Not significant
compost_tilled-yes	&beta;-(1,4)-mannan degradation	0.470456	0.241833	0.461887	Not significant
compost_tilled-yes	superpathway of N-acetylglucosamine, N-acetylmannosamine and N-acetylneuraminate degradation	0.463685	0.0975918	0.292865	Not significant
compost_tilled-yes	allantoin degradation to glyoxylate III	0.429132	0.0710213	0.280146	Not significant
compost_tilled-yes	ectoine degradation	0.417833	0.0894183	0.313231	Not significant
compost_tilled-yes	catechol degradation II (meta-cleavage pathway)	0.412877	0.0796092	0.301177	Not significant
compost_tilled-yes	D-xylose degradation V	0.407124	0.0802484	0.305975	Not significant
compost_tilled-yes	superpathway of fucose and rhamnose degradation	0.406195	0.21909	0.47701	Not significant
compost_tilled-yes	glucosylglycerol biosynthesis	0.405331	0.259705	0.520276	Not significant
compost_tilled-yes	L-rhamnose degradation I	0.381051	0.0636504	0.301246	Not significant
compost_tilled-yes	4-hydroxybenzoate biosynthesis III (plants)	0.377402	0.0949064	0.343709	Not significant
compost_tilled-yes	ethanolamine utilization	0.372978	0.101794	0.354842	Not significant
compost_tilled-yes	catechol degradation to 2-hydroxypentadienoate II	0.361444	0.085457	0.340747	Not significant
compost_tilled-yes	(S)-propane-1,2-diol degradation	0.34446	0.220429	0.519078	Not significant
compost_tilled-yes	nicotinate degradation I	0.336044	0.117078	0.40023	Not significant
compost_tilled-yes	L-threonate degradation	0.33265	0.0761104	0.348967	Not significant
compost_tilled-yes	protocatechuate degradation I (meta-cleavage pathway)	0.332222	0.0728613	0.342539	Not significant
compost_tilled-yes	superpathway of L-alanine biosynthesis	0.331888	0.0919669	0.36904	Not significant
compost_tilled-yes	D-erythronate degradation II	0.326027	0.0788888	0.358026	Not significant
compost_tilled-yes	Entner-Doudoroff pathway I	0.325586	0.0760403	0.353069	Not significant
compost_tilled-yes	heme b biosynthesis V (aerobic)	0.325423	0.0928009	0.37427	Not significant
compost_tilled-yes	catechol degradation I (meta-cleavage pathway)	0.317899	0.0901868	0.376947	Not significant
compost_tilled-yes	TCA cycle VI (Helicobacter)	0.314177	0.0728492	0.356652	Not significant
compost_tilled-yes	guanosine nucleotides degradation III	0.314048	0.0574628	0.335087	Not significant
compost_tilled-yes	gallate degradation II	0.311628	0.0856733	0.37569	Not significant
compost_tilled-yes	L-glutamate degradation IV	0.307176	0.1865	0.506121	Not significant
compost_tilled-yes	superpathway of N-acetylneuraminate degradation	0.30325	0.0771389	0.371106	Not significant
compost_tilled-yes	gallate degradation I	0.284243	0.0896462	0.400853	Not significant
compost_tilled-yes	petroselinate biosynthesis	0.273073	0.117732	0.448447	Not significant
compost_tilled-yes	partial TCA cycle (obligate autotrophs)	0.26607	0.0718744	0.389403	Not significant
compost_tilled-yes	superpathway of salicylate degradation	0.264029	0.0451022	0.353697	Not significant
compost_tilled-yes	L-arginine degradation II (AST pathway)	0.261997	0.223092	0.571072	Not significant
compost_tilled-yes	catechol degradation III (ortho-cleavage pathway)	0.26144	0.0463242	0.355853	Not significant
compost_tilled-yes	aromatic compounds degradation via &beta;-ketoadipate	0.261413	0.0462795	0.355358	Not significant
compost_tilled-yes	all-trans-farnesol biosynthesis	0.254837	0.072314	0.399041	Not significant
compost_tilled-yes	chitin derivatives degradation	0.252517	0.0799056	0.411176	Not significant
compost_tilled-yes	catechol degradation to &beta;-ketoadipate	0.245768	0.0549539	0.381276	Not significant
compost_tilled-yes	2,3-dihydroxybenzoate degradation	0.24393	0.11445	0.465666	Not significant
compost_tilled-yes	superpathway of glycolysis and the Entner-Doudoroff pathway	0.238562	0.0619265	0.397038	Not significant
compost_tilled-yes	superpathway of guanosine nucleotides degradation (plants)	0.228137	0.0422628	0.376035	Not significant
compost_tilled-yes	cis-geranyl-CoA degradation	0.221587	0.141667	0.515701	Not significant
compost_tilled-yes	superpathway of allantoin degradation in plants	0.220557	0.0589825	0.403875	Not significant
compost_tilled-yes	allantoin degradation to glyoxylate II	0.220522	0.0591291	0.406621	Not significant
compost_tilled-yes	superpathway of glycol metabolism and degradation	0.201797	0.333394	0.677762	Not significant
compost_tilled-yes	4-methylcatechol degradation (ortho cleavage)	0.194575	0.106439	0.489885	Not significant
compost_tilled-yes	2-methylcitrate cycle I	0.193622	0.0505809	0.41488	Not significant
compost_tilled-yes	2-aminophenol degradation	0.192417	0.0844398	0.463041	Not significant
compost_tilled-yes	1,2-dichloroethane degradation	0.188839	0.0639728	0.438259	Not significant
compost_tilled-yes	syringate degradation	0.169817	0.14131	0.549091	Not significant
compost_tilled-yes	L-tryptophan degradation IX	0.166551	0.0660655	0.458363	Not significant
compost_tilled-yes	2-amino-3-carboxymuconate semialdehyde degradation to glutaryl-CoA	0.165431	0.0807284	0.481096	Not significant
compost_tilled-yes	dopamine degradation	0.16393	0.268852	0.659127	Not significant
compost_tilled-yes	2-amino-3-carboxymuconate semialdehyde degradation to 2-hydroxypentadienoate	0.161931	0.0793199	0.481913	Not significant
compost_tilled-yes	L-arginine degradation XIII (reductive Stickland reaction)	0.15955	0.0381415	0.424764	Not significant
compost_tilled-yes	dTDP-N-acetylviosamine biosynthesis	0.157562	0.260286	0.655444	Not significant
compost_tilled-yes	2-nitrobenzoate degradation I	0.146861	0.0727849	0.486327	Not significant
compost_tilled-yes	fucose degradation	0.139367	0.123812	0.550977	Not significant
compost_tilled-yes	cholesterol degradation to androstenedione II (cholesterol dehydrogenase)	0.13544	0.111486	0.539349	Not significant
compost_tilled-yes	sitosterol degradation to androstenedione	0.134699	0.114857	0.545051	Not significant
compost_tilled-yes	glycogen degradation I	0.118523	0.0377584	0.458854	Not significant
compost_tilled-yes	S-adenosyl-L-methionine salvage I	0.118196	0.0269157	0.443349	Not significant
compost_tilled-yes	L-histidine degradation II	0.116519	0.0405278	0.462369	Not significant
compost_tilled-yes	formaldehyde oxidation I	0.114836	0.13883	0.582562	Not significant
compost_tilled-yes	firefly bioluminescence	0.10871	0.110606	0.557636	Not significant
compost_tilled-yes	formaldehyde assimilation II (assimilatory RuMP Cycle)	0.104348	0.136392	0.585688	Not significant
compost_tilled-yes	starch degradation III	0.0995772	0.08012	0.529714	Not significant
compost_tilled-yes	C4 photosynthetic carbon assimilation cycle, NAD-ME type	0.0894344	0.052162	0.501849	Not significant
compost_tilled-yes	toluene degradation I (aerobic) (via o-cresol)	0.0825213	0.0613187	0.518024	Not significant
compost_tilled-yes	vanillin and vanillate degradation II	0.0822538	0.095389	0.55869	Not significant
compost_tilled-yes	noradrenaline and adrenaline degradation	0.0798072	0.241785	0.678828	Not significant
compost_tilled-yes	L-tryptophan degradation to 2-amino-3-carboxymuconate semialdehyde	0.0695315	0.0801532	0.551118	Not significant
compost_tilled-yes	purine nucleotides degradation II (aerobic)	0.0579821	0.0206726	0.482446	Not significant
compost_tilled-yes	anhydromuropeptides recycling I	0.0549926	0.0378272	0.510953	Not significant
compost_tilled-yes	L-N&delta;-acetylornithine biosynthesis	0.050558	0.0274847	0.500657	Not significant
compost_tilled-yes	anhydromuropeptides recycling II	0.0495358	0.0827971	0.567845	Not significant
compost_tilled-yes	fatty acid &beta;-oxidation VI (mammalian peroxisome)	0.0450186	0.0892385	0.579243	Not significant
compost_tilled-yes	NAD de novo biosynthesis II (from tryptophan)	0.044867	0.0744812	0.562353	Not significant
compost_tilled-yes	ppGpp metabolism	0.0440349	0.0399719	0.522121	Not significant
compost_tilled-yes	ketogenesis	0.026885	0.110508	0.610651	Not significant
compost_tilled-yes	L-cysteine biosynthesis VI (from L-methionine)	0.0261076	0.0240999	0.515292	Not significant
compost_tilled-yes	superpathway of tetrahydrofolate biosynthesis	0.0192762	0.0411269	0.541526	Not significant
compost_tilled-yes	myo-inositol degradation I	0.018323	0.043374	0.544799	Not significant
compost_tilled-yes	3-phenylpropanoate and 3-(3-hydroxyphenyl)propanoate degradation	0.0166164	0.114405	0.616439	Not significant
compost_tilled-yes	taxadiene biosynthesis (engineered)	0.0133567	0.029728	0.531021	Not significant
compost_tilled-yes	superpathway of heme b biosynthesis from glycine	0.00288733	0.03401	0.533395	Not significant
compost_tilled-yes	pyrimidine deoxyribonucleosides salvage	0.000344457	0.251918	0.703961	Not significant
compost_tilled-yes	superpathway of C1 compounds oxidation to CO2	-0.00225529	0.174852	0.651249	Not significant
compost_tilled-yes	toluene degradation II (aerobic) (via 4-methylcatechol)	-0.00350786	0.23355	0.689957	Not significant
compost_tilled-yes	mixed acid fermentation	-0.00384474	0.0441523	0.538052	Not significant
compost_tilled-yes	guanosine nucleotides degradation II	-0.00945141	0.0306554	0.518597	Not significant
compost_tilled-yes	guanosine nucleotides degradation I	-0.00962577	0.0305859	0.518821	Not significant
compost_tilled-yes	lipid IVA biosynthesis (P. putida)	-0.022844	0.0545471	0.531746	Not significant
compost_tilled-yes	toluene degradation to 2-hydroxypentadienoate (via 4-methylcatechol)	-0.0230244	0.250658	0.688526	Not significant
compost_tilled-yes	lipid IVA biosynthesis (E. coli)	-0.0231501	0.0544706	0.532024	Not significant
compost_tilled-yes	folate transformations III (E. coli)	-0.0285231	0.0346132	0.507419	Not significant
compost_tilled-yes	isoprene biosynthesis I	-0.0358565	0.0226483	0.489624	Not significant
compost_tilled-yes	glucose and glucose-1-phosphate degradation	-0.0368934	0.0235667	0.490061	Not significant
compost_tilled-yes	C4 photosynthetic carbon assimilation cycle, PEPCK type	-0.0389987	0.0393569	0.50383	Not significant
compost_tilled-yes	4-hydroxyphenylacetate degradation	-0.0400058	0.11701	0.578384	Not significant
compost_tilled-yes	superpathway of tetrahydrofolate biosynthesis and salvage	-0.0402224	0.0330238	0.496186	Not significant
compost_tilled-yes	mono-trans, poly-cis decaprenyl phosphate biosynthesis	-0.0421806	0.0873758	0.547009	Not significant
compost_tilled-yes	Rubisco shunt	-0.0446765	0.0348255	0.494464	Not significant
compost_tilled-yes	superpathway of glyoxylate cycle and fatty acid degradation	-0.0467441	0.0634749	0.52093	Not significant
compost_tilled-yes	formaldehyde assimilation I (serine pathway)	-0.0501659	0.0324157	0.488951	Not significant
compost_tilled-yes	C4 photosynthetic carbon assimilation cycle, NADP-ME type	-0.06375	0.0243055	0.470435	Not significant
compost_tilled-yes	Kdo transfer to lipid IVA III (Chlamydia)	-0.0655232	0.0542449	0.49762	Not significant
compost_tilled-yes	CMP-8-amino-3,8-dideoxy-D-manno-octulosonate biosynthesis	-0.0675703	0.175161	0.604418	Not significant
compost_tilled-yes	L-tyrosine degradation I	-0.0728622	0.0562698	0.494005	Not significant
compost_tilled-yes	vanillin and vanillate degradation I	-0.0730504	0.0886271	0.52678	Not significant
compost_tilled-yes	superpathway of vanillin and vanillate degradation	-0.0737214	0.0881229	0.525129	Not significant
compost_tilled-yes	D-galactarate degradation I	-0.0743492	0.0392207	0.476098	Not significant
compost_tilled-yes	superpathway of D-glucarate and D-galactarate degradation	-0.0745858	0.0392527	0.475443	Not significant
compost_tilled-yes	formaldehyde assimilation III (dihydroxyacetone cycle)	-0.0760447	0.0727743	0.507164	Not significant
compost_tilled-yes	superpathway of taurine degradation	-0.0770126	0.0735186	0.507754	Not significant
compost_tilled-yes	D-xylose degradation IV	-0.0775641	0.0371556	0.471537	Not significant
compost_tilled-yes	1,5-anhydrofructose degradation	-0.0835947	0.15023	0.572471	Not significant
compost_tilled-yes	D-glucarate degradation I	-0.0859439	0.0337472	0.461119	Not significant
compost_tilled-yes	toluene degradation III (aerobic) (via p-cresol)	-0.0890461	0.251216	0.646266	Not significant
compost_tilled-yes	sucrose degradation IV (sucrose phosphorylase)	-0.0908648	0.0256552	0.44885	Not significant
compost_tilled-yes	fatty acid &beta;-oxidation I (generic)	-0.0916633	0.0339346	0.457519	Not significant
compost_tilled-yes	CMP-3-deoxy-D-manno-octulosonate biosynthesis	-0.0937453	0.0556308	0.476475	Not significant
compost_tilled-yes	flavin biosynthesis III (fungi)	-0.0945364	0.0295876	0.449891	Not significant
compost_tilled-yes	cob(II)yrinate a,c-diamide biosynthesis II (late cobalt incorporation)	-0.0977071	0.0488189	0.467453	Not significant
compost_tilled-yes	cyanophycin metabolism	-0.0997341	0.0712521	0.486954	Not significant
compost_tilled-yes	adenosylcobalamin biosynthesis II (aerobic)	-0.100598	0.149845	0.559912	Not significant
compost_tilled-yes	glycogen biosynthesis III (from &alpha;-maltose 1-phosphate)	-0.1036	0.0629255	0.476998	Not significant
compost_tilled-yes	superpathway of sulfur amino acid biosynthesis (Saccharomyces cerevisiae)	-0.106094	0.0220141	0.433728	Not significant
compost_tilled-yes	6-hydroxymethyl-dihydropterin diphosphate biosynthesis I	-0.112513	0.0286992	0.435192	Not significant
compost_tilled-yes	NAD salvage pathway II (PNC IV cycle)	-0.113732	0.0299913	0.435352	Not significant
compost_tilled-yes	L-ornithine biosynthesis II	-0.116997	0.0257684	0.428455	Not significant
compost_tilled-yes	superpathway of demethylmenaquinol-9 biosynthesis	-0.117689	0.043899	0.446079	Not significant
compost_tilled-yes	superpathway of demethylmenaquinol-6 biosynthesis I	-0.117926	0.0439839	0.446288	Not significant
compost_tilled-yes	L-methionine biosynthesis III	-0.121934	0.0301922	0.429669	Not significant
compost_tilled-yes	seleno-amino acid biosynthesis (plants)	-0.12721	0.0225436	0.419001	Not significant
compost_tilled-yes	superpathway of sulfate assimilation and cysteine biosynthesis	-0.127386	0.0245191	0.42041	Not significant
compost_tilled-yes	L-citrulline biosynthesis	-0.127848	0.0270177	0.422545	Not significant
compost_tilled-yes	CMP-legionaminate biosynthesis I	-0.129713	0.27855	0.637548	Not significant
compost_tilled-yes	chitin degradation II (Vibrio)	-0.132345	0.068064	0.459904	Not significant
compost_tilled-yes	biotin biosynthesis II	-0.13694	0.16444	0.545573	Not significant
compost_tilled-yes	peptidoglycan maturation (meso-diaminopimelate containing)	-0.137903	0.0450006	0.432631	Not significant
compost_tilled-yes	L-lysine biosynthesis II	-0.138015	0.239464	0.603779	Not significant
compost_tilled-yes	glycogen biosynthesis I (from ADP-D-Glucose)	-0.138578	0.0351352	0.423143	Not significant
compost_tilled-yes	superpathway of demethylmenaquinol-6 biosynthesis II	-0.140348	0.188816	0.56367	Not significant
compost_tilled-yes	4-amino-2-methyl-5-diphosphomethylpyrimidine biosynthesis II	-0.140545	0.0380971	0.42388	Not significant
compost_tilled-yes	phytol degradation	-0.143291	0.0303163	0.413769	Not significant
compost_tilled-yes	L-valine biosynthesis	-0.143881	0.0266035	0.411477	Not significant
compost_tilled-yes	pyruvate fermentation to isobutanol (engineered)	-0.145363	0.0246057	0.407227	Not significant
compost_tilled-yes	superpathway of thiamine diphosphate biosynthesis III (eukaryotes)	-0.14685	0.0339031	0.416158	Not significant
compost_tilled-yes	anaerobic energy metabolism (invertebrates, cytosol)	-0.149097	0.0284208	0.408884	Not significant
compost_tilled-yes	superpathway of menaquinol-9 biosynthesis	-0.15219	0.0418632	0.419346	Not significant
compost_tilled-yes	superpathway of menaquinol-10 biosynthesis	-0.152266	0.0418162	0.418777	Not significant
compost_tilled-yes	superpathway of menaquinol-6 biosynthesis	-0.152307	0.0419572	0.419345	Not significant
compost_tilled-yes	glyoxylate cycle	-0.154351	0.0434978	0.419011	Not significant
compost_tilled-yes	NAD salvage pathway I (PNC VI cycle)	-0.1544	0.0286437	0.406574	Not significant
compost_tilled-yes	gondoate biosynthesis (anaerobic)	-0.156902	0.0304792	0.406167	Not significant
compost_tilled-yes	assimilatory sulfate reduction I	-0.157181	0.0299819	0.405513	Not significant
compost_tilled-yes	allantoin degradation IV (anaerobic)	-0.1572	0.0659518	0.440188	Not significant
compost_tilled-yes	superpathway of pyrimidine ribonucleotides de novo biosynthesis	-0.157626	0.027827	0.402737	Not significant
compost_tilled-yes	TCA cycle IV (2-oxoglutarate decarboxylase)	-0.157799	0.0824311	0.454692	Not significant
compost_tilled-yes	folate transformations II (plants)	-0.158035	0.0252795	0.399824	Not significant
compost_tilled-yes	chorismate biosynthesis from 3-dehydroquinate	-0.159183	0.0253443	0.399167	Not significant
compost_tilled-yes	1,4-dichlorobenzene degradation	-0.159881	0.157015	0.521704	Not significant
compost_tilled-yes	3,5-dichlorocatechol degradation	-0.160728	0.157047	0.522342	Not significant
compost_tilled-yes	5-oxo-L-proline metabolism	-0.165199	0.0439363	0.413097	Not significant
compost_tilled-yes	superpathway of glucose and xylose degradation	-0.167931	0.0324631	0.399882	Not significant
compost_tilled-yes	fatty acid &beta;-oxidation II (plant peroxisome)	-0.168784	0.0305206	0.397861	Not significant
compost_tilled-yes	purine ribonucleosides degradation	-0.170572	0.0397603	0.40497	Not significant
compost_tilled-yes	chorismate biosynthesis I	-0.171606	0.0257187	0.39236	Not significant
compost_tilled-yes	L-isoleucine biosynthesis III	-0.171673	0.0259023	0.391423	Not significant
compost_tilled-yes	gluconeogenesis III	-0.171767	0.02764	0.392943	Not significant
compost_tilled-yes	L-isoleucine biosynthesis I (from threonine)	-0.175794	0.0269944	0.389705	Not significant
compost_tilled-yes	superpathway of L-methionine biosynthesis (by sulfhydrylation)	-0.177095	0.0269756	0.388563	Not significant
compost_tilled-yes	superpathway of UDP-glucose-derived O-antigen building blocks biosynthesis	-0.180019	0.0371983	0.395947	Not significant
compost_tilled-yes	methyl-coenzyme M oxidation to CO2	-0.180654	0.180016	0.527565	Not significant
compost_tilled-yes	2-carboxy-1,4-naphthoquinol biosynthesis	-0.181271	0.0529576	0.410351	Not significant
compost_tilled-yes	cis-vaccenate biosynthesis	-0.183544	0.0307583	0.388607	Not significant
compost_tilled-yes	starch biosynthesis	-0.185059	0.0306688	0.386785	Not significant
compost_tilled-yes	superpathway of (R,R)-butanediol biosynthesis	-0.185105	0.0554512	0.410539	Not significant
compost_tilled-yes	UDP-N-acetylmuramoyl-pentapeptide biosynthesis III (meso-diaminopimelate containing)	-0.186159	0.0300344	0.385979	Not significant
compost_tilled-yes	fatty acid salvage	-0.187837	0.0313083	0.386669	Not significant
compost_tilled-yes	inosine-5'-phosphate biosynthesis III	-0.188373	0.0273237	0.382089	Not significant
compost_tilled-yes	UDP-N-acetylmuramoyl-pentapeptide biosynthesis II (lysine-containing)	-0.188391	0.0323416	0.386122	Not significant
compost_tilled-yes	ubiquinol-7 biosynthesis (early decarboxylation)	-0.189608	0.0381187	0.390924	Not significant
compost_tilled-yes	superpathway of adenosylcobalamin salvage from cobinamide II	-0.190131	0.0364891	0.389296	Not significant
compost_tilled-yes	superpathway of demethylmenaquinol-8 biosynthesis I	-0.190521	0.0412962	0.39339	Not significant
compost_tilled-yes	superpathway of aromatic amino acid biosynthesis	-0.190843	0.0273922	0.38069	Not significant
compost_tilled-yes	superpathway of adenosylcobalamin salvage from cobinamide I	-0.191533	0.0360297	0.38839	Not significant
compost_tilled-yes	peptidoglycan biosynthesis III (mycobacteria)	-0.191996	0.030053	0.382084	Not significant
compost_tilled-yes	superpathway of L-tyrosine biosynthesis	-0.193061	0.0278962	0.380012	Not significant
compost_tilled-yes	superpathway of L-phenylalanine biosynthesis	-0.194006	0.0278269	0.379236	Not significant
compost_tilled-yes	UDP-N-acetylmuramoyl-pentapeptide biosynthesis I (meso-diaminopimelate containing)	-0.196775	0.0304492	0.379336	Not significant
compost_tilled-yes	L-histidine biosynthesis	-0.197889	0.0281143	0.377631	Not significant
compost_tilled-yes	polyisoprenoid biosynthesis (E. coli)	-0.200913	0.0305193	0.377351	Not significant
compost_tilled-yes	adenine and adenosine salvage III	-0.201088	0.0331705	0.379554	Not significant
compost_tilled-yes	peptidoglycan biosynthesis I (meso-diaminopimelate containing)	-0.201632	0.029881	0.376205	Not significant
compost_tilled-yes	L-glutamate and L-glutamine biosynthesis	-0.202806	0.0433857	0.387298	Not significant
compost_tilled-yes	guanosine ribonucleotides de novo biosynthesis	-0.202872	0.029683	0.376581	Not significant
compost_tilled-yes	L-lysine biosynthesis III	-0.203499	0.0291263	0.374513	Not significant
compost_tilled-yes	tetrapyrrole biosynthesis II (from glycine)	-0.203797	0.0295354	0.375163	Not significant
compost_tilled-yes	L-lysine biosynthesis VI	-0.206203	0.0289377	0.373683	Not significant
compost_tilled-yes	CDP-diacylglycerol biosynthesis I	-0.20842	0.0306747	0.373104	Not significant
compost_tilled-yes	CDP-diacylglycerol biosynthesis II	-0.20879	0.0306336	0.373002	Not significant
compost_tilled-yes	myo-, chiro- and scyllo-inositol degradation	-0.209935	0.0403217	0.381483	Not significant
compost_tilled-yes	superpathway of guanosine nucleotides de novo biosynthesis I	-0.212945	0.0295423	0.369923	Not significant
compost_tilled-yes	superpathway of 2,3-butanediol biosynthesis	-0.212991	0.0547077	0.392175	Not significant
compost_tilled-yes	L-methionine biosynthesis IV	-0.213336	0.0295023	0.36939	Not significant
compost_tilled-yes	superpathway of purine nucleotide salvage	-0.215331	0.033438	0.3718	Not significant
compost_tilled-yes	flavin biosynthesis I (bacteria and plants)	-0.216258	0.028786	0.367201	Not significant
compost_tilled-yes	inosine 5'-phosphate degradation	-0.217204	0.0325696	0.370191	Not significant
compost_tilled-yes	colanic acid building blocks biosynthesis	-0.218093	0.0315245	0.36861	Not significant
compost_tilled-yes	5-aminoimidazole ribonucleotide biosynthesis I	-0.218971	0.0314391	0.36867	Not significant
compost_tilled-yes	pentachlorophenol degradation	-0.219044	0.107559	0.437394	Not significant
compost_tilled-yes	adenosine nucleotides degradation II	-0.219731	0.0330235	0.36885	Not significant
compost_tilled-yes	heme b biosynthesis I (aerobic)	-0.220001	0.0560365	0.388687	Not significant
compost_tilled-yes	glycolysis IV	-0.220621	0.0321659	0.367736	Not significant
compost_tilled-yes	superpathway of guanosine nucleotides de novo biosynthesis II	-0.221118	0.0301125	0.365861	Not significant
compost_tilled-yes	superpathway of menaquinol-8 biosynthesis I	-0.222523	0.0395188	0.372229	Not significant
compost_tilled-yes	superpathway of geranylgeranyl diphosphate biosynthesis II (via MEP)	-0.222667	0.0308351	0.366197	Not significant
compost_tilled-yes	superpathway of menaquinol-11 biosynthesis	-0.222829	0.0408202	0.373574	Not significant
compost_tilled-yes	superpathway of menaquinol-12 biosynthesis	-0.222846	0.0408059	0.37404	Not significant
compost_tilled-yes	superpathway of menaquinol-13 biosynthesis	-0.223254	0.0407448	0.373233	Not significant
compost_tilled-yes	tRNA charging	-0.225813	0.0318136	0.364779	Not significant
compost_tilled-yes	sucrose degradation V (sucrose &alpha;-glucosidase)	-0.226231	0.2058	0.518198	Not significant
compost_tilled-yes	pentose phosphate pathway (non-oxidative branch) II	-0.227764	0.0335662	0.365005	Not significant
compost_tilled-yes	UMP biosynthesis II	-0.227914	0.0319372	0.363387	Not significant
compost_tilled-yes	UMP biosynthesis I	-0.227955	0.0319117	0.363209	Not significant
compost_tilled-yes	UMP biosynthesis III	-0.228024	0.0319165	0.36376	Not significant
compost_tilled-yes	L-lysine biosynthesis I	-0.228052	0.0299379	0.362069	Not significant
compost_tilled-yes	superpathway of branched chain amino acid biosynthesis	-0.229681	0.0348886	0.364377	Not significant
compost_tilled-yes	superpathway of purine nucleotides de novo biosynthesis I	-0.229812	0.0309705	0.361282	Not significant
compost_tilled-yes	3,8-divinyl-chlorophyllide a biosynthesis II (anaerobic)	-0.230806	0.0975038	0.419434	Not significant
compost_tilled-yes	methylerythritol phosphate pathway I	-0.230866	0.0304953	0.360515	Not significant
compost_tilled-yes	methylerythritol phosphate pathway II	-0.231133	0.0304452	0.359916	Not significant
compost_tilled-yes	superpathway of menaquinol-7 biosynthesis	-0.232247	0.040727	0.368851	Not significant
compost_tilled-yes	NAD salvage pathway V (PNC V cycle)	-0.23279	0.0366161	0.364853	Not significant
compost_tilled-yes	Calvin-Benson-Bassham cycle	-0.233016	0.032599	0.361451	Not significant
compost_tilled-yes	guanosine deoxyribonucleotides de novo biosynthesis II	-0.233206	0.0311027	0.360043	Not significant
compost_tilled-yes	adenosine deoxyribonucleotides de novo biosynthesis II	-0.233306	0.0311401	0.360002	Not significant
compost_tilled-yes	glycolysis III (from glucose)	-0.233513	0.0310569	0.359276	Not significant
compost_tilled-yes	superpathway of L-isoleucine biosynthesis I	-0.233691	0.0337303	0.362143	Not significant
compost_tilled-yes	superpathway of GDP-mannose-derived O-antigen building blocks biosynthesis	-0.234505	0.0340704	0.361697	Not significant
compost_tilled-yes	inosine-5'-phosphate biosynthesis II	-0.235219	0.0319792	0.359974	Not significant
compost_tilled-yes	D-arabinose degradation III	-0.237185	0.199017	0.503983	Not significant
compost_tilled-yes	inosine-5'-phosphate biosynthesis I	-0.238722	0.0321772	0.358442	Not significant
compost_tilled-yes	NAD de novo biosynthesis I (from aspartate)	-0.239005	0.0340009	0.359847	Not significant
compost_tilled-yes	assimilatory sulfate reduction IV	-0.239502	0.0347776	0.360373	Not significant
compost_tilled-yes	protocatechuate degradation II (ortho-cleavage pathway)	-0.239685	0.0448536	0.368863	Not significant
compost_tilled-yes	superpathway of heme b biosynthesis from glutamate	-0.241588	0.0432646	0.366155	Not significant
compost_tilled-yes	queuosine biosynthesis I (de novo)	-0.241699	0.0453359	0.368259	Not significant
compost_tilled-yes	glycolysis I (from glucose 6-phosphate)	-0.243159	0.0326	0.356488	Not significant
compost_tilled-yes	thiamine phosphate formation from pyrithiamine and oxythiamine (yeast)	-0.243224	0.0405032	0.363037	Not significant
compost_tilled-yes	superpathway of L-lysine, L-threonine and L-methionine biosynthesis II	-0.244717	0.0333116	0.356114	Not significant
compost_tilled-yes	tetrapyrrole biosynthesis I (from glutamate)	-0.245081	0.0323417	0.355415	Not significant
compost_tilled-yes	superpathway of pyrimidine nucleobases salvage	-0.245483	0.0324667	0.354986	Not significant
compost_tilled-yes	pentose phosphate pathway	-0.245772	0.0367248	0.359155	Not significant
compost_tilled-yes	D-arabinose degradation I	-0.247635	0.0719854	0.388345	Not significant
compost_tilled-yes	phosphopantothenate biosynthesis I	-0.247821	0.0293279	0.351074	Not significant
compost_tilled-yes	gluconeogenesis I	-0.247847	0.0339115	0.355143	Not significant
compost_tilled-yes	phosphatidylglycerol biosynthesis II (non-plastidic)	-0.25401	0.0324654	0.349872	Not significant
compost_tilled-yes	phosphatidylglycerol biosynthesis I (plastidic)	-0.254533	0.0325464	0.350664	Not significant
compost_tilled-yes	superpathway of anaerobic sucrose degradation	-0.254593	0.0354511	0.352635	Not significant
compost_tilled-yes	superpathway of L-threonine biosynthesis	-0.255657	0.0362701	0.352792	Not significant
compost_tilled-yes	glycolysis II (from fructose 6-phosphate)	-0.256305	0.0345993	0.350845	Not significant
compost_tilled-yes	L-arabinose degradation III	-0.262633	0.0756682	0.382437	Not significant
compost_tilled-yes	pentose phosphate pathway (non-oxidative branch) I	-0.262952	0.0409063	0.354044	Not significant
compost_tilled-yes	coenzyme A biosynthesis II (eukaryotic)	-0.263585	0.0349788	0.347934	Not significant
compost_tilled-yes	superpathway of L-cysteine biosynthesis (fungi)	-0.26682	0.0466259	0.356945	Not significant
compost_tilled-yes	superpathway of coenzyme A biosynthesis III (mammals)	-0.266887	0.0344161	0.344565	Not significant
compost_tilled-yes	superpathway of coenzyme A biosynthesis I (bacteria)	-0.268243	0.0334864	0.341879	Not significant
compost_tilled-yes	3-phenylpropanoate and 3-(3-hydroxyphenyl)propanoate degradation to 2-hydroxypentadienoate	-0.269843	0.189747	0.476716	Not significant
compost_tilled-yes	superpathway of polyamine biosynthesis I	-0.27048	0.073345	0.37669	Not significant
compost_tilled-yes	cinnamate and 3-hydroxycinnamate degradation to 2-hydroxypentadienoate	-0.270548	0.189485	0.475626	Not significant
compost_tilled-yes	superpathway of 5-aminoimidazole ribonucleotide biosynthesis	-0.272032	0.0404282	0.348815	Not significant
compost_tilled-yes	5-aminoimidazole ribonucleotide biosynthesis II	-0.272264	0.0404437	0.348253	Not significant
compost_tilled-yes	superpathway of ornithine degradation	-0.273231	0.218177	0.498608	Not significant
compost_tilled-yes	homolactic fermentation	-0.274825	0.0507947	0.356047	Not significant
compost_tilled-yes	superpathway of arginine and polyamine biosynthesis	-0.275203	0.0623887	0.365207	Not significant
compost_tilled-yes	L-ornithine biosynthesis I	-0.276422	0.0357683	0.340318	Not significant
compost_tilled-yes	superpathway of methylglyoxal degradation	-0.276636	0.111492	0.404083	Not significant
compost_tilled-yes	superpathway of phospholipid biosynthesis I (bacteria)	-0.276728	0.035003	0.338401	Not significant
compost_tilled-yes	coenzyme A biosynthesis I (prokaryotic)	-0.278301	0.0368194	0.340465	Not significant
compost_tilled-yes	superpathway of polyamine biosynthesis II	-0.280981	0.0747435	0.372105	Not significant
compost_tilled-yes	thiamine diphosphate salvage IV (yeast)	-0.281349	0.0550969	0.356718	Not significant
compost_tilled-yes	thiamine diphosphate salvage II	-0.281472	0.0390024	0.341405	Not significant
compost_tilled-yes	L-arginine biosynthesis II (acetyl cycle)	-0.282205	0.0365915	0.337159	Not significant
compost_tilled-yes	L-arginine biosynthesis IV (archaebacteria)	-0.285561	0.0371327	0.336033	Not significant
compost_tilled-yes	L-arginine biosynthesis I (via L-ornithine)	-0.286506	0.0382664	0.33717	Not significant
compost_tilled-yes	molybdopterin biosynthesis	-0.288527	0.0456422	0.344143	Not significant
compost_tilled-yes	phenylacetate degradation I (aerobic)	-0.290805	0.0766851	0.369163	Not significant
compost_tilled-yes	tRNA processing	-0.292233	0.0514042	0.348025	Not significant
compost_tilled-yes	L-methionine biosynthesis II	-0.292873	0.047433	0.344095	Not significant
compost_tilled-yes	superpathway of putrescine biosynthesis	-0.292879	0.0432633	0.339027	Not significant
compost_tilled-yes	L-histidine degradation I	-0.296364	0.0527357	0.347383	Not significant
compost_tilled-yes	incomplete reductive TCA cycle	-0.302341	0.0589775	0.350065	Not significant
compost_tilled-yes	chitin deacetylation	-0.317642	0.0492905	0.332302	Not significant
compost_tilled-yes	GDP-mannose biosynthesis	-0.31837	0.0446777	0.326194	Not significant
compost_tilled-yes	preQ0 biosynthesis	-0.318413	0.0599335	0.342812	Not significant
compost_tilled-yes	superpathway of L-serine and glycine biosynthesis I	-0.319811	0.041451	0.322248	Not significant
compost_tilled-yes	dTDP-&beta;-L-rhamnose biosynthesis	-0.321294	0.045486	0.326018	Not significant
compost_tilled-yes	urea cycle	-0.32179	0.0453818	0.325402	Not significant
compost_tilled-yes	O-antigen building blocks biosynthesis (E. coli)	-0.322506	0.0434764	0.323534	Not significant
compost_tilled-yes	superpathway of phenylethylamine degradation	-0.326456	0.0847928	0.360517	Not significant
compost_tilled-yes	superpathway of L-cysteine biosynthesis (mammalian)	-0.327482	0.0554271	0.333316	Not significant
compost_tilled-yes	D-galactose degradation I (Leloir pathway)	-0.32788	0.0494076	0.326921	Not significant
compost_tilled-yes	L-arginine biosynthesis III (via N-acetyl-L-citrulline)	-0.329829	0.0445812	0.320554	Not significant
compost_tilled-yes	stachyose degradation	-0.329848	0.0722388	0.348812	Not significant
compost_tilled-yes	peptidoglycan biosynthesis V (&beta;-lactam resistance)	-0.33799	0.108983	0.372713	Not significant
compost_tilled-yes	pyruvate fermentation to acetone	-0.338232	0.0934229	0.360335	Not significant
compost_tilled-yes	ethylmalonyl-CoA pathway	-0.346203	0.0919394	0.356643	Not significant
compost_tilled-yes	UDP-N-acetyl-D-glucosamine biosynthesis I	-0.346621	0.0493522	0.317481	Not significant
compost_tilled-yes	L-ascorbate degradation I (bacterial, anaerobic)	-0.347765	0.0951687	0.35981	Not significant
compost_tilled-yes	serotonin degradation	-0.349754	0.0786858	0.344571	Not significant
compost_tilled-yes	homocysteine and cysteine interconversion	-0.353167	0.0585684	0.323816	Not significant
compost_tilled-yes	heme b biosynthesis II (oxygen-independent)	-0.364504	0.0941432	0.351154	Not significant
compost_tilled-yes	ureide biosynthesis	-0.374459	0.0646118	0.319773	Not significant
compost_tilled-yes	purine nucleobases degradation I (anaerobic)	-0.380247	0.105203	0.352903	Not significant
compost_tilled-yes	L-arabinose degradation IV	-0.383992	0.0709452	0.321091	Not significant
compost_tilled-yes	GABA shunt	-0.385459	0.133373	0.370798	Not significant
compost_tilled-yes	UDP-2,3-diacetamido-2,3-dideoxy-&alpha;-D-mannuronate biosynthesis	-0.386983	0.169337	0.39491	Not significant
compost_tilled-yes	aromatic biogenic amine degradation (bacteria)	-0.387546	0.0868856	0.334827	Not significant
compost_tilled-yes	superpathway of heme b biosynthesis from uroporphyrinogen-III	-0.388049	0.0961095	0.343346	Not significant
compost_tilled-yes	germacrene biosynthesis	-0.389647	0.284422	0.480969	Not significant
compost_tilled-yes	4-aminobutanoate degradation V	-0.40295	0.0642727	0.305106	Not significant
compost_tilled-yes	TCA cycle V (2-oxoglutarate synthase)	-0.415103	0.0793939	0.316633	Not significant
compost_tilled-yes	sucrose biosynthesis II	-0.432687	0.0697275	0.297677	Not significant
compost_tilled-yes	superpathway of purine deoxyribonucleosides degradation	-0.444198	0.0637749	0.283674	Not significant
compost_tilled-yes	superpathway of menaquinol-8 biosynthesis II	-0.463148	0.0604649	0.268891	Not significant
compost_tilled-yes	crotonyl-CoA/ethylmalonyl-CoA/hydroxybutyryl-CoA cycle (engineered)	-0.468338	0.121116	0.330413	Not significant
compost_tilled-yes	phosphatidate metabolism, as a signaling molecule	-0.474742	0.112106	0.321014	Not significant
compost_tilled-yes	5'-deoxyadenosine degradation II	-0.491553	0.121674	0.322758	Not significant
compost_tilled-yes	L-serine biosynthesis II	-0.492923	0.100288	0.302837	Not significant
compost_tilled-yes	superpathway of thiamine diphosphate biosynthesis II	-0.5139	0.119378	0.311696	Not significant
compost_tilled-yes	ADP-L-glycero-&beta;-D-manno-heptose biosynthesis	-0.51458	0.0856548	0.273408	Not significant
compost_tilled-yes	mandelate degradation I	-0.52278	0.131196	0.317608	Not significant
compost_tilled-yes	superpathway of sulfolactate degradation	-0.535527	0.164621	0.338842	Not significant
compost_tilled-yes	arsenate detoxification IV (mycothiol)	-0.546366	0.12315	0.302446	Not significant
compost_tilled-yes	mycothiol biosynthesis	-0.548228	0.119566	0.298287	Not significant
compost_tilled-yes	2-oxobutanoate degradation I	-0.5855	0.0834454	0.235325	Not significant
compost_tilled-yes	nitrate reduction I (denitrification)	-0.610776	0.0919753	0.234035	Not significant
compost_tilled-yes	thiazole component of thiamine diphosphate biosynthesis II	-0.611902	0.169345	0.316245	Not significant
compost_tilled-yes	superpathway of menaquinol-8 biosynthesis III	-0.650163	0.0943847	0.218305	Not significant
compost_tilled-yes	ergothioneine biosynthesis I (bacteria)	-0.657612	0.142863	0.272418	Not significant
compost_tilled-yes	nitrate reduction VI (assimilatory)	-0.664152	0.125305	0.249539	Not significant
compost_tilled-yes	nitrate reduction VII (denitrification)	-0.678162	0.11217	0.227832	Not significant
compost_tilled-yes	L-lysine fermentation to acetate and butanoate	-0.699433	0.154993	0.266761	Not significant
compost_tilled-yes	teichuronic acid biosynthesis (B. subtilis 168)	-0.702334	0.206706	0.31334	Not significant
compost_tilled-yes	benzoyl-CoA degradation I (aerobic)	-0.731249	0.159738	0.258796	Not significant
compost_tilled-yes	sucrose biosynthesis I (from photosynthesis)	-0.731776	0.94466	0.674183	Not significant
compost_tilled-yes	pyruvate fermentation to acetate and lactate II	-0.743351	0.168511	0.262548	Not significant
compost_tilled-yes	superpathway of mycolyl-arabinogalactan-peptidoglycan complex biosynthesis	-0.746049	0.141398	0.231693	Not significant
compost_tilled-yes	1,4-dihydroxy-6-naphthoate biosynthesis I	-0.809223	0.11706	0.182229	Not significant
compost_tilled-yes	superpathway of sulfide oxidation (phototrophic sulfur bacteria)	-0.840822	0.289593	0.325541	Not significant
compost_tilled-yes	1,4-dihydroxy-6-naphthoate biosynthesis II	-0.842052	0.125812	0.181607	Not significant
compost_tilled-yes	mycolyl-arabinogalactan-peptidoglycan complex biosynthesis	-0.842679	0.160543	0.21393	Not significant
compost_tilled-yes	reductive TCA cycle I	-0.846535	0.165245	0.216698	Not significant
compost_tilled-yes	GDP-D-glycero-&alpha;-D-manno-heptose biosynthesis	-0.861137	0.155679	0.202513	Not significant
compost_tilled-yes	L-tryptophan degradation X (mammalian, via tryptamine)	-0.868611	0.168512	0.212617	Not significant
compost_tilled-yes	superpathway of UDP-N-acetylglucosamine-derived O-antigen building blocks biosynthesis	-0.870336	0.298853	0.321779	Not significant
compost_tilled-yes	superpathway of glycerol degradation to 1,3-propanediol	-0.913169	0.153157	0.184708	Not significant
compost_tilled-yes	4,5-dichlorocatechol degradation	-0.930616	0.260295	0.275987	Not significant
compost_tilled-yes	L-tryptophan degradation XII (Geobacillus)	-0.942042	0.354911	0.334162	Not significant
compost_tilled-yes	L-histidine degradation III	-0.954592	0.171681	0.186398	Not significant
compost_tilled-yes	pyruvate fermentation to propanoate I	-0.961618	0.254062	0.260606	Not significant
compost_tilled-yes	coenzyme M biosynthesis I	-0.97614	0.284799	0.278886	Not significant
compost_tilled-yes	superpathway of L-methionine salvage and degradation	-0.996203	0.278982	0.268417	Not significant
compost_tilled-yes	purine nucleobases degradation II (anaerobic)	-1.06324	0.211381	0.189172	Not significant
compost_tilled-yes	flexixanthin biosynthesis	-1.07848	0.182387	0.170086	Not significant
compost_tilled-yes	hopanoid biosynthesis (bacteria)	-1.08067	0.189723	0.176297	Not significant
compost_tilled-yes	3,8-divinyl-chlorophyllide a biosynthesis III (aerobic, light independent)	-1.48331	0.225752	0.109993	Not significant
compost_tilled-yes	reductive TCA cycle II	-1.63929	0.336929	0.164718	Not significant
