# Supplementary material for: Municipal Solid Waste (MSW)-Compost Amendment Increases Diversity, Functional Activities, and Network Connectivity of a Vineyard Soil Microbiota
Source: Microorganisms. 2026 Jun 21;14(6):1372. doi: 10.3390/microorganisms14061372 (PMC13305556; doi:10.3390/microorganisms14061372)
Supplement: Supplementary file 1 [file microorganisms-14-01372-s001.zip › Correlations metabarcoding-TBI.xlsx]

## Sheet: Correlated genus-level taxa
Genus-level taxon / Feature	Domain	Phylum	Class	Response	Correlation coefficient - green tea	Significance - green tea	Correlation coefficient - red tea	Significance - red tea
% decomposed green tea	/	/	/	R+			,523**	0.00105708
% decomposed red tea	/	/	/	G+	,523**	0.00105708
Brevibacterium	Bacteria	Actinomycetota	Actinobacteria	G-	-,364*	0.0288964	0.0851225	0.621583
Galbibacter	Bacteria	Bacteroidota	Flavobacteriia	G-	-,408*	0.01355	-0.180217	0.2929
Parapedobacter	Bacteria	Bacteroidota	Sphingobacteriia	G-	-,343*	0.0406418	0.0692552	0.688163
Bacillaceae	Bacteria	Bacillota	Bacilli	G+	,401*	0.0153011	0.175441	0.30609
Bacillales	Bacteria	Bacillota	Bacilli	G+	,378*	0.0231493	0.0402036	0.815915
Bacillus	Bacteria	Bacillota	Bacilli	G+	,339*	0.0430651	-0.0320546	0.852768
Pontibacter	Bacteria	Bacteroidota	Cytophagia	G+	,343*	0.040874	0.0984681	0.567763
Saccharimonadales2	Bacteria	Patescibacteria	Saccharimonadia	G+	,331*	0.0486893	-0.00128858	0.994049
Ilumatobacteraceae2	Bacteria	Actinomycetota	Acidimicrobiia	G-R-	-,403*	0.0147263	-,483**	0.00284951
Acidibacter	Bacteria	Pseudomonadota	Gammaproteobacteria	R-	-0.084772	0.623025	-,502**	0.00182001
Acidimicrobiia1	Bacteria	Actinomycetota	Acidimicrobiia	R-	0.0418472	0.808526	-,386*	0.0199529
Actinobacteria	Bacteria	Actinomycetota	Actinobacteria	R-	0.0652587	0.705329	-,337*	0.0441735
Actinobacteriota1	Bacteria	Actinomycetota	Actinobacteria	R-	-0.117086	0.49646	-,480**	0.0030459
Actinobacteriota2	Bacteria	Actinomycetota	Actinobacteria	R-	0.0244577	0.887405	-,338*	0.0439285
Alysiosphaera	Bacteria	Pseudomonadota	Alphaproteobacteria	R-	-0.115273	0.503197	-,413*	0.0122702
Azospirillaceae	Bacteria	Pseudomonadota	Alphaproteobacteria	R-	-0.111679	0.516686	-,353*	0.0349168
Azospirillales	Bacteria	Pseudomonadota	Alphaproteobacteria	R-	-0.176505	0.303118	-,504**	0.00174232
Bacteria	Bacteria	UNDETERMINED	UNDETERMINED	R-	-0.0484068	0.779205	-,428**	0.00929564
Beijerinckiaceae1	Bacteria	Pseudomonadota	Alphaproteobacteria	R-	0.0572498	0.740155	-,390*	0.0188163
Beijerinckiaceae2	Bacteria	Pseudomonadota	Alphaproteobacteria	R-	0.0794847	0.644937	-,333*	0.0474611
Blastocatellaceae	Bacteria	Acidobacteriota	Blastocatellia	R-	0.102749	0.550962	-,394*	0.017544
Bryobacter	Bacteria	Acidobacteriota	Blastocatellia	R-	-0.027422	0.873862	-,359*	0.031768
Burkholderiales1	Bacteria	Pseudomonadota	Betaproteobacteria	R-	-0.00128883	0.994048	-,424**	0.0098846
Chitinophagaceae2	Bacteria	Bacteroidota	Chitinophagia	R-	-0.221077	0.195061	-,339*	0.0434003
Chloroflexi1	Bacteria	Chloroflexota	Anaerolineae	R-	0.00630752	0.970876	-,407*	0.0138494
Chloroflexi2	Bacteria	Chloroflexota	Anaerolineae	R-	0.0163702	0.924505	-,428**	0.00927057
Chloroflexi3	Bacteria	Chloroflexota	KD4-96	R-	-0.0774875	0.653292	-,439**	0.00736714
Chloroflexi5	Bacteria	Chloroflexota	Ktedonobacteria	R-	-0.0489849	0.776635	-,407*	0.0138667
Elsterales	Bacteria	Pseudomonadota	Gammaproteobacteria	R-	0.0922345	0.592637	-,434**	0.00818674
Entotheonellaceae	Bacteria	Entotheonellota	Entotheonellia	R-	-0.00180564	0.991661	-,331*	0.0489394
Flaviaesturariibacter	Bacteria	Bacteroidota	Flavobacteriia	R-	0.055441	0.748094	-,371*	0.0260442
Flavisolibacter	Bacteria	Bacteroidota	Chitinophagia	R-	0.0845995	0.623735	-,367*	0.0276309
Gaiella	Bacteria	Actinomycetota	Gaiellia	R-	0.0494368	0.774627	-,385*	0.0203902
Gaiellales1	Bacteria	Actinomycetota	Gaiellia	R-	0.0508431	0.768389	-,402*	0.0151227
Gaiellales2	Bacteria	Actinomycetota	Gaiellia	R-	-0.0956673	0.57888	-,471**	0.00376127
Geminicoccaceae	Bacteria	Pseudomonadota	Alphaproteobacteria	R-	-0.0107021	0.950604	-,426**	0.00965146
Gemmatimonadaceae1	Bacteria	Gemmatimonadota	Gemmatimonadetes	R-	0.0117162	0.94593	-,361*	0.0307182
Gemmatimonas	Bacteria	Gemmatimonadota	Gemmatimonadetes	R-	0.0141643	0.934654	-,416*	0.0116965
Haliangium	Bacteria	Myxococcota	Myxococcia	R-	-0.0420418	0.807652	-,426**	0.0095863
Holophagae	Bacteria	Acidobacteriota	Holophagae	R-	0.0199678	0.907977	-,390*	0.0187197
Ilumatobacteraceae1	Bacteria	Actinomycetota	Acidimicrobiia	R-	0.0237253	0.890757	-,416*	0.011728
Ilumatobacteraceae3	Bacteria	Actinomycetota	Acidimicrobiia	R-	-0.0116092	0.946423	-,397*	0.0163876
Intrasporangiaceae	Bacteria	Actinomycetota	Actinobacteria	R-	-0.0927325	0.590632	-,365*	0.0286694
Ktedonobacteria	Bacteria	Chloroflexota	Ktedonobacteria	R-	0.0996585	0.563068	-,382*	0.0214519
Longimicrobiaceae	Bacteria	Gemmatimonadota	Longimicrobia	R-	-0.070913	0.681087	-,433**	0.00837325
Luteitalea	Bacteria	Verrucomicrobiota	Verrucomicrobiae	R-	-0.0506201	0.769377	-,395*	0.0171098
Microlunatus	Bacteria	Actinomycetota	Actinobacteria	R-	0.0432516	0.802225	-,415*	0.0118125
Microvirga	Bacteria	Pseudomonadota	Alphaproteobacteria	R-	0.102445	0.552147	-,403*	0.0147157
Myxococcaceae1	Bacteria	Myxococcota	Myxococcia	R-	-0.290502	0.645174	-,350*	0.00342633
Myxococcota	Bacteria	Myxococcota	Myxococcia	R-	0.00928855	0.0856538	-,378*	0.0363601
Nitrosomonadaceae1	Bacteria	Pseudomonadota	Betaproteobacteria	R-	-0.0646449	0.663651	-,475**	0.000613324
Nitrosomonadaceae2	Bacteria	Pseudomonadota	Betaproteobacteria	R-	0.0137753	0.707978	-,383*	0.00342433
Nitrospira	Bacteria	Nitrospirota	Nitrospiria	R-	0.0191825	0.911582	-,380*	0.022382
Pseudolabrys	Bacteria	Pseudomonadota	Alphaproteobacteria	R-	-0.10035	0.560347	-,361*	0.0303796
Puia	Bacteria	Actinomycetota	Actinobacteria	R-	0.0146348	0.932489	-,362*	0.0302409
Pyrinomonadaceae	Bacteria	Acidobacteriota	Blastocatellia	R-	-0.0398996	0.817283	-,491**	0.00233797
RCP2-54	Bacteria	Verrucomicrobiota	Verrucomicrobiae	R-	-0.128164	0.456317	-,514**	0.00134485
Reyranella	Bacteria	Pseudomonadota	Alphaproteobacteria	R-	-0.0311695	0.856791	-,471**	0.00371636
Rhodocytophaga	Bacteria	Bacteroidota	Cytophagia	R-	0.0400929	0.816413	-,389*	0.0188841
Rokubacteriales	Bacteria	Rokubacteriota	NC10	R-	0.0191303	0.911822	-,438**	0.00751743
Roseiflexaceae	Bacteria	Chloroflexota	Chloroflexia	R-	-0.00811752	0.962524	-,410*	0.0129805
Rubellimicrobium	Bacteria	Pseudomonadota	Alphaproteobacteria	R-	0.0951768	0.580837	-,347*	0.0379241
Rubrobacter	Bacteria	Actinomycetota	Rubrobacteria	R-	0.111726	0.51651	-,377*	0.0235684
Skermanella	Bacteria	Pseudomonadota	Alphaproteobacteria	R-	0.045829	0.790694	-,395*	0.0169724
Steroidobacteraceae1	Bacteria	Pseudomonadota	Gammaproteobacteria	R-	0.121484	0.480311	-,406*	0.0140192
Thermoleophilia	Bacteria	Actinomycetota	Thermoleophilia	R-	-0.0369371	0.830645	-,344*	0.0400429
Thermomicrobiales2	Bacteria	Chloroflexota	Thermomicrobia	R-	-0.0659114	0.702515	-,527**	0.000948455
Vicinamibacteraceae1	Bacteria	Acidobacteriota	Vicinamibacteria	R-	-0.0213249	0.901753	-,501**	0.00185292
Vicinamibacteraceae2	Bacteria	Acidobacteriota	Vicinamibacteria	R-	-0.121236	0.481217	-,509**	0.00150825
Vicinamibacterales	Bacteria	Acidobacteriota	Vicinamibacteria	R-	0.00553446	0.974444	-,440**	0.00725642
Vicinamibacteria	Bacteria	Acidobacteriota	Vicinamibacteria	R-	-0.103473	0.548145	-,465**	0.00425392
Xanthobacteraceae2	Bacteria	Pseudomonadota	Alphaproteobacteria	R-	0.040067	0.81653	-,404*	0.0144322
Achromobacter	Bacteria	Pseudomonadota	Betaproteobacteria	R+	0.0284684	0.869089	,510**	0.00148138
Acinetobacter	Bacteria	Pseudomonadota	Gammaproteobacteria	R+	0.101901	0.554271	,552**	0.00048393
Aeromicrobium	Bacteria	Actinomycetota	Actinobacteria	R+	-0.0569111	0.74164	,436**	0.00777985
Algoriphagus	Bacteria	Bacteroidota	Flavobacteriia	R+	-0.0936273	0.587038	,423*	0.0102041
Allorhizobium-Neorhizobium-Pararhizobium-Rhizobium	Bacteria	Pseudomonadota	Alphaproteobacteria	R+	0.181046	0.290648	,535**	0.000779232
Arcticibacter	Bacteria	Bacteroidota	Cytophagia	R+	0.0416407	0.809453	,514**	0.00132983
Bosea	Bacteria	Pseudomonadota	Alphaproteobacteria	R+	-0.00618079	0.971461	,365*	0.0287037
Brachybacterium	Bacteria	Actinomycetota	Actinobacteria	R+	-0.0766935	0.656625	,441**	0.00716846
Brevundimonas	Bacteria	Pseudomonadota	Alphaproteobacteria	R+	-0.0244735	0.887333	,463**	0.00450537
Caulobacter	Bacteria	Pseudomonadota	Alphaproteobacteria	R+	0.0251289	0.884336	,390*	0.0186358
Cellulosimicrobium	Bacteria	Actinomycetota	Actinobacteria	R+	0.0341068	0.843455	,424*	0.01002
Cellvibrio	Bacteria	Pseudomonadota	Gammaproteobacteria	R+	-0.0280639	0.870934	,436**	0.00783365
Chiayiivirga	Bacteria	Bacteroidota	Cytophagia	R+	0.144325	0.40102	,436**	0.00785666
Chitinophaga	Bacteria	Bacteroidota	Chitinophagia	R+	-0.0303869	0.860351	,394*	0.017346
Cytophaga	Bacteria	Bacteroidota	Cytophagia	R+	0.118757	0.490293	,378*	0.0229521
Devosia	Bacteria	Pseudomonadota	Alphaproteobacteria	R+	0.00129435	0.994022	,497**	0.00203105
Devosiaceae	Bacteria	Pseudomonadota	Alphaproteobacteria	R+	-0.155361	0.365582	,359*	0.031541
Dyadobacter	Bacteria	Bacteroidota	Cytophagia	R+	0.082254	0.633422	,393*	0.0178033
Flavobacterium	Bacteria	Bacteroidota	Flavobacteriia	R+	-0.142111	0.408361	,339*	0.0429517
Hydrogenophaga	Bacteria	Pseudomonadota	Betaproteobacteria	R+	0.133813	0.43654	,439**	0.00742046
Kaistia	Bacteria	Pseudomonadota	Alphaproteobacteria	R+	0.0552057	0.749129	,415*	0.0117608
Luteolibacter	Bacteria	Verrucomicrobiota	Verrucomicrobiae	R+	0.211848	0.21484	,511**	0.00145771
Melghirimyces	Bacteria	Actinomycetota	Actinobacteria	R+	0.0883314	0.60845	,447**	0.00628496
Microbacteriaceae	Bacteria	Actinomycetota	Actinobacteria	R+	-0.109824	0.523721	,347*	0.0383723
Moheibacter	Bacteria	Bacteroidota	Cytophagia	R+	-0.0794279	0.936445	,475**	0.0211779
Neorhizobium	Bacteria	Pseudomonadota	Alphaproteobacteria	R+	0.0750251	0.957122	,543**	0.0231287
Oceanobacillus	Bacteria	Bacillota	Bacilli	R+	-0.0183664	0.91533	,431**	0.00875922
Olivibacter	Bacteria	Bacteroidota	Sphingobacteriia	R+	-0.0999081	0.562085	,433**	0.00832614
Pedobacter	Bacteria	Bacteroidota	Sphingobacteriia	R+	0.0237083	0.890834	,489**	0.0024834
Planifilum	Bacteria	Bacillota	Bacilli	R+	0.00554376	0.974401	,369*	0.0268159
Planococcaceae	Bacteria	Bacillota	Bacilli	R+	0.116819	0.497451	,478**	0.00318118
Planomicrobium	Bacteria	Bacillota	Bacilli	R+	0.100328	0.560435	,429**	0.00898959
Promicromonospora	Bacteria	Actinomycetota	Actinobacteria	R+	-0.0869678	0.614016	,340*	0.0425446
Prosthecobacter	Bacteria	Verrucomicrobiota	Verrucomicrobiae	R+	0.0919647	0.593724	,455**	0.0052693
Pseudoflavitalea	Bacteria	Acidobacteriota	Blastocatellia	R+	0.190142	0.266671	,396*	0.0168379
Pseudohongiella	Bacteria	Pseudomonadota	Gammaproteobacteria	R+	-0.0920511	0.593376	,411*	0.012692
Pseudomonas	Bacteria	Pseudomonadota	Gammaproteobacteria	R+	0.101881	0.554352	,620**	5.55163e-05
Psychrobacillus	Bacteria	Bacillota	Bacilli	R+	0.278209	0.10039	,532**	0.000836854
Rhizobiaceae	Bacteria	Pseudomonadota	Alphaproteobacteria	R+	0.00489218	0.977409	,347*	0.0378514
Rhodococcus	Bacteria	Actinomycetota	Actinobacteria	R+	0.0139139	0.935807	,454**	0.00541382
Roseimicrobium	Bacteria	Verrucomicrobiota	Verrucomicrobiae	R+	0.311791	0.0641444	,517**	0.00125132
Saccharopolyspora	Bacteria	Actinomycetota	Actinobacteria	R+	0.00521453	0.975921	,372*	0.0255085
Solirubrobacter	Bacteria	Actinomycetota	Thermoleophilia	R+	-0.133737	0.436803	-,511**	0.00145792
Solirubrobacterales1	Bacteria	Actinomycetota	Thermoleophilia	R+	-0.0176342	0.918694	-,412*	0.0124977
Solirubrobacterales2	Bacteria	Actinomycetota	Thermoleophilia	R+	0.0553517	0.748487	-,423*	0.0102376
Sphingomonas	Bacteria	Pseudomonadota	Alphaproteobacteria	R+	-0.089973	0.601777	-,507**	0.00162111
Sphingopyxis	Bacteria	Pseudomonadota	Alphaproteobacteria	R+	-0.0633473	0.71359	,445**	0.00650251
Staphylococcus	Bacteria	Bacillota	Bacilli	R+	0.0966824	0.574839	,461**	0.00470964
Stenotrophomonas	Bacteria	Pseudomonadota	Gammaproteobacteria	R+	0.0274307	0.873822	,478**	0.00316987
Tepidisphaera	Bacteria	Verrucomicrobiota	Verrucomicrobiae	R+	0.0414115	0.810483	,362*	0.029982
Terrimicrobium	Bacteria	Acidobacteriota	Spartobacteria	R+	0.067421	0.696023	,504**	0.00173594
Thermomonas	Bacteria	Pseudomonadota	Gammaproteobacteria	R+	-0.0182462	0.915882	,394*	0.0174439
TM7a	Bacteria	Patescibacteria	Saccharimonadia	R+	0.0684544	0.691591	,451**	0.00574419
Variovorax	Bacteria	Pseudomonadota	Betaproteobacteria	R+	-0.0263705	0.878662	,332*	0.0479351
Verrucomicrobiaceae	Bacteria	Verrucomicrobiota	Verrucomicrobiae	R+	0.193233	0.25883	,441**	0.00715631
Verrucomicrobium	Bacteria	Verrucomicrobiota	Verrucomicrobiae	R+	0.154457	0.368413	,552**	0.000481338
Verticiella	Bacteria	Verrucomicrobiota	Verrucomicrobiae	R+	0.0100401	0.953656	,396*	0.0169552
