# Supplementary material for: Municipal Solid Waste (MSW)-Compost Amendment Increases Diversity, Functional Activities, and Network Connectivity of a Vineyard Soil Microbiota
Source: Microorganisms. 2026 Jun 21;14(6):1372. doi: 10.3390/microorganisms14061372 (PMC13305556; doi:10.3390/microorganisms14061372)
Supplement: Supplementary file 1 [file microorganisms-14-01372-s001.zip › LEfSE.genera.compost_amendment.xlsx]

## Sheet: LEfSe_results
	feature	enrich_group	ef_lda	pvalue	padj
marker108	Rhizobiaceae	yes	4.51168	1.594e-06	1.594e-06
marker109	Microbacteriaceae	yes	4.40149	1.34949e-06	1.34949e-06
marker110	Pseudomonas	yes	4.2933	0.00015969	0.00015969
marker111	Microbacterium	yes	4.21441	1.59646e-06	1.59646e-06
marker112	Devosiaceae	yes	4.18526	6.90015e-06	6.90015e-06
marker113	Pedobacter	yes	4.16947	0.00142859	0.00142859
marker114	Sphingobacterium	yes	4.14392	4.05529e-05	4.05529e-05
marker115	Cellvibrio	yes	4.12371	4.2715e-06	4.2715e-06
marker116	Patulibacter	yes	4.10215	1.46007e-06	1.46007e-06
marker117	Luteolibacter	yes	4.0196	0.00014942	0.00014942
marker118	Flavobacterium	yes	3.97958	0.001945	0.001945
marker119	Devosia	yes	3.95882	2.29106e-05	2.29106e-05
marker120	Allorhizobium-Neorhizobium-Pararhizobium-Rhizobium	yes	3.94695	0.00100664	0.00100664
marker121	Achromobacter	yes	3.94155	1.32854e-06	1.32854e-06
marker122	Aeromicrobium	yes	3.92139	3.63421e-06	3.63421e-06
marker123	Alcanivorax	yes	3.91206	0.000289569	0.000289569
marker124	Chthoniobacter	yes	3.90642	0.00802381	0.00802381
marker125	Galbibacter	yes	3.89986	0.0182085	0.0182085
marker126	Parapedobacter	yes	3.87434	0.000195649	0.000195649
marker127	Brevundimonas	yes	3.86486	9.3154e-06	9.3154e-06
marker128	Cyclobacteriaceae	yes	3.81165	4.30379e-06	4.30379e-06
marker129	Xanthobacteraceae3	yes	3.7912	6.90015e-06	6.90015e-06
marker130	Alcaligenaceae	yes	3.75914	4.23472e-06	4.23472e-06
marker131	Mycobacterium	yes	3.72395	1.7438e-05	1.7438e-05
marker132	Sphingopyxis	yes	3.68606	5.00055e-06	5.00055e-06
marker133	Aminobacter	yes	3.66844	1.40061e-06	1.40061e-06
marker134	Verrucomicrobium	yes	3.63292	0.000399378	0.000399378
marker135	Promicromonospora	yes	3.60225	3.63421e-06	3.63421e-06
marker136	Planococcaceae	yes	3.59435	0.000137459	0.000137459
marker137	Algoriphagus	yes	3.59027	2.10144e-06	2.10144e-06
marker138	Hydrogenophaga	yes	3.56265	8.48834e-07	8.48834e-07
marker139	Agromyces	yes	3.56228	0.00013046	0.00013046
marker140	Taibaiella	yes	3.55654	9.29914e-05	9.29914e-05
marker141	Stenotrophomonas	yes	3.55034	0.0212809	0.0212809
marker142	Bosea	yes	3.54344	4.25334e-06	4.25334e-06
marker143	Brevibacterium	yes	3.52391	0.0372861	0.0372861
marker144	Brachybacterium	yes	3.52156	2.64374e-05	2.64374e-05
marker145	Caulobacter	yes	3.51999	3.6234e-05	3.6234e-05
marker146	Pseudohongiella	yes	3.51168	2.10144e-06	2.10144e-06
marker147	Kaistia	yes	3.4759	4.98744e-06	4.98744e-06
marker148	Williamsia	yes	3.47259	5.94587e-06	5.94587e-06
marker149	Acinetobacter	yes	3.4713	0.0145903	0.0145903
marker150	Planctomycetales	yes	3.45873	0.00022306	0.00022306
marker151	Olivibacter	yes	3.44643	1.7912e-05	1.7912e-05
marker152	Verrucomicrobiaceae	yes	3.39813	0.021513	0.021513
marker153	Vitellibacter	yes	3.39006	0.00201562	0.00201562
marker154	Moheibacter	yes	3.38623	0.00021097	0.00021097
marker155	Subsaxibacter	yes	3.38532	0.00662347	0.00662347
marker156	Staphylococcus	yes	3.37731	0.00174674	0.00174674
marker157	Roseomonas	yes	3.37167	1.28576e-05	1.28576e-05
marker158	Chitinophaga	yes	3.34484	0.000337185	0.000337185
marker159	Cellulosimicrobium	yes	3.34231	2.58211e-06	2.58211e-06
marker160	Saccharimonadaceae	yes	3.32911	7.96065e-05	7.96065e-05
marker161	Rhizobiales2	yes	3.32015	3.93786e-05	3.93786e-05
marker162	Pseudoxanthomonas	yes	3.31966	1.54675e-05	1.54675e-05
marker163	Rhodococcus	yes	3.30307	2.02501e-05	2.02501e-05
marker164	Oceanobacillus	yes	3.30014	2.58211e-06	2.58211e-06
marker165	Rhodopirellula	yes	3.29005	2.35197e-05	2.35197e-05
marker166	Pseudoflavitalea	yes	3.27529	0.00180465	0.00180465
marker167	Solirubrobacteraceae	yes	3.26757	0.00524573	0.00524573
marker168	Roseimicrobium	yes	3.23493	0.00125664	0.00125664
marker169	Arcticibacter	yes	3.23162	5.25879e-05	5.25879e-05
marker170	Prosthecobacter	yes	3.19916	0.0011961	0.0011961
marker171	Thermomonas	yes	3.18535	4.07546e-05	4.07546e-05
marker172	Pelagibacterium	yes	3.17642	0.000107135	0.000107135
marker173	Pseudofulvimonas	yes	3.1624	0.00662347	0.00662347
marker174	Nocardia	yes	3.15569	0.00349716	0.00349716
marker175	Sumerlaea	yes	3.15164	2.50646e-05	2.50646e-05
marker176	Paracoccus	yes	3.1461	7.46864e-05	7.46864e-05
marker177	Saccharimonadales1	yes	3.14379	0.00763004	0.00763004
marker178	Melghirimyces	yes	3.13669	2.58211e-06	2.58211e-06
marker179	Saccharopolyspora	yes	3.12559	3.65551e-06	3.65551e-06
marker180	Terrimicrobium	yes	3.1162	0.000410743	0.000410743
marker181	Sphingobacteriaceae	yes	3.10982	5.08099e-05	5.08099e-05
marker182	Rubinisphaeraceae	yes	3.10937	0.00225993	0.00225993
marker183	Chiayiivirga	yes	3.10705	0.000107135	0.000107135
marker184	Singulisphaera	yes	3.10668	1.94305e-05	1.94305e-05
marker185	Neorhizobium	yes	3.08235	0.00105795	0.00105795
marker186	Iamia	yes	3.0802	0.001275	0.001275
marker187	Nocardiopsis	yes	3.07632	0.000110242	0.000110242
marker188	Salinicola	yes	3.07481	0.0039809	0.0039809
marker189	Planifilum	yes	3.0682	2.10144e-06	2.10144e-06
marker190	Microtrichaceae	yes	3.06319	1.66291e-05	1.66291e-05
marker191	Novosphingobium	yes	3.04715	0.00111686	0.00111686
marker192	Luteimonas	yes	3.03897	0.000339303	0.000339303
marker193	Planomicrobium	yes	3.03832	0.000537483	0.000537483
marker194	Citricoccus	yes	3.01201	0.00021097	0.00021097
marker195	Stella	yes	2.99998	3.07851e-05	3.07851e-05
marker196	Phyllobacterium	yes	2.99406	1.4847e-05	1.4847e-05
marker197	Cellvibrionaceae	yes	2.98556	0.000199067	0.000199067
marker198	Verticiella	yes	2.97795	0.000402244	0.000402244
marker199	Cupriavidus	yes	2.97698	2.59854e-05	2.59854e-05
marker200	Nocardioidaceae	yes	2.94589	0.000166477	0.000166477
marker201	Azotobacter	yes	2.93608	0.0111967	0.0111967
marker202	Rhabdanaerobium	yes	2.89808	2.10144e-06	2.10144e-06
marker203	Hirschia	yes	2.87633	0.0040761	0.0040761
marker204	Novibacillus	yes	2.87418	8.48834e-07	8.48834e-07
marker205	Edaphobaculum	yes	2.85096	0.000440226	0.000440226
marker206	Psychrobacillus	yes	2.83191	0.0016594	0.0016594
marker207	Saccharomonospora	yes	2.83116	2.49085e-05	2.49085e-05
marker208	Actinobacteria1	yes	2.8153	0.0073389	0.0073389
marker209	Tepidisphaera	yes	2.79551	0.0245156	0.0245156
marker210	Aeribacillus	yes	2.78728	4.98744e-06	4.98744e-06
marker211	Gracilibacillus	yes	2.77347	1.13654e-05	1.13654e-05
marker212	Bacillaceae1	yes	2.73174	5.25879e-05	5.25879e-05
marker213	Tetragenococcus	yes	2.68343	6.16995e-05	6.16995e-05
marker214	Conexibacter	yes	2.60129	0.0171907	0.0171907
marker215	Marinococcaceae	yes	2.58314	0.000107135	0.000107135
marker1	Micrococcaceae	no	4.52932	0.000700616	0.000700616
marker2	Rubrobacter	no	4.52668	1.28576e-05	1.28576e-05
marker3	Vicinamibacterales	no	4.40241	2.0275e-05	2.0275e-05
marker4	Vicinamibacteraceae2	no	4.39779	0.000254389	0.000254389
marker5	Tepidisphaerales	no	4.35483	1.28576e-05	1.28576e-05
marker6	Sphingomonas	no	4.29765	6.51385e-05	6.51385e-05
marker7	Pyrinomonadaceae	no	4.1637	1.7438e-05	1.7438e-05
marker8	Microvirga	no	4.11097	4.27757e-06	4.27757e-06
marker9	Gaiellales2	no	4.08776	1.28576e-05	1.28576e-05
marker10	Gemmatimonadaceae2	no	4.07346	0.00019538	0.00019538
marker11	Blastococcus	no	4.01377	3.16625e-05	3.16625e-05
marker12	Gaiella	no	4.01356	4.27757e-06	4.27757e-06
marker13	Microlunatus	no	3.9858	1.10227e-05	1.10227e-05
marker14	Skermanella	no	3.92385	6.90015e-06	6.90015e-06
marker15	Solirubrobacterales2	no	3.88984	0.000425776	0.000425776
marker16	Solirubrobacterales1	no	3.87915	5.02213e-06	5.02213e-06
marker17	Chloroflexi5	no	3.84893	0.000893035	0.000893035
marker18	Solirubrobacter	no	3.80586	6.51385e-05	6.51385e-05
marker19	Actinobacteriota2	no	3.70006	0.00656417	0.00656417
marker20	Bacteria	no	3.6836	0.000546882	0.000546882
marker21	Blastocatellaceae	no	3.67949	8.62758e-05	8.62758e-05
marker22	Flavisolibacter	no	3.67134	1.34949e-06	1.34949e-06
marker23	Bacillus	no	3.61558	0.00534786	0.00534786
marker24	Nitrosomonadaceae2	no	3.61187	0.00201837	0.00201837
marker25	Micromonosporaceae	no	3.59815	8.62758e-05	8.62758e-05
marker26	Rubellimicrobium	no	3.57772	3.63945e-06	3.63945e-06
marker27	Gemmatimonas	no	3.56608	8.62758e-05	8.62758e-05
marker28	Holophagae	no	3.55416	0.000253456	0.000253456
marker29	Bryobacter	no	3.54499	0.00282058	0.00282058
marker30	Gaiellales1	no	3.53699	6.90015e-06	6.90015e-06
marker31	Xanthobacteraceae2	no	3.49994	0.000893035	0.000893035
marker32	Chloroflexi4	no	3.48464	0.00390208	0.00390208
marker33	Burkholderiales2	no	3.47892	0.0188216	0.0188216
marker34	Acidimicrobiia3	no	3.4723	9.87237e-05	9.87237e-05
marker35	Kallotenuales	no	3.47008	2.35481e-05	2.35481e-05
marker36	Nitrosomonadaceae1	no	3.46536	0.000700616	0.000700616
marker37	Domibacillus	no	3.44978	1.10227e-05	1.10227e-05
marker38	Roseiflexaceae	no	3.42131	1.10084e-05	1.10084e-05
marker39	Chloroflexi3	no	3.40143	1.27917e-05	1.27917e-05
marker40	Geodermatophilaceae	no	3.38556	7.49261e-05	7.49261e-05
marker41	Fictibacillus	no	3.36658	0.000129939	0.000129939
marker42	Acidibacter	no	3.35324	3.16254e-05	3.16254e-05
marker43	Marmoricola	no	3.35009	0.000149273	0.000149273
marker44	Myxococcaceae2	no	3.33518	1.49628e-05	1.49628e-05
marker45	Gemmata	no	3.32598	0.000700616	0.000700616
marker46	Actinobacteriota1	no	3.30084	2.0275e-05	2.0275e-05
marker47	Pedosphaeraceae	no	3.28034	0.0345032	0.0345032
marker48	Entotheonellaceae	no	3.27709	9.71007e-05	9.71007e-05
marker49	Burkholderiales1	no	3.27696	1.27917e-05	1.27917e-05
marker50	Beijerinckiaceae2	no	3.27328	2.34345e-05	2.34345e-05
marker51	Geminicoccaceae	no	3.26299	1.25309e-05	1.25309e-05
marker52	Rokubacteriales	no	3.24414	4.59736e-05	4.59736e-05
marker53	Vicinamibacter	no	3.21332	1.46066e-05	1.46066e-05
marker54	Alysiosphaera	no	3.2014	9.23972e-05	9.23972e-05
marker55	Geodermatophilus	no	3.20018	0.00032981	0.00032981
marker56	Azospirillales	no	3.19386	9.43949e-06	9.43949e-06
marker57	Dongia	no	3.19077	0.000127871	0.000127871
marker58	Nitrospira	no	3.18436	0.0406555	0.0406555
marker59	Vicinamibacteria	no	3.18342	0.000482594	0.000482594
marker60	Rhodocytophaga	no	3.1789	6.51385e-05	6.51385e-05
marker61	Beijerinckiaceae1	no	3.15585	2.01756e-05	2.01756e-05
marker62	Flaviaesturariibacter	no	3.15453	0.000329518	0.000329518
marker63	Gemmatimonadaceae1	no	3.14974	0.00180314	0.00180314
marker64	Thermoanaerobaculaceae	no	3.09755	0.0156583	0.0156583
marker65	Intrasporangiaceae	no	3.09551	3.6613e-05	3.6613e-05
marker66	Xanthobacteraceae1	no	3.09486	0.000418534	0.000418534
marker67	Ktedonobacteria	no	3.09322	0.000170953	0.000170953
marker68	Actinobacteria2	no	3.08587	0.00524494	0.00524494
marker69	Frankiales	no	3.08335	1.73512e-05	1.73512e-05
marker70	Vicinamibacteraceae1	no	3.0791	3.07515e-06	3.07515e-06
marker71	Myxococcota	no	3.06583	0.000288765	0.000288765
marker72	Chitinophagaceae3	no	3.06256	0.0224934	0.0224934
marker73	Segetibacter	no	3.05723	8.80681e-06	8.80681e-06
marker74	Steroidobacteraceae2	no	3.05676	9.3523e-05	9.3523e-05
marker75	Fimbriiglobus	no	3.05123	0.000132558	0.000132558
marker76	Reyranella	no	3.04366	0.0118414	0.0118414
marker77	Ilumatobacteraceae1	no	3.0154	1.46066e-05	1.46066e-05
marker78	Steroidobacteraceae1	no	3.00413	3.03839e-05	3.03839e-05
marker79	Haliangium	no	3.00343	0.00246971	0.00246971
marker80	Ilumatobacteraceae2	no	3.00114	0.000545529	0.000545529
marker81	Nordella	no	2.97884	0.00127131	0.00127131
marker82	Microscillaceae1	no	2.96642	0.000188962	0.000188962
marker83	Virgisporangium	no	2.96365	0.000102825	0.000102825
marker84	Azospirillaceae	no	2.95318	0.00250988	0.00250988
marker85	Acidimicrobiia2	no	2.94714	0.0183956	0.0183956
marker86	Elsterales	no	2.93866	0.00591515	0.00591515
marker87	RCP2-54	no	2.93036	0.037472	0.037472
marker88	Craurococcus-Caldovatus	no	2.9223	0.000481378	0.000481378
marker89	Thermoleophilia	no	2.91572	0.000889091	0.000889091
marker90	Acidimicrobiia1	no	2.90261	0.000531683	0.000531683
marker91	Gemmataceae2	no	2.89556	0.0342711	0.0342711
marker92	Puia	no	2.88885	8.44787e-05	8.44787e-05
marker93	Parviterribacter	no	2.87909	0.00589596	0.00589596
marker94	Chloroflexi2	no	2.85859	0.0406555	0.0406555
marker95	Kribbella	no	2.84012	0.0475561	0.0475561
marker96	Pedomicrobium	no	2.83227	0.0316937	0.0316937
marker97	Acetobacteraceae	no	2.81299	0.0244603	0.0244603
marker98	Ilumatobacteraceae3	no	2.81046	0.0234944	0.0234944
marker99	Luteitalea	no	2.77866	0.0188216	0.0188216
marker100	Lechevalieria	no	2.76755	0.0498139	0.0498139
marker101	Gemmataceae1	no	2.76254	0.017916	0.017916
marker102	Thermomonosporaceae	no	2.74911	0.00779849	0.00779849
marker103	Sphingoaurantiacus	no	2.7319	0.00620213	0.00620213
marker104	Myxococcaceae1	no	2.73059	0.0156583	0.0156583
marker105	Chloroflexi1	no	2.7297	0.0440109	0.0440109
marker106	Pseudolabrys	no	2.72716	0.0453707	0.0453707
marker107	Chitinophagaceae1	no	2.65775	0.0460016	0.0460016
