# Supplementary material for: Municipal Solid Waste (MSW)-Compost Amendment Increases Diversity, Functional Activities, and Network Connectivity of a Vineyard Soil Microbiota
Source: Microorganisms. 2026 Jun 21;14(6):1372. doi: 10.3390/microorganisms14061372 (PMC13305556; doi:10.3390/microorganisms14061372)
Supplement: Supplementary file 1 [file microorganisms-14-01372-s001.zip › STAMP.genera.compost_amendment.xlsx]

## Sheet: Genera_compost amendment
Parameter	Genus-level taxa	Yes: mean rel. freq. (%)	Yes: std. dev. (%)	No: mean rel. freq. (%)	No: std. dev. (%)	Fold change	p-values (corrected)	Effect of MSW-compost mulch
compost_amendment-yes	Parapedobacter	0.696668	0.846673	0.00164756	0.00546432	422.85	0.0013922	Increased
compost_amendment-yes	Cellulosimicrobium	0.218919	0.145531	0.000826638	0.00274165	264.831	2.81108e-06	Increased
compost_amendment-yes	Sphingobacterium	1.23313	2.13148	0.00661949	0.0101925	186.288	0.0168576	Increased
compost_amendment-yes	Melghirimyces	0.13122	0.0701967	0.000826638	0.00274165	158.739	1.73029e-07	Increased
compost_amendment-yes	Terrimicrobium	0.123528	0.140392	0.000823778	0.00273216	149.953	0.000808241	Increased
compost_amendment-yes	Microtrichaceae	0.113364	0.10493	0.000826638	0.00274165	137.139	0.000124992	Increased
compost_amendment-yes	Alcanivorax	0.791153	1.26135	0.00578083	0.0110268	136.858	0.0103784	Increased
compost_amendment-yes	Patulibacter	1.17647	1.25917	0.00907332	0.0211642	129.663	0.000504346	Increased
compost_amendment-yes	Taibaiella	0.320657	0.426087	0.00247427	0.00588666	129.596	0.00286234	Increased
compost_amendment-yes	Brachybacterium	0.316975	0.446912	0.00330655	0.0109666	95.8628	0.00460052	Increased
compost_amendment-yes	Sphingopyxis	0.465119	0.497799	0.00495491	0.0164336	93.8702	0.000512219	Increased
compost_amendment-yes	Oceanobacillus	0.190432	0.205962	0.00247991	0.00822494	76.7896	0.000569131	Increased
compost_amendment-yes	Cyclobacteriaceae	0.609914	0.513128	0.00825215	0.0165758	73.9097	5.3264e-05	Increased
compost_amendment-yes	Singulisphaera	0.118541	0.0931585	0.00166884	0.0055349	71.0322	2.53493e-05	Increased
compost_amendment-yes	Staphylococcus	0.228439	0.377406	0.00330543	0.0046747	69.1102	0.0136646	Increased
compost_amendment-yes	Williamsia	0.272363	0.252581	0.00413794	0.00854836	65.8209	0.000136097	Increased
compost_amendment-yes	Luteimonas	0.107214	0.110404	0.00165608	0.00370312	64.7398	0.000383994	Increased
compost_amendment-yes	Planomicrobium	0.101771	0.12586	0.00166767	0.00553103	61.0261	0.0018296	Increased
compost_amendment-yes	Saccharopolyspora	0.13326	0.144859	0.00247185	0.00428177	53.9111	0.000625921	Increased
compost_amendment-yes	Aminobacter	0.460081	0.29127	0.00989922	0.0193595	46.4765	1.86329e-06	Increased
compost_amendment-yes	Planococcaceae	0.371412	0.444796	0.00824651	0.00972488	45.0387	0.00144741	Increased
compost_amendment-yes	Tetragenococcus	0.0366895	0.0387424	0.000833834	0.00276551	44.0009	0.000507396	Increased
compost_amendment-yes	Olivibacter	0.2504	0.353035	0.00571451	0.0129171	43.8183	0.00507725	Increased
compost_amendment-yes	Alcaligenaceae	0.5367	0.445277	0.0123632	0.0249227	43.4112	5.21965e-05	Increased
compost_amendment-yes	Verrucomicrobium	0.418151	0.525205	0.0107588	0.0169658	38.866	0.00218727	Increased
compost_amendment-yes	Vitellibacter	0.301633	0.608405	0.00823778	0.0273216	36.6159	0.042247	Increased
compost_amendment-yes	Phyllobacterium	0.0880993	0.0763321	0.00247746	0.00821679	35.5604	8.20458e-05	Increased
compost_amendment-yes	Nocardiopsis	0.111215	0.216162	0.00329511	0.0109286	33.7514	0.0370259	Increased
compost_amendment-yes	Prosthecobacter	0.159467	0.174503	0.00497307	0.00861371	32.066	0.000735844	Increased
compost_amendment-yes	Devosia	0.880855	0.765605	0.0279545	0.043942	31.5103	8.35807e-05	Increased
compost_amendment-yes	Achromobacter	0.856878	0.474181	0.028015	0.0272523	30.5864	3.57431e-07	Increased
compost_amendment-yes	Stella	0.0961681	0.0809426	0.00411889	0.0136608	23.3481	7.71568e-05	Increased
compost_amendment-yes	Cytophaga	0.202047	0.295949	0.00901115	0.0189402	22.4219	0.00792049	Increased
compost_amendment-yes	Sphingobacteriaceae	0.124411	0.141972	0.00581126	0.010336	21.4086	0.00122504	Increased
compost_amendment-yes	Rhizobiaceae	3.33695	1.69776	0.166275	0.0874344	20.0688	1.71089e-07	Increased
compost_amendment-yes	Pseudomonas	1.88821	2.19695	0.0950532	0.10809	19.8648	0.00145267	Increased
compost_amendment-yes	Acinetobacter	0.28757	0.582349	0.014926	0.0170649	19.2664	0.0475683	Increased
compost_amendment-yes	Thermomonas	0.155301	0.194419	0.00826474	0.0221185	18.7908	0.00274866	Increased
compost_amendment-yes	Chitinophaga	0.211475	0.312312	0.0114923	0.0148562	18.4014	0.00883639	Increased
compost_amendment-yes	Solirubrobacteraceae	0.22091	0.270994	0.0124317	0.0141616	17.7699	0.00232636	Increased
compost_amendment-yes	Neorhizobium	0.119585	0.130413	0.00743744	0.0135035	16.0788	0.000972222	Increased
compost_amendment-yes	Cupriavidus	0.0921423	0.0844057	0.00579243	0.0110557	15.9074	0.000199311	Increased
compost_amendment-yes	Cellvibrio	1.33094	0.992794	0.0898631	0.0809475	14.8107	2.59622e-05	Increased
compost_amendment-yes	Pseudoflavitalea	0.193647	0.37108	0.0140475	0.0182965	13.7851	0.0417726	Increased
compost_amendment-yes	Microbacteriaceae	2.59844	1.17147	0.211203	0.0657866	12.3031	7.55579e-08	Increased
compost_amendment-yes	Pseudoxanthomonas	0.221295	0.219593	0.0181933	0.0224573	12.1635	0.000516138	Increased
compost_amendment-yes	Brevundimonas	0.746635	0.704949	0.0624574	0.0697241	11.9543	0.000338841	Increased
compost_amendment-yes	Luteolibacter	1.07855	0.873339	0.0933352	0.0877075	11.5556	7.7085e-05	Increased
compost_amendment-yes	Stenotrophomonas	0.364247	0.493409	0.0337618	0.0507175	10.7887	0.00676109	Increased
compost_amendment-yes	Promicromonospora	0.403656	0.571931	0.0388855	0.023755	10.3806	0.0090194	Increased
compost_amendment-yes	Microbacterium	1.79209	0.829054	0.189685	0.070772	9.44774	1.0788e-07	Increased
compost_amendment-yes	Bosea	0.380124	0.199591	0.04119	0.0399629	9.22856	4.1728e-07	Increased
compost_amendment-yes	Xanthobacteraceae3	0.662053	0.64286	0.0748889	0.0448147	8.84047	0.000564739	Increased
compost_amendment-yes	Pedobacter	1.53988	1.5346	0.175414	0.253252	8.77852	0.000769825	Increased
compost_amendment-yes	Flavobacterium	0.981285	0.960796	0.112585	0.143656	8.71598	0.000654573	Increased
compost_amendment-yes	Actinobacteria1	0.0648774	0.117038	0.00831902	0.0146299	7.79869	0.043611	Increased
compost_amendment-yes	Caulobacter	0.369525	0.25429	0.048436	0.0576878	7.62915	2.52849e-05	Increased
compost_amendment-yes	Nocardioidaceae	0.0932326	0.0817158	0.0130911	0.0346704	7.12184	0.000758973	Increased
compost_amendment-yes	Sumerlaea	0.161036	0.125028	0.0231663	0.0191824	6.9513	9.67942e-05	Increased
compost_amendment-yes	Saccharimonadaceae	0.244222	0.173879	0.0371756	0.0389584	6.56941	5.08479e-05	Increased
compost_amendment-yes	Aeromicrobium	0.902777	0.521341	0.138347	0.0932015	6.52545	3.39311e-06	Increased
compost_amendment-yes	Rhizobiales2	0.246448	0.19766	0.0379633	0.0297132	6.49176	0.000148682	Increased
compost_amendment-yes	Devosiaceae	1.68399	0.85159	0.260401	0.0646183	6.46689	5.91098e-07	Increased
compost_amendment-yes	Allorhizobium-Neorhizobium-Pararhizobium-Rhizobium	1.00612	1.09331	0.166023	0.13553	6.06011	0.00245942	Increased
compost_amendment-yes	Cellvibrionaceae	0.108967	0.0831988	0.020694	0.0488514	5.26565	0.00104777	Increased
compost_amendment-yes	Dyadobacter	0.345911	0.379743	0.0657287	0.0678148	5.26271	0.00356973	Increased
compost_amendment-yes	Roseimicrobium	0.20752	0.216435	0.0395731	0.0356593	5.24397	0.00240216	Increased
compost_amendment-yes	Verrucomicrobiaceae	0.302974	0.274177	0.0593883	0.0244365	5.10157	0.000736873	Increased
compost_amendment-yes	Paracoccus	0.160093	0.141362	0.0314416	0.0243132	5.09177	0.000636529	Increased
compost_amendment-yes	Novosphingobium	0.13019	0.0925976	0.0262789	0.03165	4.95417	0.000125798	Increased
compost_amendment-yes	Rhodopirellula	0.242366	0.169122	0.0520191	0.0297068	4.65918	8.11557e-05	Increased
compost_amendment-yes	Rhodococcus	0.240386	0.117114	0.0535944	0.0403398	4.48528	1.37463e-06	Increased
compost_amendment-yes	Edaphobaculum	0.0890457	0.0728876	0.0204453	0.0394232	4.35531	0.00220812	Increased
compost_amendment-yes	Nocardia	0.169297	0.170777	0.0389105	0.029114	4.35092	0.00275646	Increased
compost_amendment-yes	Psychrobacillus	0.0795228	0.0699345	0.0197993	0.0329497	4.01644	0.00321194	Increased
compost_amendment-yes	Saccharimonadales1	0.186008	0.194643	0.0494994	0.0461334	3.75779	0.00599218	Increased
compost_amendment-yes	Roseomonas	0.325242	0.130725	0.100517	0.0534763	3.23567	6.07131e-07	Increased
compost_amendment-yes	Mycobacterium	0.774252	0.392852	0.242705	0.079638	3.1901	1.08406e-05	Increased
compost_amendment-yes	Iamia	0.217121	0.126822	0.0892697	0.0651902	2.43219	0.0010083	Increased
compost_amendment-yes	Planctomycetales	0.509874	0.225221	0.215639	0.0573514	2.36448	1.79435e-05	Increased
compost_amendment-yes	Tepidisphaera	0.097872	0.0715402	0.0438434	0.03299	2.23231	0.00795009	Increased
compost_amendment-yes	Rubinisphaeraceae	0.257964	0.174602	0.125402	0.0318315	2.05709	0.0028865	Increased
compost_amendment-yes	Segetibacter	0.014786	0.0260495	0.115427	0.071847	-7.80651	0.00139072	Reduced
compost_amendment-yes	Flavisolibacter	0.117926	0.0796744	0.552592	0.238367	-4.68592	0.000217589	Reduced
compost_amendment-yes	Virgisporangium	0.0240539	0.0274333	0.107437	0.0589873	-4.46649	0.00129422	Reduced
compost_amendment-yes	Steroidobacteraceae1	0.0235885	0.0303745	0.0972648	0.0346901	-4.12339	4.65451e-05	Reduced
compost_amendment-yes	Rubellimicrobium	0.114276	0.068196	0.468996	0.151429	-4.10406	2.92066e-05	Reduced
compost_amendment-yes	Ilumatobacteraceae1	0.0295399	0.027092	0.108908	0.0372021	-3.68682	4.69238e-05	Reduced
compost_amendment-yes	Alysiosphaera	0.0633118	0.0468491	0.227341	0.0998732	-3.59082	0.000453515	Reduced
compost_amendment-yes	Rokubacteriales	0.0686242	0.0754569	0.244019	0.0950689	-3.55587	0.000150276	Reduced
compost_amendment-yes	Dongia	0.0583356	0.0574859	0.200652	0.115478	-3.43962	0.00319384	Reduced
compost_amendment-yes	Fictibacillus	0.0912042	0.105467	0.311665	0.148722	-3.41722	0.000924895	Reduced
compost_amendment-yes	Geminicoccaceae	0.0710786	0.0616028	0.241831	0.0740502	-3.40231	2.05318e-05	Reduced
compost_amendment-yes	Fimbriiglobus	0.0419999	0.046396	0.14128	0.0594775	-3.36382	0.000383871	Reduced
compost_amendment-yes	Burkholderiales1	0.074883	0.0643821	0.251675	0.0749495	-3.36091	1.60826e-05	Reduced
compost_amendment-yes	Myxococcaceae2	0.0967978	0.0765035	0.320139	0.126107	-3.30729	0.000223678	Reduced
compost_amendment-yes	Entotheonellaceae	0.0820142	0.085777	0.267754	0.100606	-3.26472	0.000149577	Reduced
compost_amendment-yes	Domibacillus	0.122276	0.100067	0.388987	0.113593	-3.18122	1.63784e-05	Reduced
compost_amendment-yes	Vicinamibacter	0.06712	0.0622517	0.212819	0.0766067	-3.17072	0.000119494	Reduced
compost_amendment-yes	Frankiales	0.0493453	0.035697	0.154787	0.0697023	-3.13682	0.00077743	Reduced
compost_amendment-yes	Microscillaceae1	0.0323684	0.0337672	0.101459	0.0429163	-3.13451	0.00051037	Reduced
compost_amendment-yes	Roseiflexaceae	0.121408	0.11587	0.37673	0.0928584	-3.103	2.59534e-06	Reduced
compost_amendment-yes	Vicinamibacteraceae1	0.0491968	0.0336212	0.15178	0.0399152	-3.08516	6.05353e-06	Reduced
compost_amendment-yes	Pyrinomonadaceae	0.71368	0.674261	2.18821	0.422946	-3.06609	1.9911e-07	Reduced
compost_amendment-yes	Acidibacter	0.108596	0.0910244	0.332586	0.121122	-3.0626	0.000150257	Reduced
compost_amendment-yes	Rubrobacter	1.6292	1.28019	4.9775	0.84638	-3.05518	4.77193e-08	Reduced
compost_amendment-yes	Chloroflexi3	0.125373	0.105484	0.380187	0.118543	-3.03245	4.15569e-05	Reduced
compost_amendment-yes	Gaiella	0.505705	0.399641	1.51825	0.258724	-3.00225	4.63826e-08	Reduced
compost_amendment-yes	Kallotenuales	0.145993	0.0994674	0.431123	0.141867	-2.95304	7.78168e-05	Reduced
compost_amendment-yes	Acidimicrobiia3	0.151274	0.136058	0.444934	0.167412	-2.94125	0.000233355	Reduced
compost_amendment-yes	Gaiellales2	0.631002	0.521896	1.84489	0.533554	-2.92374	2.25481e-05	Reduced
compost_amendment-yes	Beijerinckiaceae2	0.0892108	0.0777803	0.257492	0.0659511	-2.88633	6.58492e-06	Reduced
compost_amendment-yes	Azospirillales	0.0794259	0.0651056	0.225311	0.0434938	-2.83675	2.41654e-07	Reduced
compost_amendment-yes	Beijerinckiaceae1	0.0669243	0.0485218	0.188799	0.0617635	-2.82108	8.23481e-05	Reduced
compost_amendment-yes	Haliangium	0.0499071	0.0575444	0.138559	0.0853641	-2.77633	0.0104252	Reduced
compost_amendment-yes	Gaiellales1	0.184183	0.133566	0.510572	0.0883904	-2.77208	8.74641e-08	Reduced
compost_amendment-yes	Xanthobacteraceae1	0.0666615	0.0574086	0.179301	0.0764428	-2.68972	0.000976331	Reduced
compost_amendment-yes	Rhodocytophaga	0.0807063	0.0518341	0.216207	0.0825438	-2.67893	0.000439204	Reduced
compost_amendment-yes	Microlunatus	0.588166	0.432347	1.56238	0.349275	-2.65635	2.0678e-06	Reduced
compost_amendment-yes	Puia	0.037234	0.0282682	0.0988831	0.0375778	-2.65572	0.000440289	Reduced
compost_amendment-yes	Flaviaesturariibacter	0.0743582	0.0542987	0.196853	0.119061	-2.64736	0.00977176	Reduced
compost_amendment-yes	Sphingomonas	1.11242	0.647304	2.93295	1.1103	-2.63654	0.000440322	Reduced
compost_amendment-yes	Steroidobacteraceae2	0.0626102	0.0642667	0.163197	0.0716296	-2.60656	0.00163334	Reduced
compost_amendment-yes	Micromonosporaceae	0.22534	0.158544	0.586445	0.243558	-2.6025	0.000913097	Reduced
compost_amendment-yes	Craurococcus-Caldovatus	0.0496664	0.0414592	0.129092	0.0592422	-2.59918	0.00197333	Reduced
compost_amendment-yes	Vicinamibacteria	0.0948339	0.103457	0.24103	0.109614	-2.5416	0.00250888	Reduced
compost_amendment-yes	Myxococcota	0.0711055	0.0610888	0.18003	0.0675746	-2.53188	0.000535562	Reduced
compost_amendment-yes	Thermoleophilia	0.0471995	0.0433858	0.118966	0.0536626	-2.52049	0.00216087	Reduced
compost_amendment-yes	Acidimicrobiia1	0.0485072	0.0425088	0.122222	0.0543617	-2.51967	0.00192114	Reduced
compost_amendment-yes	Nordella	0.0586291	0.0565386	0.147048	0.0753659	-2.50811	0.00510219	Reduced
compost_amendment-yes	Solirubrobacterales1	0.491318	0.294279	1.2279	0.177711	-2.49919	6.4353e-08	Reduced
compost_amendment-yes	Holophagae	0.252765	0.224949	0.594353	0.178477	-2.35141	0.000182414	Reduced
compost_amendment-yes	Bacteria	0.363858	0.334204	0.838639	0.231533	-2.30486	0.000145718	Reduced
compost_amendment-yes	Ktedonobacteria	0.0930155	0.0916789	0.213867	0.0531888	-2.29926	0.000116479	Reduced
compost_amendment-yes	Skermanella	0.634262	0.339717	1.43958	0.219198	-2.26969	9.62185e-08	Reduced
compost_amendment-yes	Thermomonosporaceae	0.0372287	0.0446255	0.0841249	0.0569063	-2.25968	0.0391645	Reduced
compost_amendment-yes	Intrasporangiaceae	0.0878807	0.051359	0.198573	0.0535952	-2.25958	5.87298e-05	Reduced
compost_amendment-yes	Gemmatimonas	0.308967	0.180476	0.69089	0.207523	-2.23613	0.00015459	Reduced
compost_amendment-yes	Vicinamibacterales	1.96429	1.31967	4.34529	0.482303	-2.21214	2.16647e-07	Reduced
compost_amendment-yes	Nitrosomonadaceae2	0.336713	0.305345	0.732376	0.248239	-2.17508	0.000967846	Reduced
compost_amendment-yes	Actinobacteriota	0.584138	0.494915	1.26951	0.421277	-2.17331	0.000732445	Reduced
compost_amendment-yes	Blastocatellaceae	0.392627	0.241958	0.851048	0.225917	-2.16757	7.87866e-05	Reduced
compost_amendment-yes	Actinobacteria2	0.103086	0.126609	0.223183	0.112377	-2.16502	0.0152585	Reduced
compost_amendment-yes	Solirubrobacterales2	0.683509	0.488921	1.44626	0.355404	-2.11594	8.00905e-05	Reduced
compost_amendment-yes	Ilumatobacteraceae2	0.0859969	0.103669	0.181564	0.0573972	-2.11129	0.00279641	Reduced
compost_amendment-yes	Vicinamibacteraceae2	2.11752	1.4889	4.4569	0.856683	-2.10477	1.49689e-05	Reduced
compost_amendment-yes	Gemmatimonadaceae2	1.03934	0.687932	2.17045	0.2696	-2.0883	1.13253e-06	Reduced
compost_amendment-yes	Acidimicrobiia2	0.0738682	0.0770047	0.152187	0.0865261	-2.06024	0.0279527	Reduced
compost_amendment-yes	Azospirillaceae	0.0685336	0.0604072	0.14111	0.0496814	-2.05899	0.00198169	Reduced
compost_amendment-yes	Sphingoaurantiacus	0.0376795	0.0313977	0.0775757	0.0353073	-2.05883	0.00773664	Reduced
compost_amendment-yes	Marmoricola	0.191058	0.137606	0.388227	0.0969884	-2.03198	0.000148224	Reduced
compost_amendment-yes	Geodermatophilaceae	0.215283	0.13128	0.433848	0.0964836	-2.01524	4.35295e-05	Reduced
compost_amendment-yes	Galbibacter	0.755227	1.86913	0.00826794	0.0175761	91.3441	0.0855536	Not significant
compost_amendment-yes	Brevibacterium	0.318597	0.68892	0.007439	0.0190485	42.8279	0.055037	Not significant
compost_amendment-yes	Glycomyces	0.240295	0.884098	0.0198922	0.0253592	12.0798	0.280032	Not significant
compost_amendment-yes	Hirschia	0.0874604	0.15257	0.0156792	0.0281068	5.5781	0.0520715	Not significant
compost_amendment-yes	Pirellulaceae1	0.148583	0.220188	0.0537053	0.0289536	2.76663	0.069439	Not significant
compost_amendment-yes	Chthoniobacter	1.61157	0.969914	0.816945	0.308906	1.97268	0.00228246	Not significant
compost_amendment-yes	Abditibacterium	0.0737452	0.055137	0.0397373	0.0384616	1.85582	0.0608685	Not significant
compost_amendment-yes	Agromyces	0.823112	0.354164	0.453645	0.105014	1.81444	0.000221719	Not significant
compost_amendment-yes	Arenimonas	0.163273	0.163024	0.0941992	0.0796248	1.73328	0.129173	Not significant
compost_amendment-yes	Conexibacter	0.0609402	0.0364935	0.0353873	0.0260002	1.72209	0.0382212	Not significant
compost_amendment-yes	Microtrichales2	0.168677	0.248093	0.104009	0.0566481	1.62176	0.27993	Not significant
compost_amendment-yes	Isosphaeraceae	0.11731	0.0664495	0.0770327	0.0584683	1.52286	0.104188	Not significant
compost_amendment-yes	Ensifer	0.0862009	0.0531267	0.0576433	0.0255833	1.49542	0.0557814	Not significant
compost_amendment-yes	Tepidisphaeraceae	0.142101	0.177623	0.0965324	0.07722	1.47206	0.343733	Not significant
compost_amendment-yes	Thermomicrobiales1	0.143231	0.10239	0.0975072	0.058747	1.46892	0.130673	Not significant
compost_amendment-yes	Pirellulaceae3	0.637431	0.35118	0.446734	0.12614	1.42687	0.0392234	Not significant
compost_amendment-yes	Polyangiales	0.0795172	0.154417	0.0561086	0.0552949	1.4172	0.551177	Not significant
compost_amendment-yes	Saccharimonadales2	0.189065	0.295318	0.136172	0.0505983	1.38843	0.442685	Not significant
compost_amendment-yes	Longimicrobiaceae	0.1222	0.0787283	0.0901388	0.041593	1.35569	0.155446	Not significant
compost_amendment-yes	Variovorax	0.101509	0.0910062	0.0774206	0.0649672	1.31114	0.421092	Not significant
compost_amendment-yes	Microscillaceae2	0.547334	0.305927	0.422623	0.102952	1.29509	0.108139	Not significant
compost_amendment-yes	Terrimonas	0.0982283	0.0856358	0.0768707	0.0561856	1.27784	0.428057	Not significant
compost_amendment-yes	Microtrichales1	0.145307	0.118279	0.115127	0.0734469	1.26215	0.411268	Not significant
compost_amendment-yes	Bacillales	0.274708	0.24034	0.218445	0.0963601	1.25756	0.379872	Not significant
compost_amendment-yes	Azotobacter	0.13326	0.403828	0.109075	0.0588774	1.22173	0.801392	Not significant
compost_amendment-yes	Ohtaekwangia	0.17363	0.170154	0.14259	0.0851286	1.21768	0.513129	Not significant
compost_amendment-yes	Caldilineaceae	0.549352	0.481412	0.459178	0.095016	1.19638	0.429813	Not significant
compost_amendment-yes	Adhaeribacter	0.689195	0.455377	0.583543	0.267292	1.18105	0.434005	Not significant
compost_amendment-yes	Nocardioides	1.72826	0.484859	1.5642	0.240667	1.10488	0.227688	Not significant
compost_amendment-yes	Streptomycetaceae	0.262939	0.186391	0.247132	0.0943687	1.06396	0.7729	Not significant
compost_amendment-yes	Cellulomonas	0.362955	0.264481	0.342934	0.116099	1.05838	0.78391	Not significant
compost_amendment-yes	Bacillaceae2	0.915954	0.451346	0.87675	0.202294	1.04471	0.759196	Not significant
compost_amendment-yes	Pirellula	0.651737	0.289558	0.63252	0.150916	1.03038	0.818764	Not significant
compost_amendment-yes	Steroidobacter	0.215016	0.111878	0.208807	0.0746558	1.02973	0.861924	Not significant
compost_amendment-yes	Massilia	0.457098	0.550734	0.444429	0.301725	1.02851	0.938427	Not significant
compost_amendment-yes	Ilumatobacter	0.106476	0.106857	0.10575	0.064054	1.00687	0.980487	Not significant
compost_amendment-yes	Pirellulaceae2	0.436447	0.275702	0.450971	0.170674	-1.03328	0.861277	Not significant
compost_amendment-yes	Rhizobacter	0.127614	0.138723	0.132063	0.150523	-1.03486	0.938357	Not significant
compost_amendment-yes	Chitinophagaceae2	0.229504	0.201077	0.244857	0.0879453	-1.0669	0.784531	Not significant
compost_amendment-yes	Streptomyces	1.08335	0.428191	1.15862	0.322949	-1.06948	0.601831	Not significant
compost_amendment-yes	Lacunisphaera	0.0537553	0.0617524	0.0586342	0.0514326	-1.09076	0.825683	Not significant
compost_amendment-yes	Comamonadaceae	0.985566	0.608895	1.09277	0.28757	-1.10878	0.518646	Not significant
compost_amendment-yes	Oxalobacteraceae	0.369872	0.206158	0.41999	0.175676	-1.1355	0.50028	Not significant
compost_amendment-yes	Noviherbaspirillum	0.169864	0.0883595	0.193624	0.0625919	-1.13988	0.412505	Not significant
compost_amendment-yes	Altererythrobacter	0.137773	0.0450137	0.157353	0.0635578	-1.14212	0.412588	Not significant
compost_amendment-yes	Caenimonas	0.244369	0.155917	0.281145	0.121975	-1.15049	0.492438	Not significant
compost_amendment-yes	Myxococcaceae1	0.121669	0.211709	0.141742	0.0478383	-1.16498	0.699465	Not significant
compost_amendment-yes	Lysobacter	0.147752	0.108806	0.172331	0.058255	-1.16636	0.430582	Not significant
compost_amendment-yes	Sphingomonadaceae	0.767618	0.176689	0.939398	0.252394	-1.22378	0.0751836	Not significant
compost_amendment-yes	Opitutus	0.33453	0.17736	0.419844	0.0993899	-1.25503	0.101366	Not significant
compost_amendment-yes	Phenylobacterium	0.0965287	0.057638	0.12205	0.0320508	-1.26439	0.130052	Not significant
compost_amendment-yes	Dehalococcoidia	0.0530508	0.0457396	0.0686719	0.0379945	-1.29446	0.344526	Not significant
compost_amendment-yes	Chryseolinea	0.055164	0.0653255	0.0718157	0.0410958	-1.30186	0.411597	Not significant
compost_amendment-yes	Flavitalea	0.110714	0.0702204	0.144296	0.0527563	-1.30332	0.156672	Not significant
compost_amendment-yes	Thermomicrobiales2	2.01694	1.11275	2.78576	0.678903	-1.38118	0.0271562	Not significant
compost_amendment-yes	RCP2-54	0.197491	0.151078	0.275678	0.0855996	-1.3959	0.0805072	Not significant
compost_amendment-yes	Chitinophagaceae3	0.2509	0.1539	0.350273	0.125519	-1.39607	0.0719313	Not significant
compost_amendment-yes	Ramlibacter	0.213834	0.117754	0.299053	0.126049	-1.39853	0.0924732	Not significant
compost_amendment-yes	Pedomicrobium	0.111996	0.08926	0.159915	0.0438038	-1.42786	0.0574699	Not significant
compost_amendment-yes	Nitrospira	0.292492	0.253961	0.418241	0.119505	-1.42993	0.074323	Not significant
compost_amendment-yes	Ilumatobacteraceae3	0.143402	0.0801811	0.208147	0.0718508	-1.4515	0.0380396	Not significant
compost_amendment-yes	Pontibacter	0.0601701	0.0537883	0.0882566	0.0479626	-1.46679	0.162763	Not significant
compost_amendment-yes	Labrys	0.0418568	0.0406937	0.0626209	0.021872	-1.49608	0.0786986	Not significant
compost_amendment-yes	Chloroflexi4	0.533276	0.322422	0.804012	0.0999899	-1.50769	0.00183411	Not significant
compost_amendment-yes	Chloroflexi2	0.122388	0.114544	0.18925	0.0724957	-1.54631	0.0621385	Not significant
compost_amendment-yes	Actinoplanes	0.060854	0.0598034	0.0950135	0.0538288	-1.56133	0.130505	Not significant
compost_amendment-yes	Alphaproteobacteria	0.0609221	0.0618237	0.0959946	0.0800359	-1.57569	0.25027	Not significant
compost_amendment-yes	Gemmatimonadota	0.162162	0.138675	0.2577	0.11015	-1.58915	0.0527415	Not significant
compost_amendment-yes	Luteitalea	0.0699587	0.0417236	0.112079	0.0451142	-1.60207	0.02485	Not significant
compost_amendment-yes	Pedosphaeraceae	0.317089	0.223502	0.510837	0.20732	-1.61102	0.030131	Not significant
compost_amendment-yes	Reyranella	0.15961	0.0997142	0.257455	0.0932934	-1.61302	0.0155439	Not significant
compost_amendment-yes	Burkholderiales2	0.389795	0.31616	0.660179	0.151262	-1.69366	0.00329449	Not significant
compost_amendment-yes	Paenibacillus	0.0707597	0.0541987	0.119843	0.0757054	-1.69366	0.0895184	Not significant
compost_amendment-yes	Lechevalieria	0.0683954	0.0724486	0.116485	0.0711454	-1.70311	0.0995537	Not significant
compost_amendment-yes	Kribbella	0.0723208	0.0550768	0.124809	0.0754101	-1.72577	0.0715686	Not significant
compost_amendment-yes	Thermoanaerobaculaceae	0.165949	0.151674	0.287711	0.138784	-1.73373	0.04129	Not significant
compost_amendment-yes	Rhizobiales1	0.040474	0.0481303	0.0703822	0.073919	-1.73895	0.275295	Not significant
compost_amendment-yes	Xanthobacteraceae2	0.400684	0.203028	0.698564	0.174654	-1.74343	0.000480112	Not significant
compost_amendment-yes	Archangium	0.040607	0.0460536	0.0715364	0.0604309	-1.76168	0.177676	Not significant
compost_amendment-yes	Bacillus	0.48177	0.375579	0.855108	0.310508	-1.77493	0.00835607	Not significant
compost_amendment-yes	Micrococcaceae	4.01892	2.26653	7.13838	1.57537	-1.77619	0.000201436	Not significant
compost_amendment-yes	Chitinophagaceae1	0.0413091	0.0405244	0.073393	0.042479	-1.77668	0.0641766	Not significant
compost_amendment-yes	Gemmata	0.258597	0.156855	0.46052	0.0805113	-1.78084	8.33814e-05	Not significant
compost_amendment-yes	Blastococcus	1.19287	0.401219	2.12893	0.494928	-1.78471	0.000124016	Not significant
compost_amendment-yes	Pseudolabrys	0.0543839	0.0487527	0.0974754	0.0516398	-1.79236	0.0428857	Not significant
compost_amendment-yes	Sandaracinaceae	0.200443	0.287013	0.360623	0.297982	-1.79912	0.17875	Not significant
compost_amendment-yes	Nonomuraea	0.0714818	0.0682748	0.128848	0.1866	-1.80253	0.382068	Not significant
compost_amendment-yes	Nitrosomonadaceae1	0.320333	0.224043	0.580548	0.131003	-1.81233	0.000459125	Not significant
compost_amendment-yes	Chloroflexi5	0.809477	0.515098	1.47258	0.310691	-1.81918	0.000177163	Not significant
compost_amendment-yes	Tepidisphaerales	2.68383	1.15383	4.91577	0.819564	-1.83162	4.35131e-06	Not significant
compost_amendment-yes	Bryobacter	0.399289	0.270214	0.733734	0.103026	-1.8376	5.33268e-05	Not significant
compost_amendment-yes	Parviterribacter	0.0731762	0.0565825	0.137855	0.0517842	-1.88388	0.0051185	Not significant
compost_amendment-yes	Geodermatophilus	0.160196	0.0932631	0.302001	0.0689939	-1.8852	0.00011381	Not significant
compost_amendment-yes	Chloroflexi1	0.0411505	0.0350754	0.0776466	0.0464343	-1.88689	0.0460719	Not significant
compost_amendment-yes	Solirubrobacter	0.706494	0.314369	1.34236	0.302344	-1.90002	5.38925e-05	Not significant
compost_amendment-yes	Gemmatimonadaceae1	0.1607	0.108705	0.305675	0.113552	-1.90215	0.00350412	Not significant
compost_amendment-yes	Elsterales	0.084028	0.0821092	0.161146	0.0689291	-1.91776	0.0128574	Not significant
compost_amendment-yes	Gemmataceae2	0.0828657	0.0673163	0.159871	0.100985	-1.92928	0.0485012	Not significant
compost_amendment-yes	Gemmataceae1	0.0446631	0.0328788	0.0875624	0.0542497	-1.96051	0.040771	Not significant
compost_amendment-yes	Acetobacteraceae	0.0514592	0.0329298	0.101633	0.0560997	-1.97502	0.0227281	Not significant
compost_amendment-yes	Microvirga	1.21683	0.577563	2.43081	0.322079	-1.99766	1.5674e-07	Not significant
compost_amendment-yes	Aeribacillus	0.0370413	0.027257	0	0	#DIV/0!	1.09261e-05	#DIV/0!
compost_amendment-yes	Algoriphagus	0.350543	0.349204	0	0	#DIV/0!	0.000226065	#DIV/0!
compost_amendment-yes	Arcticibacter	0.15275	0.186045	0	0	#DIV/0!	0.00140023	#DIV/0!
compost_amendment-yes	Bacillaceae1	0.041239	0.0358382	0	0	#DIV/0!	6.38851e-05	#DIV/0!
compost_amendment-yes	Chiayiivirga	0.123378	0.158308	0	0	#DIV/0!	0.00211494	#DIV/0!
compost_amendment-yes	Citricoccus	0.0934931	0.150358	0	0	#DIV/0!	0.010414	#DIV/0!
compost_amendment-yes	Gracilibacillus	0.0468917	0.0365709	0	0	#DIV/0!	2.05541e-05	#DIV/0!
compost_amendment-yes	Hydrogenophaga	0.364195	0.286399	0	0	#DIV/0!	2.20362e-05	#DIV/0!
compost_amendment-yes	Kaistia	0.286739	0.215342	0	0	#DIV/0!	1.39423e-05	#DIV/0!
compost_amendment-yes	Marinococcaceae	0.0200967	0.0223339	0	0	#DIV/0!	0.000641269	#DIV/0!
compost_amendment-yes	Moheibacter	0.207868	0.349322	0	0	#DIV/0!	0.0138017	#DIV/0!
compost_amendment-yes	Novibacillus	0.0653884	0.0558933	0	0	#DIV/0!	5.39372e-05	#DIV/0!
compost_amendment-yes	Pelagibacterium	0.138155	0.253597	0	0	#DIV/0!	0.0232577	#DIV/0!
compost_amendment-yes	Piscibacillus	0.000834517	0.00276781	0	0	#DIV/0!	0.188389	#DIV/0!
compost_amendment-yes	Planifilum	0.105438	0.0622078	0	0	#DIV/0!	5.60093e-07	#DIV/0!
compost_amendment-yes	Pseudofulvimonas	0.169649	0.52051	0	0	#DIV/0!	0.156092	#DIV/0!
compost_amendment-yes	Pseudohongiella	0.315543	0.282198	0	0	#DIV/0!	8.19184e-05	#DIV/0!
compost_amendment-yes	Rhabdanaerobium	0.0625322	0.0395768	0	0	#DIV/0!	1.40657e-06	#DIV/0!
compost_amendment-yes	Saccharomonospora	0.0560401	0.0886409	0	0	#DIV/0!	0.0094767	#DIV/0!
compost_amendment-yes	Salinicola	0.106649	0.27785	0	0	#DIV/0!	0.0977878	#DIV/0!
compost_amendment-yes	Subsaxibacter	0.30268	1.3151	0	0	#DIV/0!	0.319426	#DIV/0!
compost_amendment-yes	Verticiella	0.0874726	0.12304	0	0	#DIV/0!	0.00415544	#DIV/0!
