# Supplementary material for: Municipal Solid Waste (MSW)-Compost Amendment Increases Diversity, Functional Activities, and Network Connectivity of a Vineyard Soil Microbiota
Source: Microorganisms. 2026 Jun 21;14(6):1372. doi: 10.3390/microorganisms14061372 (PMC13305556; doi:10.3390/microorganisms14061372)
Supplement: Supplementary file 1 [file microorganisms-14-01372-s001.zip › STAMP.genera.compost_mulch.xlsx]

## Sheet: STAMP.genera.compost_mulch
Parameter	Genus-level taxa	Yes: mean rel. freq. (%)	Yes: std. dev. (%)	No: mean rel. freq. (%)	No: std. dev. (%)	Fold change	p-values (corrected)	Effect of MSW-compost mulch
compost_mulch-yes	Cellulosimicrobium	0.224738	0.159602	0.000826638	0.00274165	271.87	0.00306129	Increased
compost_mulch-yes	Melghirimyces	0.159513	0.0639876	0.000826638	0.00274165	192.966	0.000169744	Increased
compost_mulch-yes	Microtrichaceae	0.141952	0.135507	0.000826638	0.00274165	171.722	0.0130002	Increased
compost_mulch-yes	Terrimicrobium	0.124957	0.133313	0.000823778	0.00273216	151.687	0.0207168	Increased
compost_mulch-yes	Oceanobacillus	0.257917	0.263815	0.00247991	0.00822494	104.002	0.0172709	Increased
compost_mulch-yes	Saccharopolyspora	0.198328	0.175253	0.00247185	0.00428177	80.2346	0.00933344	Increased
compost_mulch-yes	Cyclobacteriaceae	0.658535	0.528878	0.00825215	0.0165758	79.8017	0.00619748	Increased
compost_mulch-yes	Sphingopyxis	0.368479	0.277403	0.00495491	0.0164336	74.3664	0.00448712	Increased
compost_mulch-yes	Patulibacter	0.669023	0.794437	0.00907332	0.0211642	73.7352	0.033442	Increased
compost_mulch-yes	Planomicrobium	0.119667	0.140558	0.00166767	0.00553103	71.7574	0.0319698	Increased
compost_mulch-yes	Luteimonas	0.110594	0.119917	0.00165608	0.00370312	66.7804	0.0228716	Increased
compost_mulch-yes	Singulisphaera	0.100074	0.083452	0.00166884	0.0055349	59.9663	0.00758386	Increased
compost_mulch-yes	Williamsia	0.229581	0.195779	0.00413794	0.00854836	55.4819	0.00832622	Increased
compost_mulch-yes	Planococcaceae	0.443807	0.495279	0.00824651	0.00972488	53.8175	0.026596	Increased
compost_mulch-yes	Verrucomicrobium	0.504907	0.653292	0.0107588	0.0169658	46.9297	0.0493509	Increased
compost_mulch-yes	Aminobacter	0.461427	0.267444	0.00989922	0.0193595	46.6124	0.00123988	Increased
compost_mulch-yes	Tetragenococcus	0.0318219	0.0222706	0.000833834	0.00276551	38.1634	0.00309441	Increased
compost_mulch-yes	Devosia	0.876468	0.742635	0.0279545	0.043942	31.3534	0.00849216	Increased
compost_mulch-yes	Prosthecobacter	0.149508	0.177522	0.00497307	0.00861371	30.0634	0.0362326	Increased
compost_mulch-yes	Alcaligenaceae	0.363594	0.306046	0.0123632	0.0249227	29.4095	0.00841683	Increased
compost_mulch-yes	Phyllobacterium	0.0640948	0.0615672	0.00247746	0.00821679	25.8712	0.0150388	Increased
compost_mulch-yes	Achromobacter	0.698247	0.476409	0.028015	0.0272523	24.924	0.00303225	Increased
compost_mulch-yes	Nocardiopsis	0.0728172	0.0761341	0.00329511	0.0109286	22.0985	0.0227012	Increased
compost_mulch-yes	Rhizobiaceae	3.26067	1.98018	0.166275	0.0874344	19.6101	0.00168925	Increased
compost_mulch-yes	Stella	0.0770564	0.0718955	0.00411889	0.0136608	18.7081	0.0149481	Increased
compost_mulch-yes	Neorhizobium	0.138598	0.138424	0.00743744	0.0135035	18.6352	0.0193195	Increased
compost_mulch-yes	Solirubrobacteraceae	0.227667	0.284691	0.0124317	0.0141616	18.3135	0.049235	Increased
compost_mulch-yes	Pseudoxanthomonas	0.268593	0.285209	0.0181933	0.0224573	14.7633	0.026757	Increased
compost_mulch-yes	Cellvibrio	1.27577	0.915661	0.0898631	0.0809475	14.1968	0.00467041	Increased
compost_mulch-yes	Microbacteriaceae	2.50857	1.12954	0.211203	0.0657866	11.8775	0.000451376	Increased
compost_mulch-yes	Luteolibacter	0.97688	0.797695	0.0933352	0.0877075	10.4664	0.00979015	Increased
compost_mulch-yes	Bosea	0.412429	0.239359	0.04119	0.0399629	10.0128	0.00166559	Increased
compost_mulch-yes	Brevundimonas	0.577849	0.487754	0.0624574	0.0697241	9.25188	0.0125005	Increased
compost_mulch-yes	Microbacterium	1.70401	0.731676	0.189685	0.070772	8.98338	0.000416734	Increased
compost_mulch-yes	Sumerlaea	0.197629	0.152652	0.0231663	0.0191824	8.53087	0.00855474	Increased
compost_mulch-yes	Cupriavidus	0.049086	0.0427481	0.00579243	0.0110557	8.47416	0.0151797	Increased
compost_mulch-yes	Pedobacter	1.38183	1.54073	0.175414	0.253252	7.87751	0.0437657	Increased
compost_mulch-yes	Flavobacterium	0.869191	0.793127	0.112585	0.143656	7.72034	0.0190203	Increased
compost_mulch-yes	Nocardioidaceae	0.0968306	0.0762801	0.0130911	0.0346704	7.39669	0.0119058	Increased
compost_mulch-yes	Aeromicrobium	1.01862	0.571713	0.138347	0.0932015	7.36282	0.00170453	Increased
compost_mulch-yes	Saccharimonadaceae	0.250156	0.194163	0.0371756	0.0389584	6.72903	0.0103929	Increased
compost_mulch-yes	Verrucomicrobiaceae	0.375646	0.33822	0.0593883	0.0244365	6.32525	0.0204456	Increased
compost_mulch-yes	Caulobacter	0.304389	0.224813	0.048436	0.0576878	6.28436	0.00869752	Increased
compost_mulch-yes	Rhizobiales2	0.234678	0.199137	0.0379633	0.0297132	6.18171	0.0160292	Increased
compost_mulch-yes	Devosiaceae	1.50714	0.807529	0.260401	0.0646183	5.78775	0.00170392	Increased
compost_mulch-yes	Paracoccus	0.181186	0.0923003	0.0314416	0.0243132	5.7626	0.00135593	Increased
compost_mulch-yes	Promicromonospora	0.219457	0.194632	0.0388855	0.023755	5.64368	0.0211727	Increased
compost_mulch-yes	Novosphingobium	0.144085	0.100713	0.0262789	0.03165	5.4829	0.00781985	Increased
compost_mulch-yes	Rhodopirellula	0.252336	0.191838	0.0520191	0.0297068	4.85084	0.0131142	Increased
compost_mulch-yes	Edaphobaculum	0.0966905	0.0843886	0.0204453	0.0394232	4.72922	0.0289252	Increased
compost_mulch-yes	Cellvibrionaceae	0.0874635	0.0651206	0.020694	0.0488514	4.22652	0.0250578	Increased
compost_mulch-yes	Nocardia	0.139239	0.120057	0.0389105	0.029114	3.57844	0.0340561	Increased
compost_mulch-yes	Rhodococcus	0.180025	0.111157	0.0535944	0.0403398	3.35904	0.00900816	Increased
compost_mulch-yes	Mycobacterium	0.763193	0.386205	0.242705	0.079638	3.14453	0.00379825	Increased
compost_mulch-yes	Roseomonas	0.313332	0.176655	0.100517	0.0534763	3.11719	0.00682224	Increased
compost_mulch-yes	Iamia	0.245393	0.151807	0.0892697	0.0651902	2.74889	0.0152111	Increased
compost_mulch-yes	Tepidisphaera	0.118529	0.0719827	0.0438434	0.03299	2.70347	0.0152685	Increased
compost_mulch-yes	Planctomycetales	0.456392	0.227782	0.215639	0.0573514	2.11646	0.012642	Increased
compost_mulch-yes	Segetibacter	0.0107432	0.020746	0.115427	0.071847	-10.7442	0.00222492	Reduced
compost_mulch-yes	Ilumatobacteraceae1	0.0217646	0.0205683	0.108908	0.0372021	-5.00391	0.000135625	Reduced
compost_mulch-yes	Flavisolibacter	0.113656	0.0754589	0.552592	0.238367	-4.86196	0.000672766	Reduced
compost_mulch-yes	Rubellimicrobium	0.112843	0.0783999	0.468996	0.151429	-4.15619	0.000158234	Reduced
compost_mulch-yes	Dongia	0.0538553	0.0422344	0.200652	0.115478	-3.72577	0.0052285	Reduced
compost_mulch-yes	Alysiosphaera	0.0629749	0.0558309	0.227341	0.0998732	-3.61003	0.00131996	Reduced
compost_mulch-yes	Virgisporangium	0.0306603	0.0308767	0.107437	0.0589873	-3.5041	0.00516052	Reduced
compost_mulch-yes	Steroidobacteraceae1	0.0280914	0.0383128	0.0972648	0.0346901	-3.46245	0.00141326	Reduced
compost_mulch-yes	Fimbriiglobus	0.0416961	0.0496112	0.14128	0.0594775	-3.38833	0.00170986	Reduced
compost_mulch-yes	Fictibacillus	0.0943119	0.116397	0.311665	0.148722	-3.30462	0.00400385	Reduced
compost_mulch-yes	Rokubacteriales	0.0745715	0.0797733	0.244019	0.0950689	-3.27228	0.00131605	Reduced
compost_mulch-yes	Frankiales	0.0473902	0.0348269	0.154787	0.0697023	-3.26622	0.00164893	Reduced
compost_mulch-yes	Chloroflexi3	0.117784	0.105875	0.380187	0.118543	-3.22784	0.000370731	Reduced
compost_mulch-yes	Microscillaceae1	0.0315316	0.0304723	0.101459	0.0429163	-3.2177	0.00161898	Reduced
compost_mulch-yes	Burkholderiales1	0.0796178	0.0764274	0.251675	0.0749495	-3.16104	0.000435598	Reduced
compost_mulch-yes	Acidibacter	0.106897	0.0842414	0.332586	0.121122	-3.11128	0.000703218	Reduced
compost_mulch-yes	Pyrinomonadaceae	0.704819	0.588666	2.18821	0.422946	-3.10464	9.2786e-05	Reduced
compost_mulch-yes	Entotheonellaceae	0.0862842	0.0885906	0.267754	0.100606	-3.10316	0.00136509	Reduced
compost_mulch-yes	Vicinamibacteraceae1	0.0489288	0.0313552	0.15178	0.0399152	-3.10206	0.000114096	Reduced
compost_mulch-yes	Domibacillus	0.125743	0.119513	0.388987	0.113593	-3.09351	0.000398302	Reduced
compost_mulch-yes	Rubrobacter	1.61295	1.34331	4.9775	0.84638	-3.08596	0.000171008	Reduced
compost_mulch-yes	Geminicoccaceae	0.0811823	0.06734	0.241831	0.0740502	-2.97887	0.000427395	Reduced
compost_mulch-yes	Rhodocytophaga	0.0738776	0.0445865	0.216207	0.0825438	-2.92655	0.000986949	Reduced
compost_mulch-yes	Roseiflexaceae	0.129094	0.136479	0.37673	0.0928584	-2.91826	0.000839236	Reduced
compost_mulch-yes	Puia	0.034065	0.0216737	0.0988831	0.0375778	-2.90278	0.000967925	Reduced
compost_mulch-yes	Azospirillales	0.0778899	0.065062	0.225311	0.0434938	-2.89269	0.000155469	Reduced
compost_mulch-yes	Nordella	0.0513213	0.055141	0.147048	0.0753659	-2.86524	0.00833638	Reduced
compost_mulch-yes	Craurococcus-Caldovatus	0.0455862	0.0499981	0.129092	0.0592422	-2.83182	0.00603771	Reduced
compost_mulch-yes	Vicinamibacter	0.0761721	0.0786873	0.212819	0.0766067	-2.79392	0.00213816	Reduced
compost_mulch-yes	Myxococcaceae2	0.115045	0.0878047	0.320139	0.126107	-2.78274	0.00164932	Reduced
compost_mulch-yes	Acidimicrobiia3	0.160094	0.159717	0.444934	0.167412	-2.7792	0.00226651	Reduced
compost_mulch-yes	Kallotenuales	0.155301	0.112864	0.431123	0.141867	-2.77605	0.000677245	Reduced
compost_mulch-yes	Gaiella	0.548234	0.441769	1.51825	0.258724	-2.76935	0.00018561	Reduced
compost_mulch-yes	Chitinophagaceae1	0.0273188	0.0292072	0.073393	0.042479	-2.68654	0.0164009	Reduced
compost_mulch-yes	Xanthobacteraceae1	0.0671367	0.058411	0.179301	0.0764428	-2.67068	0.00377662	Reduced
compost_mulch-yes	Steroidobacteraceae2	0.0611986	0.0554854	0.163197	0.0716296	-2.66668	0.00470751	Reduced
compost_mulch-yes	Gaiellales2	0.69376	0.588715	1.84489	0.533554	-2.65926	0.000850319	Reduced
compost_mulch-yes	Haliangium	0.0521509	0.0644262	0.138559	0.0853641	-2.65688	0.026613	Reduced
compost_mulch-yes	Flaviaesturariibacter	0.0745354	0.0588219	0.196853	0.119061	-2.64107	0.0160582	Reduced
compost_mulch-yes	Acidimicrobiia1	0.0466874	0.0463847	0.122222	0.0543617	-2.61789	0.00671816	Reduced
compost_mulch-yes	Sphingomonas	1.13531	0.641224	2.93295	1.1103	-2.58339	0.0014461	Reduced
compost_mulch-yes	Ilumatobacteraceae2	0.0703921	0.065831	0.181564	0.0573972	-2.57933	0.00181564	Reduced
compost_mulch-yes	Vicinamibacteria	0.0936349	0.0901799	0.24103	0.109614	-2.57414	0.00760686	Reduced
compost_mulch-yes	Beijerinckiaceae2	0.100374	0.0824582	0.257492	0.0659511	-2.56531	0.000769747	Reduced
compost_mulch-yes	Gemmataceae1	0.0348901	0.0238591	0.0875624	0.0542497	-2.50967	0.020213	Reduced
compost_mulch-yes	Gaiellales1	0.206407	0.143145	0.510572	0.0883904	-2.47362	0.000241423	Reduced
compost_mulch-yes	Beijerinckiaceae1	0.0778534	0.0494118	0.188799	0.0617635	-2.42506	0.0011415	Reduced
compost_mulch-yes	Microlunatus	0.644563	0.466798	1.56238	0.349275	-2.42393	0.000537303	Reduced
compost_mulch-yes	Solirubrobacterales1	0.513792	0.328177	1.2279	0.177711	-2.38987	0.000185732	Reduced
compost_mulch-yes	Myxococcota	0.0754357	0.061298	0.18003	0.0675746	-2.38654	0.00393945	Reduced
compost_mulch-yes	Gemmatimonas	0.296459	0.18245	0.69089	0.207523	-2.33047	0.000957896	Reduced
compost_mulch-yes	Thermoleophilia	0.0523025	0.0456528	0.118966	0.0536626	-2.27457	0.0125401	Reduced
compost_mulch-yes	Sphingoaurantiacus	0.0341211	0.0327968	0.0775757	0.0353073	-2.27354	0.0151219	Reduced
compost_mulch-yes	Intrasporangiaceae	0.0878029	0.0539959	0.198573	0.0535952	-2.26158	0.000812693	Reduced
compost_mulch-yes	Skermanella	0.637139	0.352894	1.43958	0.219198	-2.25944	0.000175883	Reduced
compost_mulch-yes	Holophagae	0.27475	0.246889	0.594353	0.178477	-2.16325	0.00754868	Reduced
compost_mulch-yes	Vicinamibacteraceae2	2.06522	1.47879	4.4569	0.856683	-2.15807	0.00139663	Reduced
compost_mulch-yes	Blastocatellaceae	0.395142	0.234969	0.851048	0.225917	-2.15378	0.00109315	Reduced
compost_mulch-yes	Vicinamibacterales	2.04532	1.46464	4.34529	0.482303	-2.12451	0.00154	Reduced
compost_mulch-yes	Bacillus	0.403429	0.373288	0.855108	0.310508	-2.1196	0.0131535	Reduced
compost_mulch-yes	Nitrosomonadaceae2	0.346554	0.324408	0.732376	0.248239	-2.11331	0.012669	Reduced
compost_mulch-yes	Parviterribacter	0.0655423	0.0477037	0.137855	0.0517842	-2.1033	0.00779146	Reduced
compost_mulch-yes	Marmoricola	0.187045	0.118504	0.388227	0.0969884	-2.07559	0.00162625	Reduced
compost_mulch-yes	Micromonosporaceae	0.286567	0.188389	0.586445	0.243558	-2.04645	0.0106528	Reduced
compost_mulch-yes	Acetobacteraceae	0.0498091	0.0313816	0.101633	0.0560997	-2.04044	0.0292933	Reduced
compost_mulch-yes	Actinobacteriota	0.626724	0.541101	1.26951	0.421277	-2.02563	0.0130587	Reduced
compost_mulch-yes	Solirubrobacterales2	0.714028	0.567774	1.44626	0.355404	-2.0255	0.00626575	Reduced
compost_mulch-yes	Ktedonobacteria	0.106076	0.112737	0.213867	0.0531888	-2.01616	0.0222767	Reduced
compost_mulch-yes	Azospirillaceae	0.0703407	0.0603398	0.14111	0.0496814	-2.0061	0.0151564	Reduced
compost_mulch-yes	Parapedobacter	0.494771	0.756628	0.00164756	0.00546432	300.306	0.0763165	Not significant
compost_mulch-yes	Galbibacter	0.931279	1.96702	0.00826794	0.0175761	112.637	0.186611	Not significant
compost_mulch-yes	Sphingobacterium	0.729755	1.62698	0.00661949	0.0101925	110.243	0.205931	Not significant
compost_mulch-yes	Taibaiella	0.250659	0.417585	0.00247427	0.00588666	101.306	0.103327	Not significant
compost_mulch-yes	Alcanivorax	0.580715	1.1813	0.00578083	0.0110268	100.455	0.171609	Not significant
compost_mulch-yes	Brachybacterium	0.235558	0.313288	0.00330655	0.0109666	71.2397	0.0526592	Not significant
compost_mulch-yes	Staphylococcus	0.2291	0.389991	0.00330543	0.0046747	69.3101	0.109907	Not significant
compost_mulch-yes	Vitellibacter	0.447878	0.811996	0.00823778	0.0273216	54.3688	0.131756	Not significant
compost_mulch-yes	Olivibacter	0.229185	0.409943	0.00571451	0.0129171	40.1058	0.129693	Not significant
compost_mulch-yes	Acinetobacter	0.388924	0.720697	0.014926	0.0170649	26.0569	0.146908	Not significant
compost_mulch-yes	Thermomonas	0.175348	0.228416	0.00826474	0.0221185	21.2164	0.0542747	Not significant
compost_mulch-yes	Sphingobacteriaceae	0.122767	0.169711	0.00581126	0.010336	21.1257	0.0643122	Not significant
compost_mulch-yes	Chitinophaga	0.24087	0.405687	0.0114923	0.0148562	20.9592	0.118157	Not significant
compost_mulch-yes	Pseudomonas	1.96165	2.54262	0.0950532	0.10809	20.6374	0.0539952	Not significant
compost_mulch-yes	Cytophaga	0.183252	0.299836	0.00901115	0.0189402	20.3361	0.110081	Not significant
compost_mulch-yes	Brevibacterium	0.135228	0.286621	0.007439	0.0190485	18.1783	0.206117	Not significant
compost_mulch-yes	Pseudoflavitalea	0.21772	0.500014	0.0140475	0.0182965	15.4988	0.241867	Not significant
compost_mulch-yes	Stenotrophomonas	0.488524	0.617784	0.0337618	0.0507175	14.4697	0.0539353	Not significant
compost_mulch-yes	Actinobacteria1	0.109806	0.151084	0.00831902	0.0146299	13.1994	0.0693263	Not significant
compost_mulch-yes	Hirschia	0.134344	0.202882	0.0156792	0.0281068	8.56829	0.109948	Not significant
compost_mulch-yes	Xanthobacteraceae3	0.624644	0.774316	0.0748889	0.0448147	8.34094	0.0588235	Not significant
compost_mulch-yes	Allorhizobium-Neorhizobium-Pararhizobium-Rhizobium	1.10536	1.37824	0.166023	0.13553	6.65785	0.066544	Not significant
compost_mulch-yes	Roseimicrobium	0.226465	0.269185	0.0395731	0.0356593	5.72272	0.0636233	Not significant
compost_mulch-yes	Dyadobacter	0.330451	0.374664	0.0657287	0.0678148	5.0275	0.061149	Not significant
compost_mulch-yes	Saccharimonadales1	0.22921	0.244246	0.0494994	0.0461334	4.63057	0.0540327	Not significant
compost_mulch-yes	Pirellulaceae1	0.234147	0.282209	0.0537053	0.0289536	4.35984	0.0823815	Not significant
compost_mulch-yes	Psychrobacillus	0.0817861	0.0798298	0.0197993	0.0329497	4.13075	0.0522387	Not significant
compost_mulch-yes	Glycomyces	0.0596809	0.0832071	0.0198922	0.0253592	3.00021	0.191419	Not significant
compost_mulch-yes	Microtrichales2	0.24527	0.32257	0.104009	0.0566481	2.35817	0.215624	Not significant
compost_mulch-yes	Arenimonas	0.208997	0.192485	0.0941992	0.0796248	2.21868	0.118051	Not significant
compost_mulch-yes	Rubinisphaeraceae	0.278221	0.212386	0.125402	0.0318315	2.21864	0.0573274	Not significant
compost_mulch-yes	Polyangiales	0.115839	0.207112	0.0561086	0.0552949	2.06456	0.410109	Not significant
compost_mulch-yes	Tepidisphaeraceae	0.197798	0.213983	0.0965324	0.07722	2.04904	0.200105	Not significant
compost_mulch-yes	Azotobacter	0.222245	0.553588	0.109075	0.0588774	2.03754	0.549777	Not significant
compost_mulch-yes	Chthoniobacter	1.5813	1.03256	0.816945	0.308906	1.93563	0.0555518	Not significant
compost_mulch-yes	Abditibacterium	0.0735881	0.0515557	0.0397373	0.0384616	1.85187	0.127523	Not significant
compost_mulch-yes	Terrimonas	0.125909	0.103133	0.0768707	0.0561856	1.63794	0.220966	Not significant
compost_mulch-yes	Agromyces	0.737388	0.215751	0.453645	0.105014	1.62547	0.00467783	Not significant
compost_mulch-yes	Pirellulaceae3	0.710668	0.369715	0.446734	0.12614	1.59081	0.0640454	Not significant
compost_mulch-yes	Conexibacter	0.0557202	0.0399733	0.0353873	0.0260002	1.57458	0.210272	Not significant
compost_mulch-yes	Isosphaeraceae	0.120833	0.0351608	0.0770327	0.0584683	1.5686	0.0684118	Not significant
compost_mulch-yes	Thermomicrobiales1	0.151065	0.126373	0.0975072	0.058747	1.54927	0.261038	Not significant
compost_mulch-yes	Microtrichales1	0.173841	0.142196	0.115127	0.0734469	1.51	0.279455	Not significant
compost_mulch-yes	Caldilineaceae	0.680843	0.622825	0.459178	0.095016	1.48274	0.308343	Not significant
compost_mulch-yes	Variovorax	0.112457	0.104561	0.0774206	0.0649672	1.45254	0.394748	Not significant
compost_mulch-yes	Ohtaekwangia	0.203759	0.185048	0.14259	0.0851286	1.42898	0.375563	Not significant
compost_mulch-yes	Longimicrobiaceae	0.117199	0.0829221	0.0901388	0.041593	1.3002	0.385382	Not significant
compost_mulch-yes	Cellulomonas	0.436563	0.296871	0.342934	0.116099	1.27302	0.385421	Not significant
compost_mulch-yes	Microscillaceae2	0.53465	0.312579	0.422623	0.102952	1.26508	0.320751	Not significant
compost_mulch-yes	Rhizobacter	0.165585	0.167275	0.132063	0.150523	1.25383	0.65478	Not significant
compost_mulch-yes	Bacillales	0.267608	0.191007	0.218445	0.0963601	1.22506	0.498572	Not significant
compost_mulch-yes	Ilumatobacter	0.126767	0.126124	0.10575	0.064054	1.19875	0.654931	Not significant
compost_mulch-yes	Nocardioides	1.84856	0.44098	1.5642	0.240667	1.1818	0.107405	Not significant
compost_mulch-yes	Massilia	0.510793	0.700743	0.444429	0.301725	1.14932	0.80021	Not significant
compost_mulch-yes	Adhaeribacter	0.649599	0.504096	0.583543	0.267292	1.1132	0.732477	Not significant
compost_mulch-yes	Lacunisphaera	0.0635415	0.0712178	0.0586342	0.0514326	1.08369	0.873951	Not significant
compost_mulch-yes	Bacillaceae2	0.946785	0.357562	0.87675	0.202294	1.07988	0.607752	Not significant
compost_mulch-yes	Pirellula	0.650509	0.294728	0.63252	0.150916	1.02844	0.875132	Not significant
compost_mulch-yes	Chitinophagaceae2	0.251574	0.250001	0.244857	0.0879453	1.02743	0.941071	Not significant
compost_mulch-yes	Pirellulaceae2	0.462017	0.317691	0.450971	0.170674	1.02449	0.930433	Not significant
compost_mulch-yes	Ensifer	0.0581827	0.0466077	0.0576433	0.0255833	1.00936	0.977101	Not significant
compost_mulch-yes	Streptomycetaceae	0.248585	0.17114	0.247132	0.0943687	1.00588	0.980606	Not significant
compost_mulch-yes	Caenimonas	0.266036	0.200231	0.281145	0.121975	-1.05679	0.854893	Not significant
compost_mulch-yes	Chryseolinea	0.0672817	0.073897	0.0718157	0.0410958	-1.06739	0.873629	Not significant
compost_mulch-yes	Saccharimonadales2	0.123545	0.107014	0.136172	0.0505983	-1.1022	0.752849	Not significant
compost_mulch-yes	Steroidobacter	0.188123	0.0773948	0.208807	0.0746558	-1.10995	0.562839	Not significant
compost_mulch-yes	Chitinophagaceae3	0.30974	0.181284	0.350273	0.125519	-1.13086	0.580769	Not significant
compost_mulch-yes	Actinoplanes	0.080471	0.0644572	0.0950135	0.0538288	-1.18072	0.602415	Not significant
compost_mulch-yes	Pedomicrobium	0.134935	0.102362	0.159915	0.0438038	-1.18513	0.50711	Not significant
compost_mulch-yes	Oxalobacteraceae	0.348424	0.23629	0.41999	0.175676	-1.2054	0.470572	Not significant
compost_mulch-yes	Chloroflexi2	0.155425	0.129088	0.18925	0.0724957	-1.21763	0.49869	Not significant
compost_mulch-yes	Comamonadaceae	0.889094	0.473193	1.09277	0.28757	-1.22909	0.277435	Not significant
compost_mulch-yes	Phenylobacterium	0.0984388	0.0629334	0.12205	0.0320508	-1.23985	0.324917	Not significant
compost_mulch-yes	Dehalococcoidia	0.0549889	0.0550005	0.0686719	0.0379945	-1.24883	0.542667	Not significant
compost_mulch-yes	Altererythrobacter	0.124859	0.0349046	0.157353	0.0635578	-1.26025	0.192535	Not significant
compost_mulch-yes	Sphingomonadaceae	0.744046	0.132218	0.939398	0.252394	-1.26255	0.057101	Not significant
compost_mulch-yes	Streptomyces	0.912739	0.276461	1.15862	0.322949	-1.26939	0.0955605	Not significant
compost_mulch-yes	Thermomicrobiales2	2.18798	1.2643	2.78576	0.678903	-1.27321	0.22041	Not significant
compost_mulch-yes	Flavitalea	0.113197	0.0836748	0.144296	0.0527563	-1.27474	0.351358	Not significant
compost_mulch-yes	Lysobacter	0.130883	0.119489	0.172331	0.058255	-1.31668	0.356722	Not significant
compost_mulch-yes	Alphaproteobacteria	0.0720949	0.0720158	0.0959946	0.0800359	-1.3315	0.506278	Not significant
compost_mulch-yes	Sandaracinaceae	0.268326	0.374146	0.360623	0.297982	-1.34397	0.563978	Not significant
compost_mulch-yes	Noviherbaspirillum	0.141888	0.0786331	0.193624	0.0625919	-1.36462	0.133654	Not significant
compost_mulch-yes	RCP2-54	0.198971	0.162916	0.275678	0.0855996	-1.38552	0.221342	Not significant
compost_mulch-yes	Opitutus	0.295823	0.185585	0.419844	0.0993899	-1.41924	0.0947682	Not significant
compost_mulch-yes	Labrys	0.0430666	0.0398818	0.0626209	0.021872	-1.45405	0.209236	Not significant
compost_mulch-yes	Chloroflexi4	0.550954	0.392394	0.804012	0.0999899	-1.45931	0.0840841	Not significant
compost_mulch-yes	Nitrospira	0.282309	0.264511	0.418241	0.119505	-1.4815	0.17842	Not significant
compost_mulch-yes	Gemmatimonadota	0.168541	0.133268	0.2577	0.11015	-1.529	0.133275	Not significant
compost_mulch-yes	Ramlibacter	0.187708	0.117541	0.299053	0.126049	-1.59318	0.0643347	Not significant
compost_mulch-yes	Ilumatobacteraceae3	0.129027	0.0617102	0.208147	0.0718508	-1.61321	0.0223577	Not significant
compost_mulch-yes	Burkholderiales2	0.408589	0.33681	0.660179	0.151262	-1.61576	0.059353	Not significant
compost_mulch-yes	Micrococcaceae	4.40989	2.54086	7.13838	1.57537	-1.61872	0.0154342	Not significant
compost_mulch-yes	Kribbella	0.0769654	0.0640552	0.124809	0.0754101	-1.62162	0.15784	Not significant
compost_mulch-yes	Pseudolabrys	0.0600087	0.0556185	0.0974754	0.0516398	-1.62435	0.148902	Not significant
compost_mulch-yes	Chloroflexi1	0.0474047	0.0392733	0.0776466	0.0464343	-1.63795	0.146782	Not significant
compost_mulch-yes	Luteitalea	0.0680615	0.0442658	0.112079	0.0451142	-1.64673	0.0514277	Not significant
compost_mulch-yes	Xanthobacteraceae2	0.424016	0.189877	0.698564	0.174654	-1.64749	0.00629654	Not significant
compost_mulch-yes	Reyranella	0.152251	0.0908026	0.257455	0.0932934	-1.69099	0.0261223	Not significant
compost_mulch-yes	Blastococcus	1.24606	0.440443	2.12893	0.494928	-1.70854	0.00142259	Not significant
compost_mulch-yes	Chloroflexi5	0.850575	0.592417	1.47258	0.310691	-1.73128	0.015113	Not significant
compost_mulch-yes	Pedosphaeraceae	0.294126	0.186756	0.510837	0.20732	-1.7368	0.0315575	Not significant
compost_mulch-yes	Gemmataceae2	0.0915202	0.0702624	0.159871	0.100985	-1.74684	0.109631	Not significant
compost_mulch-yes	Lechevalieria	0.0657374	0.062778	0.116485	0.0711454	-1.77198	0.120332	Not significant
compost_mulch-yes	Elsterales	0.0904326	0.0839239	0.161146	0.0689291	-1.78194	0.0637348	Not significant
compost_mulch-yes	Tepidisphaerales	2.74902	1.27861	4.91577	0.819564	-1.78819	0.00121644	Not significant
compost_mulch-yes	Geodermatophilus	0.168317	0.111483	0.302001	0.0689939	-1.79424	0.00903442	Not significant
compost_mulch-yes	Gemmatimonadaceae1	0.169361	0.130323	0.305675	0.113552	-1.80487	0.0292145	Not significant
compost_mulch-yes	Gemmata	0.25092	0.148289	0.46052	0.0805113	-1.83532	0.00308513	Not significant
compost_mulch-yes	Pontibacter	0.0480504	0.0358773	0.0882566	0.0479626	-1.83675	0.0578206	Not significant
compost_mulch-yes	Solirubrobacter	0.729823	0.375205	1.34236	0.302344	-1.83929	0.00189541	Not significant
compost_mulch-yes	Rhizobiales1	0.0382297	0.0437526	0.0703822	0.073919	-1.84103	0.270876	Not significant
compost_mulch-yes	Geodermatophilaceae	0.233062	0.151969	0.433848	0.0964836	-1.86151	0.00558534	Not significant
compost_mulch-yes	Gemmatimonadaceae2	1.15965	0.758113	2.17045	0.2696	-1.87164	0.00399477	Not significant
compost_mulch-yes	Nitrosomonadaceae1	0.308537	0.266353	0.580548	0.131003	-1.88162	0.0164969	Not significant
compost_mulch-yes	Myxococcaceae1	0.0749743	0.0735393	0.141742	0.0478383	-1.89054	0.0360544	Not significant
compost_mulch-yes	Microvirga	1.28299	0.623915	2.43081	0.322079	-1.89465	0.000668421	Not significant
compost_mulch-yes	Bryobacter	0.383141	0.298186	0.733734	0.103026	-1.91505	0.00773712	Not significant
compost_mulch-yes	Thermoanaerobaculaceae	0.147821	0.123814	0.287711	0.138784	-1.94636	0.0358357	Not significant
compost_mulch-yes	Bacteria	0.420866	0.373445	0.838639	0.231533	-1.99265	0.0129024	Not significant
compost_mulch-yes	Paenibacillus	0.0594419	0.0539697	0.119843	0.0757054	-2.01614	0.0641609	Not significant
compost_mulch-yes	Acidimicrobiia2	0.0737416	0.0738437	0.152187	0.0865261	-2.06378	0.0533972	Not significant
compost_mulch-yes	Actinobacteria2	0.106678	0.130161	0.223183	0.112377	-2.09212	0.0553606	Not significant
compost_mulch-yes	Nonomuraea	0.055833	0.0517152	0.128848	0.1866	-2.30773	0.273431	Not significant
compost_mulch-yes	Thermomonosporaceae	0.0347204	0.0442915	0.0841249	0.0569063	-2.42292	0.0544119	Not significant
compost_mulch-yes	Archangium	0.0240555	0.0309228	0.0715364	0.0604309	-2.97381	0.0542779	Not significant
compost_mulch-yes	Aeribacillus	0.0350756	0.0120499	0	0	#DIV/0!	0.000288635	#DIV/0!
compost_mulch-yes	Algoriphagus	0.340241	0.330072	0	0	#DIV/0!	0.0134804	#DIV/0!
compost_mulch-yes	Arcticibacter	0.159223	0.235052	0	0	#DIV/0!	0.0671632	#DIV/0!
compost_mulch-yes	Bacillaceae1	0.0509519	0.0352359	0	0	#DIV/0!	0.00251102	#DIV/0!
compost_mulch-yes	Chiayiivirga	0.133467	0.176319	0	0	#DIV/0!	0.0494615	#DIV/0!
compost_mulch-yes	Citricoccus	0.0897514	0.106448	0	0	#DIV/0!	0.0314555	#DIV/0!
compost_mulch-yes	Gracilibacillus	0.0539191	0.0457735	0	0	#DIV/0!	0.00756292	#DIV/0!
compost_mulch-yes	Hydrogenophaga	0.346133	0.309635	0	0	#DIV/0!	0.00940925	#DIV/0!
compost_mulch-yes	Kaistia	0.259327	0.207878	0	0	#DIV/0!	0.00582108	#DIV/0!
compost_mulch-yes	Marinococcaceae	0.0260596	0.0258819	0	0	#DIV/0!	0.015253	#DIV/0!
compost_mulch-yes	Moheibacter	0.166321	0.359509	0	0	#DIV/0!	0.190608	#DIV/0!
compost_mulch-yes	Novibacillus	0.0951712	0.0641892	0	0	#DIV/0!	0.00217495	#DIV/0!
compost_mulch-yes	Pelagibacterium	0.0777875	0.0735743	0	0	#DIV/0!	0.0125108	#DIV/0!
compost_mulch-yes	Piscibacillus	0.000838111	0.0027797	0	0	#DIV/0!	0.378741	#DIV/0!
compost_mulch-yes	Planifilum	0.128727	0.0612409	0	0	#DIV/0!	0.000462742	#DIV/0!
compost_mulch-yes	Pseudofulvimonas	0.326064	0.701608	0	0	#DIV/0!	0.190226	#DIV/0!
compost_mulch-yes	Pseudohongiella	0.339507	0.273905	0	0	#DIV/0!	0.00601147	#DIV/0!
compost_mulch-yes	Rhabdanaerobium	0.0711217	0.0452867	0	0	#DIV/0!	0.00166459	#DIV/0!
compost_mulch-yes	Saccharomonospora	0.0930006	0.11311	0	0	#DIV/0!	0.034701	#DIV/0!
compost_mulch-yes	Salinicola	0.116503	0.347971	0	0	#DIV/0!	0.33148	#DIV/0!
compost_mulch-yes	Subsaxibacter	0.587123	1.81545	0	0	#DIV/0!	0.348197	#DIV/0!
compost_mulch-yes	Verticiella	0.101139	0.154239	0	0	#DIV/0!	0.0749627	#DIV/0!
